# Supplementary material for: Genomic reconstruction of short-chain fatty acid production by the human gut microbiota
Source: Front Mol Biosci. 2022 Aug 11;9:949563. doi: 10.3389/fmolb.2022.949563 (PMC9403272; doi:10.3389/fmolb.2022.949563)
Supplement: Supplementary file 1 [file Table2.XLSX]

## Sheet: S2
Table S2. Experimentally described Butyrate and Propionate production phenotypes and their comparison with predicted pathways/phenotypes.
Species name	Predicted phenotypes		Experimental phenotypes		References / PMID 1	Synonymous names in HGM reference genomic collection
	Butyrate	Propionate	Butyrate	Propionate
[Clostridium] amygdalinum	+	+	+		14657106
[Clostridium] asparagiforme	-	+			17392195
[Clostridium] bolteae	+	+	+	+	27769168
[Clostridium] celerecrescens	+	-	+		Palop et al., 1989 (1)
[Clostridium] clostridioforme	+	+	+	+	31311843
[Clostridium] hiranonis	-	+		+	32369000
[Clostridium] methoxybenzovorans	+	+	+		10425780
[Clostridium] methylpentosum	-	+		+	2742449
[Clostridium] saccharolyticum	+	+	+		26779817
[Clostridium] sporosphaeroides	+	+	+	+	26474980
[Clostridium] symbiosum	+	+	+	+	31311843, 24553467
[Clostridium] viride	+	-	+	+	Buckel et al., 1994 (2)
[Eubacterium] cellulosolvens	+	-	+		4537442
[Eubacterium] hallii	+	+	+	+	16672507
[Eubacterium] infirmum	+	-	+		8863423
[Eubacterium] rectale	+	-	+		26619944
[Eubacterium] saphenum	+	-	+		8863423
[Eubacterium] yurii	+	+	+		2304064
[Propionibacterium] namnetense	-	+		+	32559834
[Ruminococcus] gnavus	-	+		+	24204617
Absiella dolichum	+	-	+		28754474
Acetoanaerobium sticklandii	+	+	+	+	29167757	Clostridium sticklandii
Acidaminococcus fermentans	+	-	+		21304687
Acidaminococcus intestini	+	-	+	+	17911303
Acidipropionibacterium acidipropionici	-	+		+	30156530
Acidipropionibacterium jensenii	-	+		+	30156530
Agathobaculum desmolans	+	-	+		27334534
Akkermansia muciniphila	-	+		+	28687644, 24553467
Alistipes finegoldii	-	+		+	32582143
Alistipes obesi	-	+		+	32582143
Alistipes onderdonkii	-	+		+	32582143
Alistipes putredinis	+	+		+	32582143
Alistipes shahii	-	+		+	26377180
Anaerobaculum hydrogeniformans	-	+			21602364	Acetomicrobium hydrogeniformans
Anaerobium acetethylicum	-	+		+	28250895
Anaerococcus hydrogenalis	+	-	+		12855723
Anaerococcus lactolyticus	+	-	+		12855723
Anaerococcus prevotii	+	-	+		12855723
Anaerococcus tetradius	+	-	+		12855723
Anaerococcus vaginalis	+	-	+		12855723
Anaerofustis stercorihominis	+	-	+		30136260
Anaerostipes caccae	+	+	+	+	16672507, 18554304
Clostridium lactatifermentans	-	+		+	12365511, 24553467	Anaerotignum lactatifermentans
Anaerotignum propionicum	-	+		+	28905695	Clostridium propionicum
Anaerotruncus colihominis	+	-	+		15023953
Bacillus fordii	-	+		+	27983469
Bacteroides acidifaciens	-	+		+	32811478
Bacteroides caccae	-	+		+	33142707
Bacteroides cellulosilyticus	-	+		+	17625186
Bacteroides coprophilus	-	+		+	17551051
Bacteroides coprosuis	-	+		+	16280519
Bacteroides dorei	-	+		+	28782454
Bacteroides faecichinchillae	-	+		+	20348319
Bacteroides finegoldii	-	+		+	28782454	Alistipes finegoldii
Bacteroides fluxus	-	+		+	19767355
Bacteroides fragilis	-	+		+	24077708, 24553467
Bacteroides helcogenes	-	+		+	23194738
Bacteroides intestinalis	-	+		+	28782454
Bacteroides ovatus	-	+		+	28782454
Bacteroides propionicifaciens	-	+		+	18218929
Bacteroides pyogenes	-	+		+	23194738
Bacteroides gallinarum	-	+		+	17158987
Bacteroides thetaiotaomicron	-	+		+	23022739, 24553467
Bacteroides vulgatus	-	+		+	24553467
Bacteroides xylanisolvens	-	+		+	18398210		24553467
Bariatricus massiliensis	+	-	+		30052654
Barnesiella intestinihominis	-	+			19542124
Blautia glucerasei	-	+			20354843	Blautia glucerasea
Blautia luti	-	+			32055403
Ruminococcus obeum	-	+			32055403	Blautia obeum
Brachyspira pilosicoli	+	-	+		29187397
Butyricicoccus pullicaecorum	+	-	+		21375722
Butyricimonas synergistica	+	+	+	+	19542124
Butyricimonas virosa	+	+	+	+	19542124
Butyrivibrio crossotus	+	-	+		17392195
Butyrivibrio fibrisolvens	+	-	+		17392195
Butyrivibrio proteoclasticus	+	-	+		20689770
Caloramator australicus	+	-			19126731
Caloramator proteoclasticus	+	-	+		9226895
Cetobacterium somerae	+	+	+	+	12866843
Christensenella massiliensis	+	-	+		32019803
Christensenella minuta	+	-	+		32019803
Christensenella timonensis	+	-	+		32019803
Citrobacter amalonaticus	-	+		+	10405411
Citrobacter freundii	-	+		+	10405411
Citrobacter koseri	-	+		+	10405411
Citrobacter rodentium	-	+		+	10405411
Citrobacter youngae	-	+		+	10405411
Clostridioides difficile	+	+	+	+	De Vos et al., 2009 (14)
Clostridium acetobutylicum	+	-	+		16385128
Clostridium beijerinckii	+	+	+	+	9925574, 30578270
Clostridium botulinum	+	+	+	+	28693684
Clostridium butyricum	+	-	+		31316481
Clostridium cadaveris	+	+	+		De Vos et al., 2009 (14)
Clostridium celatum	+	+	+	+	Hauschild et al., 1974 (3)
Clostridium hathewayi	+*	-			Steer et al., 2001 (4)	Hungatella hathewayi
Clostridium innocuum	+	-	+		Cummins et al., 1971 (5)
Clostridium paraputrificum	+	-	+		30136260
Clostridium pasteurianum	+	+	+		Cummins et al., 1971 (5)
Clostridium perfringens	+	+	+		30136260
Clostridium saccharoperbutylacetonicum	+	-	+		31626983
Clostridium sartagoforme	+	-	+		Nathani et al., 2015 (6)
Clostridium senegalense	+	-	+		30390509	Massilibacterium senegalense
Clostridium sporogenes	+	+	+		31316481
Clostridium sporogenes	+	-	+		30136260
Clostridium tyrobutyricum	+	+	+		31316481
Coprobacter fastidiosus	-	+		+	23771624
Coprococcus catus	+	+	+	+	24553467
Coprococcus comes	+	-	+		29855844
Coprococcus eutactus	+	-	+		12324374
Corynebacterium amycolatum	-	+		+	12409436
Corynebacterium durum	-	+		+	12409436
Corynebacterium glucuronolyticum	-	+		+	12409436
Corynebacterium kroppenstedtii	-	+		+	12409436
Corynebacterium ulcerans	-	+		+	12409436
Cutibacterium acnes	-	+		+	31827019
Cutibacterium avidum	-	+		+	29848774
Cutibacterium granulosum	-	+		+	32559834
Desulfotomaculum gibsoniae	+	+	+	+	10555363
Desulfotomaculum kuznetsovii	+	+	+	+	23961313
Dialister invisus	-	+		+	14657126
Dialister succinatiphilus	-	+		+	19060046, 24553467
Dysgonomonas gadei	-	+		+	19542124
Dysgonomonas mossii	-	+		+	26297040
Eisenbergiella tayi	+	+	+		24282142
Escherichia coli	-	+		+	25948049
Eubacterium callanderi	+	+	+		Mountfort et al., 1988 (7)
Eubacterium limosum	+	+	+	+	15466518, 16534848
Eubacterium ramulus	+	-	+		31521614
Eubacterium ventriosum	+	-	+		10742256
Faecalibacterium prausnitzii	+	-	+		25002542, 12508881
Faecalicoccus pleomorphus	+	-	+		25180093
Filifactor alocis	+	-	+		27994578
Flavonifractor plautii	+	+	+		21375722
Fusobacterium gonidiaformans	+	-	+		6144663
Fusobacterium mortiferum	+	-	+		1533618
Fusobacterium necrophorum	+	+	+	+	6144663
Fusobacterium nucleatum	+	+	+	+	10960022, 9573805
Fusobacterium periodonticum	+	+	+	+	Olsen, 2014 (8)
Fusobacterium russii	+	-	+		Olsen, 2014 (8)
Fusobacterium ulcerans	+	+	+	+	Olsen, 2014 (8)
Fusobacterium varium	+	+	+	+	6144663
Gemmiger formicilis	+	-	+		984834
Hafnia alvei	-	+		+	24768868
Eubacterium biforme	+	-	+	+	25180093	Holdemanella biformis
Intestinimonas butyriciproducens	+	+	+		30136260
Lachnoanaerobaculum saburreum	+	-	+		Hedberg et al., 2012 (9)	Eubacterium saburreum
Lachnobacterium bovis	+	-	+		11760937
Lactobacillus reuteri	-	+		+	28957423
Lutispora thermophila	+	+	+	+	18398203
Megamonas funiformis	-	+		+	18398204
Megamonas hypermegale	-	+		+	18398204
Megamonas rupellensis	-	+		+	19060083
Megasphaera elsdenii	+	+	+	+	12710625, 24553467
Muribaculum intestinale	-	+		+	31195972
Odoribacter laneus	+	+	+		19667375
Odoribacter splanchnicus	+	+	+	+	21677857
Oscillibacter ruminantium	+	-	+		23024142
Oscillibacter valericigenes	+	+	+		30136260
Clostridium sordellii	-	+		+	De Vos et al., 2009 (14)	Paeniclostridium sordellii
Parabacteroides goldsteinii	-	+		+	16825636	Bacteroides goldsteinii
Parabacteroides johnsonii	-	+		+	17267966
Parabacteroides merdae	-	+		+	22199215
Paraclostridium bifermentans	-	+		+	De Vos et al., 2009 (14)	Clostridium bifermentans
Paraprevotella xylaniphila	-	+		+	22081579
Peptoclostridium difficile	+	+	+	+	29946308	Clostridium difficile
Peptococcus niger	+	-	+		2030504
Peptoniphilus gorbachii	+	-	+		17428937
Peptoniphilus grossensis	+	+	+	+	23408485
Peptoniphilus harei	+	+	+		12855723
Peptoniphilus indolicus	+	+	+		12855723
Peptoniphilus lacrimalis	+	-	+		12855723
Peptoniphilus senegalensis	+	+	+		23449949
Peptoniphilus timonensis	+	-	+		23449949
Peptostreptococcus anaerobius	-	+		+	379031
Peptostreptococcus stomatis	-	+		+	26221418
Phascolarctobacterium succinatutens	-	+		+	22081579, 24553467
Porphyromonas asaccharolytica	+	+	+	+	16145091
Porphyromonas endodontalis	+	+	+	+	16145091
Porphyromonas gingivalis	+	+	+	+	16145091
Porphyromonas somerae	+	+	+	+	16145091
Porphyromonas uenonis	+	+	+	+	16145091
Prevotella ruminicola	-	+		+	1637169
Propionibacterium freudenreichii	-	+		+	29167919
Proteus vulgaris	-	+		+	Thurston et al., 1985 (10)
Pseudobutyrivibrio ruminis	+	-	+		12656174
Pseudopropionibacterium propionicum	-	+		+	31884507
Rhodospirillum rubrum	-	+		+	25761750
Rikenella microfusus	-	+		+	23337575
Robinsoniella peoriensis	-	+			22294481
Roseburia faecis	+	-	+		17012576
Roseburia hominis	+	-	+		26619944
Roseburia intestinalis	+	-	+		26619944
Roseburia inulinivorans	+	+	+	+	24553467
Ruminococcus gauvreauii	+	-			18523184
Ruminococcus obeum	-	+		+	24553467
Ruminococcus sp. SR1/5	-	+		+	24553467
Ruminococcus torques	-	+		+	24553467
Selenomonas ruminantium	-	+		+	4796955
Selenomonas sputigena	-	+		+	Johnson et al., 1985 (13)
Stomatobaculum longum	+	-	+		22843721
Subdoligranulum variabile	+	-	+		21375722
Tannerella forsythia	+	+		+	27994578
Terrisporobacter glycolicus	-	+		+	13946772	[Clostridium] glycolicus
Veillonella atypica	-	+		+	16887614
Veillonella dispar	-	+		+	3086409
Veillonella parvula	-	+		+	1645132, 24553467
Veillonella ratti	-	+		+	Kraaatz et al., 2008 (11)
Veillonella seminalis	-	+		+	Aujoulat et al., 2014 (12)
Yersinia enterocolitica	-	+		+	336641
1 Additional references without PMID available:			* -	indicate predicted SCFA production phenotype that is variable between closely-related strains of he same species
(1) https://doi.org/10.1099/00207713-39-1-68
(2) https://doi.org/10.1007/BF00282102
(3) https://doi.org/10.1099/00207713-24-4-478
(4) https://doi.org/10.1078/0723-2020-00044
(5) https://doi.org/10.1099/00221287-67-1-33
(6) https://doi.org/10.1080/09712119.2015.1091346
(7) https://doi.org/10.1099/00207713-38-3-254
(8) http://doi-org-443.webvpn.fjmu.edu.cn/10.1007/978-3-642-30120-9_213
(9) https://doi.org/10.1099/ijs.0.033613-0
(10) https://doi.org/10.1099/00221287-131-6-1393
(11) https://doi.org/10.1099/ijs.0.2008/001032-0
(12) https://doi.org/10.1099/ijs.0.064451-0
(13) https://doi.org/10.1099/00207713-35-3-371
(14) BERGEY’S Manual of Systematic Bacteriology. Volume Three. The Firmicutes. Paul De Vos, George M. Garrity, Dorothy Jones, Noel R. Krieg, Wolfgang Ludwig, Fred A. Rainey, Karl-Heinz Schleifer and William B. Whitman, editors
			`
