# Supplementary material for: Genomic reconstruction of short-chain fatty acid production by the human gut microbiota
Source: Front Mol Biosci. 2022 Aug 11;9:949563. doi: 10.3389/fmolb.2022.949563 (PMC9403272; doi:10.3389/fmolb.2022.949563)
Supplement: Supplementary file 2 [file Table3.XLSX]

## Sheet: Species
Table S3. A. Conservation of predicted binary SCFA synthesis phenotypes at the species level.
Species	Number of strains	Average phenotype						Optional calculations of number of variable phenotypes						Number of variable pheno-types (NVP)	Optional calculations						Overall phenotype variability score (OPVS)	Variability score, in %
		Acetate	Formate	L-Lactate	D-Lactate	Propionate	Butyrate	Acetate	Formate	L-Lactate	D-Lactate	Propionate	Butyrate		Acetate	Formate	L-Lactate	D-Lactate	Propionate	Butyrate
[Bacteroides] pectinophilus	1	1	1	1	1	0	0	1	1	1	1	1	1	0	0.5	0.5	0.5	0.5	0.5	0.5	0	0
[Clostridium] amygdalinum	1	1	1	1	0	1	1	1	1	1	1	1	1	0	0.5	0.5	0.5	0.5	0.5	0.5	0	0
[Clostridium] asparagiforme	1	0	1	1	0	1	0	1	1	1	1	1	1	0	0.5	0.5	0.5	0.5	0.5	0.5	0	0
[Clostridium] bolteae	7	1	1	1	1	0.714	0.429	1	1	1	1	0	0	2	0.5	0.5	0.5	0.5	0.214	0.071	0.715	0.158889
[Clostridium] celerecrescens	1	1	1	1	0	0	1	1	1	1	1	1	1	0	0.5	0.5	0.5	0.5	0.5	0.5	0	0
[Clostridium] citroniae	1	1	1	1	0	0	1	1	1	1	1	1	1	0	0.5	0.5	0.5	0.5	0.5	0.5	0	0
[Clostridium] clariflavum	1	1	1	1	0	0	0	1	1	1	1	1	1	0	0.5	0.5	0.5	0.5	0.5	0.5	0	0
[Clostridium] clostridioforme	9	1	1	1	1	0.889	0.889	1	1	1	1	0	0	2	0.5	0.5	0.5	0.5	0.389	0.389	0.222	0.0493333
[Clostridium] cocleatum	2	0	1	1	1	0	0	1	1	1	1	1	1	0	0.5	0.5	0.5	0.5	0.5	0.5	0	0
[Clostridium] glycyrrhizinilyticum	1	1	1	0	0	1	0	1	1	1	1	1	1	0	0.5	0.5	0.5	0.5	0.5	0.5	0	0
[Clostridium] hiranonis	1	0	1	0	0	1	0	1	1	1	1	1	1	0	0.5	0.5	0.5	0.5	0.5	0.5	0	0
[Clostridium] hylemonae	1	1	1	0	0	0	0	1	1	1	1	1	1	0	0.5	0.5	0.5	0.5	0.5	0.5	0	0
[Clostridium] indolis	1	1	1	1	1	0	1	1	1	1	1	1	1	0	0.5	0.5	0.5	0.5	0.5	0.5	0	0
[Clostridium] innocuum	1	1	1	1	1	0	1	1	1	1	1	1	1	0	0.5	0.5	0.5	0.5	0.5	0.5	0	0
[Clostridium] lavalense	1	1	1	1	0	1	0	1	1	1	1	1	1	0	0.5	0.5	0.5	0.5	0.5	0.5	0	0
[Clostridium] leptum	1	0	1	1	0	0	0	1	1	1	1	1	1	0	0.5	0.5	0.5	0.5	0.5	0.5	0	0
[Clostridium] methoxybenzovorans	1	1	1	1	1	0	1	1	1	1	1	1	1	0	0.5	0.5	0.5	0.5	0.5	0.5	0	0
[Clostridium] methylpentosum	1	0	1	1	0	1	0	1	1	1	1	1	1	0	0.5	0.5	0.5	0.5	0.5	0.5	0	0
[Clostridium] saccharolyticum	1	1	1	1	0	1	1	1	1	1	1	1	1	0	0.5	0.5	0.5	0.5	0.5	0.5	0	0
[Clostridium] scindens	1	1	1	0	0	0	0	1	1	1	1	1	1	0	0.5	0.5	0.5	0.5	0.5	0.5	0	0
[Clostridium] spiroforme	1	0	1	1	1	0	0	1	1	1	1	1	1	0	0.5	0.5	0.5	0.5	0.5	0.5	0	0
[Clostridium] sporosphaeroides	1	1	1	1	1	1	1	1	1	1	1	1	1	0	0.5	0.5	0.5	0.5	0.5	0.5	0	0
[Clostridium] symbiosum	5	1	1	1	1	1	1	1	1	1	1	1	1	0	0.5	0.5	0.5	0.5	0.5	0.5	0	0
[Clostridium] viride	1	1	1	0	0	0	1	1	1	1	1	1	1	0	0.5	0.5	0.5	0.5	0.5	0.5	0	0
[Enterobacter] lignolyticus	1	1	1	0	1	1	0	1	1	1	1	1	1	0	0.5	0.5	0.5	0.5	0.5	0.5	0	0
[Eubacterium] brachy	1	0	0	1	1	0	0	1	1	1	1	1	1	0	0.5	0.5	0.5	0.5	0.5	0.5	0	0
[Eubacterium] cellulosolvens	1	1	1	0	1	0	1	1	1	1	1	1	1	0	0.5	0.5	0.5	0.5	0.5	0.5	0	0
[Eubacterium] eligens	1	1	1	1	1	0	0	1	1	1	1	1	1	0	0.5	0.5	0.5	0.5	0.5	0.5	0	0
[Eubacterium] hallii	1	1	1	1	0	1	1	1	1	1	1	1	1	0	0.5	0.5	0.5	0.5	0.5	0.5	0	0
[Eubacterium] infirmum	1	1	0	0	0	0	1	1	1	1	1	1	1	0	0.5	0.5	0.5	0.5	0.5	0.5	0	0
[Eubacterium] rectale	5	1	1	1	0.2	0	1	1	1	1	0	1	1	1	0.5	0.5	0.5	0.3	0.5	0.5	0.2	0.0444444
[Eubacterium] saphenum	1	1	0	0	0	0	1	1	1	1	1	1	1	0	0.5	0.5	0.5	0.5	0.5	0.5	0	0
[Eubacterium] siraeum	3	0	1	0	0	0	0	1	1	1	1	1	1	0	0.5	0.5	0.5	0.5	0.5	0.5	0	0
[Eubacterium] yurii	1	1	0	1	0	1	1	1	1	1	1	1	1	0	0.5	0.5	0.5	0.5	0.5	0.5	0	0
[Haemophilus] ducreyi	1	1	1	0	0	0	0	1	1	1	1	1	1	0	0.5	0.5	0.5	0.5	0.5	0.5	0	0
[Propionibacterium] namnetense	1	0	0	1	0	1	0	1	1	1	1	1	1	0	0.5	0.5	0.5	0.5	0.5	0.5	0	0
[Ruminococcus] gnavus	5	1	1	1	1	1	0	1	1	1	1	1	1	0	0.5	0.5	0.5	0.5	0.5	0.5	0	0
[Ruminococcus] torques	5	1	1	1	0.2	0.8	0	1	1	1	0	0	1	2	0.5	0.5	0.5	0.3	0.3	0.5	0.4	0.0888889
Abiotrophia defectiva	1	1	1	1	0	0	0	1	1	1	1	1	1	0	0.5	0.5	0.5	0.5	0.5	0.5	0	0
Absiella dolichum	1	1	1	1	0	0	1	1	1	1	1	1	1	0	0.5	0.5	0.5	0.5	0.5	0.5	0	0
Acaricomes phytoseiuli	1	1	0	1	0	0	0	1	1	1	1	1	1	0	0.5	0.5	0.5	0.5	0.5	0.5	0	0
Acetoanaerobium sticklandii	1	0	1	0	0	1	1	1	1	1	1	1	1	0	0.5	0.5	0.5	0.5	0.5	0.5	0	0
Acetomicrobium hydrogeniformans	1	0	1	0	0	1	0	1	1	1	1	1	1	0	0.5	0.5	0.5	0.5	0.5	0.5	0	0
Achromobacter xylosoxidans	2	1	0	0	0.5	0	0	1	1	1	0	1	1	1	0.5	0.5	0.5	0	0.5	0.5	0.5	0.111111
Acidaminococcus fermentans	1	1	1	1	1	0	1	1	1	1	1	1	1	0	0.5	0.5	0.5	0.5	0.5	0.5	0	0
Acidaminococcus intestini	1	1	0	1	1	0	1	1	1	1	1	1	1	0	0.5	0.5	0.5	0.5	0.5	0.5	0	0
Acidaminococcus provencensis	1	1	1	1	1	0	1	1	1	1	1	1	1	0	0.5	0.5	0.5	0.5	0.5	0.5	0	0
Acidipropionibacterium acidipropionici	3	0	0	1	0	1	0	1	1	1	1	1	1	0	0.5	0.5	0.5	0.5	0.5	0.5	0	0
Acidipropionibacterium jensenii	1	0	0	1	0	1	0	1	1	1	1	1	1	0	0.5	0.5	0.5	0.5	0.5	0.5	0	0
Acinetobacter baumannii	21	0.952	0	0	0.81	0	0	0	1	1	0	1	1	2	0.452	0.5	0.5	0.31	0.5	0.5	0.238	0.0528889
Acinetobacter calcoaceticus	6	1	0	0	0.333	0	0	1	1	1	0	1	1	1	0.5	0.5	0.5	0.167	0.5	0.5	0.333	0.074
Acinetobacter haemolyticus	3	1	0	0	0	0	0	1	1	1	1	1	1	0	0.5	0.5	0.5	0.5	0.5	0.5	0	0
Acinetobacter johnsonii	2	1	0	0	0	0	0	1	1	1	1	1	1	0	0.5	0.5	0.5	0.5	0.5	0.5	0	0
Acinetobacter junii	9	1	0	0	0.444	0	0	1	1	1	0	1	1	1	0.5	0.5	0.5	0.056	0.5	0.5	0.444	0.0986667
Acinetobacter lwoffii	4	1	0	0	0	0	0	1	1	1	1	1	1	0	0.5	0.5	0.5	0.5	0.5	0.5	0	0
Acinetobacter nosocomialis	2	1	0	0	0	0	0	1	1	1	1	1	1	0	0.5	0.5	0.5	0.5	0.5	0.5	0	0
Acinetobacter pittii	6	1	0	0	0.5	0	0	1	1	1	0	1	1	1	0.5	0.5	0.5	0	0.5	0.5	0.5	0.111111
Acinetobacter radioresistens	4	1	0	0	1	0	0	1	1	1	1	1	1	0	0.5	0.5	0.5	0.5	0.5	0.5	0	0
Acinetobacter ursingii	3	1	0	0	1	0	0	1	1	1	1	1	1	0	0.5	0.5	0.5	0.5	0.5	0.5	0	0
Actinobacillus pleuropneumoniae	5	1	1	0	0.2	0	0	1	1	1	0	1	1	1	0.5	0.5	0.5	0.3	0.5	0.5	0.2	0.0444444
Actinomyces georgiae	1	1	1	1	0	0	0	1	1	1	1	1	1	0	0.5	0.5	0.5	0.5	0.5	0.5	0	0
Actinomyces graevenitzii	1	1	1	1	0	0	0	1	1	1	1	1	1	0	0.5	0.5	0.5	0.5	0.5	0.5	0	0
Actinomyces naeslundii	5	1	1	1	0	0	0	1	1	1	1	1	1	0	0.5	0.5	0.5	0.5	0.5	0.5	0	0
Actinomyces odontolyticus	4	1	1	1	0	0	0	1	1	1	1	1	1	0	0.5	0.5	0.5	0.5	0.5	0.5	0	0
Actinomyces oris	1	1	1	1	0	0	0	1	1	1	1	1	1	0	0.5	0.5	0.5	0.5	0.5	0.5	0	0
Actinomyces turicensis	1	1	1	1	0	0	0	1	1	1	1	1	1	0	0.5	0.5	0.5	0.5	0.5	0.5	0	0
Actinomyces urogenitalis	2	1	1	1	0	0	0	1	1	1	1	1	1	0	0.5	0.5	0.5	0.5	0.5	0.5	0	0
Actinomyces viscosus	1	1	1	1	0	0	0	1	1	1	1	1	1	0	0.5	0.5	0.5	0.5	0.5	0.5	0	0
Acutalibacter muris	1	0	1	1	0	0	0	1	1	1	1	1	1	0	0.5	0.5	0.5	0.5	0.5	0.5	0	0
Adlercreutzia equolifaciens	1	1	0	0	0	0	0	1	1	1	1	1	1	0	0.5	0.5	0.5	0.5	0.5	0.5	0	0
Aerococcus viridans	2	1	0.5	1	0	0	0	1	0	1	1	1	1	1	0.5	0	0.5	0.5	0.5	0.5	0.5	0.111111
Aeromicrobium massiliense	1	0	0	0	0	0	0	1	1	1	1	1	1	0	0.5	0.5	0.5	0.5	0.5	0.5	0	0
Aeromonas caviae	3	1	1	0	1	0	0	1	1	1	1	1	1	0	0.5	0.5	0.5	0.5	0.5	0.5	0	0
Aeromonas hydrophila	4	1	1	0	1	0	0	1	1	1	1	1	1	0	0.5	0.5	0.5	0.5	0.5	0.5	0	0
Aeromonas media	3	1	1	0	1	0	0	1	1	1	1	1	1	0	0.5	0.5	0.5	0.5	0.5	0.5	0	0
Aeromonas veronii	5	1	1	0	1	0	0	1	1	1	1	1	1	0	0.5	0.5	0.5	0.5	0.5	0.5	0	0
Afipia birgiae	1	0	0	0	0	0	0	1	1	1	1	1	1	0	0.5	0.5	0.5	0.5	0.5	0.5	0	0
Agathobaculum desmolans	2	1	1	1	0	0	1	1	1	1	1	1	1	0	0.5	0.5	0.5	0.5	0.5	0.5	0	0
Aggregatibacter aphrophilus	4	1	1	0	1	0	0	1	1	1	1	1	1	0	0.5	0.5	0.5	0.5	0.5	0.5	0	0
Agrobacterium fabrum	1	0	0	0	1	0	0	1	1	1	1	1	1	0	0.5	0.5	0.5	0.5	0.5	0.5	0	0
Agrobacterium tumefaciens	1	0	0	0	1	0	0	1	1	1	1	1	1	0	0.5	0.5	0.5	0.5	0.5	0.5	0	0
Akkermansia muciniphila	4	0	1	0	1	1	0	1	1	1	1	1	1	0	0.5	0.5	0.5	0.5	0.5	0.5	0	0
Alcaligenes faecalis	2	1	0	0	1	0	0	1	1	1	1	1	1	0	0.5	0.5	0.5	0.5	0.5	0.5	0	0
Alistipes finegoldii	1	0	1	0	1	1	0	1	1	1	1	1	1	0	0.5	0.5	0.5	0.5	0.5	0.5	0	0
Alistipes ihumii	1	1	0	0	0	1	0	1	1	1	1	1	1	0	0.5	0.5	0.5	0.5	0.5	0.5	0	0
Alistipes indistinctus	1	1	0	0	0	1	0	1	1	1	1	1	1	0	0.5	0.5	0.5	0.5	0.5	0.5	0	0
Alistipes obesi	1	0	0	0	1	1	0	1	1	1	1	1	1	0	0.5	0.5	0.5	0.5	0.5	0.5	0	0
Alistipes onderdonkii	1	0	1	0	1	1	0	1	1	1	1	1	1	0	0.5	0.5	0.5	0.5	0.5	0.5	0	0
Alistipes putredinis	1	0	0	0	1	1	1	1	1	1	1	1	1	0	0.5	0.5	0.5	0.5	0.5	0.5	0	0
Alistipes senegalensis	1	0	1	0	1	1	0	1	1	1	1	1	1	0	0.5	0.5	0.5	0.5	0.5	0.5	0	0
Alistipes shahii	1	0	1	0	1	1	0	1	1	1	1	1	1	0	0.5	0.5	0.5	0.5	0.5	0.5	0	0
Alistipes timonensis	2	0	1	0	1	1	0	1	1	1	1	1	1	0	0.5	0.5	0.5	0.5	0.5	0.5	0	0
Alloprevotella rava	1	1	1	0	0	0	0	1	1	1	1	1	1	0	0.5	0.5	0.5	0.5	0.5	0.5	0	0
Alloprevotella tannerae	1	1	1	0	0	0	0	1	1	1	1	1	1	0	0.5	0.5	0.5	0.5	0.5	0.5	0	0
Ammoniphilus oxalaticus	1	0	0	0	0	1	0	1	1	1	1	1	1	0	0.5	0.5	0.5	0.5	0.5	0.5	0	0
Anaerobiospirillum succiniciproducens	1	1	1	0	0	0	0	1	1	1	1	1	1	0	0.5	0.5	0.5	0.5	0.5	0.5	0	0
Anaerobium acetethylicum	1	1	1	0	0	1	0	1	1	1	1	1	1	0	0.5	0.5	0.5	0.5	0.5	0.5	0	0
Anaerococcus hydrogenalis	2	1	0	1	0	1	1	1	1	1	1	1	1	0	0.5	0.5	0.5	0.5	0.5	0.5	0	0
Anaerococcus lactolyticus	1	1	1	1	0	0	1	1	1	1	1	1	1	0	0.5	0.5	0.5	0.5	0.5	0.5	0	0
Anaerococcus obesiensis	1	1	0	1	0	0	1	1	1	1	1	1	1	0	0.5	0.5	0.5	0.5	0.5	0.5	0	0
Anaerococcus pacaensis	1	1	0	1	0	0	1	1	1	1	1	1	1	0	0.5	0.5	0.5	0.5	0.5	0.5	0	0
Anaerococcus prevotii	2	1	0	1	0	0	1	1	1	1	1	1	1	0	0.5	0.5	0.5	0.5	0.5	0.5	0	0
Anaerococcus provencensis	1	1	0	1	1	0	1	1	1	1	1	1	1	0	0.5	0.5	0.5	0.5	0.5	0.5	0	0
Anaerococcus senegalensis	1	1	0	1	1	0	1	1	1	1	1	1	1	0	0.5	0.5	0.5	0.5	0.5	0.5	0	0
Anaerococcus tetradius	1	1	1	1	0	0	1	1	1	1	1	1	1	0	0.5	0.5	0.5	0.5	0.5	0.5	0	0
Anaerococcus vaginalis	2	1	0	1	0	0	1	1	1	1	1	1	1	0	0.5	0.5	0.5	0.5	0.5	0.5	0	0
Anaerofustis stercorihominis	1	0	1	0	1	0	1	1	1	1	1	1	1	0	0.5	0.5	0.5	0.5	0.5	0.5	0	0
Anaerostipes caccae	2	1	1	1	0	1	1	1	1	1	1	1	1	0	0.5	0.5	0.5	0.5	0.5	0.5	0	0
Anaerostipes hadrus	3	1	1	1	0	0.666	1	1	1	1	1	0	1	1	0.5	0.5	0.5	0.5	0.166	0.5	0.334	0.0742222
Anaerotignum lactatifermentans	1	1	1	1	1	1	0	1	1	1	1	1	1	0	0.5	0.5	0.5	0.5	0.5	0.5	0	0
Anaerotignum propionicum	1	1	1	1	1	1	0	1	1	1	1	1	1	0	0.5	0.5	0.5	0.5	0.5	0.5	0	0
Anaerotruncus colihominis	1	0	0	1	0	0	1	1	1	1	1	1	1	0	0.5	0.5	0.5	0.5	0.5	0.5	0	0
Anaerotruncus rubiinfantis	1	0	1	1	0	0	0	1	1	1	1	1	1	0	0.5	0.5	0.5	0.5	0.5	0.5	0	0
Aneurinibacillus aneurinilyticus	1	0	0	0	0	1	0	1	1	1	1	1	1	0	0.5	0.5	0.5	0.5	0.5	0.5	0	0
Arabia massiliensis	1	1	0	1	0	0	0	1	1	1	1	1	1	0	0.5	0.5	0.5	0.5	0.5	0.5	0	0
Arcanobacterium haemolyticum	1	1	1	1	0	0	0	1	1	1	1	1	1	0	0.5	0.5	0.5	0.5	0.5	0.5	0	0
Arcobacter butzleri	1	1	0	0	0	0	0	1	1	1	1	1	1	0	0.5	0.5	0.5	0.5	0.5	0.5	0	0
Arthrobacter castelli	1	1	0	0	0	0	0	1	1	1	1	1	1	0	0.5	0.5	0.5	0.5	0.5	0.5	0	0
Atlantibacter hermannii	1	1	1	0	1	1	0	1	1	1	1	1	1	0	0.5	0.5	0.5	0.5	0.5	0.5	0	0
Atopobium minutum	1	1	1	0	1	0	0	1	1	1	1	1	1	0	0.5	0.5	0.5	0.5	0.5	0.5	0	0
Atopobium parvulum	1	1	1	1	1	0	0	1	1	1	1	1	1	0	0.5	0.5	0.5	0.5	0.5	0.5	0	0
Atopobium rimae	1	1	1	1	1	0	0	1	1	1	1	1	1	0	0.5	0.5	0.5	0.5	0.5	0.5	0	0
Atopobium vaginae	1	1	1	0	1	0	0	1	1	1	1	1	1	0	0.5	0.5	0.5	0.5	0.5	0.5	0	0
Bacilliculturomica massiliensis	1	0	1	1	0	1	1	1	1	1	1	1	1	0	0.5	0.5	0.5	0.5	0.5	0.5	0	0
Bacillus amyloliquefaciens	6	1	0	1	0	0	0	1	1	1	1	1	1	0	0.5	0.5	0.5	0.5	0.5	0.5	0	0
Bacillus atrophaeus	5	1	0	1	0	0	0	1	1	1	1	1	1	0	0.5	0.5	0.5	0.5	0.5	0.5	0	0
Bacillus cereus	37	1	1	1	0	0	0	1	1	1	1	1	1	0	0.5	0.5	0.5	0.5	0.5	0.5	0	0
Bacillus clausii	1	1	0	1	0	0	0	1	1	1	1	1	1	0	0.5	0.5	0.5	0.5	0.5	0.5	0	0
Bacillus endophyticus	1	1	0	1	0	1	0	1	1	1	1	1	1	0	0.5	0.5	0.5	0.5	0.5	0.5	0	0
Bacillus fordii	1	1	0	0	0	1	0	1	1	1	1	1	1	0	0.5	0.5	0.5	0.5	0.5	0.5	0	0
Bacillus halodurans	1	1	0	1	0	1	0	1	1	1	1	1	1	0	0.5	0.5	0.5	0.5	0.5	0.5	0	0
Bacillus infantis	1	1	0	1	0	1	0	1	1	1	1	1	1	0	0.5	0.5	0.5	0.5	0.5	0.5	0	0
Bacillus licheniformis	3	1	1	1	0	0	0	1	1	1	1	1	1	0	0.5	0.5	0.5	0.5	0.5	0.5	0	0
Bacillus massilionigeriensis	1	1	1	1	0	1	0	1	1	1	1	1	1	0	0.5	0.5	0.5	0.5	0.5	0.5	0	0
Bacillus massiliosenegalensis	1	1	1	1	0	1	0	1	1	1	1	1	1	0	0.5	0.5	0.5	0.5	0.5	0.5	0	0
Bacillus megaterium	6	1	0	1	0	1	0	1	1	1	1	1	1	0	0.5	0.5	0.5	0.5	0.5	0.5	0	0
Bacillus mojavensis	2	1	0	1	0	0	0	1	1	1	1	1	1	0	0.5	0.5	0.5	0.5	0.5	0.5	0	0
Bacillus mycoides	4	1	1	1	0	0	0	1	1	1	1	1	1	0	0.5	0.5	0.5	0.5	0.5	0.5	0	0
Bacillus nealsonii	1	1	1	1	0	0	0	1	1	1	1	1	1	0	0.5	0.5	0.5	0.5	0.5	0.5	0	0
Bacillus paralicheniformis	1	1	1	1	0	0	0	1	1	1	1	1	1	0	0.5	0.5	0.5	0.5	0.5	0.5	0	0
Bacillus pseudofirmus	1	1	0	1	0	1	0	1	1	1	1	1	1	0	0.5	0.5	0.5	0.5	0.5	0.5	0	0
Bacillus pumilus	2	1	0	1	0	0	0	1	1	1	1	1	1	0	0.5	0.5	0.5	0.5	0.5	0.5	0	0
Bacillus smithii	1	0	0	1	0	0	0	1	1	1	1	1	1	0	0.5	0.5	0.5	0.5	0.5	0.5	0	0
Bacillus sonorensis	1	1	1	1	0	0	0	1	1	1	1	1	1	0	0.5	0.5	0.5	0.5	0.5	0.5	0	0
Bacillus subtilis	11	1	0	1	0	0	0	1	1	1	1	1	1	0	0.5	0.5	0.5	0.5	0.5	0.5	0	0
Bacillus thuringiensis	26	1	1	1	0.115	0	0	1	1	1	0	1	1	1	0.5	0.5	0.5	0.385	0.5	0.5	0.115	0.0255556
Bacillus timonensis	1	1	1	1	0	1	0	1	1	1	1	1	1	0	0.5	0.5	0.5	0.5	0.5	0.5	0	0
Bacillus tuaregi	1	1	1	1	0	1	0	1	1	1	1	1	1	0	0.5	0.5	0.5	0.5	0.5	0.5	0	0
Bacillus vallismortis	1	1	0	1	0	0	0	1	1	1	1	1	1	0	0.5	0.5	0.5	0.5	0.5	0.5	0	0
Bacillus velezensis	4	1	0	1	0	0	0	1	1	1	1	1	1	0	0.5	0.5	0.5	0.5	0.5	0.5	0	0
Bacteroides acidifaciens	1	1	1	0	0	1	0	1	1	1	1	1	1	0	0.5	0.5	0.5	0.5	0.5	0.5	0	0
Bacteroides barnesiae	1	1	1	0	0	1	0	1	1	1	1	1	1	0	0.5	0.5	0.5	0.5	0.5	0.5	0	0
Bacteroides caccae	3	1	1	0	1	1	0	1	1	1	1	1	1	0	0.5	0.5	0.5	0.5	0.5	0.5	0	0
Bacteroides caecimuris	2	1	1	0	1	1	0	1	1	1	1	1	1	0	0.5	0.5	0.5	0.5	0.5	0.5	0	0
Bacteroides cellulosilyticus	3	1	1	0	1	1	0	1	1	1	1	1	1	0	0.5	0.5	0.5	0.5	0.5	0.5	0	0
Bacteroides clarus	1	1	1	0	1	1	0	1	1	1	1	1	1	0	0.5	0.5	0.5	0.5	0.5	0.5	0	0
Bacteroides coprocola	1	1	1	0	0	1	0	1	1	1	1	1	1	0	0.5	0.5	0.5	0.5	0.5	0.5	0	0
Bacteroides coprophilus	1	1	1	0	0	1	0	1	1	1	1	1	1	0	0.5	0.5	0.5	0.5	0.5	0.5	0	0
Bacteroides coprosuis	1	1	1	0	1	1	0	1	1	1	1	1	1	0	0.5	0.5	0.5	0.5	0.5	0.5	0	0
Bacteroides dorei	5	1	1	0	1	1	0	1	1	1	1	1	1	0	0.5	0.5	0.5	0.5	0.5	0.5	0	0
Bacteroides eggerthii	2	1	1	0	1	1	0	1	1	1	1	1	1	0	0.5	0.5	0.5	0.5	0.5	0.5	0	0
Bacteroides faecichinchillae	2	1	1	0	1	1	0	1	1	1	1	1	1	0	0.5	0.5	0.5	0.5	0.5	0.5	0	0
Bacteroides faecis	2	1	1	0	1	1	0	1	1	1	1	1	1	0	0.5	0.5	0.5	0.5	0.5	0.5	0	0
Bacteroides finegoldii	2	1	1	0	1	1	0	1	1	1	1	1	1	0	0.5	0.5	0.5	0.5	0.5	0.5	0	0
Bacteroides fluxus	1	1	1	0	1	1	0	1	1	1	1	1	1	0	0.5	0.5	0.5	0.5	0.5	0.5	0	0
Bacteroides fragilis	6	1	1	0	1	1	0	1	1	1	1	1	1	0	0.5	0.5	0.5	0.5	0.5	0.5	0	0
Bacteroides galacturonicus	1	1	1	1	1	0	0	1	1	1	1	1	1	0	0.5	0.5	0.5	0.5	0.5	0.5	0	0
Bacteroides gallinarum	1	1	1	0	1	1	0	1	1	1	1	1	1	0	0.5	0.5	0.5	0.5	0.5	0.5	0	0
Bacteroides helcogenes	1	1	1	0	1	1	0	1	1	1	1	1	1	0	0.5	0.5	0.5	0.5	0.5	0.5	0	0
Bacteroides intestinalis	3	1	1	0	1	1	0	1	1	1	1	1	1	0	0.5	0.5	0.5	0.5	0.5	0.5	0	0
Bacteroides massiliensis	1	1	1	0	1	1	0	1	1	1	1	1	1	0	0.5	0.5	0.5	0.5	0.5	0.5	0	0
Bacteroides nordii	1	1	1	0	1	1	0	1	1	1	1	1	1	0	0.5	0.5	0.5	0.5	0.5	0.5	0	0
Bacteroides oleiciplenus	1	1	1	0	1	1	0	1	1	1	1	1	1	0	0.5	0.5	0.5	0.5	0.5	0.5	0	0
Bacteroides ovatus	7	1	1	0	1	1	0	1	1	1	1	1	1	0	0.5	0.5	0.5	0.5	0.5	0.5	0	0
Bacteroides plebeius	1	1	1	0	0	1	0	1	1	1	1	1	1	0	0.5	0.5	0.5	0.5	0.5	0.5	0	0
Bacteroides propionicifaciens	1	1	1	0	1	1	0	1	1	1	1	1	1	0	0.5	0.5	0.5	0.5	0.5	0.5	0	0
Bacteroides pyogenes	3	0.667	1	0	1	1	0	0	1	1	1	1	1	1	0.167	0.5	0.5	0.5	0.5	0.5	0.333	0.074
Bacteroides salanitronis	1	1	1	0	0	1	0	1	1	1	1	1	1	0	0.5	0.5	0.5	0.5	0.5	0.5	0	0
Bacteroides salyersiae	2	1	1	0	1	1	0	1	1	1	1	1	1	0	0.5	0.5	0.5	0.5	0.5	0.5	0	0
Bacteroides sartorii	3	1	1	0	1	1	0	1	1	1	1	1	1	0	0.5	0.5	0.5	0.5	0.5	0.5	0	0
Bacteroides stercorirosoris	1	1	1	0	1	1	0	1	1	1	1	1	1	0	0.5	0.5	0.5	0.5	0.5	0.5	0	0
Bacteroides stercoris	2	1	1	0	1	1	0	1	1	1	1	1	1	0	0.5	0.5	0.5	0.5	0.5	0.5	0	0
Bacteroides thetaiotaomicron	3	1	1	0	1	1	0	1	1	1	1	1	1	0	0.5	0.5	0.5	0.5	0.5	0.5	0	0
Bacteroides uniformis	7	1	1	0	1	1	0	1	1	1	1	1	1	0	0.5	0.5	0.5	0.5	0.5	0.5	0	0
Bacteroides vulgatus	6	1	1	0	1	1	0	1	1	1	1	1	1	0	0.5	0.5	0.5	0.5	0.5	0.5	0	0
Bacteroides xylanisolvens	4	1	1	0	1	1	0	1	1	1	1	1	1	0	0.5	0.5	0.5	0.5	0.5	0.5	0	0
Bacteroides xylanolyticus	1	1	1	1	0	1	1	1	1	1	1	1	1	0	0.5	0.5	0.5	0.5	0.5	0.5	0	0
Bariatricus massiliensis	1	1	1	1	1	0	1	1	1	1	1	1	1	0	0.5	0.5	0.5	0.5	0.5	0.5	0	0
Barnesiella intestinihominis	1	1	0	0	0	1	0	1	1	1	1	1	1	0	0.5	0.5	0.5	0.5	0.5	0.5	0	0
Barnesiella viscericola	1	1	0	0	0	1	0	1	1	1	1	1	1	0	0.5	0.5	0.5	0.5	0.5	0.5	0	0
Bifidobacterium adolescentis	5	1	1	1	0	0	0	1	1	1	1	1	1	0	0.5	0.5	0.5	0.5	0.5	0.5	0	0
Bifidobacterium angulatum	2	1	1	1	0	0	0	1	1	1	1	1	1	0	0.5	0.5	0.5	0.5	0.5	0.5	0	0
Bifidobacterium animalis	10	1	1	1	0	0	0	1	1	1	1	1	1	0	0.5	0.5	0.5	0.5	0.5	0.5	0	0
Bifidobacterium bifidum	5	1	1	1	0	0	0	1	1	1	1	1	1	0	0.5	0.5	0.5	0.5	0.5	0.5	0	0
Bifidobacterium breve	24	1	1	1	0	0	0	1	1	1	1	1	1	0	0.5	0.5	0.5	0.5	0.5	0.5	0	0
Bifidobacterium catenulatum	4	1	1	1	0	0	0	1	1	1	1	1	1	0	0.5	0.5	0.5	0.5	0.5	0.5	0	0
Bifidobacterium dentium	6	1	1	1	0	0	0	1	1	1	1	1	1	0	0.5	0.5	0.5	0.5	0.5	0.5	0	0
Bifidobacterium gallicum	1	1	1	1	0	0	0	1	1	1	1	1	1	0	0.5	0.5	0.5	0.5	0.5	0.5	0	0
Bifidobacterium longum	173	1	1	1	0	0	0	1	1	1	1	1	1	0	0.5	0.5	0.5	0.5	0.5	0.5	0	0
Bifidobacterium pseudocatenulatum	8	1	1	1	0	0	0	1	1	1	1	1	1	0	0.5	0.5	0.5	0.5	0.5	0.5	0	0
Bifidobacterium scardovii	2	1	1	1	0	0	0	1	1	1	1	1	1	0	0.5	0.5	0.5	0.5	0.5	0.5	0	0
Bifidobacterium thermophilum	1	1	1	1	1	0	0	1	1	1	1	1	1	0	0.5	0.5	0.5	0.5	0.5	0.5	0	0
Bilophila wadsworthia	1	1	1	0	0	0	0	1	1	1	1	1	1	0	0.5	0.5	0.5	0.5	0.5	0.5	0	0
Blautia faecis	3	1	1	1	1	1	0	1	1	1	1	1	1	0	0.5	0.5	0.5	0.5	0.5	0.5	0	0
Blautia glucerasea	2	1	1	0.5	1	1	0	1	1	0	1	1	1	1	0.5	0.5	0	0.5	0.5	0.5	0.5	0.111111
Blautia hansenii	2	0	1	1	0.5	0	0	1	1	1	0	1	1	1	0.5	0.5	0.5	0	0.5	0.5	0.5	0.111111
Blautia hominis	1	0	1	1	1	0	0	1	1	1	1	1	1	0	0.5	0.5	0.5	0.5	0.5	0.5	0	0
Blautia hydrogenotrophica	1	1	0	1	1	0	0	1	1	1	1	1	1	0	0.5	0.5	0.5	0.5	0.5	0.5	0	0
Blautia luti	1	1	1	1	1	1	0	1	1	1	1	1	1	0	0.5	0.5	0.5	0.5	0.5	0.5	0	0
Blautia marasmi	1	0	1	1	1	0	0	1	1	1	1	1	1	0	0.5	0.5	0.5	0.5	0.5	0.5	0	0
Blautia obeum	5	1	1	0.8	1	1	0	1	1	0	1	1	1	1	0.5	0.5	0.3	0.5	0.5	0.5	0.2	0.0444444
Blautia producta	1	1	1	1	1	0	1	1	1	1	1	1	1	0	0.5	0.5	0.5	0.5	0.5	0.5	0	0
Blautia schinkii	1	1	1	0	1	1	0	1	1	1	1	1	1	0	0.5	0.5	0.5	0.5	0.5	0.5	0	0
Blautia wexlerae	3	1	1	1	1	1	0	1	1	1	1	1	1	0	0.5	0.5	0.5	0.5	0.5	0.5	0	0
Bordetella hinzii	1	1	0	0	0	0	0	1	1	1	1	1	1	0	0.5	0.5	0.5	0.5	0.5	0.5	0	0
Brachybacterium paraconglomeratum	1	1	1	1	0	0	0	1	1	1	1	1	1	0	0.5	0.5	0.5	0.5	0.5	0.5	0	0
Brachyspira pilosicoli	2	1	0	1	0	0	1	1	1	1	1	1	1	0	0.5	0.5	0.5	0.5	0.5	0.5	0	0
Bradyrhizobium diazoefficiens	1	1	0	0	0	0	0	1	1	1	1	1	1	0	0.5	0.5	0.5	0.5	0.5	0.5	0	0
Bradyrhizobium elkanii	1	0	0	0	0	1	0	1	1	1	1	1	1	0	0.5	0.5	0.5	0.5	0.5	0.5	0	0
Bradyrhizobium japonicum	2	1	0	0	0	1	0	1	1	1	1	1	1	0	0.5	0.5	0.5	0.5	0.5	0.5	0	0
Brevibacillus agri	2	0	0	0	0	1	0	1	1	1	1	1	1	0	0.5	0.5	0.5	0.5	0.5	0.5	0	0
Brevibacillus borstelensis	1	0	0	0	0	1	0	1	1	1	1	1	1	0	0.5	0.5	0.5	0.5	0.5	0.5	0	0
Brevibacillus brevis	2	0	0	0	0	1	0	1	1	1	1	1	1	0	0.5	0.5	0.5	0.5	0.5	0.5	0	0
Brevibacillus massiliensis	1	0	0	0	0	1	0	1	1	1	1	1	1	0	0.5	0.5	0.5	0.5	0.5	0.5	0	0
Brevibacterium casei	1	0	0	0	0	0	0	1	1	1	1	1	1	0	0.5	0.5	0.5	0.5	0.5	0.5	0	0
Brevibacterium linens	1	0	0	0	1	0	0	1	1	1	1	1	1	0	0.5	0.5	0.5	0.5	0.5	0.5	0	0
Brevibacterium ravenspurgense	1	0	0	0	0	0	0	1	1	1	1	1	1	0	0.5	0.5	0.5	0.5	0.5	0.5	0	0
Brevibacterium senegalense	1	0	0	0	0	0	0	1	1	1	1	1	1	0	0.5	0.5	0.5	0.5	0.5	0.5	0	0
Brevundimonas subvibrioides	1	0	0	0	1	0	0	1	1	1	1	1	1	0	0.5	0.5	0.5	0.5	0.5	0.5	0	0
Bulleidia extructa	1	1	1	1	0	0	0	1	1	1	1	1	1	0	0.5	0.5	0.5	0.5	0.5	0.5	0	0
Burkholderia cepacia	2	0.5	0	0	1	0	0	0	1	1	1	1	1	1	0	0.5	0.5	0.5	0.5	0.5	0.5	0.111111
Burkholderia lata	1	1	0	0	1	0	0	1	1	1	1	1	1	0	0.5	0.5	0.5	0.5	0.5	0.5	0	0
Butyricicoccus pullicaecorum	1	1	1	1	0	0	1	1	1	1	1	1	1	0	0.5	0.5	0.5	0.5	0.5	0.5	0	0
Butyricimonas synergistica	2	1	0	0	0	1	1	1	1	1	1	1	1	0	0.5	0.5	0.5	0.5	0.5	0.5	0	0
Butyricimonas virosa	1	1	0	0	0	1	1	1	1	1	1	1	1	0	0.5	0.5	0.5	0.5	0.5	0.5	0	0
Butyrivibrio crossotus	1	1	1	0	1	0	1	1	1	1	1	1	1	0	0.5	0.5	0.5	0.5	0.5	0.5	0	0
Butyrivibrio fibrisolvens	1	1	1	1	0	0	1	1	1	1	1	1	1	0	0.5	0.5	0.5	0.5	0.5	0.5	0	0
Butyrivibrio proteoclasticus	1	1	1	0	0	0	1	1	1	1	1	1	1	0	0.5	0.5	0.5	0.5	0.5	0.5	0	0
Caecibacter massiliensis	1	1	0	1	0	0	1	1	1	1	1	1	1	0	0.5	0.5	0.5	0.5	0.5	0.5	0	0
Caloramator australicus	1	1	1	1	0	0	1	1	1	1	1	1	1	0	0.5	0.5	0.5	0.5	0.5	0.5	0	0
Caloramator mitchellensis	1	1	1	0	0	0	1	1	1	1	1	1	1	0	0.5	0.5	0.5	0.5	0.5	0.5	0	0
Caloramator proteoclasticus	1	1	1	1	0	0	1	1	1	1	1	1	1	0	0.5	0.5	0.5	0.5	0.5	0.5	0	0
Caloramator quimbayensis	1	1	1	1	0	0	0	1	1	1	1	1	1	0	0.5	0.5	0.5	0.5	0.5	0.5	0	0
Campylobacter coli	6	1	0	1	0	0	0	1	1	1	1	1	1	0	0.5	0.5	0.5	0.5	0.5	0.5	0	0
Campylobacter concisus	6	1	0	0	0	0	0	1	1	1	1	1	1	0	0.5	0.5	0.5	0.5	0.5	0.5	0	0
Campylobacter curvus	2	1	0	0	0	0	0	1	1	1	1	1	1	0	0.5	0.5	0.5	0.5	0.5	0.5	0	0
Campylobacter fetus	3	1	0	0	0	0	0	1	1	1	1	1	1	0	0.5	0.5	0.5	0.5	0.5	0.5	0	0
Campylobacter gracilis	1	1	0	0	0	0	0	1	1	1	1	1	1	0	0.5	0.5	0.5	0.5	0.5	0.5	0	0
Campylobacter hominis	1	1	0	0	0	0	0	1	1	1	1	1	1	0	0.5	0.5	0.5	0.5	0.5	0.5	0	0
Campylobacter jejuni	12	1	0	0.833	0	0	0	1	1	0	1	1	1	1	0.5	0.5	0.333	0.5	0.5	0.5	0.167	0.0371111
Campylobacter lari	1	1	0	0	0	0	0	1	1	1	1	1	1	0	0.5	0.5	0.5	0.5	0.5	0.5	0	0
Campylobacter rectus	1	1	0	0	0	0	0	1	1	1	1	1	1	0	0.5	0.5	0.5	0.5	0.5	0.5	0	0
Campylobacter showae	2	1	0	0	0	0	0	1	1	1	1	1	1	0	0.5	0.5	0.5	0.5	0.5	0.5	0	0
Campylobacter upsaliensis	2	1	0	0	0	0	0	1	1	1	1	1	1	0	0.5	0.5	0.5	0.5	0.5	0.5	0	0
Campylobacter ureolyticus	5	1	0	0	0	0	0	1	1	1	1	1	1	0	0.5	0.5	0.5	0.5	0.5	0.5	0	0
Capnocytophaga granulosa	1	1	0	0	1	0	0	1	1	1	1	1	1	0	0.5	0.5	0.5	0.5	0.5	0.5	0	0
Capnocytophaga ochracea	3	1	0	0	0.333	0	0	1	1	1	0	1	1	1	0.5	0.5	0.5	0.167	0.5	0.5	0.333	0.074
Capnocytophaga sputigena	1	1	0	0	1	0	0	1	1	1	1	1	1	0	0.5	0.5	0.5	0.5	0.5	0.5	0	0
Caproiciproducens galactitolivorans	1	1	1	1	1	0	1	1	1	1	1	1	1	0	0.5	0.5	0.5	0.5	0.5	0.5	0	0
Catenibacterium mitsuokai	1	0	1	1	0	0	0	1	1	1	1	1	1	0	0.5	0.5	0.5	0.5	0.5	0.5	0	0
Cedecea davisae	1	1	1	0	1	0	0	1	1	1	1	1	1	0	0.5	0.5	0.5	0.5	0.5	0.5	0	0
Cellulomonas massiliensis	1	1	1	1	0	0	0	1	1	1	1	1	1	0	0.5	0.5	0.5	0.5	0.5	0.5	0	0
Cellulosilyticum lentocellum	1	1	1	1	1	0	0	1	1	1	1	1	1	0	0.5	0.5	0.5	0.5	0.5	0.5	0	0
Cellulosimicrobium cellulans	2	1	0.5	0.5	0	0	0	1	0	0	1	1	1	2	0.5	0	0	0.5	0.5	0.5	1	0.222222
Cetobacterium somerae	1	1	1	0	1	0	1	1	1	1	1	1	1	0	0.5	0.5	0.5	0.5	0.5	0.5	0	0
Christensenella massiliensis	1	1	1	1	0	0	1	1	1	1	1	1	1	0	0.5	0.5	0.5	0.5	0.5	0.5	0	0
Christensenella minuta	1	1	1	1	0	0	1	1	1	1	1	1	1	0	0.5	0.5	0.5	0.5	0.5	0.5	0	0
Christensenella timonensis	1	1	1	1	1	0	1	1	1	1	1	1	1	0	0.5	0.5	0.5	0.5	0.5	0.5	0	0
Citrobacter amalonaticus	5	1	1	0	1	1	0	1	1	1	1	1	1	0	0.5	0.5	0.5	0.5	0.5	0.5	0	0
Citrobacter braakii	1	1	1	0	1	1	0	1	1	1	1	1	1	0	0.5	0.5	0.5	0.5	0.5	0.5	0	0
Citrobacter freundii	7	1	1	0	1	1	0	1	1	1	1	1	1	0	0.5	0.5	0.5	0.5	0.5	0.5	0	0
Citrobacter koseri	3	1	1	1	1	1	0	1	1	1	1	1	1	0	0.5	0.5	0.5	0.5	0.5	0.5	0	0
Citrobacter murliniae	1	1	1	0	1	1	0	1	1	1	1	1	1	0	0.5	0.5	0.5	0.5	0.5	0.5	0	0
Citrobacter rodentium	1	1	1	0	1	1	0	1	1	1	1	1	1	0	0.5	0.5	0.5	0.5	0.5	0.5	0	0
Citrobacter youngae	1	1	1	0	1	1	0	1	1	1	1	1	1	0	0.5	0.5	0.5	0.5	0.5	0.5	0	0
Clostridioides difficile	18	0	1	1	1	1	1	1	1	1	1	1	1	0	0.5	0.5	0.5	0.5	0.5	0.5	0	0
Clostridium acetobutylicum	2	1	1	1	1	0	1	1	1	1	1	1	1	0	0.5	0.5	0.5	0.5	0.5	0.5	0	0
Clostridium beijerinckii	1	1	1	1	1	1	1	1	1	1	1	1	1	0	0.5	0.5	0.5	0.5	0.5	0.5	0	0
Clostridium botulinum	7	1	1	1	0.143	1	1	1	1	1	0	1	1	1	0.5	0.5	0.5	0.357	0.5	0.5	0.143	0.0317778
Clostridium butyricum	6	1	1	1	1	0	1	1	1	1	1	1	1	0	0.5	0.5	0.5	0.5	0.5	0.5	0	0
Clostridium cadaveris	1	1	1	1	1	1	1	1	1	1	1	1	1	0	0.5	0.5	0.5	0.5	0.5	0.5	0	0
Clostridium celatum	1	1	1	1	1	1	1	1	1	1	1	1	1	0	0.5	0.5	0.5	0.5	0.5	0.5	0	0
Clostridium cellulovorans	1	1	1	1	0	0	1	1	1	1	1	1	1	0	0.5	0.5	0.5	0.5	0.5	0.5	0	0
Clostridium innocuum	1	1	1	1	1	0	1	1	1	1	1	1	1	0	0.5	0.5	0.5	0.5	0.5	0.5	0	0
Clostridium merdae	1	1	1	1	0	1	1	1	1	1	1	1	1	0	0.5	0.5	0.5	0.5	0.5	0.5	0	0
Clostridium minihomine	1	1	1	1	0	1	1	1	1	1	1	1	1	0	0.5	0.5	0.5	0.5	0.5	0.5	0	0
Clostridium paraputrificum	1	1	1	1	0	0	1	1	1	1	1	1	1	0	0.5	0.5	0.5	0.5	0.5	0.5	0	0
Clostridium pasteurianum	2	1	1	1	1	0.5	1	1	1	1	1	0	1	1	0.5	0.5	0.5	0.5	0	0.5	0.5	0.111111
Clostridium perfringens	4	1	1	1	1	1	1	1	1	1	1	1	1	0	0.5	0.5	0.5	0.5	0.5	0.5	0	0
Clostridium saccharoperbutylacetonicum	1	1	1	1	0	0	1	1	1	1	1	1	1	0	0.5	0.5	0.5	0.5	0.5	0.5	0	0
Clostridium sartagoforme	1	1	1	1	0	0	1	1	1	1	1	1	1	0	0.5	0.5	0.5	0.5	0.5	0.5	0	0
Clostridium saudiense	1	1	1	1	1	0	1	1	1	1	1	1	1	0	0.5	0.5	0.5	0.5	0.5	0.5	0	0
Clostridium senegalense	1	1	1	1	0	0	1	1	1	1	1	1	1	0	0.5	0.5	0.5	0.5	0.5	0.5	0	0
Clostridium septicum	2	1	1	1	1	0	1	1	1	1	1	1	1	0	0.5	0.5	0.5	0.5	0.5	0.5	0	0
Clostridium sporogenes	1	1	1	1	0	1	1	1	1	1	1	1	1	0	0.5	0.5	0.5	0.5	0.5	0.5	0	0
Clostridium tertium	1	1	1	1	0	0	1	1	1	1	1	1	1	0	0.5	0.5	0.5	0.5	0.5	0.5	0	0
Clostridium tyrobutyricum	2	1	1	1	1	1	1	1	1	1	1	1	1	0	0.5	0.5	0.5	0.5	0.5	0.5	0	0
Collinsella aerofaciens	3	1	1	1	0	0	0	1	1	1	1	1	1	0	0.5	0.5	0.5	0.5	0.5	0.5	0	0
Collinsella bouchesdurhonensis	2	1	1	1	0	0	0	1	1	1	1	1	1	0	0.5	0.5	0.5	0.5	0.5	0.5	0	0
Collinsella intestinalis	2	1	1	1	1	0	0	1	1	1	1	1	1	0	0.5	0.5	0.5	0.5	0.5	0.5	0	0
Collinsella phocaeensis	1	1	1	1	1	0	0	1	1	1	1	1	1	0	0.5	0.5	0.5	0.5	0.5	0.5	0	0
Collinsella provencensis	1	1	1	1	0	0	0	1	1	1	1	1	1	0	0.5	0.5	0.5	0.5	0.5	0.5	0	0
Collinsella stercoris	1	1	1	1	1	0	0	1	1	1	1	1	1	0	0.5	0.5	0.5	0.5	0.5	0.5	0	0
Collinsella tanakaei	1	1	1	1	1	0	0	1	1	1	1	1	1	0	0.5	0.5	0.5	0.5	0.5	0.5	0	0
Comamonas testosteroni	3	1	0	0	0	0	0	1	1	1	1	1	1	0	0.5	0.5	0.5	0.5	0.5	0.5	0	0
Coprobacillus cateniformis	1	0	1	1	0	0	0	1	1	1	1	1	1	0	0.5	0.5	0.5	0.5	0.5	0.5	0	0
Coprobacter fastidiosus	1	1	0	0	1	1	0	1	1	1	1	1	1	0	0.5	0.5	0.5	0.5	0.5	0.5	0	0
Coprococcus catus	1	1	0	1	0	1	1	1	1	1	1	1	1	0	0.5	0.5	0.5	0.5	0.5	0.5	0	0
Coprococcus comes	1	1	1	1	0	0	1	1	1	1	1	1	1	0	0.5	0.5	0.5	0.5	0.5	0.5	0	0
Coprococcus eutactus	1	1	1	1	1	0	1	1	1	1	1	1	1	0	0.5	0.5	0.5	0.5	0.5	0.5	0	0
Corynebacterium ammoniagenes	1	1	0	1	0	0	0	1	1	1	1	1	1	0	0.5	0.5	0.5	0.5	0.5	0.5	0	0
Corynebacterium amycolatum	1	1	0	1	0	1	0	1	1	1	1	1	1	0	0.5	0.5	0.5	0.5	0.5	0.5	0	0
Corynebacterium aurimucosum	1	1	1	1	0	0	0	1	1	1	1	1	1	0	0.5	0.5	0.5	0.5	0.5	0.5	0	0
Corynebacterium durum	1	1	0	1	0	1	0	1	1	1	1	1	1	0	0.5	0.5	0.5	0.5	0.5	0.5	0	0
Corynebacterium efficiens	1	1	0	1	0	1	0	1	1	1	1	1	1	0	0.5	0.5	0.5	0.5	0.5	0.5	0	0
Corynebacterium glucuronolyticum	2	1	1	1	0	1	0	1	1	1	1	1	1	0	0.5	0.5	0.5	0.5	0.5	0.5	0	0
Corynebacterium kroppenstedtii	2	1	0	1	0	1	0	1	1	1	1	1	1	0	0.5	0.5	0.5	0.5	0.5	0.5	0	0
Corynebacterium propinquum	1	0	0	0	0	0	0	1	1	1	1	1	1	0	0.5	0.5	0.5	0.5	0.5	0.5	0	0
Corynebacterium pseudodiphtheriticum	1	0	0	0	0	0	0	1	1	1	1	1	1	0	0.5	0.5	0.5	0.5	0.5	0.5	0	0
Corynebacterium striatum	1	1	1	1	0	0	0	1	1	1	1	1	1	0	0.5	0.5	0.5	0.5	0.5	0.5	0	0
Corynebacterium tuberculostearicum	1	1	1	1	0	0	0	1	1	1	1	1	1	0	0.5	0.5	0.5	0.5	0.5	0.5	0	0
Corynebacterium ulcerans	2	1	1	1	0	1	0	1	1	1	1	1	1	0	0.5	0.5	0.5	0.5	0.5	0.5	0	0
Cronobacter sakazakii	5	1	1	1	1	0	0	1	1	1	1	1	1	0	0.5	0.5	0.5	0.5	0.5	0.5	0	0
Cryptobacterium curtum	1	1	0	0	0	0	0	1	1	1	1	1	1	0	0.5	0.5	0.5	0.5	0.5	0.5	0	0
Cuneatibacter caecimuris	1	1	1	1	1	1	0	1	1	1	1	1	1	0	0.5	0.5	0.5	0.5	0.5	0.5	0	0
Cupriavidus metallidurans	1	1	0	0	0	0	0	1	1	1	1	1	1	0	0.5	0.5	0.5	0.5	0.5	0.5	0	0
Curtobacterium flaccumfaciens	1	1	0	0	0	0	0	1	1	1	1	1	1	0	0.5	0.5	0.5	0.5	0.5	0.5	0	0
Cutibacterium acnes	80	0	0	1	0	1	0	1	1	1	1	1	1	0	0.5	0.5	0.5	0.5	0.5	0.5	0	0
Cutibacterium avidum	1	0	0	1	0	1	0	1	1	1	1	1	1	0	0.5	0.5	0.5	0.5	0.5	0.5	0	0
Cutibacterium granulosum	2	0	0	1	0	1	0	1	1	1	1	1	1	0	0.5	0.5	0.5	0.5	0.5	0.5	0	0
Delftia acidovorans	3	1	0	0	0.333	0	0	1	1	1	0	1	1	1	0.5	0.5	0.5	0.167	0.5	0.5	0.333	0.074
Desulfitobacterium hafniense	4	0	0.5	0	0	0	1	1	0	1	1	1	1	1	0.5	0	0.5	0.5	0.5	0.5	0.5	0.111111
Desulfotomaculum acetoxidans	1	1	0	0	0	1	1	1	1	1	1	1	1	0	0.5	0.5	0.5	0.5	0.5	0.5	0	0
Desulfotomaculum gibsoniae	1	0	1	0	0	1	1	1	1	1	1	1	1	0	0.5	0.5	0.5	0.5	0.5	0.5	0	0
Desulfotomaculum hydrothermale	1	0	1	1	0	0	0	1	1	1	1	1	1	0	0.5	0.5	0.5	0.5	0.5	0.5	0	0
Desulfotomaculum kuznetsovii	1	0	0	1	0	1	1	1	1	1	1	1	1	0	0.5	0.5	0.5	0.5	0.5	0.5	0	0
Desulfotomaculum nigrificans	2	0	0	1	0	0	0	1	1	1	1	1	1	0	0.5	0.5	0.5	0.5	0.5	0.5	0	0
Desulfotomaculum reducens	1	0	1	1	0	0	1	1	1	1	1	1	1	0	0.5	0.5	0.5	0.5	0.5	0.5	0	0
Desulfotomaculum ruminis	1	0	1	0	0	0	0	1	1	1	1	1	1	0	0.5	0.5	0.5	0.5	0.5	0.5	0	0
Desulfovibrio alaskensis	1	1	1	0	0	0	0	1	1	1	1	1	1	0	0.5	0.5	0.5	0.5	0.5	0.5	0	0
Desulfovibrio desulfuricans	1	1	0	0	0	0	0	1	1	1	1	1	1	0	0.5	0.5	0.5	0.5	0.5	0.5	0	0
Desulfovibrio piger	1	1	1	0	0	0	0	1	1	1	1	1	1	0	0.5	0.5	0.5	0.5	0.5	0.5	0	0
Dialister invisus	2	0	0	1	0	1	0	1	1	1	1	1	1	0	0.5	0.5	0.5	0.5	0.5	0.5	0	0
Dialister succinatiphilus	1	0	0	1	0	1	0	1	1	1	1	1	1	0	0.5	0.5	0.5	0.5	0.5	0.5	0	0
Dielma fastidiosa	2	0.5	1	0.5	1	0	0	0	1	0	1	1	1	2	0	0.5	0	0.5	0.5	0.5	1	0.222222
Dietzia cinnamea	2	1	0	1	0	0	0	1	1	1	1	1	1	0	0.5	0.5	0.5	0.5	0.5	0.5	0	0
Dorea formicigenerans	4	1	1	1	0	0	0	1	1	1	1	1	1	0	0.5	0.5	0.5	0.5	0.5	0.5	0	0
Dorea longicatena	3	1	1	0.667	0	0	0	1	1	0	1	1	1	1	0.5	0.5	0.167	0.5	0.5	0.5	0.333	0.074
Dyadobacter beijingensis	1	0	0	0	1	0	0	1	1	1	1	1	1	0	0.5	0.5	0.5	0.5	0.5	0.5	0	0
Dyadobacter fermentans	1	0	0	0	1	0	0	1	1	1	1	1	1	0	0.5	0.5	0.5	0.5	0.5	0.5	0	0
Dysgonomonas gadei	1	1	1	0	1	1	0	1	1	1	1	1	1	0	0.5	0.5	0.5	0.5	0.5	0.5	0	0
Dysgonomonas mossii	1	1	1	0	1	1	0	1	1	1	1	1	1	0	0.5	0.5	0.5	0.5	0.5	0.5	0	0
Edwardsiella piscicida	1	1	1	0	1	0	0	1	1	1	1	1	1	0	0.5	0.5	0.5	0.5	0.5	0.5	0	0
Edwardsiella tarda	5	1	1	0	1	0	0	1	1	1	1	1	1	0	0.5	0.5	0.5	0.5	0.5	0.5	0	0
Eggerthella lenta	3	1	0	1	0	0	0	1	1	1	1	1	1	0	0.5	0.5	0.5	0.5	0.5	0.5	0	0
Eggerthia catenaformis	1	1	1	0	1	0	0	1	1	1	1	1	1	0	0.5	0.5	0.5	0.5	0.5	0.5	0	0
Eikenella corrodens	1	1	1	0	0	0	0	1	1	1	1	1	1	0	0.5	0.5	0.5	0.5	0.5	0.5	0	0
Eisenbergiella tayi	1	1	1	1	1	1	1	1	1	1	1	1	1	0	0.5	0.5	0.5	0.5	0.5	0.5	0	0
Emergencia timonensis	1	0	1	1	1	0	1	1	1	1	1	1	1	0	0.5	0.5	0.5	0.5	0.5	0.5	0	0
Enhydrobacter aerosaccus	1	1	0	0	1	0	0	1	1	1	1	1	1	0	0.5	0.5	0.5	0.5	0.5	0.5	0	0
Enorma massiliensis	1	1	1	1	1	0	0	1	1	1	1	1	1	0	0.5	0.5	0.5	0.5	0.5	0.5	0	0
Enterobacter cloacae	13	1	1	0.077	0.923	0	0	1	1	0	0	1	1	2	0.5	0.5	0.423	0.423	0.5	0.5	0.154	0.0342222
Enterobacter massiliensis	1	1	1	1	1	1	0	1	1	1	1	1	1	0	0.5	0.5	0.5	0.5	0.5	0.5	0	0
Enterobacter tabaci	1	1	1	0	1	0	0	1	1	1	1	1	1	0	0.5	0.5	0.5	0.5	0.5	0.5	0	0
Enterococcus asini	1	1	1	1	0	0	0	1	1	1	1	1	1	0	0.5	0.5	0.5	0.5	0.5	0.5	0	0
Enterococcus avium	8	1	1	1	0	1	0	1	1	1	1	1	1	0	0.5	0.5	0.5	0.5	0.5	0.5	0	0
Enterococcus casseliflavus	5	1	1	1	0	0	0	1	1	1	1	1	1	0	0.5	0.5	0.5	0.5	0.5	0.5	0	0
Enterococcus cecorum	1	1	1	1	0	0	0	1	1	1	1	1	1	0	0.5	0.5	0.5	0.5	0.5	0.5	0	0
Enterococcus dispar	1	1	1	1	0	0	0	1	1	1	1	1	1	0	0.5	0.5	0.5	0.5	0.5	0.5	0	0
Enterococcus durans	1	1	1	1	0	0	0	1	1	1	1	1	1	0	0.5	0.5	0.5	0.5	0.5	0.5	0	0
Enterococcus faecalis	62	0.968	1	1	0.338	0	0	0	1	1	0	1	1	2	0.468	0.5	0.5	0.162	0.5	0.5	0.37	0.0822222
Enterococcus faecium	31	1	1	1	1	0	0	1	1	1	1	1	1	0	0.5	0.5	0.5	0.5	0.5	0.5	0	0
Enterococcus gallinarum	1	1	1	1	0	0	0	1	1	1	1	1	1	0	0.5	0.5	0.5	0.5	0.5	0.5	0	0
Enterococcus hirae	6	1	1	1	0	0	0	1	1	1	1	1	1	0	0.5	0.5	0.5	0.5	0.5	0.5	0	0
Enterococcus phoeniculicola	1	1	1	1	0	0	0	1	1	1	1	1	1	0	0.5	0.5	0.5	0.5	0.5	0.5	0	0
Enterococcus pseudoavium	1	1	1	1	0	1	0	1	1	1	1	1	1	0	0.5	0.5	0.5	0.5	0.5	0.5	0	0
Enterococcus raffinosus	1	1	1	1	0	1	0	1	1	1	1	1	1	0	0.5	0.5	0.5	0.5	0.5	0.5	0	0
Enterococcus saccharolyticus	2	1	1	1	0	0	0	1	1	1	1	1	1	0	0.5	0.5	0.5	0.5	0.5	0.5	0	0
Eremococcus coleocola	1	1	1	1	1	0	0	1	1	1	1	1	1	0	0.5	0.5	0.5	0.5	0.5	0.5	0	0
Erysipelatoclostridium ramosum	2	0	1	1	1	0	0	1	1	1	1	1	1	0	0.5	0.5	0.5	0.5	0.5	0.5	0	0
Escherichia albertii	2	1	1	0	1	1	0	1	1	1	1	1	1	0	0.5	0.5	0.5	0.5	0.5	0.5	0	0
Escherichia coli	92	1	1	0	1	0.86	0	1	1	1	1	0	1	1	0.5	0.5	0.5	0.5	0.36	0.5	0.14	0.0311111
Escherichia fergusonii	5	1	1	0	1	0.8	0	1	1	1	1	0	1	1	0.5	0.5	0.5	0.5	0.3	0.5	0.2	0.0444444
Escherichia marmotae	1	1	1	0	1	1	0	1	1	1	1	1	1	0	0.5	0.5	0.5	0.5	0.5	0.5	0	0
Eubacterium callanderi	2	0	1	0	1	1	1	1	1	1	1	1	1	0	0.5	0.5	0.5	0.5	0.5	0.5	0	0
Eubacterium coprostanoligenes	1	0	1	1	0	0	0	1	1	1	1	1	1	0	0.5	0.5	0.5	0.5	0.5	0.5	0	0
Eubacterium limosum	2	0	1	0	1	1	1	1	1	1	1	1	1	0	0.5	0.5	0.5	0.5	0.5	0.5	0	0
Eubacterium ramulus	1	1	1	1	0	0	1	1	1	1	1	1	1	0	0.5	0.5	0.5	0.5	0.5	0.5	0	0
Eubacterium ruminantium	1	1	1	1	0	0	1	1	1	1	1	1	1	0	0.5	0.5	0.5	0.5	0.5	0.5	0	0
Eubacterium ventriosum	1	1	1	1	1	0	1	1	1	1	1	1	1	0	0.5	0.5	0.5	0.5	0.5	0.5	0	0
Faecalibacterium prausnitzii	7	1	1	0	0.143	0	1	1	1	1	0	1	1	1	0.5	0.5	0.5	0.357	0.5	0.5	0.143	0.0317778
Faecalicatena contorta	1	1	1	1	1	1	0	1	1	1	1	1	1	0	0.5	0.5	0.5	0.5	0.5	0.5	0	0
Faecalicatena fissicatena	1	1	1	1	1	1	0	1	1	1	1	1	1	0	0.5	0.5	0.5	0.5	0.5	0.5	0	0
Faecalicoccus pleomorphus	1	1	1	1	0	0	1	1	1	1	1	1	1	0	0.5	0.5	0.5	0.5	0.5	0.5	0	0
Faecalitalea cylindroides	1	1	1	0	0	0	1	1	1	1	1	1	1	0	0.5	0.5	0.5	0.5	0.5	0.5	0	0
Filifactor alocis	1	1	0	0	0	0	1	1	1	1	1	1	1	0	0.5	0.5	0.5	0.5	0.5	0.5	0	0
Finegoldia magna	6	1	1	0	0	0	0	1	1	1	1	1	1	0	0.5	0.5	0.5	0.5	0.5	0.5	0	0
Flavonifractor plautii	4	1	1	1	0	1	1	1	1	1	1	1	1	0	0.5	0.5	0.5	0.5	0.5	0.5	0	0
Fusicatenibacter saccharivorans	1	1	1	1	1	0	0	1	1	1	1	1	1	0	0.5	0.5	0.5	0.5	0.5	0.5	0	0
Fusobacterium gonidiaformans	3	1	1	1	1	0	1	1	1	1	1	1	1	0	0.5	0.5	0.5	0.5	0.5	0.5	0	0
Fusobacterium mortiferum	1	1	1	0	1	0	1	1	1	1	1	1	1	0	0.5	0.5	0.5	0.5	0.5	0.5	0	0
Fusobacterium necrophorum	4	1	1	1	1	1	1	1	1	1	1	1	1	0	0.5	0.5	0.5	0.5	0.5	0.5	0	0
Fusobacterium nucleatum	21	1	0.905	1	1	0.476	1	1	0	1	1	0	1	2	0.5	0.405	0.5	0.5	0.024	0.5	0.571	0.126889
Fusobacterium periodonticum	6	1	1	0.167	1	0.5	1	1	1	0	1	0	1	2	0.5	0.5	0.333	0.5	0	0.5	0.667	0.148222
Fusobacterium russii	1	1	1	0	1	0	1	1	1	1	1	1	1	0	0.5	0.5	0.5	0.5	0.5	0.5	0	0
Fusobacterium ulcerans	3	1	1	1	1	1	1	1	1	1	1	1	1	0	0.5	0.5	0.5	0.5	0.5	0.5	0	0
Fusobacterium varium	1	1	1	1	1	1	1	1	1	1	1	1	1	0	0.5	0.5	0.5	0.5	0.5	0.5	0	0
Gemella haemolysans	5	1	1	1	1	0	0	1	1	1	1	1	1	0	0.5	0.5	0.5	0.5	0.5	0.5	0	0
Gemella morbillorum	1	1	1	1	1	0	0	1	1	1	1	1	1	0	0.5	0.5	0.5	0.5	0.5	0.5	0	0
Gemella sanguinis	1	1	1	1	1	0	0	1	1	1	1	1	1	0	0.5	0.5	0.5	0.5	0.5	0.5	0	0
Gemmiger formicilis	1	1	1	0	1	0	1	1	1	1	1	1	1	0	0.5	0.5	0.5	0.5	0.5	0.5	0	0
Gordonia rubripertincta	1	1	0	1	0	0	0	1	1	1	1	1	1	0	0.5	0.5	0.5	0.5	0.5	0.5	0	0
Gordonia terrae	2	1	0	1	0	0	0	1	1	1	1	1	1	0	0.5	0.5	0.5	0.5	0.5	0.5	0	0
Gordonibacter massiliensis	1	1	0	1	0	0	0	1	1	1	1	1	1	0	0.5	0.5	0.5	0.5	0.5	0.5	0	0
Gordonibacter pamelaeae	1	1	0	1	0	0	0	1	1	1	1	1	1	0	0.5	0.5	0.5	0.5	0.5	0.5	0	0
Gottschalkia acidurici	1	0	0	0	0	0	0	1	1	1	1	1	1	0	0.5	0.5	0.5	0.5	0.5	0.5	0	0
Gracilibacillus phocaeensis	1	1	1	1	0	0	0	1	1	1	1	1	1	0	0.5	0.5	0.5	0.5	0.5	0.5	0	0
Granulicatella adiacens	2	1	1	1	1	0	0	1	1	1	1	1	1	0	0.5	0.5	0.5	0.5	0.5	0.5	0	0
Granulicatella elegans	1	1	1	1	1	0	0	1	1	1	1	1	1	0	0.5	0.5	0.5	0.5	0.5	0.5	0	0
Grimontia hollisae	1	1	1	0	0	0	0	1	1	1	1	1	1	0	0.5	0.5	0.5	0.5	0.5	0.5	0	0
Haemophilus aegyptius	1	1	1	0	1	0	0	1	1	1	1	1	1	0	0.5	0.5	0.5	0.5	0.5	0.5	0	0
Haemophilus haemolyticus	1	1	1	0	0	0	0	1	1	1	1	1	1	0	0.5	0.5	0.5	0.5	0.5	0.5	0	0
Haemophilus influenzae	12	1	1	0	1	0	0	1	1	1	1	1	1	0	0.5	0.5	0.5	0.5	0.5	0.5	0	0
Haemophilus parahaemolyticus	1	1	1	0	1	0	0	1	1	1	1	1	1	0	0.5	0.5	0.5	0.5	0.5	0.5	0	0
Haemophilus parainfluenzae	6	1	1	0	0	0	0	1	1	1	1	1	1	0	0.5	0.5	0.5	0.5	0.5	0.5	0	0
Haemophilus pittmaniae	1	1	1	0	1	0	0	1	1	1	1	1	1	0	0.5	0.5	0.5	0.5	0.5	0.5	0	0
Haemophilus sputorum	2	1	1	0	0	0	0	1	1	1	1	1	1	0	0.5	0.5	0.5	0.5	0.5	0.5	0	0
Hafnia alvei	4	1	1	0	1	0.5	0	1	1	1	1	0	1	1	0.5	0.5	0.5	0.5	0	0.5	0.5	0.111111
Halodesulfovibrio aestuarii	1	1	1	0	0	0	0	1	1	1	1	1	1	0	0.5	0.5	0.5	0.5	0.5	0.5	0	0
Helicobacter bilis	2	0	0	0	0	0	0	1	1	1	1	1	1	0	0.5	0.5	0.5	0.5	0.5	0.5	0	0
Helicobacter canadensis	1	1	0	0	0	0	0	1	1	1	1	1	1	0	0.5	0.5	0.5	0.5	0.5	0.5	0	0
Helicobacter cinaedi	2	1	0	0	0	0	0	1	1	1	1	1	1	0	0.5	0.5	0.5	0.5	0.5	0.5	0	0
Helicobacter pullorum	1	1	0	0	0	0	0	1	1	1	1	1	1	0	0.5	0.5	0.5	0.5	0.5	0.5	0	0
Helicobacter pylori	17	0.882	0	0	0	0	0	0	1	1	1	1	1	1	0.382	0.5	0.5	0.5	0.5	0.5	0.118	0.0262222
Helicobacter winghamensis	1	1	0	0	0	0	0	1	1	1	1	1	1	0	0.5	0.5	0.5	0.5	0.5	0.5	0	0
Holdemanella biformis	1	1	1	1	0	0	1	1	1	1	1	1	1	0	0.5	0.5	0.5	0.5	0.5	0.5	0	0
Holdemania filiformis	1	0	0	1	0	0	0	1	1	1	1	1	1	0	0.5	0.5	0.5	0.5	0.5	0.5	0	0
Holdemania massiliensis	1	0	1	1	0	0	0	1	1	1	1	1	1	0	0.5	0.5	0.5	0.5	0.5	0.5	0	0
Hungateiclostridium thermocellum	1	1	1	1	0	0	0	1	1	1	1	1	1	0	0.5	0.5	0.5	0.5	0.5	0.5	0	0
Hungatella hathewayi	4	0.25	1	1	0	0	0.25	0	1	1	1	1	0	2	0.25	0.5	0.5	0.5	0.5	0.25	0.5	0.111111
Hydrogenoanaerobacterium saccharovorans	1	0	1	0	1	0	0	1	1	1	1	1	1	0	0.5	0.5	0.5	0.5	0.5	0.5	0	0
Intestinibacillus massiliensis	1	1	1	1	0	0	1	1	1	1	1	1	1	0	0.5	0.5	0.5	0.5	0.5	0.5	0	0
Intestinibacter bartlettii	2	0	1	1	0	0	0	1	1	1	1	1	1	0	0.5	0.5	0.5	0.5	0.5	0.5	0	0
Intestinimonas butyriciproducens	3	1	0	0	0	1	1	1	1	1	1	1	1	0	0.5	0.5	0.5	0.5	0.5	0.5	0	0
Intestinimonas massiliensis	1	1	0	0	0	0	1	1	1	1	1	1	1	0	0.5	0.5	0.5	0.5	0.5	0.5	0	0
Kallipyga massiliensis	1	1	0	1	0	0	1	1	1	1	1	1	1	0	0.5	0.5	0.5	0.5	0.5	0.5	0	0
Kineothrix alysoides	1	1	1	0	1	0	1	1	1	1	1	1	1	0	0.5	0.5	0.5	0.5	0.5	0.5	0	0
Kingella oralis	1	1	0	1	1	0	0	1	1	1	1	1	1	0	0.5	0.5	0.5	0.5	0.5	0.5	0	0
Klebsiella aerogenes	5	1	1	0	1	0	0	1	1	1	1	1	1	0	0.5	0.5	0.5	0.5	0.5	0.5	0	0
Klebsiella michiganensis	3	1	1	1	1	1	0	1	1	1	1	1	1	0	0.5	0.5	0.5	0.5	0.5	0.5	0	0
Klebsiella oxytoca	18	1	1	1	1	0.944	0	1	1	1	1	0	1	1	0.5	0.5	0.5	0.5	0.444	0.5	0.056	0.0124444
Klebsiella pneumoniae	11	1	1	1	1	1	0	1	1	1	1	1	1	0	0.5	0.5	0.5	0.5	0.5	0.5	0	0
Kocuria palustris	2	1	0	1	0	0	0	1	1	1	1	1	1	0	0.5	0.5	0.5	0.5	0.5	0.5	0	0
Kocuria rhizophila	2	1	0	1	0	0	0	1	1	1	1	1	1	0	0.5	0.5	0.5	0.5	0.5	0.5	0	0
Kosakonia sacchari	1	1	1	1	1	1	1	1	1	1	1	1	1	0	0.5	0.5	0.5	0.5	0.5	0.5	0	0
Kytococcus sedentarius	3	1	0.667	0.667	0	0	0	1	0	0	1	1	1	2	0.5	0.167	0.167	0.5	0.5	0.5	0.666	0.148
Lachnoanaerobaculum saburreum	3	1	1	1	0	1	1	1	1	1	1	1	1	0	0.5	0.5	0.5	0.5	0.5	0.5	0	0
Lachnobacterium bovis	3	1	1	0	1	0	1	1	1	1	1	1	1	0	0.5	0.5	0.5	0.5	0.5	0.5	0	0
Lachnoclostridium edouardi	1	1	1	1	0	0	0	1	1	1	1	1	1	0	0.5	0.5	0.5	0.5	0.5	0.5	0	0
Lachnoclostridium pacaense	1	0	1	1	0	0	0	1	1	1	1	1	1	0	0.5	0.5	0.5	0.5	0.5	0.5	0	0
Lachnospira pectinoschiza	1	1	1	1	0	0	0	1	1	1	1	1	1	0	0.5	0.5	0.5	0.5	0.5	0.5	0	0
Lactobacillus acidophilus	4	1	0	1	1	0	0	1	1	1	1	1	1	0	0.5	0.5	0.5	0.5	0.5	0.5	0	0
Lactobacillus agilis	1	1	1	1	1	0	0	1	1	1	1	1	1	0	0.5	0.5	0.5	0.5	0.5	0.5	0	0
Lactobacillus amylolyticus	1	1	0	1	1	0	0	1	1	1	1	1	1	0	0.5	0.5	0.5	0.5	0.5	0.5	0	0
Lactobacillus amylovorus	2	1	0	1	1	0	0	1	1	1	1	1	1	0	0.5	0.5	0.5	0.5	0.5	0.5	0	0
Lactobacillus animalis	1	1	1	1	1	0	0	1	1	1	1	1	1	0	0.5	0.5	0.5	0.5	0.5	0.5	0	0
Lactobacillus antri	1	1	0	1	1	0	0	1	1	1	1	1	1	0	0.5	0.5	0.5	0.5	0.5	0.5	0	0
Lactobacillus brevis	3	1	0	1	1	0.667	0.667	1	1	1	1	0	0	2	0.5	0.5	0.5	0.5	0.167	0.167	0.666	0.148
Lactobacillus buchneri	3	1	0	1	1	0	0.667	1	1	1	1	1	0	1	0.5	0.5	0.5	0.5	0.5	0.167	0.333	0.074
Lactobacillus casei	5	1	1	1	1	0	0	1	1	1	1	1	1	0	0.5	0.5	0.5	0.5	0.5	0.5	0	0
Lactobacillus coleohominis	1	1	0	1	1	0	0	1	1	1	1	1	1	0	0.5	0.5	0.5	0.5	0.5	0.5	0	0
Lactobacillus coryniformis	1	1	1	1	1	1	0	1	1	1	1	1	1	0	0.5	0.5	0.5	0.5	0.5	0.5	0	0
Lactobacillus crispatus	7	1	0	1	1	0	0	1	1	1	1	1	1	0	0.5	0.5	0.5	0.5	0.5	0.5	0	0
Lactobacillus curvatus	1	1	1	1	1	0	0	1	1	1	1	1	1	0	0.5	0.5	0.5	0.5	0.5	0.5	0	0
Lactobacillus delbrueckii	4	1	0	1	1	0	0	1	1	1	1	1	1	0	0.5	0.5	0.5	0.5	0.5	0.5	0	0
Lactobacillus farciminis	1	1	0	1	1	0	0	1	1	1	1	1	1	0	0.5	0.5	0.5	0.5	0.5	0.5	0	0
Lactobacillus fermentum	5	1	0	1	1	0	0	1	1	1	1	1	1	0	0.5	0.5	0.5	0.5	0.5	0.5	0	0
Lactobacillus florum	1	1	0	1	1	0	0	1	1	1	1	1	1	0	0.5	0.5	0.5	0.5	0.5	0.5	0	0
Lactobacillus fructivorans	1	1	0	1	1	0	0	1	1	1	1	1	1	0	0.5	0.5	0.5	0.5	0.5	0.5	0	0
Lactobacillus gasseri	7	1	0	1	1	0	0	1	1	1	1	1	1	0	0.5	0.5	0.5	0.5	0.5	0.5	0	0
Lactobacillus gastricus	1	1	0	1	1	0	0	1	1	1	1	1	1	0	0.5	0.5	0.5	0.5	0.5	0.5	0	0
Lactobacillus helveticus	4	1	0	1	1	0	0	1	1	1	1	1	1	0	0.5	0.5	0.5	0.5	0.5	0.5	0	0
Lactobacillus hilgardii	1	1	0	1	1	0	0	1	1	1	1	1	1	0	0.5	0.5	0.5	0.5	0.5	0.5	0	0
Lactobacillus iners	14	1	0	1	0	0	0	1	1	1	1	1	1	0	0.5	0.5	0.5	0.5	0.5	0.5	0	0
Lactobacillus ingluviei	1	1	0	1	1	0	0	1	1	1	1	1	1	0	0.5	0.5	0.5	0.5	0.5	0.5	0	0
Lactobacillus jensenii	7	1	0	1	1	0	0	1	1	1	1	1	1	0	0.5	0.5	0.5	0.5	0.5	0.5	0	0
Lactobacillus johnsonii	5	1	0	1	1	0	0	1	1	1	1	1	1	0	0.5	0.5	0.5	0.5	0.5	0.5	0	0
Lactobacillus kefiranofaciens	1	1	0	1	1	0	0	1	1	1	1	1	1	0	0.5	0.5	0.5	0.5	0.5	0.5	0	0
Lactobacillus mali	1	1	1	1	1	0	0	1	1	1	1	1	1	0	0.5	0.5	0.5	0.5	0.5	0.5	0	0
Lactobacillus mucosae	1	1	0	1	1	0	0	1	1	1	1	1	1	0	0.5	0.5	0.5	0.5	0.5	0.5	0	0
Lactobacillus murinus	1	1	1	1	1	0	0	1	1	1	1	1	1	0	0.5	0.5	0.5	0.5	0.5	0.5	0	0
Lactobacillus oris	5	1	0	1	1	0	0	1	1	1	1	1	1	0	0.5	0.5	0.5	0.5	0.5	0.5	0	0
Lactobacillus parabrevis	1	1	0	1	1	0	0	1	1	1	1	1	1	0	0.5	0.5	0.5	0.5	0.5	0.5	0	0
Lactobacillus paracasei	3	1	1	1	1	0	0	1	1	1	1	1	1	0	0.5	0.5	0.5	0.5	0.5	0.5	0	0
Lactobacillus pasteurii	1	1	0	1	1	0	0	1	1	1	1	1	1	0	0.5	0.5	0.5	0.5	0.5	0.5	0	0
Lactobacillus pentosus	1	1	1	1	1	0	0	1	1	1	1	1	1	0	0.5	0.5	0.5	0.5	0.5	0.5	0	0
Lactobacillus plantarum	7	1	1	1	1	0	0	1	1	1	1	1	1	0	0.5	0.5	0.5	0.5	0.5	0.5	0	0
Lactobacillus pobuzihii	1	1	1	1	1	1	0	1	1	1	1	1	1	0	0.5	0.5	0.5	0.5	0.5	0.5	0	0
Lactobacillus reuteri	10	1	0	1	1	0.8	0	1	1	1	1	0	1	1	0.5	0.5	0.5	0.5	0.3	0.5	0.2	0.0444444
Lactobacillus rhamnosus	7	1	1	1	1	0	0	1	1	1	1	1	1	0	0.5	0.5	0.5	0.5	0.5	0.5	0	0
Lactobacillus ruminis	5	1	1	1	1	0	0	1	1	1	1	1	1	0	0.5	0.5	0.5	0.5	0.5	0.5	0	0
Lactobacillus saerimneri	1	1	0	1	1	0	0	1	1	1	1	1	1	0	0.5	0.5	0.5	0.5	0.5	0.5	0	0
Lactobacillus sakei	1	1	1	1	0	0	0	1	1	1	1	1	1	0	0.5	0.5	0.5	0.5	0.5	0.5	0	0
Lactobacillus salivarius	5	1	1	1	1	0	0	1	1	1	1	1	1	0	0.5	0.5	0.5	0.5	0.5	0.5	0	0
Lactobacillus sanfranciscensis	1	1	0	1	1	0	0	1	1	1	1	1	1	0	0.5	0.5	0.5	0.5	0.5	0.5	0	0
Lactobacillus siliginis	1	1	0	1	1	1	0	1	1	1	1	1	1	0	0.5	0.5	0.5	0.5	0.5	0.5	0	0
Lactobacillus suebicus	1	1	0	1	1	0	0	1	1	1	1	1	1	0	0.5	0.5	0.5	0.5	0.5	0.5	0	0
Lactobacillus timonensis	1	1	0	1	1	0	0	1	1	1	1	1	1	0	0.5	0.5	0.5	0.5	0.5	0.5	0	0
Lactobacillus ultunensis	1	1	1	1	1	0	0	1	1	1	1	1	1	0	0.5	0.5	0.5	0.5	0.5	0.5	0	0
Lactobacillus vaginalis	1	1	0	1	1	0	0	1	1	1	1	1	1	0	0.5	0.5	0.5	0.5	0.5	0.5	0	0
Lactobacillus versmoldensis	1	1	0	1	1	1	0	1	1	1	1	1	1	0	0.5	0.5	0.5	0.5	0.5	0.5	0	0
Lactobacillus zeae	1	1	1	1	1	0	0	1	1	1	1	1	1	0	0.5	0.5	0.5	0.5	0.5	0.5	0	0
Lactococcus garvieae	3	1	1	1	0	0	0	1	1	1	1	1	1	0	0.5	0.5	0.5	0.5	0.5	0.5	0	0
Lactococcus lactis	9	1	1	1	0	0	0	1	1	1	1	1	1	0	0.5	0.5	0.5	0.5	0.5	0.5	0	0
Lactococcus raffinolactis	1	1	1	1	0	0	0	1	1	1	1	1	1	0	0.5	0.5	0.5	0.5	0.5	0.5	0	0
Laribacter hongkongensis	1	1	0	0	0	0	0	1	1	1	1	1	1	0	0.5	0.5	0.5	0.5	0.5	0.5	0	0
Lautropia mirabilis	1	1	1	1	0	0	0	1	1	1	1	1	1	0	0.5	0.5	0.5	0.5	0.5	0.5	0	0
Leminorella grimontii	1	1	1	0	1	0	0	1	1	1	1	1	1	0	0.5	0.5	0.5	0.5	0.5	0.5	0	0
Leptotrichia buccalis	1	1	1	0	1	0	0	1	1	1	1	1	1	0	0.5	0.5	0.5	0.5	0.5	0.5	0	0
Leptotrichia goodfellowii	1	1	1	0	1	0	0	1	1	1	1	1	1	0	0.5	0.5	0.5	0.5	0.5	0.5	0	0
Leuconostoc gelidum	2	1	0	1	1	0	0	1	1	1	1	1	1	0	0.5	0.5	0.5	0.5	0.5	0.5	0	0
Leuconostoc mesenteroides	2	1	0	1	1	0	0	1	1	1	1	1	1	0	0.5	0.5	0.5	0.5	0.5	0.5	0	0
Leuconostoc pseudomesenteroides	1	1	0	1	1	0	0	1	1	1	1	1	1	0	0.5	0.5	0.5	0.5	0.5	0.5	0	0
Listeria grayi	1	1	1	1	0	0	0	1	1	1	1	1	1	0	0.5	0.5	0.5	0.5	0.5	0.5	0	0
Listeria innocua	2	1	1	1	0	1	0	1	1	1	1	1	1	0	0.5	0.5	0.5	0.5	0.5	0.5	0	0
Listeria monocytogenes	12	1	1	1	0	1	0	1	1	1	1	1	1	0	0.5	0.5	0.5	0.5	0.5	0.5	0	0
Lutispora thermophila	1	0	0	1	0	1	1	1	1	1	1	1	1	0	0.5	0.5	0.5	0.5	0.5	0.5	0	0
Lysinibacillus fusiformis	2	0	0	0	0	1	0	1	1	1	1	1	1	0	0.5	0.5	0.5	0.5	0.5	0.5	0	0
Lysinibacillus sphaericus	6	0	0	0	0	1	0	1	1	1	1	1	1	0	0.5	0.5	0.5	0.5	0.5	0.5	0	0
Marvinbryantia formatexigens	1	1	0	1	1	0	0	1	1	1	1	1	1	0	0.5	0.5	0.5	0.5	0.5	0.5	0	0
Megamonas funiformis	1	0	1	1	0	1	0	1	1	1	1	1	1	0	0.5	0.5	0.5	0.5	0.5	0.5	0	0
Megamonas hypermegale	1	0	1	1	0	1	0	1	1	1	1	1	1	0	0.5	0.5	0.5	0.5	0.5	0.5	0	0
Megamonas rupellensis	1	0	1	1	0	1	0	1	1	1	1	1	1	0	0.5	0.5	0.5	0.5	0.5	0.5	0	0
Megasphaera elsdenii	1	1	0	1	0	1	1	1	1	1	1	1	1	0	0.5	0.5	0.5	0.5	0.5	0.5	0	0
Megasphaera massiliensis	1	1	0	0	0	1	1	1	1	1	1	1	1	0	0.5	0.5	0.5	0.5	0.5	0.5	0	0
Mesorhizobium japonicum	1	0	0	0	0	0	0	1	1	1	1	1	1	0	0.5	0.5	0.5	0.5	0.5	0.5	0	0
Mesorhizobium loti	1	0	0	0	0	0	0	1	1	1	1	1	1	0	0.5	0.5	0.5	0.5	0.5	0.5	0	0
Metakosakonia massiliensis	1	1	1	1	1	1	0	1	1	1	1	1	1	0	0.5	0.5	0.5	0.5	0.5	0.5	0	0
Methylobacterium mesophilicum	1	1	0	0	0	0	0	1	1	1	1	1	1	0	0.5	0.5	0.5	0.5	0.5	0.5	0	0
Methylobacterium populi	1	0	0	0	0	0	0	1	1	1	1	1	1	0	0.5	0.5	0.5	0.5	0.5	0.5	0	0
Methylobacterium radiotolerans	1	0	0	0	0	0	0	1	1	1	1	1	1	0	0.5	0.5	0.5	0.5	0.5	0.5	0	0
Methyloversatilis universalis	2	1	0	0	0	0	0	1	1	1	1	1	1	0	0.5	0.5	0.5	0.5	0.5	0.5	0	0
Microbacterium gubbeenense	1	1	0	1	1	0	0	1	1	1	1	1	1	0	0.5	0.5	0.5	0.5	0.5	0.5	0	0
Microbacterium paraoxydans	1	1	0	1	0	0	0	1	1	1	1	1	1	0	0.5	0.5	0.5	0.5	0.5	0.5	0	0
Micrococcus luteus	8	0.25	0	1	0	0	0	0	1	1	1	1	1	1	0.25	0.5	0.5	0.5	0.5	0.5	0.25	0.0555556
Micromonospora aurantiaca	1	1	1	0	0	1	1	1	1	1	1	1	1	0	0.5	0.5	0.5	0.5	0.5	0.5	0	0
Microvirga massiliensis	1	1	1	0	1	0	0	1	1	1	1	1	1	0	0.5	0.5	0.5	0.5	0.5	0.5	0	0
Miniphocibacter massiliensis	1	1	0	0	0	0	0	1	1	1	1	1	1	0	0.5	0.5	0.5	0.5	0.5	0.5	0	0
Mitsuokella jalaludinii	1	0	1	0	1	0	0	1	1	1	1	1	1	0	0.5	0.5	0.5	0.5	0.5	0.5	0	0
Mitsuokella multacida	1	0	1	0	1	0	0	1	1	1	1	1	1	0	0.5	0.5	0.5	0.5	0.5	0.5	0	0
Mobiluncus curtisii	3	1	1	0	0	0	0	1	1	1	1	1	1	0	0.5	0.5	0.5	0.5	0.5	0.5	0	0
Mobiluncus mulieris	4	1	1	1	0	0	0	1	1	1	1	1	1	0	0.5	0.5	0.5	0.5	0.5	0.5	0	0
Moraxella catarrhalis	2	1	0	0	0	0	0	1	1	1	1	1	1	0	0.5	0.5	0.5	0.5	0.5	0.5	0	0
Morganella morganii	4	1	1	0	1	0	0	1	1	1	1	1	1	0	0.5	0.5	0.5	0.5	0.5	0.5	0	0
Muribaculum intestinale	1	1	0	0	0	1	0	1	1	1	1	1	1	0	0.5	0.5	0.5	0.5	0.5	0.5	0	0
Mycobacterium abscessus	3	1	0	0	0	0	0	1	1	1	1	1	1	0	0.5	0.5	0.5	0.5	0.5	0.5	0	0
Mycobacterium avium	3	1	0	0	0	1	0	1	1	1	1	1	1	0	0.5	0.5	0.5	0.5	0.5	0.5	0	0
Mycobacterium fortuitum	1	1	0	0	0	1	0	1	1	1	1	1	1	0	0.5	0.5	0.5	0.5	0.5	0.5	0	0
Mycoplasma hominis	2	0	0	1	0	0	0	1	1	1	1	1	1	0	0.5	0.5	0.5	0.5	0.5	0.5	0	0
Mycoplasma pneumoniae	4	1	0	1	0	0	0	1	1	1	1	1	1	0	0.5	0.5	0.5	0.5	0.5	0.5	0	0
Myroides odoratimimus	6	0	0	0	1	0	0	1	1	1	1	1	1	0	0.5	0.5	0.5	0.5	0.5	0.5	0	0
Negativibacillus massiliensis	1	0	1	0	0	0	0	1	1	1	1	1	1	0	0.5	0.5	0.5	0.5	0.5	0.5	0	0
Neglecta timonensis	1	0	1	1	0	0	0	1	1	1	1	1	1	0	0.5	0.5	0.5	0.5	0.5	0.5	0	0
Neisseria cinerea	1	1	0	0	1	0	0	1	1	1	1	1	1	0	0.5	0.5	0.5	0.5	0.5	0.5	0	0
Neisseria elongata	1	1	0	0	1	0	0	1	1	1	1	1	1	0	0.5	0.5	0.5	0.5	0.5	0.5	0	0
Neisseria flavescens	2	1	1	0.5	1	0	0	1	1	0	1	1	1	1	0.5	0.5	0	0.5	0.5	0.5	0.5	0.111111
Neisseria lactamica	1	1	0	0	1	0	0	1	1	1	1	1	1	0	0.5	0.5	0.5	0.5	0.5	0.5	0	0
Neisseria macacae	1	1	1	1	1	0	0	1	1	1	1	1	1	0	0.5	0.5	0.5	0.5	0.5	0.5	0	0
Neisseria meningitidis	1	1	0	0	1	0	0	1	1	1	1	1	1	0	0.5	0.5	0.5	0.5	0.5	0.5	0	0
Neisseria mucosa	2	1	1	0.5	0	0	0	1	1	0	1	1	1	1	0.5	0.5	0	0.5	0.5	0.5	0.5	0.111111
Neisseria perflava	1	0	0	0	1	0	0	1	1	1	1	1	1	0	0.5	0.5	0.5	0.5	0.5	0.5	0	0
Neisseria shayeganii	1	1	0	0	0	0	0	1	1	1	1	1	1	0	0.5	0.5	0.5	0.5	0.5	0.5	0	0
Neisseria sicca	3	1	1	1	1	0	0	1	1	1	1	1	1	0	0.5	0.5	0.5	0.5	0.5	0.5	0	0
Neisseria subflava	4	1	1	0	1	0	0	1	1	1	1	1	1	0	0.5	0.5	0.5	0.5	0.5	0.5	0	0
Neobitarella massiliensis	1	0	0	1	0	0	0	1	1	1	1	1	1	0	0.5	0.5	0.5	0.5	0.5	0.5	0	0
Nevskia ramosa	1	0	0	0	0	0	0	1	1	1	1	1	1	0	0.5	0.5	0.5	0.5	0.5	0.5	0	0
Noviherbaspirillum massiliense	1	0	0	1	0	0	0	1	1	1	1	1	1	0	0.5	0.5	0.5	0.5	0.5	0.5	0	0
Oceanobacillus massiliensis	1	1	0	1	0	1	0	1	1	1	1	1	1	0	0.5	0.5	0.5	0.5	0.5	0.5	0	0
Ochrobactrum anthropi	3	0.667	0	0	0.333	0	0	0	1	1	0	1	1	2	0.167	0.5	0.5	0.167	0.5	0.5	0.666	0.148
Ochrobactrum intermedium	1	1	0	0	0	0	0	1	1	1	1	1	1	0	0.5	0.5	0.5	0.5	0.5	0.5	0	0
Odoribacter laneus	1	1	1	0	1	1	1	1	1	1	1	1	1	0	0.5	0.5	0.5	0.5	0.5	0.5	0	0
Odoribacter splanchnicus	1	1	1	0	1	1	1	1	1	1	1	1	1	0	0.5	0.5	0.5	0.5	0.5	0.5	0	0
Olsenella profusa	1	1	1	1	1	0	0	1	1	1	1	1	1	0	0.5	0.5	0.5	0.5	0.5	0.5	0	0
Olsenella uli	1	1	1	1	1	0	0	1	1	1	1	1	1	0	0.5	0.5	0.5	0.5	0.5	0.5	0	0
Oribacterium sinus	1	1	1	1	0	0	0	1	1	1	1	1	1	0	0.5	0.5	0.5	0.5	0.5	0.5	0	0
Oscillibacter ruminantium	1	1	0	1	1	0	1	1	1	1	1	1	1	0	0.5	0.5	0.5	0.5	0.5	0.5	0	0
Oscillibacter valericigenes	1	1	1	1	1	1	1	1	1	1	1	1	1	0	0.5	0.5	0.5	0.5	0.5	0.5	0	0
Oxalobacter formigenes	2	0	0	0	0	0	0	1	1	1	1	1	1	0	0.5	0.5	0.5	0.5	0.5	0.5	0	0
Paenibacillus alvei	1	0	1	1	0	0	0	1	1	1	1	1	1	0	0.5	0.5	0.5	0.5	0.5	0.5	0	0
Paenibacillus barengoltzii	1	0	1	1	0	0	0	1	1	1	1	1	1	0	0.5	0.5	0.5	0.5	0.5	0.5	0	0
Paenibacillus lactis	1	0	1	0	0	0	0	1	1	1	1	1	1	0	0.5	0.5	0.5	0.5	0.5	0.5	0	0
Paenibacillus senegalensis	1	0	1	0	0	0	0	1	1	1	1	1	1	0	0.5	0.5	0.5	0.5	0.5	0.5	0	0
Paeniclostridium sordellii	2	0	1	1	1	1	0	1	1	1	1	1	1	0	0.5	0.5	0.5	0.5	0.5	0.5	0	0
Pantoea agglomerans	8	1	1	0	1	0	0	1	1	1	1	1	1	0	0.5	0.5	0.5	0.5	0.5	0.5	0	0
Parabacteroides distasonis	4	1	1	0	1	1	0	1	1	1	1	1	1	0	0.5	0.5	0.5	0.5	0.5	0.5	0	0
Parabacteroides goldsteinii	3	1	1	0	1	1	0	1	1	1	1	1	1	0	0.5	0.5	0.5	0.5	0.5	0.5	0	0
Parabacteroides gordonii	1	1	1	0	1	1	0	1	1	1	1	1	1	0	0.5	0.5	0.5	0.5	0.5	0.5	0	0
Parabacteroides johnsonii	2	1	1	0	1	1	0	1	1	1	1	1	1	0	0.5	0.5	0.5	0.5	0.5	0.5	0	0
Parabacteroides merdae	4	1	1	0	1	1	0	1	1	1	1	1	1	0	0.5	0.5	0.5	0.5	0.5	0.5	0	0
Paraclostridium benzoelyticum	1	0	1	1	0	1	1	1	1	1	1	1	1	0	0.5	0.5	0.5	0.5	0.5	0.5	0	0
Paraclostridium bifermentans	3	0	1	1	1	1	0	1	1	1	1	1	1	0	0.5	0.5	0.5	0.5	0.5	0.5	0	0
Parapedobacter koreensis	1	0	0	0	1	0	0	1	1	1	1	1	1	0	0.5	0.5	0.5	0.5	0.5	0.5	0	0
Paraprevotella clara	2	1	1	0	0	1	0	1	1	1	1	1	1	0	0.5	0.5	0.5	0.5	0.5	0.5	0	0
Paraprevotella xylaniphila	1	1	1	0	0	1	0	1	1	1	1	1	1	0	0.5	0.5	0.5	0.5	0.5	0.5	0	0
Pararhodospirillum photometricum	1	0	0	0	0	1	0	1	1	1	1	1	1	0	0.5	0.5	0.5	0.5	0.5	0.5	0	0
Parascardovia denticolens	1	1	1	1	0	0	0	1	1	1	1	1	1	0	0.5	0.5	0.5	0.5	0.5	0.5	0	0
Parasporobacterium paucivorans	1	1	0	0	0	0	1	1	1	1	1	1	1	0	0.5	0.5	0.5	0.5	0.5	0.5	0	0
Parasutterella excrementihominis	1	0	0	1	0	0	0	1	1	1	1	1	1	0	0.5	0.5	0.5	0.5	0.5	0.5	0	0
Parvimonas micra	1	1	1	0	0	0	0	1	1	1	1	1	1	0	0.5	0.5	0.5	0.5	0.5	0.5	0	0
Pediococcus acidilactici	4	1	0	1	1	0.25	0	1	1	1	1	0	1	1	0.5	0.5	0.5	0.5	0.25	0.5	0.25	0.0555556
Pediococcus pentosaceus	2	1	0	1	1	0	0	1	1	1	1	1	1	0	0.5	0.5	0.5	0.5	0.5	0.5	0	0
Peptoanaerobacter stomatis	4	1	0	1	0	1	1	1	1	1	1	1	1	0	0.5	0.5	0.5	0.5	0.5	0.5	0	0
Peptococcus niger	1	1	1	0	0	0	1	1	1	1	1	1	1	0	0.5	0.5	0.5	0.5	0.5	0.5	0	0
Peptoniphilus asaccharolyticus	1	1	1	0	0	1	1	1	1	1	1	1	1	0	0.5	0.5	0.5	0.5	0.5	0.5	0	0
Peptoniphilus gorbachii	1	1	0	1	1	0	1	1	1	1	1	1	1	0	0.5	0.5	0.5	0.5	0.5	0.5	0	0
Peptoniphilus grossensis	2	1	0	1	0	1	1	1	1	1	1	1	1	0	0.5	0.5	0.5	0.5	0.5	0.5	0	0
Peptoniphilus harei	1	1	0	1	0	1	1	1	1	1	1	1	1	0	0.5	0.5	0.5	0.5	0.5	0.5	0	0
Peptoniphilus indolicus	1	1	0	0	1	1	1	1	1	1	1	1	1	0	0.5	0.5	0.5	0.5	0.5	0.5	0	0
Peptoniphilus lacrimalis	2	1	0	1	0	0	1	1	1	1	1	1	1	0	0.5	0.5	0.5	0.5	0.5	0.5	0	0
Peptoniphilus obesi	1	1	1	0	0	0	1	1	1	1	1	1	1	0	0.5	0.5	0.5	0.5	0.5	0.5	0	0
Peptoniphilus senegalensis	1	1	0	1	1	1	1	1	1	1	1	1	1	0	0.5	0.5	0.5	0.5	0.5	0.5	0	0
Peptoniphilus timonensis	1	1	0	0	1	0	1	1	1	1	1	1	1	0	0.5	0.5	0.5	0.5	0.5	0.5	0	0
Peptostreptococcus anaerobius	3	1	1	0	1	1	0	1	1	1	1	1	1	0	0.5	0.5	0.5	0.5	0.5	0.5	0	0
Peptostreptococcus stomatis	1	1	0	0	1	1	0	1	1	1	1	1	1	0	0.5	0.5	0.5	0.5	0.5	0.5	0	0
Phascolarctobacterium faecium	2	0	1	1	0	1	0	1	1	1	1	1	1	0	0.5	0.5	0.5	0.5	0.5	0.5	0	0
Phascolarctobacterium succinatutens	1	0	0	1	0	1	0	1	1	1	1	1	1	0	0.5	0.5	0.5	0.5	0.5	0.5	0	0
Phocea massiliensis	1	0	1	0	1	0	0	1	1	1	1	1	1	0	0.5	0.5	0.5	0.5	0.5	0.5	0	0
Phoenicibacter congonensis	1	1	0	1	0	0	0	1	1	1	1	1	1	0	0.5	0.5	0.5	0.5	0.5	0.5	0	0
Plesiomonas shigelloides	2	1	1	0	1	0	0	1	1	1	1	1	1	0	0.5	0.5	0.5	0.5	0.5	0.5	0	0
Porphyromonas asaccharolytica	2	1	0	0	0	1	1	1	1	1	1	1	1	0	0.5	0.5	0.5	0.5	0.5	0.5	0	0
Porphyromonas endodontalis	1	1	0	0	0	1	1	1	1	1	1	1	1	0	0.5	0.5	0.5	0.5	0.5	0.5	0	0
Porphyromonas gingivalis	4	1	0	0	0	1	1	1	1	1	1	1	1	0	0.5	0.5	0.5	0.5	0.5	0.5	0	0
Porphyromonas gingivicanis	1	1	1	0	0	0	1	1	1	1	1	1	1	0	0.5	0.5	0.5	0.5	0.5	0.5	0	0
Porphyromonas somerae	1	1	0	0	0	1	1	1	1	1	1	1	1	0	0.5	0.5	0.5	0.5	0.5	0.5	0	0
Porphyromonas uenonis	1	1	0	0	0	1	1	1	1	1	1	1	1	0	0.5	0.5	0.5	0.5	0.5	0.5	0	0
Prevotella albensis	1	1	1	0	0	0	0	1	1	1	1	1	1	0	0.5	0.5	0.5	0.5	0.5	0.5	0	0
Prevotella bivia	5	1	0	0	0	0	0	1	1	1	1	1	1	0	0.5	0.5	0.5	0.5	0.5	0.5	0	0
Prevotella bryantii	1	1	1	0	1	0	0	1	1	1	1	1	1	0	0.5	0.5	0.5	0.5	0.5	0.5	0	0
Prevotella buccae	2	1	1	0	0	0	0	1	1	1	1	1	1	0	0.5	0.5	0.5	0.5	0.5	0.5	0	0
Prevotella buccalis	1	1	0	0	0	0	0	1	1	1	1	1	1	0	0.5	0.5	0.5	0.5	0.5	0.5	0	0
Prevotella conceptionensis	1	1	1	0	1	0	0	1	1	1	1	1	1	0	0.5	0.5	0.5	0.5	0.5	0.5	0	0
Prevotella copri	14	1	1	0	0	0	0	1	1	1	1	1	1	0	0.5	0.5	0.5	0.5	0.5	0.5	0	0
Prevotella corporis	3	1	1	0	0	0	0	1	1	1	1	1	1	0	0.5	0.5	0.5	0.5	0.5	0.5	0	0
Prevotella denticola	5	1	1	0	1	0	0	1	1	1	1	1	1	0	0.5	0.5	0.5	0.5	0.5	0.5	0	0
Prevotella disiens	5	1	1	0	0	0	0	1	1	1	1	1	1	0	0.5	0.5	0.5	0.5	0.5	0.5	0	0
Prevotella histicola	1	1	1	0	1	0	0	1	1	1	1	1	1	0	0.5	0.5	0.5	0.5	0.5	0.5	0	0
Prevotella intermedia	6	1	1	0	0	0	0	1	1	1	1	1	1	0	0.5	0.5	0.5	0.5	0.5	0.5	0	0
Prevotella loescheii	1	1	1	0	1	0	0	1	1	1	1	1	1	0	0.5	0.5	0.5	0.5	0.5	0.5	0	0
Prevotella melaninogenica	5	1	1	0	1	0	0	1	1	1	1	1	1	0	0.5	0.5	0.5	0.5	0.5	0.5	0	0
Prevotella nanceiensis	2	1	1	0	1	0	0	1	1	1	1	1	1	0	0.5	0.5	0.5	0.5	0.5	0.5	0	0
Prevotella nigrescens	2	1	1	0	0	0	0	1	1	1	1	1	1	0	0.5	0.5	0.5	0.5	0.5	0.5	0	0
Prevotella oralis	2	1	1	0	0	0	0	1	1	1	1	1	1	0	0.5	0.5	0.5	0.5	0.5	0.5	0	0
Prevotella oulorum	1	1	0	0	0	0	0	1	1	1	1	1	1	0	0.5	0.5	0.5	0.5	0.5	0.5	0	0
Prevotella pallens	1	1	1	0	0	0	0	1	1	1	1	1	1	0	0.5	0.5	0.5	0.5	0.5	0.5	0	0
Prevotella ruminicola	1	1	1	0	0	1	0	1	1	1	1	1	1	0	0.5	0.5	0.5	0.5	0.5	0.5	0	0
Prevotella salivae	2	1	1	0	0	0	0	1	1	1	1	1	1	0	0.5	0.5	0.5	0.5	0.5	0.5	0	0
Prevotella stercorea	4	1	0.75	0	0	0	0	1	0	1	1	1	1	1	0.5	0.25	0.5	0.5	0.5	0.5	0.25	0.0555556
Prevotella timonensis	4	1	0	0	0	0	0	1	1	1	1	1	1	0	0.5	0.5	0.5	0.5	0.5	0.5	0	0
Prevotella veroralis	3	1	0.667	0	1	0	0	1	0	1	1	1	1	1	0.5	0.167	0.5	0.5	0.5	0.5	0.333	0.074
Prevotellamassilia timonensis	1	1	1	0	0	0	0	1	1	1	1	1	1	0	0.5	0.5	0.5	0.5	0.5	0.5	0	0
Propionibacterium freudenreichii	2	1	0	1	0.5	1	0	1	1	1	0	1	1	1	0.5	0.5	0.5	0	0.5	0.5	0.5	0.111111
Propionibacterium humerusii	2	0	0	1	0	1	0	1	1	1	1	1	1	0	0.5	0.5	0.5	0.5	0.5	0.5	0	0
Proteus mirabilis	4	1	1	0	1	0	0	1	1	1	1	1	1	0	0.5	0.5	0.5	0.5	0.5	0.5	0	0
Proteus penneri	1	1	1	0	1	0	0	1	1	1	1	1	1	0	0.5	0.5	0.5	0.5	0.5	0.5	0	0
Proteus vulgaris	2	1	1	0	1	0	0	1	1	1	1	1	1	0	0.5	0.5	0.5	0.5	0.5	0.5	0	0
Provencibacterium massiliense	1	0	1	1	0	0	0	1	1	1	1	1	1	0	0.5	0.5	0.5	0.5	0.5	0.5	0	0
Providencia alcalifaciens	2	1	1	0	1	0	0	1	1	1	1	1	1	0	0.5	0.5	0.5	0.5	0.5	0.5	0	0
Providencia burhodogranariea	1	1	1	0	1	0	0	1	1	1	1	1	1	0	0.5	0.5	0.5	0.5	0.5	0.5	0	0
Providencia rettgeri	2	1	1	0	1	0	0	1	1	1	1	1	1	0	0.5	0.5	0.5	0.5	0.5	0.5	0	0
Providencia rustigianii	1	1	1	0	1	0	0	1	1	1	1	1	1	0	0.5	0.5	0.5	0.5	0.5	0.5	0	0
Providencia sneebia	1	1	1	0	1	0	0	1	1	1	1	1	1	0	0.5	0.5	0.5	0.5	0.5	0.5	0	0
Providencia stuartii	4	1	1	0	1	0	0	1	1	1	1	1	1	0	0.5	0.5	0.5	0.5	0.5	0.5	0	0
Pseudescherichia vulneris	1	1	1	1	1	0	0	1	1	1	1	1	1	0	0.5	0.5	0.5	0.5	0.5	0.5	0	0
Pseudobutyrivibrio ruminis	1	1	1	1	0	0	1	1	1	1	1	1	1	0	0.5	0.5	0.5	0.5	0.5	0.5	0	0
Pseudoflavonifractor capillosus	2	1	1	0	0	0	0	1	1	1	1	1	1	0	0.5	0.5	0.5	0.5	0.5	0.5	0	0
Pseudomonas aeruginosa	12	1	0	0	1	0	0	1	1	1	1	1	1	0	0.5	0.5	0.5	0.5	0.5	0.5	0	0
Pseudomonas alcaliphila	1	1	0	0	1	0	0	1	1	1	1	1	1	0	0.5	0.5	0.5	0.5	0.5	0.5	0	0
Pseudomonas fluorescens	10	0.2	0	0	1	0	0	0	1	1	1	1	1	1	0.3	0.5	0.5	0.5	0.5	0.5	0.2	0.0444444
Pseudomonas monteilii	1	0	0	0	1	0	0	1	1	1	1	1	1	0	0.5	0.5	0.5	0.5	0.5	0.5	0	0
Pseudomonas protegens	1	0	0	0	1	0	0	1	1	1	1	1	1	0	0.5	0.5	0.5	0.5	0.5	0.5	0	0
Pseudomonas putida	13	0	0	0	1	0	0	1	1	1	1	1	1	0	0.5	0.5	0.5	0.5	0.5	0.5	0	0
Pseudomonas stutzeri	15	1	0	0	0.867	0	0	1	1	1	0	1	1	1	0.5	0.5	0.5	0.367	0.5	0.5	0.133	0.0295556
Pseudopropionibacterium propionicum	1	1	1	1	0	1	0	1	1	1	1	1	1	0	0.5	0.5	0.5	0.5	0.5	0.5	0	0
Pyramidobacter piscolens	1	0	1	0	0	1	0	1	1	1	1	1	1	0	0.5	0.5	0.5	0.5	0.5	0.5	0	0
Raoultella ornithinolytica	1	1	1	1	1	1	0	1	1	1	1	1	1	0	0.5	0.5	0.5	0.5	0.5	0.5	0	0
Raoultibacter timonensis	1	1	0	0	0	0	0	1	1	1	1	1	1	0	0.5	0.5	0.5	0.5	0.5	0.5	0	0
Rhodococcus erythropolis	4	1	0	1	0	0	0	1	1	1	1	1	1	0	0.5	0.5	0.5	0.5	0.5	0.5	0	0
Rhodococcus hoagii	2	1	0	0	0	0	0	1	1	1	1	1	1	0	0.5	0.5	0.5	0.5	0.5	0.5	0	0
Rhodococcus rhodochrous	2	1	0	1	0	0	0	1	1	1	1	1	1	0	0.5	0.5	0.5	0.5	0.5	0.5	0	0
Rhodospirillum rubrum	1	1	1	0	0	1	0	1	1	1	1	1	1	0	0.5	0.5	0.5	0.5	0.5	0.5	0	0
Rikenella microfusus	1	1	0	0	1	1	0	1	1	1	1	1	1	0	0.5	0.5	0.5	0.5	0.5	0.5	0	0
Robinsoniella peoriensis	1	1	1	1	1	1	0	1	1	1	1	1	1	0	0.5	0.5	0.5	0.5	0.5	0.5	0	0
Romboutsia timonensis	1	0	1	1	0	0	0	1	1	1	1	1	1	0	0.5	0.5	0.5	0.5	0.5	0.5	0	0
Roseburia faecis	2	1	1	1	0	0	1	1	1	1	1	1	1	0	0.5	0.5	0.5	0.5	0.5	0.5	0	0
Roseburia hominis	1	1	1	1	1	0	1	1	1	1	1	1	1	0	0.5	0.5	0.5	0.5	0.5	0.5	0	0
Roseburia intestinalis	4	1	1	1	0	0	1	1	1	1	1	1	1	0	0.5	0.5	0.5	0.5	0.5	0.5	0	0
Roseburia inulinivorans	1	1	1	1	0	1	1	1	1	1	1	1	1	0	0.5	0.5	0.5	0.5	0.5	0.5	0	0
Roseomonas cervicalis	1	1	0	1	0	0	0	1	1	1	1	1	1	0	0.5	0.5	0.5	0.5	0.5	0.5	0	0
Rothia aeria	1	1	0	1	0	0	0	1	1	1	1	1	1	0	0.5	0.5	0.5	0.5	0.5	0.5	0	0
Rothia dentocariosa	6	1	0	1	0	0	0	1	1	1	1	1	1	0	0.5	0.5	0.5	0.5	0.5	0.5	0	0
Rothia mucilaginosa	7	1	0	1	0	0	0	1	1	1	1	1	1	0	0.5	0.5	0.5	0.5	0.5	0.5	0	0
Rudanella lutea	1	0	0	0	1	0	0	1	1	1	1	1	1	0	0.5	0.5	0.5	0.5	0.5	0.5	0	0
Ruminococcus albus	1	1	1	1	0	0	0	1	1	1	1	1	1	0	0.5	0.5	0.5	0.5	0.5	0.5	0	0
Ruminococcus bromii	1	0	1	1	0	0	0	1	1	1	1	1	1	0	0.5	0.5	0.5	0.5	0.5	0.5	0	0
Ruminococcus callidus	1	0	1	1	1	0	0	1	1	1	1	1	1	0	0.5	0.5	0.5	0.5	0.5	0.5	0	0
Ruminococcus champanellensis	2	0	1	1	0	0	0	1	1	1	1	1	1	0	0.5	0.5	0.5	0.5	0.5	0.5	0	0
Ruminococcus faecis	1	1	1	1	0	1	0	1	1	1	1	1	1	0	0.5	0.5	0.5	0.5	0.5	0.5	0	0
Ruminococcus flavefaciens	1	1	1	1	0	0	0	1	1	1	1	1	1	0	0.5	0.5	0.5	0.5	0.5	0.5	0	0
Ruminococcus gauvreauii	1	1	1	1	1	0	1	1	1	1	1	1	1	0	0.5	0.5	0.5	0.5	0.5	0.5	0	0
Ruminococcus lactaris	1	1	1	1	1	0	0	1	1	1	1	1	1	0	0.5	0.5	0.5	0.5	0.5	0.5	0	0
Ruthenibacterium lactatiformans	1	0	1	1	0	0	0	1	1	1	1	1	1	0	0.5	0.5	0.5	0.5	0.5	0.5	0	0
Salmonella enterica	16	1	1	0	1	1	0	1	1	1	1	1	1	0	0.5	0.5	0.5	0.5	0.5	0.5	0	0
Sanguibacter massiliensis	1	1	1	1	0	0	0	1	1	1	1	1	1	0	0.5	0.5	0.5	0.5	0.5	0.5	0	0
Scardovia inopinata	1	1	1	1	0	0	0	1	1	1	1	1	1	0	0.5	0.5	0.5	0.5	0.5	0.5	0	0
Schlesneria paludicola	1	0	0	1	0	0	0	1	1	1	1	1	1	0	0.5	0.5	0.5	0.5	0.5	0.5	0	0
Selenomonas ruminantium	2	0	1	1	0	1	0	1	1	1	1	1	1	0	0.5	0.5	0.5	0.5	0.5	0.5	0	0
Selenomonas sputigena	1	0	1	0	0	1	0	1	1	1	1	1	1	0	0.5	0.5	0.5	0.5	0.5	0.5	0	0
Sellimonas intestinalis	1	1	1	1	0	0	0	1	1	1	1	1	1	0	0.5	0.5	0.5	0.5	0.5	0.5	0	0
Serratia fonticola	1	1	1	0	1	0	0	1	1	1	1	1	1	0	0.5	0.5	0.5	0.5	0.5	0.5	0	0
Serratia liquefaciens	1	1	1	0	1	0	0	1	1	1	1	1	1	0	0.5	0.5	0.5	0.5	0.5	0.5	0	0
Serratia marcescens	5	1	1	0	1	0	0	1	1	1	1	1	1	0	0.5	0.5	0.5	0.5	0.5	0.5	0	0
Serratia odorifera	1	1	1	0	1	0	0	1	1	1	1	1	1	0	0.5	0.5	0.5	0.5	0.5	0.5	0	0
Shigella dysenteriae	3	1	1	0	0.667	1	0	1	1	1	0	1	1	1	0.5	0.5	0.5	0.167	0.5	0.5	0.333	0.074
Shigella flexneri	5	1	1	0	1	1	0	1	1	1	1	1	1	0	0.5	0.5	0.5	0.5	0.5	0.5	0	0
Shigella sonnei	6	1	1	0	1	1	0	1	1	1	1	1	1	0	0.5	0.5	0.5	0.5	0.5	0.5	0	0
Silanimonas lenta	1	0	0	0	1	0	0	1	1	1	1	1	1	0	0.5	0.5	0.5	0.5	0.5	0.5	0	0
Slackia exigua	1	1	0	0	0	0	0	1	1	1	1	1	1	0	0.5	0.5	0.5	0.5	0.5	0.5	0	0
Slackia isoflavoniconvertens	1	1	1	1	0	0	0	1	1	1	1	1	1	0	0.5	0.5	0.5	0.5	0.5	0.5	0	0
Slackia piriformis	1	1	0	1	0	0	0	1	1	1	1	1	1	0	0.5	0.5	0.5	0.5	0.5	0.5	0	0
Solobacterium moorei	1	1	1	1	1	0	0	1	1	1	1	1	1	0	0.5	0.5	0.5	0.5	0.5	0.5	0	0
Spirosoma linguale	1	0	0	0	1	0	0	1	1	1	1	1	1	0	0.5	0.5	0.5	0.5	0.5	0.5	0	0
Sporobacter termitidis	1	0	1	0	0	0	1	1	1	1	1	1	1	0	0.5	0.5	0.5	0.5	0.5	0.5	0	0
Staphylococcus argenteus	1	1	1	1	1	0	0	1	1	1	1	1	1	0	0.5	0.5	0.5	0.5	0.5	0.5	0	0
Staphylococcus arlettae	1	1	0	1	0	0	0	1	1	1	1	1	1	0	0.5	0.5	0.5	0.5	0.5	0.5	0	0
Staphylococcus aureus	43	1	1	1	1	0	0	1	1	1	1	1	1	0	0.5	0.5	0.5	0.5	0.5	0.5	0	0
Staphylococcus capitis	4	1	0	1	1	0	0	1	1	1	1	1	1	0	0.5	0.5	0.5	0.5	0.5	0.5	0	0
Staphylococcus caprae	1	1	0	1	1	0	0	1	1	1	1	1	1	0	0.5	0.5	0.5	0.5	0.5	0.5	0	0
Staphylococcus cohnii	1	1	1	1	1	0	0	1	1	1	1	1	1	0	0.5	0.5	0.5	0.5	0.5	0.5	0	0
Staphylococcus epidermidis	38	1	1	1	1	0	0	1	1	1	1	1	1	0	0.5	0.5	0.5	0.5	0.5	0.5	0	0
Staphylococcus equorum	1	1	0	1	1	0	0	1	1	1	1	1	1	0	0.5	0.5	0.5	0.5	0.5	0.5	0	0
Staphylococcus haemolyticus	2	1	0	1	1	0	0	1	1	1	1	1	1	0	0.5	0.5	0.5	0.5	0.5	0.5	0	0
Staphylococcus hominis	4	1	0	1	1	0	0	1	1	1	1	1	1	0	0.5	0.5	0.5	0.5	0.5	0.5	0	0
Staphylococcus intermedius	1	1	1	1	1	0	0	1	1	1	1	1	1	0	0.5	0.5	0.5	0.5	0.5	0.5	0	0
Staphylococcus lugdunensis	5	1	1	1	1	0	0	1	1	1	1	1	1	0	0.5	0.5	0.5	0.5	0.5	0.5	0	0
Staphylococcus pasteuri	2	1	1	1	1	0	0	1	1	1	1	1	1	0	0.5	0.5	0.5	0.5	0.5	0.5	0	0
Staphylococcus pettenkoferi	1	1	0	1	1	0	0	1	1	1	1	1	1	0	0.5	0.5	0.5	0.5	0.5	0.5	0	0
Staphylococcus saprophyticus	2	1	0	1	1	0	0	1	1	1	1	1	1	0	0.5	0.5	0.5	0.5	0.5	0.5	0	0
Staphylococcus sciuri	2	1	0	1	1	0	0	1	1	1	1	1	1	0	0.5	0.5	0.5	0.5	0.5	0.5	0	0
Staphylococcus simulans	2	1	1	1	1	0	0	1	1	1	1	1	1	0	0.5	0.5	0.5	0.5	0.5	0.5	0	0
Staphylococcus warneri	2	1	1	1	1	0	0	1	1	1	1	1	1	0	0.5	0.5	0.5	0.5	0.5	0.5	0	0
Staphylococcus xylosus	1	1	1	1	1	0	0	1	1	1	1	1	1	0	0.5	0.5	0.5	0.5	0.5	0.5	0	0
Stenotrophomonas maltophilia	4	0	0	0	1	0	0	1	1	1	1	1	1	0	0.5	0.5	0.5	0.5	0.5	0.5	0	0
Stomatobaculum longum	1	1	1	1	0	0	1	1	1	1	1	1	1	0	0.5	0.5	0.5	0.5	0.5	0.5	0	0
Stoquefichus massiliensis	1	0	1	1	0	0	0	1	1	1	1	1	1	0	0.5	0.5	0.5	0.5	0.5	0.5	0	0
Streptococcus agalactiae	17	1	1	1	1	0	0	1	1	1	1	1	1	0	0.5	0.5	0.5	0.5	0.5	0.5	0	0
Streptococcus anginosus	13	1	1	1	0	0	1	1	1	1	1	1	1	0	0.5	0.5	0.5	0.5	0.5	0.5	0	0
Streptococcus australis	1	1	1	1	0	0	0	1	1	1	1	1	1	0	0.5	0.5	0.5	0.5	0.5	0.5	0	0
Streptococcus constellatus	3	1	1	1	0	0	1	1	1	1	1	1	1	0	0.5	0.5	0.5	0.5	0.5	0.5	0	0
Streptococcus cristatus	1	1	1	1	0	0	1	1	1	1	1	1	1	0	0.5	0.5	0.5	0.5	0.5	0.5	0	0
Streptococcus dysgalactiae	8	1	1	1	0.875	0	0	1	1	1	0	1	1	1	0.5	0.5	0.5	0.375	0.5	0.5	0.125	0.0277778
Streptococcus equi	4	1	1	1	0	0	0	1	1	1	1	1	1	0	0.5	0.5	0.5	0.5	0.5	0.5	0	0
Streptococcus equinus	2	1	1	1	0	0	0	1	1	1	1	1	1	0	0.5	0.5	0.5	0.5	0.5	0.5	0	0
Streptococcus gallolyticus	7	1	1	1	0	0	0	1	1	1	1	1	1	0	0.5	0.5	0.5	0.5	0.5	0.5	0	0
Streptococcus gordonii	1	1	1	1	0	0	0	1	1	1	1	1	1	0	0.5	0.5	0.5	0.5	0.5	0.5	0	0
Streptococcus infantarius	2	1	1	1	0	0	0	1	1	1	1	1	1	0	0.5	0.5	0.5	0.5	0.5	0.5	0	0
Streptococcus infantis	4	1	1	1	0	0	0.454545	1	1	1	1	1	0	1	0.5	0.5	0.5	0.5	0.5	0.0454545	0.454545	0.10101
Streptococcus intermedius	6	1	1	1	0	0	0.166667	1	1	1	1	1	0	1	0.5	0.5	0.5	0.5	0.5	0.333333	0.166667	0.037037			0.0765492
Streptococcus lutetiensis	2	1	1	1	0	0	0	1	1	1	1	1	1	0	0.5	0.5	0.5	0.5	0.5	0.5	0	0
Streptococcus mitis	12	1	1	1	0	0	0.0833333	1	1	1	1	1	0	1	0.5	0.5	0.5	0.5	0.5	0.416667	0.0833333	0.0185185
Streptococcus mutans	10	1	1	1	0	0	0	1	1	1	1	1	1	0	0.5	0.5	0.5	0.5	0.5	0.5	0	0
Streptococcus oralis	11	1	1	1	0	0	0.454545	1	1	1	1	1	0	1	0.5	0.5	0.5	0.5	0.5	0.0454545	0.454545	0.10101
Streptococcus parasanguinis	8	1	1	1	0	0	0	1	1	1	1	1	1	0	0.5	0.5	0.5	0.5	0.5	0.5	0	0
Streptococcus parauberis	5	1	1	1	1	0	0	1	1	1	1	1	1	0	0.5	0.5	0.5	0.5	0.5	0.5	0	0
Streptococcus pasteurianus	2	1	1	1	0	0	0	1	1	1	1	1	1	0	0.5	0.5	0.5	0.5	0.5	0.5	0	0
Streptococcus peroris	1	1	1	1	0	0	0	1	1	1	1	1	1	0	0.5	0.5	0.5	0.5	0.5	0.5	0	0
Streptococcus pneumoniae	35	1	1	1	0	0	0	1	1	1	1	1	1	0	0.5	0.5	0.5	0.5	0.5	0.5	0	0
Streptococcus pseudopneumoniae	1	1	1	1	0	0	0	1	1	1	1	1	1	0	0.5	0.5	0.5	0.5	0.5	0.5	0	0
Streptococcus pyogenes	9	1	1	1	0.222	0	0	1	1	1	0	1	1	1	0.5	0.5	0.5	0.278	0.5	0.5	0.222	0.0493333
Streptococcus salivarius	12	1	1	1	0	0	0	1	1	1	1	1	1	0	0.5	0.5	0.5	0.5	0.5	0.5	0	0
Streptococcus sanguinis	21	1	1	1	0	0	0	1	1	1	1	1	1	0	0.5	0.5	0.5	0.5	0.5	0.5	0	0
Streptococcus thermophilus	8	1	1	1	0	0	0	1	1	1	1	1	1	0	0.5	0.5	0.5	0.5	0.5	0.5	0	0
Streptococcus thoraltensis	1	1	1	1	1	0	0	1	1	1	1	1	1	0	0.5	0.5	0.5	0.5	0.5	0.5	0	0
Streptococcus uberis	1	1	1	1	0	0	0	1	1	1	1	1	1	0	0.5	0.5	0.5	0.5	0.5	0.5	0	0
Streptococcus vestibularis	2	1	1	1	0	0	0	1	1	1	1	1	1	0	0.5	0.5	0.5	0.5	0.5	0.5	0	0
Subdoligranulum variabile	1	1	1	0	1	0	1	1	1	1	1	1	1	0	0.5	0.5	0.5	0.5	0.5	0.5	0	0
Succinatimonas hippei	1	1	1	0	1	0	0	1	1	1	1	1	1	0	0.5	0.5	0.5	0.5	0.5	0.5	0	0
Sutterella parvirubra	1	0	0	0	0	0	0	1	1	1	1	1	1	0	0.5	0.5	0.5	0.5	0.5	0.5	0	0
Sutterella wadsworthensis	3	0	0.667	0	0	0	0	1	0	1	1	1	1	1	0.5	0.167	0.5	0.5	0.5	0.5	0.333	0.074
Tannerella forsythia	1	1	1	0	0	1	1	1	1	1	1	1	1	0	0.5	0.5	0.5	0.5	0.5	0.5	0	0
Terrisporobacter glycolicus	1	0	1	1	0	1	0	1	1	1	1	1	1	0	0.5	0.5	0.5	0.5	0.5	0.5	0	0
Tidjanibacter massiliensis	1	0	0	0	0	1	0	1	1	1	1	1	1	0	0.5	0.5	0.5	0.5	0.5	0.5	0	0
Timonella senegalensis	1	1	1	1	0	0	0	1	1	1	1	1	1	0	0.5	0.5	0.5	0.5	0.5	0.5	0	0
Tropheryma whipplei	2	0	0	0	0	0	0	1	1	1	1	1	1	0	0.5	0.5	0.5	0.5	0.5	0.5	0	0
Turicibacter sanguinis	2	1	1	1	1	0	0	1	1	1	1	1	1	0	0.5	0.5	0.5	0.5	0.5	0.5	0	0
Turicimonas muris	1	0	0	1	0	0	0	1	1	1	1	1	1	0	0.5	0.5	0.5	0.5	0.5	0.5	0	0
Tyzzerella nexilis	2	1	1	0.5	0	0	0	1	1	0	1	1	1	1	0.5	0.5	0	0.5	0.5	0.5	0.5	0.111111
Ureaplasma parvum	5	1	0	0	0	0	0	1	1	1	1	1	1	0	0.5	0.5	0.5	0.5	0.5	0.5	0	0
Ureaplasma urealyticum	14	0.929	0	0	0	0	0	0	1	1	1	1	1	1	0.429	0.5	0.5	0.5	0.5	0.5	0.071	0.0157778
Ureibacillus thermosphaericus	1	0	0	0	0	1	0	1	1	1	1	1	1	0	0.5	0.5	0.5	0.5	0.5	0.5	0	0
Varibaculum cambriense	3	1	0.667	1	0	0	0	1	0	1	1	1	1	1	0.5	0.167	0.5	0.5	0.5	0.5	0.333	0.074
Varibaculum timonense	1	0	1	0	0	0	0	1	1	1	1	1	1	0	0.5	0.5	0.5	0.5	0.5	0.5	0	0
Veillonella atypica	8	1	1	1	0	1	0	1	1	1	1	1	1	0	0.5	0.5	0.5	0.5	0.5	0.5	0	0
Veillonella dispar	2	1	1	1	0	1	0	1	1	1	1	1	1	0	0.5	0.5	0.5	0.5	0.5	0.5	0	0
Veillonella parvula	8	1	1	1	0	1	0	1	1	1	1	1	1	0	0.5	0.5	0.5	0.5	0.5	0.5	0	0
Veillonella ratti	1	1	1	0	0	1	0	1	1	1	1	1	1	0	0.5	0.5	0.5	0.5	0.5	0.5	0	0
Veillonella seminalis	1	1	1	0	0	1	0	1	1	1	1	1	1	0	0.5	0.5	0.5	0.5	0.5	0.5	0	0
Vibrio fluvialis	1	1	1	1	1	0	0	1	1	1	1	1	1	0	0.5	0.5	0.5	0.5	0.5	0.5	0	0
Vibrio furnissii	2	1	1	1	1	0	0	1	1	1	1	1	1	0	0.5	0.5	0.5	0.5	0.5	0.5	0	0
Vibrio harveyi	4	1	1	1	1	0	0	1	1	1	1	1	1	0	0.5	0.5	0.5	0.5	0.5	0.5	0	0
Vibrio mimicus	3	1	1	0	1	0	0	1	1	1	1	1	1	0	0.5	0.5	0.5	0.5	0.5	0.5	0	0
Victivallis vadensis	1	1	1	0	0	0	0	1	1	1	1	1	1	0	0.5	0.5	0.5	0.5	0.5	0.5	0	0
Weissella ceti	1	1	0	1	1	0	0	1	1	1	1	1	1	0	0.5	0.5	0.5	0.5	0.5	0.5	0	0
Weissella cibaria	1	1	0	1	1	0	0	1	1	1	1	1	1	0	0.5	0.5	0.5	0.5	0.5	0.5	0	0
Weissella confusa	1	1	0	1	1	0	0	1	1	1	1	1	1	0	0.5	0.5	0.5	0.5	0.5	0.5	0	0
Weissella koreensis	2	1	0	0	1	0	0	1	1	1	1	1	1	0	0.5	0.5	0.5	0.5	0.5	0.5	0	0
Weissella paramesenteroides	1	1	0	1	1	0	0	1	1	1	1	1	1	0	0.5	0.5	0.5	0.5	0.5	0.5	0	0
Xylophilus ampelinus	1	1	0	0	1	0	0	1	1	1	1	1	1	0	0.5	0.5	0.5	0.5	0.5	0.5	0	0
Yersinia enterocolitica	7	1	1	0	1	1	0	1	1	1	1	1	1	0	0.5	0.5	0.5	0.5	0.5	0.5	0	0
Yersinia frederiksenii	2	1	1	0	1	1	0	1	1	1	1	1	1	0	0.5	0.5	0.5	0.5	0.5	0.5	0	0
Yersinia kristensenii	2	1	1	0	1	1	0	1	1	1	1	1	1	0	0.5	0.5	0.5	0.5	0.5	0.5	0	0
Yersinia pseudotuberculosis	4	1	1	0	1	0	0	1	1	1	1	1	1	0	0.5	0.5	0.5	0.5	0.5	0.5	0	0
Yersinia rohdei	1	1	1	0	1	1	0	1	1	1	1	1	1	0	0.5	0.5	0.5	0.5	0.5	0.5	0	0
Yokenella regensburgei	1	1	1	0	1	1	0	1	1	1	1	1	1	0	0.5	0.5	0.5	0.5	0.5	0.5	0	0
TOTAL number of species with variable phenotype:		11	9	12	22	14	9
TOTAL number of species:	823	Acetate	Formate	L-Lactate	D-Lactate	Propionate	Butyrate
Variability per SCFA at species level:		2.635	3.177	4.277	6.195	4.086	2.61509

## Sheet: Genus
Table S3. B. Conservation of predicted binary SCFA synthesis phenotypes at the genus level.
Genus	Number of strains	Average phenotype						Optional calculations of number of variable phenotypes						Number of variable pheno-types (NVP)	Optional calculations of variability score						Overall phenotype variability score (OPVS)	Variability score, in %	Family	Order	Class	Phylum
		Acetate	Formate	L-Lactate	D-Lactate	Propionate	Butyrate	Acetate	Formate	L-Lactate	D-Lactate	Propionate	Butyrate		Acetate	Formate	L-Lactate	D-Lactate	Propionate	Butyrate
Abiotrophia	1	1	1	1	0	0	0	1	1	1	1	1	1	0	0.5	0.5	0.5	0.5	0.5	0.5	0	0	Aerococcaceae	Lactobacillales	Bacilli	Firmicutes
Absiella	1	1	1	1	0	0	1	1	1	1	1	1	1	0	0.5	0.5	0.5	0.5	0.5	0.5	0	0	Erysipelotrichaceae	Erysipelotrichales	Erysipelotrichia	Firmicutes
Acaricomes	1	1	0	1	0	0	0	1	1	1	1	1	1	0	0.5	0.5	0.5	0.5	0.5	0.5	0	0	Micrococcaceae	Micrococcales	Actinobacteria	Actinobacteria
Acetoanaerobium	1	0	1	0	0	1	1	1	1	1	1	1	1	0	0.5	0.5	0.5	0.5	0.5	0.5	0	0	Peptostreptococcaceae	Clostridiales	Clostridia	Firmicutes
Acetomicrobium	1	0	1	0	0	1	0	1	1	1	1	1	1	0	0.5	0.5	0.5	0.5	0.5	0.5	0	0	Synergistaceae	Synergistales	Synergistia	Synergistetes
Achromobacter	2	1	0	0	0.5	0	0	1	1	1	0	1	1	1	0.5	0.5	0.5	0	0.5	0.5	0.5	0.111111	Alcaligenaceae	Burkholderiales	Betaproteobacteria	Proteobacteria
Acidaminococcus	5	1	0.4	1	1	0	1	1	0	1	1	1	1	1	0.5	0.1	0.5	0.5	0.5	0.5	0.4	0.0888889	Acidaminococcaceae	Acidaminococcales	Negativicutes	Firmicutes
Acidipropionibacterium	4	0	0	1	0	1	0	1	1	1	1	1	1	0	0.5	0.5	0.5	0.5	0.5	0.5	0	0	Propionibacteriaceae	Propionibacteriales	Actinobacteria	Actinobacteria
Acinetobacter	62	0.984	0	0	0.548	0	0	0	1	1	0	1	1	2	0.484	0.5	0.5	0.048	0.5	0.5	0.468	0.104	Moraxellaceae	Pseudomonadales	Gammaproteobacteria	Proteobacteria
Actinobacillus	5	1	1	0	0.2	0	0	1	1	1	0	1	1	1	0.5	0.5	0.5	0.3	0.5	0.5	0.2	0.0444444	Pasteurellaceae	Pasteurellales	Gammaproteobacteria	Proteobacteria
Actinomyces	19	1	1	1	0	0	0	1	1	1	1	1	1	0	0.5	0.5	0.5	0.5	0.5	0.5	0	0	Actinomycetaceae	Actinomycetales	Actinobacteria	Actinobacteria
Acutalibacter	1	0	1	1	0	0	0	1	1	1	1	1	1	0	0.5	0.5	0.5	0.5	0.5	0.5	0	0	Ruminococcaceae	Clostridiales	Clostridia	Firmicutes
Adlercreutzia	1	1	0	0	0	0	0	1	1	1	1	1	1	0	0.5	0.5	0.5	0.5	0.5	0.5	0	0	Eggerthellaceae	Eggerthellales	Coriobacteriia	Actinobacteria
Aerococcus	2	1	0.5	1	0	0	0	1	0	1	1	1	1	1	0.5	0	0.5	0.5	0.5	0.5	0.5	0.111111	Aerococcaceae	Lactobacillales	Bacilli	Firmicutes
Aeromicrobium	1	0	0	0	0	0	0	1	1	1	1	1	1	0	0.5	0.5	0.5	0.5	0.5	0.5	0	0	Nocardioidaceae	Propionibacteriales	Actinobacteria	Actinobacteria
Aeromonas	15	1	1	0	1	0	0	1	1	1	1	1	1	0	0.5	0.5	0.5	0.5	0.5	0.5	0	0	Aeromonadaceae	Aeromonadales	Gammaproteobacteria	Proteobacteria
Afipia	1	0	0	0	0	0	0	1	1	1	1	1	1	0	0.5	0.5	0.5	0.5	0.5	0.5	0	0	Bradyrhizobiaceae	Rhizobiales	Alphaproteobacteria	Proteobacteria
Agathobaculum	3	1	1	1	0.333	0	1	1	1	1	0	1	1	1	0.5	0.5	0.5	0.167	0.5	0.5	0.333	0.074	Ruminococcaceae	Clostridiales	Clostridia	Firmicutes
Aggregatibacter	5	1	1	0	1	0	0	1	1	1	1	1	1	0	0.5	0.5	0.5	0.5	0.5	0.5	0	0	Pasteurellaceae	Pasteurellales	Gammaproteobacteria	Proteobacteria
Agrobacterium	2	0	0	0	1	0	0	1	1	1	1	1	1	0	0.5	0.5	0.5	0.5	0.5	0.5	0	0	Rhizobiaceae	Rhizobiales	Alphaproteobacteria	Proteobacteria
Akkermansia	6	0	1	0	1	1	0	1	1	1	1	1	1	0	0.5	0.5	0.5	0.5	0.5	0.5	0	0	Akkermansiaceae	Verrucomicrobiales	Verrucomicrobiae	Verrucomicrobia
Alcaligenes	2	1	0	0	1	0	0	1	1	1	1	1	1	0	0.5	0.5	0.5	0.5	0.5	0.5	0	0	Alcaligenaceae	Burkholderiales	Betaproteobacteria	Proteobacteria
Alistipes	13	0.154	0.692	0	0.846	1	0.077	0	0	1	0	1	0	4	0.346	0.192	0.5	0.346	0.5	0.423	0.693	0.154	Rikenellaceae	Bacteroidales	Bacteroidia	Bacteroidetes
Alloprevotella	2	1	1	0	0	0	0	1	1	1	1	1	1	0	0.5	0.5	0.5	0.5	0.5	0.5	0	0	Prevotellaceae	Bacteroidales	Bacteroidia	Bacteroidetes
Ammoniphilus	1	0	0	0	0	1	0	1	1	1	1	1	1	0	0.5	0.5	0.5	0.5	0.5	0.5	0	0	Paenibacillaceae	Bacillales	Bacilli	Firmicutes
Anaerobiospirillum	1	1	1	0	0	0	0	1	1	1	1	1	1	0	0.5	0.5	0.5	0.5	0.5	0.5	0	0	Succinivibrionaceae	Aeromonadales	Gammaproteobacteria	Proteobacteria
Anaerobium	1	1	1	0	0	1	0	1	1	1	1	1	1	0	0.5	0.5	0.5	0.5	0.5	0.5	0	0	Lachnospiraceae	Clostridiales	Clostridia	Firmicutes
Anaerococcus	15	1	0.2	1	0.133	0.133	1	1	0	1	0	0	1	3	0.5	0.3	0.5	0.367	0.367	0.5	0.466	0.103556	Peptoniphilaceae	Tissierellales	Tissierellia	Firmicutes
Anaerofilum	1	0	1	0	0	0	0	1	1	1	1	1	1	0	0.5	0.5	0.5	0.5	0.5	0.5	0	0	Ruminococcaceae	Clostridiales	Clostridia	Firmicutes
Anaerofustis	1	0	1	0	1	0	1	1	1	1	1	1	1	0	0.5	0.5	0.5	0.5	0.5	0.5	0	0	Eubacteriaceae	Clostridiales	Clostridia	Firmicutes
Anaeromassilibacillus	2	0	1	1	0	0.5	0	1	1	1	1	0	1	1	0.5	0.5	0.5	0.5	0	0.5	0.5	0.111111	Ruminococcaceae	Clostridiales	Clostridia	Firmicutes
Anaerostipes	6	1	1	1	0	0.8	1	1	1	1	1	0	1	1	0.5	0.5	0.5	0.5	0.3	0.5	0.2	0.0444444	Lachnospiraceae	Clostridiales	Clostridia	Firmicutes
Anaerotignum	2	1	1	1	1	1	0	1	1	1	1	1	1	0	0.5	0.5	0.5	0.5	0.5	0.5	0	0	Lachnospiraceae	Clostridiales	Clostridia	Firmicutes
Anaerotruncus	4	0	0.5	0.75	0.25	0	0.5	1	0	0	0	1	0	4	0.5	0	0.25	0.25	0.5	0	1.5	0.333333	Ruminococcaceae	Clostridiales	Clostridia	Firmicutes
Aneurinibacillus	1	0	0	0	0	1	0	1	1	1	1	1	1	0	0.5	0.5	0.5	0.5	0.5	0.5	0	0	Paenibacillaceae	Bacillales	Bacilli	Firmicutes
Arabia	1	1	0	1	0	0	0	1	1	1	1	1	1	0	0.5	0.5	0.5	0.5	0.5	0.5	0	0	Eggerthellaceae	Eggerthellales	Coriobacteriia	Actinobacteria
Arcanobacterium	1	1	1	1	0	0	0	1	1	1	1	1	1	0	0.5	0.5	0.5	0.5	0.5	0.5	0	0	Actinomycetaceae	Actinomycetales	Actinobacteria	Actinobacteria
Arcobacter	1	1	0	0	0	0	0	1	1	1	1	1	1	0	0.5	0.5	0.5	0.5	0.5	0.5	0	0	Campylobacteraceae	Campylobacterales	Epsilonproteobacteria	Proteobacteria
Arthrobacter	1	1	0	0	0	0	0	1	1	1	1	1	1	0	0.5	0.5	0.5	0.5	0.5	0.5	0	0	Micrococcaceae	Micrococcales	Actinobacteria	Actinobacteria
Atlantibacter	1	1	1	0	1	1	0	1	1	1	1	1	1	0	0.5	0.5	0.5	0.5	0.5	0.5	0	0	Enterobacteriaceae	Enterobacterales	Gammaproteobacteria	Proteobacteria
Atopobium	4	1	1	0.5	1	0	0	1	1	0	1	1	1	1	0.5	0.5	0	0.5	0.5	0.5	0.5	0.111111	Atopobiaceae	Coriobacteriales	Coriobacteriia	Actinobacteria
Bacilliculturomica	1	0	1	1	0	1	1	1	1	1	1	1	1	0	0.5	0.5	0.5	0.5	0.5	0.5	0	0	Clostridiales incertae sedis	Clostridiales	Clostridia	Firmicutes
Bacillus	123	0.992	0.642	0.992	0.024	0.13	0	0	0	0	0	0	1	5	0.492	0.142	0.492	0.476	0.37	0.5	0.528	0.117333	Bacillaceae	Bacillales	Bacilli	Firmicutes
Bacteroides	109	0.991	0.991	0.018	0.917	1	0.009	0	0	0	0	1	0	5	0.491	0.491	0.482	0.417	0.5	0.491	0.128	0.0284444	Bacteroidaceae	Bacteroidales	Bacteroidia	Bacteroidetes
Bariatricus	1	1	1	1	1	0	1	1	1	1	1	1	1	0	0.5	0.5	0.5	0.5	0.5	0.5	0	0	Lachnospiraceae	Clostridiales	Clostridia	Firmicutes
Barnesiella	2	1	0	0	0	1	0	1	1	1	1	1	1	0	0.5	0.5	0.5	0.5	0.5	0.5	0	0	Barnesiellaceae	Bacteroidales	Bacteroidia	Bacteroidetes
Bifidobacterium	242	1	1	1	0.004	0	0	1	1	1	0	1	1	1	0.5	0.5	0.5	0.496	0.5	0.5	0.004	0.000888889	Bifidobacteriaceae	Bifidobacteriales	Actinobacteria	Actinobacteria
Bilophila	1	1	1	0	0	0	0	1	1	1	1	1	1	0	0.5	0.5	0.5	0.5	0.5	0.5	0	0	Desulfovibrionaceae	Desulfovibrionales	Deltaproteobacteria	Proteobacteria
Blautia	35	0.857	0.971	0.914	0.857	0.77	0.029	0	0	0	0	0	0	6	0.357	0.471	0.414	0.357	0.27	0.471	0.66	0.146667	Lachnospiraceae	Clostridiales	Clostridia	Firmicutes
Bordetella	1	1	0	0	0	0	0	1	1	1	1	1	1	0	0.5	0.5	0.5	0.5	0.5	0.5	0	0	Alcaligenaceae	Burkholderiales	Betaproteobacteria	Proteobacteria
Brachybacterium	1	1	1	1	0	0	0	1	1	1	1	1	1	0	0.5	0.5	0.5	0.5	0.5	0.5	0	0	Dermabacteraceae	Micrococcales	Actinobacteria	Actinobacteria
Brachyspira	2	1	0	1	0	0	1	1	1	1	1	1	1	0	0.5	0.5	0.5	0.5	0.5	0.5	0	0	Brachyspiraceae	Brachyspirales	Spirochaetia	Spirochaetes
Bradyrhizobium	4	0.75	0	0	0	0.75	0	0	1	1	1	0	1	2	0.25	0.5	0.5	0.5	0.25	0.5	0.5	0.111111	Bradyrhizobiaceae	Rhizobiales	Alphaproteobacteria	Proteobacteria
Brevibacillus	6	0	0	0	0	1	0	1	1	1	1	1	1	0	0.5	0.5	0.5	0.5	0.5	0.5	0	0	Paenibacillaceae	Bacillales	Bacilli	Firmicutes
Brevibacterium	4	0	0	0	0.25	0	0	1	1	1	0	1	1	1	0.5	0.5	0.5	0.25	0.5	0.5	0.25	0.0555556	Brevibacteriaceae	Micrococcales	Actinobacteria	Actinobacteria
Brevundimonas	1	0	0	0	1	0	0	1	1	1	1	1	1	0	0.5	0.5	0.5	0.5	0.5	0.5	0	0	Caulobacteraceae	Caulobacterales	Alphaproteobacteria	Proteobacteria
Bulleidia	1	1	1	1	0	0	0	1	1	1	1	1	1	0	0.5	0.5	0.5	0.5	0.5	0.5	0	0	Erysipelotrichaceae	Erysipelotrichales	Erysipelotrichia	Firmicutes
Burkholderia	3	0.667	0	0	1	0	0	0	1	1	1	1	1	1	0.167	0.5	0.5	0.5	0.5	0.5	0.333	0.074	Burkholderiaceae	Burkholderiales	Betaproteobacteria	Proteobacteria
Butyricicoccus	1	1	1	1	0	0	1	1	1	1	1	1	1	0	0.5	0.5	0.5	0.5	0.5	0.5	0	0	Clostridiaceae	Clostridiales	Clostridia	Firmicutes
Butyricimonas	3	1	0	0	0	1	1	1	1	1	1	1	1	0	0.5	0.5	0.5	0.5	0.5	0.5	0	0	Odoribacteraceae	Bacteroidales	Bacteroidia	Bacteroidetes
Butyrivibrio	3	1	1	0.333	0.333	0	1	1	1	0	0	1	1	2	0.5	0.5	0.167	0.167	0.5	0.5	0.666	0.148	Lachnospiraceae	Clostridiales	Clostridia	Firmicutes
Caecibacter	1	1	0	1	0	0	1	1	1	1	1	1	1	0	0.5	0.5	0.5	0.5	0.5	0.5	0	0	Veillonellaceae	Veillonellales	Negativicutes	Firmicutes
Caloramator	4	1	1	0.75	0	0	0.75	1	1	0	1	1	0	2	0.5	0.5	0.25	0.5	0.5	0.25	0.5	0.111111	Clostridiaceae	Clostridiales	Clostridia	Firmicutes
Campylobacter	43	1	0	0.372	0	0	0	1	1	0	1	1	1	1	0.5	0.5	0.128	0.5	0.5	0.5	0.372	0.0826667	Campylobacteraceae	Campylobacterales	Epsilonproteobacteria	Proteobacteria
Capnocytophaga	13	1	0.077	0	0.154	0.077	0	1	0	1	0	0	1	3	0.5	0.423	0.5	0.346	0.423	0.5	0.308	0.0684444	Flavobacteriaceae	Flavobacteriales	Flavobacteriia	Bacteroidetes
Caproiciproducens	1	1	1	1	1	0	1	1	1	1	1	1	1	0	0.5	0.5	0.5	0.5	0.5	0.5	0	0	Flavobacteriaceae	Flavobacteriales	Flavobacteriia	Bacteroidetes
Catenibacterium	4	0	1	1	0	0	0	1	1	1	1	1	1	0	0.5	0.5	0.5	0.5	0.5	0.5	0	0	Erysipelotrichaceae	Erysipelotrichales	Erysipelotrichia	Firmicutes
Cedecea	1	1	1	0	1	0	0	1	1	1	1	1	1	0	0.5	0.5	0.5	0.5	0.5	0.5	0	0	Enterobacteriaceae	Enterobacterales	Gammaproteobacteria	Proteobacteria
Cellulomonas	1	1	1	1	0	0	0	1	1	1	1	1	1	0	0.5	0.5	0.5	0.5	0.5	0.5	0	0	Cellulomonadaceae	Micrococcales	Actinobacteria	Actinobacteria
Cellulosilyticum	1	1	1	1	1	0	0	1	1	1	1	1	1	0	0.5	0.5	0.5	0.5	0.5	0.5	0	0	Lachnospiraceae	Clostridiales	Clostridia	Firmicutes
Cellulosimicrobium	2	1	0.5	0.5	0	0	0	1	0	0	1	1	1	2	0.5	0	0	0.5	0.5	0.5	1	0.222222	Promicromonosporaceae	Micrococcales	Actinobacteria	Actinobacteria
Cetobacterium	1	1	1	0	1	0	1	1	1	1	1	1	1	0	0.5	0.5	0.5	0.5	0.5	0.5	0	0	Fusobacteriaceae	Fusobacteriales	Fusobacteriia	Fusobacteria
Christensenella	4	1	0.75	1	0.25	0	0.75	1	0	1	0	1	0	3	0.5	0.25	0.5	0.25	0.5	0.25	0.75	0.166667	Christensenellaceae	Clostridiales	Clostridia	Firmicutes
Citrobacter	25	1	1	0.12	1	1	0	1	1	0	1	1	1	1	0.5	0.5	0.38	0.5	0.5	0.5	0.12	0.0266667	Enterobacteriaceae	Enterobacterales	Gammaproteobacteria	Proteobacteria
Clostridioides	18	0	1	1	1	1	1	1	1	1	1	1	1	0	0.5	0.5	0.5	0.5	0.5	0.5	0	0	Peptostreptococcaceae	Clostridiales	Clostridia	Firmicutes
Clostridium	53	1	0.981	1	0.585	0.49	0.943	1	0	1	0	0	0	4	0.5	0.481	0.5	0.085	0.01	0.443	0.981	0.218	Clostridiaceae	Clostridiales	Clostridia	Firmicutes
Collinsella	14	1	1	1	0.429	0	0	1	1	1	0	1	1	1	0.5	0.5	0.5	0.071	0.5	0.5	0.429	0.0953333	Coriobacteriaceae	Coriobacteriales	Coriobacteriia	Actinobacteria
Comamonas	3	1	0	0	0	0	0	1	1	1	1	1	1	0	0.5	0.5	0.5	0.5	0.5	0.5	0	0	Comamonadaceae	Burkholderiales	Betaproteobacteria	Proteobacteria
Coprobacillus	6	0	1	1	0.5	0	0	1	1	1	0	1	1	1	0.5	0.5	0.5	0	0.5	0.5	0.5	0.111111	Erysipelotrichaceae	Erysipelotrichales	Erysipelotrichia	Firmicutes
Coprobacter	1	1	0	0	1	1	0	1	1	1	1	1	1	0	0.5	0.5	0.5	0.5	0.5	0.5	0	0	Barnesiellaceae	Bacteroidales	Bacteroidia	Bacteroidetes
Coprococcus	6	1	0.833	0.667	0.333	0.167	0.667	1	0	0	0	0	0	5	0.5	0.333	0.167	0.167	0.333	0.167	1.333	0.296222	Lachnospiraceae	Clostridiales	Clostridia	Firmicutes
Corynebacterium	18	0.889	0.389	0.833	0	0.61	0	0	0	0	1	0	1	4	0.389	0.111	0.333	0.5	0.11	0.5	1.057	0.234889	Corynebacteriaceae	Corynebacteriales	Actinobacteria	Actinobacteria
Cronobacter	5	1	1	1	1	0	0	1	1	1	1	1	1	0	0.5	0.5	0.5	0.5	0.5	0.5	0	0	Enterobacteriaceae	Enterobacterales	Gammaproteobacteria	Proteobacteria
Cryptobacterium	1	1	0	0	0	0	0	1	1	1	1	1	1	0	0.5	0.5	0.5	0.5	0.5	0.5	0	0	Eggerthellaceae	Eggerthellales	Coriobacteriia	Actinobacteria
Cuneatibacter	1	1	1	1	1	1	0	1	1	1	1	1	1	0	0.5	0.5	0.5	0.5	0.5	0.5	0	0	Lachnospiraceae	Clostridiales	Clostridia	Firmicutes
Cupriavidus	1	1	0	0	0	0	0	1	1	1	1	1	1	0	0.5	0.5	0.5	0.5	0.5	0.5	0	0	Burkholderiaceae	Burkholderiales	Betaproteobacteria	Proteobacteria
Curtobacterium	1	1	0	0	0	0	0	1	1	1	1	1	1	0	0.5	0.5	0.5	0.5	0.5	0.5	0	0	Microbacteriaceae	Micrococcales	Actinobacteria	Actinobacteria
Cutibacterium	84	0	0	1	0	1	0	1	1	1	1	1	1	0	0.5	0.5	0.5	0.5	0.5	0.5	0	0	Propionibacteriaceae	Propionibacteriales	Actinobacteria	Actinobacteria
Delftia	3	1	0	0	0.333	0	0	1	1	1	0	1	1	1	0.5	0.5	0.5	0.167	0.5	0.5	0.333	0.074	Comamonadaceae	Burkholderiales	Betaproteobacteria	Proteobacteria
Dermabacter	1	1	1	1	0	0	0	1	1	1	1	1	1	0	0.5	0.5	0.5	0.5	0.5	0.5	0	0	Dermabacteraceae	Micrococcales	Actinobacteria	Actinobacteria
Dermacoccus	1	1	0	1	0	0	0	1	1	1	1	1	1	0	0.5	0.5	0.5	0.5	0.5	0.5	0	0	Dermacoccaceae	Micrococcales	Actinobacteria	Actinobacteria
Desmospora	1	0	0	0	0	0	1	1	1	1	1	1	1	0	0.5	0.5	0.5	0.5	0.5	0.5	0	0	Thermoactinomycetaceae	Bacillales	Bacilli	Firmicutes
Desulfitobacterium	4	0	0.5	0	0	0	1	1	0	1	1	1	1	1	0.5	0	0.5	0.5	0.5	0.5	0.5	0.111111	Peptococcaceae	Clostridiales	Clostridia	Firmicutes
Desulfotomaculum	8	0.125	0.5	0.625	0	0.375	0.5	0	0	0	1	0	0	5	0.375	0	0.125	0.5	0.125	0	1.875	0.416667	Peptococcaceae	Clostridiales	Clostridia	Firmicutes
Desulfovibrio	6	0.833	0.667	0.167	0	0.167	0	0	0	0	1	0	1	4	0.333	0.167	0.333	0.5	0.333	0.5	0.834	0.185333	Desulfovibrionaceae	Desulfovibrionales	Deltaproteobacteria	Proteobacteria
Dialister	9	0	0	1	0	1	0	1	1	1	1	1	1	0	0.5	0.5	0.5	0.5	0.5	0.5	0	0	Veillonellaceae	Veillonellales	Negativicutes	Firmicutes
Dielma	2	0.5	1	0.5	1	0	0	0	1	0	1	1	1	2	0	0.5	0	0.5	0.5	0.5	1	0.222222	Erysipelotrichaceae	Erysipelotrichales	Erysipelotrichia	Firmicutes
Dietzia	2	1	0	1	0	0	0	1	1	1	1	1	1	0	0.5	0.5	0.5	0.5	0.5	0.5	0	0	Dietziaceae	Corynebacteriales	Actinobacteria	Actinobacteria
Dorea	9	1	1	0.778	0	0	0	1	1	0	1	1	1	1	0.5	0.5	0.278	0.5	0.5	0.5	0.222	0.0493333	Lachnospiraceae	Clostridiales	Clostridia	Firmicutes
Dyadobacter	2	0	0	0	1	0	0	1	1	1	1	1	1	0	0.5	0.5	0.5	0.5	0.5	0.5	0	0	Cytophagaceae	Cytophagales	Cytophagia	Bacteroidetes
Dysgonomonas	4	1	1	0	1	1	0	1	1	1	1	1	1	0	0.5	0.5	0.5	0.5	0.5	0.5	0	0	Dysgonamonadaceae	Bacteroidales	Bacteroidia	Bacteroidetes
Edwardsiella	6	1	1	0	1	0	0	1	1	1	1	1	1	0	0.5	0.5	0.5	0.5	0.5	0.5	0	0	Hafniaceae	Enterobacterales	Gammaproteobacteria	Proteobacteria
Eggerthella	6	1	0	1	0	0	0	1	1	1	1	1	1	0	0.5	0.5	0.5	0.5	0.5	0.5	0	0	Eggerthellaceae	Eggerthellales	Coriobacteriia	Actinobacteria
Eggerthia	1	1	1	0	1	0	0	1	1	1	1	1	1	0	0.5	0.5	0.5	0.5	0.5	0.5	0	0	Erysipelotrichaceae	Erysipelotrichales	Erysipelotrichia	Firmicutes
Eikenella	1	1	1	0	0	0	0	1	1	1	1	1	1	0	0.5	0.5	0.5	0.5	0.5	0.5	0	0	Neisseriaceae	Neisseriales	Betaproteobacteria	Proteobacteria
Eisenbergiella	1	1	1	1	1	1	1	1	1	1	1	1	1	0	0.5	0.5	0.5	0.5	0.5	0.5	0	0	Lachnospiraceae	Clostridiales	Clostridia	Firmicutes
Emergencia	1	0	1	1	1	0	1	1	1	1	1	1	1	0	0.5	0.5	0.5	0.5	0.5	0.5	0	0	Clostridiales Family XIII. Incertae Sedis	Clostridiales	Clostridia	Firmicutes
Enhydrobacter	1	1	0	0	1	0	0	1	1	1	1	1	1	0	0.5	0.5	0.5	0.5	0.5	0.5	0	0	-	Rhodospirillales	Alphaproteobacteria	Proteobacteria
Enorma	1	1	1	1	1	0	0	1	1	1	1	1	1	0	0.5	0.5	0.5	0.5	0.5	0.5	0	0	Coriobacteriaceae	Coriobacteriales	Coriobacteriia	Actinobacteria
Enterobacter	15	1	1	0.133	0.933	0.067	0	1	1	0	0	0	1	3	0.5	0.5	0.367	0.433	0.433	0.5	0.267	0.0593333	Enterobacteriaceae	Enterobacterales	Gammaproteobacteria	Proteobacteria
Enterococcus	129	0.977	1	0.977	0.457	0.078	0	0	1	0	0	0	1	4	0.477	0.5	0.477	0.043	0.422	0.5	0.581	0.129111	Enterococcaceae	Lactobacillales	Bacilli	Firmicutes
Eremococcus	1	1	1	1	1	0	0	1	1	1	1	1	1	0	0.5	0.5	0.5	0.5	0.5	0.5	0	0	Aerococcaceae	Lactobacillales	Bacilli	Firmicutes
Erysipelatoclostridium	7	0.286	1	1	1	0	0.286	0	1	1	1	1	0	2	0.214	0.5	0.5	0.5	0.5	0.214	0.572	0.127111	Erysipelotrichaceae	Erysipelotrichales	Erysipelotrichia	Firmicutes
Escherichia	104	1	1	0	1	0.86	0	1	1	1	1	0	1	1	0.5	0.5	0.5	0.5	0.36	0.5	0.14	0.0311111	Enterobacteriaceae	Enterobacterales	Gammaproteobacteria	Proteobacteria
Eubacterium	14	0.643	0.929	0.643	0.571	0.429	0.857	0	0	0	0	0	0	6	0.143	0.429	0.143	0.071	0.071	0.357	1.786	0.396889	Eubacteriaceae	Clostridiales	Clostridia	Firmicutes
Faecalibacterium	7	1	1	0	0.143	0	1	1	1	1	0	1	1	1	0.5	0.5	0.5	0.357	0.5	0.5	0.143	0.0317778	Ruminococcaceae	Clostridiales	Clostridia	Firmicutes
Faecalicatena	2	1	1	1	1	1	0	1	1	1	1	1	1	0	0.5	0.5	0.5	0.5	0.5	0.5	0	0	Lachnospiraceae	Clostridiales	Clostridia	Firmicutes
Faecalicoccus	1	1	1	1	0	0	1	1	1	1	1	1	1	0	0.5	0.5	0.5	0.5	0.5	0.5	0	0	Erysipelotrichaceae	Erysipelotrichales	Erysipelotrichia	Firmicutes
Faecalitalea	1	1	1	0	0	0	1	1	1	1	1	1	1	0	0.5	0.5	0.5	0.5	0.5	0.5	0	0	Erysipelotrichaceae	Erysipelotrichales	Erysipelotrichia	Firmicutes
Filifactor	1	1	0	0	0	0	1	1	1	1	1	1	1	0	0.5	0.5	0.5	0.5	0.5	0.5	0	0	Peptostreptococcaceae	Clostridiales	Clostridia	Firmicutes
Finegoldia	6	1	1	0	0	0	0	1	1	1	1	1	1	0	0.5	0.5	0.5	0.5	0.5	0.5	0	0	Peptoniphilaceae	Tissierellales	Tissierellia	Firmicutes
Flavonifractor	4	1	1	1	0	1	1	1	1	1	1	1	1	0	0.5	0.5	0.5	0.5	0.5	0.5	0	0	-	Clostridiales	Clostridia	Firmicutes
Fusicatenibacter	1	1	1	1	1	0	0	1	1	1	1	1	1	0	0.5	0.5	0.5	0.5	0.5	0.5	0	0	Lachnospiraceae	Clostridiales	Clostridia	Firmicutes
Fusobacterium	40	1	0.95	0.825	1	0.525	1	1	0	0	1	0	1	3	0.5	0.45	0.325	0.5	0.025	0.5	0.7	0.155556	Fusobacteriaceae	Fusobacteriales	Fusobacteriia	Fusobacteria
Gemella	7	1	1	1	1	0	0	1	1	1	1	1	1	0	0.5	0.5	0.5	0.5	0.5	0.5	0	0	-	Bacillales	Bacilli	Firmicutes
Gemmiger	1	1	1	0	1	0	1	1	1	1	1	1	1	0	0.5	0.5	0.5	0.5	0.5	0.5	0	0	Ruminococcaceae	Clostridiales	Clostridia	Firmicutes
Gordonia	3	1	0	1	0	0	0	1	1	1	1	1	1	0	0.5	0.5	0.5	0.5	0.5	0.5	0	0	Gordoniaceae	Corynebacteriales	Actinobacteria	Actinobacteria
Gordonibacter	2	1	0	1	0	0	0	1	1	1	1	1	1	0	0.5	0.5	0.5	0.5	0.5	0.5	0	0	Eggerthellaceae	Eggerthellales	Coriobacteriia	Actinobacteria
Gottschalkia	1	0	0	0	0	0	0	1	1	1	1	1	1	0	0.5	0.5	0.5	0.5	0.5	0.5	0	0	Gottschalkiaceae	Tissierellales	Tissierellia	Firmicutes
Gracilibacillus	1	1	1	1	0	0	0	1	1	1	1	1	1	0	0.5	0.5	0.5	0.5	0.5	0.5	0	0	Bacillaceae	Bacillales	Bacilli	Firmicutes
Granulicatella	3	1	1	1	1	0	0	1	1	1	1	1	1	0	0.5	0.5	0.5	0.5	0.5	0.5	0	0	Carnobacteriaceae	Lactobacillales	Bacilli	Firmicutes
Grimontia	1	1	1	0	0	0	0	1	1	1	1	1	1	0	0.5	0.5	0.5	0.5	0.5	0.5	0	0	Vibrionaceae	Vibrionales	Gammaproteobacteria	Proteobacteria
Haemophilus	25	1	1	0	0.6	0	0	1	1	1	0	1	1	1	0.5	0.5	0.5	0.1	0.5	0.5	0.4	0.0888889	Pasteurellaceae	Pasteurellales	Gammaproteobacteria	Proteobacteria
Hafnia	4	1	1	0	1	0.5	0	1	1	1	1	0	1	1	0.5	0.5	0.5	0.5	0	0.5	0.5	0.111111	Hafniaceae	Enterobacterales	Gammaproteobacteria	Proteobacteria
Halobacillus	1	1	0	1	0	0	0	1	1	1	1	1	1	0	0.5	0.5	0.5	0.5	0.5	0.5	0	0	Bacillaceae	Bacillales	Bacilli	Firmicutes
Halodesulfovibrio	1	1	1	0	0	0	0	1	1	1	1	1	1	0	0.5	0.5	0.5	0.5	0.5	0.5	0	0	Desulfovibrionaceae	Desulfovibrionales	Deltaproteobacteria	Proteobacteria
Helicobacter	24	0.833	0	0	0	0	0	0	1	1	1	1	1	1	0.333	0.5	0.5	0.5	0.5	0.5	0.167	0.0371111	Helicobacteraceae	Campylobacterales	Epsilonproteobacteria	Proteobacteria
Holdemanella	1	1	1	1	0	0	1	1	1	1	1	1	1	0	0.5	0.5	0.5	0.5	0.5	0.5	0	0	Erysipelotrichaceae	Erysipelotrichales	Erysipelotrichia	Firmicutes
Holdemania	2	0	0.5	1	0	0	0	1	0	1	1	1	1	1	0.5	0	0.5	0.5	0.5	0.5	0.5	0.111111	Erysipelotrichaceae	Erysipelotrichales	Erysipelotrichia	Firmicutes
Hungateiclostridium	1	1	1	1	0	0	0	1	1	1	1	1	1	0	0.5	0.5	0.5	0.5	0.5	0.5	0	0	Hungateiclostridiaceae	Clostridiales	Clostridia	Firmicutes
Hungatella	4	0.25	1	1	0	0	0.25	0	1	1	1	1	0	2	0.25	0.5	0.5	0.5	0.5	0.25	0.5	0.111111	Clostridiaceae	Clostridiales	Clostridia	Firmicutes
Hydrogenoanaerobacterium	1	0	1	0	1	0	0	1	1	1	1	1	1	0	0.5	0.5	0.5	0.5	0.5	0.5	0	0	Ruminococcaceae	Clostridiales	Clostridia	Firmicutes
Intestinibacillus	3	1	1	1	0	0	1	1	1	1	1	1	1	0	0.5	0.5	0.5	0.5	0.5	0.5	0	0	Eubacteriaceae	Clostridiales	Clostridia	Firmicutes
Intestinibacter	2	0	1	1	0	0	0	1	1	1	1	1	1	0	0.5	0.5	0.5	0.5	0.5	0.5	0	0	Peptostreptococcaceae	Clostridiales	Clostridia	Firmicutes
Intestinimonas	4	1	0	0	0	0.75	1	1	1	1	1	0	1	1	0.5	0.5	0.5	0.5	0.25	0.5	0.25	0.0555556	-	Clostridiales	Clostridia	Firmicutes
Janthinobacterium	1	0	0	0	0	0	0	1	1	1	1	1	1	0	0.5	0.5	0.5	0.5	0.5	0.5	0	0	Oxalobacteraceae	Burkholderiales	Betaproteobacteria	Proteobacteria
Kallipyga	1	1	0	1	0	0	1	1	1	1	1	1	1	0	0.5	0.5	0.5	0.5	0.5	0.5	0	0	-	-	Tissierellia	Firmicutes
Kineothrix	1	1	1	0	1	0	1	1	1	1	1	1	1	0	0.5	0.5	0.5	0.5	0.5	0.5	0	0	Lachnospiraceae	Clostridiales	Clostridia	Firmicutes
Kingella	1	1	0	1	1	0	0	1	1	1	1	1	1	0	0.5	0.5	0.5	0.5	0.5	0.5	0	0	Neisseriaceae	Neisseriales	Betaproteobacteria	Proteobacteria
Klebsiella	40	1	1	0.875	1	0.85	0	1	1	0	1	0	1	2	0.5	0.5	0.375	0.5	0.35	0.5	0.275	0.0611111	Enterobacteriaceae	Enterobacterales	Gammaproteobacteria	Proteobacteria
Kocuria	4	1	0	1	0	0	0	1	1	1	1	1	1	0	0.5	0.5	0.5	0.5	0.5	0.5	0	0	Micrococcaceae	Micrococcales	Actinobacteria	Actinobacteria
Kosakonia	1	1	1	1	1	1	1	1	1	1	1	1	1	0	0.5	0.5	0.5	0.5	0.5	0.5	0	0	Enterobacteriaceae	Enterobacterales	Gammaproteobacteria	Proteobacteria
Kytococcus	3	1	0.667	0.667	0	0	0	1	0	0	1	1	1	2	0.5	0.167	0.167	0.5	0.5	0.5	0.666	0.148	Dermacoccaceae	Micrococcales	Actinobacteria	Actinobacteria
Lachnoanaerobaculum	4	1	1	1	0	0.75	1	1	1	1	1	0	1	1	0.5	0.5	0.5	0.5	0.25	0.5	0.25	0.0555556	Lachnospiraceae	Clostridiales	Clostridia	Firmicutes
Lachnobacterium	3	1	1	0	1	0	1	1	1	1	1	1	1	0	0.5	0.5	0.5	0.5	0.5	0.5	0	0	Lachnospiraceae	Clostridiales	Clostridia	Firmicutes
Lachnoclostridium	35	0.943	1	0.914	0.686	0.71	0.629	0	1	0	0	0	0	5	0.443	0.5	0.414	0.186	0.21	0.129	1.118	0.248444	Lachnospiraceae	Clostridiales	Clostridia	Firmicutes
Lachnospira	1	1	1	1	0	0	0	1	1	1	1	1	1	0	0.5	0.5	0.5	0.5	0.5	0.5	0	0	Lachnospiraceae	Clostridiales	Clostridia	Firmicutes
Lactobacillus	144	1	0.299	1	0.889	0.09	0.013	1	0	1	0	0	0	4	0.5	0.201	0.5	0.389	0.41	0.487	0.513	0.114	Lactobacillaceae	Lactobacillales	Bacilli	Firmicutes
Lactococcus	13	1	1	1	0	0	0	1	1	1	1	1	1	0	0.5	0.5	0.5	0.5	0.5	0.5	0	0	Streptococcaceae	Lactobacillales	Bacilli	Firmicutes
Laribacter	1	1	0	0	0	0	0	1	1	1	1	1	1	0	0.5	0.5	0.5	0.5	0.5	0.5	0	0	Chromobacteriaceae	Neisseriales	Betaproteobacteria	Proteobacteria
Lautropia	1	1	1	1	0	0	0	1	1	1	1	1	1	0	0.5	0.5	0.5	0.5	0.5	0.5	0	0	Burkholderiaceae	Burkholderiales	Betaproteobacteria	Proteobacteria
Leminorella	1	1	1	0	1	0	0	1	1	1	1	1	1	0	0.5	0.5	0.5	0.5	0.5	0.5	0	0	Budviciaceae	Enterobacterales	Gammaproteobacteria	Proteobacteria
Lentibacillus	1	1	0	0	0	0	0	1	1	1	1	1	1	0	0.5	0.5	0.5	0.5	0.5	0.5	0	0	Bacillaceae	Bacillales	Bacilli	Firmicutes
Leptotrichia	3	1	1	0	1	0	0	1	1	1	1	1	1	0	0.5	0.5	0.5	0.5	0.5	0.5	0	0	Leptotrichiaceae	Fusobacteriales	Fusobacteriia	Fusobacteria
Leuconostoc	5	1	0	1	1	0	0	1	1	1	1	1	1	0	0.5	0.5	0.5	0.5	0.5	0.5	0	0	Leuconostocaceae	Lactobacillales	Bacilli	Firmicutes
Listeria	15	1	1	1	0	0.933	0	1	1	1	1	0	1	1	0.5	0.5	0.5	0.5	0.433	0.5	0.067	0.0148889	Listeriaceae	Bacillales	Bacilli	Firmicutes
Lutispora	1	0	0	1	0	1	1	1	1	1	1	1	1	0	0.5	0.5	0.5	0.5	0.5	0.5	0	0	Clostridiaceae	Clostridiales	Clostridia	Firmicutes
Lysinibacillus	8	0	0	0	0	1	0	1	1	1	1	1	1	0	0.5	0.5	0.5	0.5	0.5	0.5	0	0	Bacillaceae	Bacillales	Bacilli	Firmicutes
Marvinbryantia	1	1	0	1	1	0	0	1	1	1	1	1	1	0	0.5	0.5	0.5	0.5	0.5	0.5	0	0	Lachnospiraceae	Clostridiales	Clostridia	Firmicutes
Megamonas	3	0	1	1	0	1	0	1	1	1	1	1	1	0	0.5	0.5	0.5	0.5	0.5	0.5	0	0	Selenomonadaceae	Selenomonadales	Negativicutes	Firmicutes
Megasphaera	2	1	0	0.5	0	1	1	1	1	0	1	1	1	1	0.5	0.5	0	0.5	0.5	0.5	0.5	0.111111	Veillonellaceae	Veillonellales	Negativicutes	Firmicutes
Mesorhizobium	2	0	0	0	0	0	0	1	1	1	1	1	1	0	0.5	0.5	0.5	0.5	0.5	0.5	0	0	Phyllobacteriaceae	Rhizobiales	Alphaproteobacteria	Proteobacteria
Metakosakonia	1	1	1	1	1	1	0	1	1	1	1	1	1	0	0.5	0.5	0.5	0.5	0.5	0.5	0	0	Enterobacteriaceae	Enterobacterales	Gammaproteobacteria	Proteobacteria
Methylobacterium	3	0.333	0	0	0	0	0	0	1	1	1	1	1	1	0.167	0.5	0.5	0.5	0.5	0.5	0.333	0.074	Methylobacteriaceae	Rhizobiales	Alphaproteobacteria	Proteobacteria
Methyloversatilis	2	1	0	0	0	0	0	1	1	1	1	1	1	0	0.5	0.5	0.5	0.5	0.5	0.5	0	0	Sterolibacteriaceae	Nitrosomonadales	Betaproteobacteria	Proteobacteria
Microbacterium	2	1	0	1	0.5	0	0	1	1	1	0	1	1	1	0.5	0.5	0.5	0	0.5	0.5	0.5	0.111111	Microbacteriaceae	Micrococcales	Actinobacteria	Actinobacteria
Micrococcus	8	0.25	0	1	0	0	0	0	1	1	1	1	1	1	0.25	0.5	0.5	0.5	0.5	0.5	0.25	0.0555556	Micrococcaceae	Micrococcales	Actinobacteria	Actinobacteria
Micromonospora	1	1	1	0	0	1	1	1	1	1	1	1	1	0	0.5	0.5	0.5	0.5	0.5	0.5	0	0	Micromonosporaceae	Micromonosporales	Actinobacteria	Actinobacteria
Microvirga	1	1	1	0	1	0	0	1	1	1	1	1	1	0	0.5	0.5	0.5	0.5	0.5	0.5	0	0	Methylobacteriaceae	Rhizobiales	Alphaproteobacteria	Proteobacteria
Miniphocibacter	1	1	0	0	0	0	0	1	1	1	1	1	1	0	0.5	0.5	0.5	0.5	0.5	0.5	0	0	Peptoniphilaceae	Tissierellales	Tissierellia	Firmicutes
Mitsuokella	3	0	1	0	1	0	0	1	1	1	1	1	1	0	0.5	0.5	0.5	0.5	0.5	0.5	0	0	Selenomonadaceae	Selenomonadales	Negativicutes	Firmicutes
Mobiluncus	7	1	1	0.571	0	0	0	1	1	0	1	1	1	1	0.5	0.5	0.071	0.5	0.5	0.5	0.429	0.0953333	Actinomycetaceae	Actinomycetales	Actinobacteria	Actinobacteria
Moraxella	2	1	0	0	0	0	0	1	1	1	1	1	1	0	0.5	0.5	0.5	0.5	0.5	0.5	0	0	Moraxellaceae	Pseudomonadales	Gammaproteobacteria	Proteobacteria
Mordavella	1	1	1	1	0	0	0	1	1	1	1	1	1	0	0.5	0.5	0.5	0.5	0.5	0.5	0	0	Clostridiaceae	Clostridiales	Clostridia	Firmicutes
Morganella	4	1	1	0	1	0	0	1	1	1	1	1	1	0	0.5	0.5	0.5	0.5	0.5	0.5	0	0	Morganellaceae	Enterobacterales	Gammaproteobacteria	Proteobacteria
Muribaculum	1	1	0	0	0	1	0	1	1	1	1	1	1	0	0.5	0.5	0.5	0.5	0.5	0.5	0	0	Muribaculaceae	Bacteroidales	Bacteroidia	Bacteroidetes
Mycobacterium	7	1	0	0	0	0.57	0	1	1	1	1	0	1	1	0.5	0.5	0.5	0.5	0.07	0.5	0.43	0.0955556	Mycobacteriaceae	Corynebacteriales	Actinobacteria	Actinobacteria
Mycoplasma	6	0.667	0	1	0	0	0	0	1	1	1	1	1	1	0.167	0.5	0.5	0.5	0.5	0.5	0.333	0.074	Mycoplasmataceae	Mycoplasmatales	Mollicutes	Tenericutes
Myroides	6	0	0	0	1	0	0	1	1	1	1	1	1	0	0.5	0.5	0.5	0.5	0.5	0.5	0	0	Flavobacteriaceae	Flavobacteriales	Flavobacteriia	Bacteroidetes
Negativibacillus	1	0	1	0	0	0	0	1	1	1	1	1	1	0	0.5	0.5	0.5	0.5	0.5	0.5	0	0	Ruminococcaceae	Clostridiales	Clostridia	Firmicutes
Neglecta	1	0	1	1	0	0	0	1	1	1	1	1	1	0	0.5	0.5	0.5	0.5	0.5	0.5	0	0	Ruminococcaceae	Clostridiales	Clostridia	Firmicutes
Neisseria	18	0.944	0.667	0.333	0.833	0	0	0	0	0	0	1	1	4	0.444	0.167	0.167	0.333	0.5	0.5	0.889	0.197556	Neisseriaceae	Neisseriales	Betaproteobacteria	Proteobacteria
Neobitarella	1	0	0	1	0	0	0	1	1	1	1	1	1	0	0.5	0.5	0.5	0.5	0.5	0.5	0	0	Ruminococcaceae	Clostridiales	Clostridia	Firmicutes
Nevskia	1	0	0	0	0	0	0	1	1	1	1	1	1	0	0.5	0.5	0.5	0.5	0.5	0.5	0	0	Sinobacteraceae	Nevskiales	Gammaproteobacteria	Proteobacteria
Noviherbaspirillum	1	0	0	1	0	0	0	1	1	1	1	1	1	0	0.5	0.5	0.5	0.5	0.5	0.5	0	0	Oxalobacteraceae	Burkholderiales	Betaproteobacteria	Proteobacteria
Oceanobacillus	1	1	0	1	0	1	0	1	1	1	1	1	1	0	0.5	0.5	0.5	0.5	0.5	0.5	0	0	Bacillaceae	Bacillales	Bacilli	Firmicutes
Ochrobactrum	4	0.75	0	0	0.25	0	0	0	1	1	0	1	1	2	0.25	0.5	0.5	0.25	0.5	0.5	0.5	0.111111	Brucellaceae	Rhizobiales	Alphaproteobacteria	Proteobacteria
Odoribacter	2	1	1	0	1	1	1	1	1	1	1	1	1	0	0.5	0.5	0.5	0.5	0.5	0.5	0	0	Odoribacteraceae	Bacteroidales	Bacteroidia	Bacteroidetes
Olsenella	7	1	1	1	0.857	0	0	1	1	1	0	1	1	1	0.5	0.5	0.5	0.357	0.5	0.5	0.143	0.0317778	Atopobiaceae	Coriobacteriales	Coriobacteriia	Actinobacteria
Oribacterium	1	1	1	1	0	0	0	1	1	1	1	1	1	0	0.5	0.5	0.5	0.5	0.5	0.5	0	0	Lachnospiraceae	Clostridiales	Clostridia	Firmicutes
Oscillibacter	2	1	0.5	1	1	0.5	1	1	0	1	1	0	1	2	0.5	0	0.5	0.5	0	0.5	1	0.222222	Oscillospiraceae	Clostridiales	Clostridia	Firmicutes
Ottowia	1	0	0	1	0	0	0	1	1	1	1	1	1	0	0.5	0.5	0.5	0.5	0.5	0.5	0	0	Comamonadaceae	Burkholderiales	Betaproteobacteria	Proteobacteria
Oxalobacter	2	0	0	0	0	0	0	1	1	1	1	1	1	0	0.5	0.5	0.5	0.5	0.5	0.5	0	0	Oxalobacteraceae	Burkholderiales	Betaproteobacteria	Proteobacteria
Paenibacillus	11	0	1	0.818	0.091	0	0	1	1	0	0	1	1	2	0.5	0.5	0.318	0.409	0.5	0.5	0.273	0.0606667	Paenibacillaceae	Bacillales	Bacilli	Firmicutes
Paeniclostridium	2	0	1	1	1	1	0	1	1	1	1	1	1	0	0.5	0.5	0.5	0.5	0.5	0.5	0	0	Peptostreptococcaceae	Clostridiales	Clostridia	Firmicutes
Paenisporosarcina	2	1	0	0.5	0	1	0	1	1	0	1	1	1	1	0.5	0.5	0	0.5	0.5	0.5	0.5	0.111111	Planococcaceae	Bacillales	Bacilli	Firmicutes
Pantoea	9	1	1	0	1	0	0	1	1	1	1	1	1	0	0.5	0.5	0.5	0.5	0.5	0.5	0	0	Erwiniaceae	Enterobacterales	Gammaproteobacteria	Proteobacteria
Parabacteroides	22	1	0.909	0	0.955	1	0	1	0	1	0	1	1	2	0.5	0.409	0.5	0.455	0.5	0.5	0.136	0.0302222	Tannerellaceae	Bacteroidales	Bacteroidia	Bacteroidetes
Paraclostridium	4	0	1	1	0.75	1	0.25	1	1	1	0	1	0	2	0.5	0.5	0.5	0.25	0.5	0.25	0.5	0.111111	Peptostreptococcaceae	Clostridiales	Clostridia	Firmicutes
Parapedobacter	1	0	0	0	1	0	0	1	1	1	1	1	1	0	0.5	0.5	0.5	0.5	0.5	0.5	0	0	Sphingobacteriaceae	Sphingobacteriales	Sphingobacteriia	Bacteroidetes
Paraprevotella	3	1	1	0	0	1	0	1	1	1	1	1	1	0	0.5	0.5	0.5	0.5	0.5	0.5	0	0	Prevotellaceae	Bacteroidales	Bacteroidia	Bacteroidetes
Pararhodospirillum	1	0	0	0	0	1	0	1	1	1	1	1	1	0	0.5	0.5	0.5	0.5	0.5	0.5	0	0	Rhodospirillaceae	Rhodospirillales	Alphaproteobacteria	Proteobacteria
Parascardovia	1	1	1	1	0	0	0	1	1	1	1	1	1	0	0.5	0.5	0.5	0.5	0.5	0.5	0	0	Bifidobacteriaceae	Bifidobacteriales	Actinobacteria	Actinobacteria
Parasporobacterium	1	1	0	0	0	0	1	1	1	1	1	1	1	0	0.5	0.5	0.5	0.5	0.5	0.5	0	0	Lachnospiraceae	Clostridiales	Clostridia	Firmicutes
Parasutterella	1	0	0	1	0	0	0	1	1	1	1	1	1	0	0.5	0.5	0.5	0.5	0.5	0.5	0	0	Sutterellaceae	Burkholderiales	Betaproteobacteria	Proteobacteria
Parvimonas	1	1	1	0	0	0	0	1	1	1	1	1	1	0	0.5	0.5	0.5	0.5	0.5	0.5	0	0	Peptoniphilaceae	Tissierellales	Tissierellia	Firmicutes
Pediococcus	6	1	0	1	1	0.167	0	1	1	1	1	0	1	1	0.5	0.5	0.5	0.5	0.333	0.5	0.167	0.0371111	Lactobacillaceae	Lactobacillales	Bacilli	Firmicutes
Peptoanaerobacter	5	1	0	1	0	1	1	1	1	1	1	1	1	0	0.5	0.5	0.5	0.5	0.5	0.5	0	0	Peptostreptococcaceae	Clostridiales	Clostridia	Firmicutes
Peptococcus	1	1	1	0	0	0	1	1	1	1	1	1	1	0	0.5	0.5	0.5	0.5	0.5	0.5	0	0	Peptococcaceae	Clostridiales	Clostridia	Firmicutes
Peptoniphilus	12	1	0.167	0.667	0.333	0.5	1	1	0	0	0	0	1	4	0.5	0.333	0.167	0.167	0	0.5	1.333	0.296222	Peptoniphilaceae	Tissierellales	Tissierellia	Firmicutes
Peptostreptococcus	5	1	0.8	0	1	1	0	1	0	1	1	1	1	1	0.5	0.3	0.5	0.5	0.5	0.5	0.2	0.0444444	Peptostreptococcaceae	Clostridiales	Clostridia	Firmicutes
Phascolarctobacterium	3	0	0.667	1	0	1	0	1	0	1	1	1	1	1	0.5	0.167	0.5	0.5	0.5	0.5	0.333	0.074	Acidaminococcaceae	Acidaminococcales	Negativicutes	Firmicutes
Phocea	1	0	1	0	1	0	0	1	1	1	1	1	1	0	0.5	0.5	0.5	0.5	0.5	0.5	0	0	Ruminococcaceae	Clostridiales	Clostridia	Firmicutes
Phoenicibacter	1	1	0	1	0	0	0	1	1	1	1	1	1	0	0.5	0.5	0.5	0.5	0.5	0.5	0	0	Eggerthellaceae	Eggerthellales	Coriobacteriia	Actinobacteria
Plesiomonas	2	1	1	0	1	0	0	1	1	1	1	1	1	0	0.5	0.5	0.5	0.5	0.5	0.5	0	0	-	Enterobacterales	Gammaproteobacteria	Proteobacteria
Pluralibacter	1	1	1	0	1	1	0	1	1	1	1	1	1	0	0.5	0.5	0.5	0.5	0.5	0.5	0	0	Enterobacteriaceae	Enterobacterales	Gammaproteobacteria	Proteobacteria
Porphyromonas	10	1	0.1	0	0	0.9	1	1	0	1	1	0	1	2	0.5	0.4	0.5	0.5	0.4	0.5	0.2	0.0444444	Porphyromonadaceae	Bacteroidales	Bacteroidia	Bacteroidetes
Prevotella	100	0.99	0.85	0	0.2	0.02	0	0	0	1	0	0	1	4	0.49	0.35	0.5	0.3	0.48	0.5	0.38	0.0844444	Prevotellaceae	Bacteroidales	Bacteroidia	Bacteroidetes
Prevotellamassilia	1	1	1	0	0	0	0	1	1	1	1	1	1	0	0.5	0.5	0.5	0.5	0.5	0.5	0	0	Prevotellaceae	Bacteroidales	Bacteroidia	Bacteroidetes
Propionibacterium	7	0.286	0	1	0.143	1	0	0	1	1	0	1	1	2	0.214	0.5	0.5	0.357	0.5	0.5	0.429	0.0953333	Propionibacteriaceae	Propionibacteriales	Actinobacteria	Actinobacteria
Proteus	7	1	1	0	1	0	0	1	1	1	1	1	1	0	0.5	0.5	0.5	0.5	0.5	0.5	0	0	Morganellaceae	Enterobacterales	Gammaproteobacteria	Proteobacteria
Provencibacterium	1	0	1	1	0	0	0	1	1	1	1	1	1	0	0.5	0.5	0.5	0.5	0.5	0.5	0	0	Ruminococcaceae	Clostridiales	Clostridia	Firmicutes
Providencia	11	1	1	0	1	0	0	1	1	1	1	1	1	0	0.5	0.5	0.5	0.5	0.5	0.5	0	0	Morganellaceae	Enterobacterales	Gammaproteobacteria	Proteobacteria
Pseudescherichia	1	1	1	1	1	0	0	1	1	1	1	1	1	0	0.5	0.5	0.5	0.5	0.5	0.5	0	0	Enterobacteriaceae	Enterobacterales	Gammaproteobacteria	Proteobacteria
Pseudobutyrivibrio	1	1	1	1	0	0	1	1	1	1	1	1	1	0	0.5	0.5	0.5	0.5	0.5	0.5	0	0	Lachnospiraceae	Clostridiales	Clostridia	Firmicutes
Pseudoflavonifractor	4	1	0.75	0.5	0	0	0.5	1	0	0	1	1	0	3	0.5	0.25	0	0.5	0.5	0	1.25	0.277778	-	Clostridiales	Clostridia	Firmicutes
Pseudomonas	54	0.574	0	0	0.963	0	0	0	1	1	0	1	1	2	0.074	0.5	0.5	0.463	0.5	0.5	0.463	0.102889	Pseudomonadaceae	Pseudomonadales	Gammaproteobacteria	Proteobacteria
Pseudopropionibacterium	2	1	1	1	0	1	0	1	1	1	1	1	1	0	0.5	0.5	0.5	0.5	0.5	0.5	0	0	Propionibacteriaceae	Propionibacteriales	Actinobacteria	Actinobacteria
Pyramidobacter	1	0	1	0	0	1	0	1	1	1	1	1	1	0	0.5	0.5	0.5	0.5	0.5	0.5	0	0	Synergistaceae	Synergistales	Synergistia	Synergistetes
Ralstonia	2	1	0	0	1	0	0	1	1	1	1	1	1	0	0.5	0.5	0.5	0.5	0.5	0.5	0	0	Burkholderiaceae	Burkholderiales	Betaproteobacteria	Proteobacteria
Raoultella	1	1	1	1	1	1	0	1	1	1	1	1	1	0	0.5	0.5	0.5	0.5	0.5	0.5	0	0	Enterobacteriaceae	Enterobacterales	Gammaproteobacteria	Proteobacteria
Raoultibacter	1	1	0	0	0	0	0	1	1	1	1	1	1	0	0.5	0.5	0.5	0.5	0.5	0.5	0	0	Eggerthellaceae	Eggerthellales	Coriobacteriia	Actinobacteria
Rhodococcus	8	1	0	0.75	0	0	0	1	1	0	1	1	1	1	0.5	0.5	0.25	0.5	0.5	0.5	0.25	0.0555556	Nocardiaceae	Corynebacteriales	Actinobacteria	Actinobacteria
Rhodospirillum	1	1	1	0	0	1	0	1	1	1	1	1	1	0	0.5	0.5	0.5	0.5	0.5	0.5	0	0	Rhodospirillaceae	Rhodospirillales	Alphaproteobacteria	Proteobacteria
Rikenella	1	1	0	0	1	1	0	1	1	1	1	1	1	0	0.5	0.5	0.5	0.5	0.5	0.5	0	0	Rikenellaceae	Bacteroidales	Bacteroidia	Bacteroidetes
Robinsoniella	1	1	1	1	1	1	0	1	1	1	1	1	1	0	0.5	0.5	0.5	0.5	0.5	0.5	0	0	Lachnospiraceae	Clostridiales	Clostridia	Firmicutes
Romboutsia	2	0	1	1	0	0.5	0	1	1	1	1	0	1	1	0.5	0.5	0.5	0.5	0	0.5	0.5	0.111111	Peptostreptococcaceae	Clostridiales	Clostridia	Firmicutes
Roseburia	8	1	1	1	0.125	0.125	1	1	1	1	0	0	1	2	0.5	0.5	0.5	0.375	0.375	0.5	0.25	0.0555556	Lachnospiraceae	Clostridiales	Clostridia	Firmicutes
Roseomonas	1	1	0	1	0	0	0	1	1	1	1	1	1	0	0.5	0.5	0.5	0.5	0.5	0.5	0	0	Acetobacteraceae	Rhodospirillales	Alphaproteobacteria	Proteobacteria
Rothia	14	1	0	1	0	0	0	1	1	1	1	1	1	0	0.5	0.5	0.5	0.5	0.5	0.5	0	0	Micrococcaceae	Micrococcales	Actinobacteria	Actinobacteria
Rudanella	1	0	0	0	1	0	0	1	1	1	1	1	1	0	0.5	0.5	0.5	0.5	0.5	0.5	0	0	Cytophagaceae	Cytophagales	Cytophagia	Bacteroidetes
Ruminiclostridium	9	0.333	1	0.556	0.111	0.222	0.222	0	1	0	0	0	0	5	0.167	0.5	0.056	0.389	0.278	0.278	1.332	0.296	Ruminococcaceae	Clostridiales	Clostridia	Firmicutes
Ruminococcus	18	0.722	1	1	0.611	0.44	0.056	0	1	1	0	0	0	4	0.222	0.5	0.5	0.111	0.06	0.444	1.163	0.258444	Ruminococcaceae	Clostridiales	Clostridia	Firmicutes
Ruthenibacterium	1	0	1	1	0	0	0	1	1	1	1	1	1	0	0.5	0.5	0.5	0.5	0.5	0.5	0	0	Ruminococcaceae	Clostridiales	Clostridia	Firmicutes
Salirhabdus	1	1	0	0	0	0	0	1	1	1	1	1	1	0	0.5	0.5	0.5	0.5	0.5	0.5	0	0	Bacillaceae	Bacillales	Bacilli	Firmicutes
Salmonella	16	1	1	0	1	1	0	1	1	1	1	1	1	0	0.5	0.5	0.5	0.5	0.5	0.5	0	0	Enterobacteriaceae	Enterobacterales	Gammaproteobacteria	Proteobacteria
Sanguibacter	1	1	1	1	0	0	0	1	1	1	1	1	1	0	0.5	0.5	0.5	0.5	0.5	0.5	0	0	Sanguibacteraceae	Micrococcales	Actinobacteria	Actinobacteria
Scardovia	1	1	1	1	0	0	0	1	1	1	1	1	1	0	0.5	0.5	0.5	0.5	0.5	0.5	0	0	Bifidobacteriaceae	Bifidobacteriales	Actinobacteria	Actinobacteria
Schlesneria	1	0	0	1	0	0	0	1	1	1	1	1	1	0	0.5	0.5	0.5	0.5	0.5	0.5	0	0	Planctomycetaceae	Planctomycetales	Planctomycetia	Planctomycetes
Selenomonas	4	0	1	0.75	0	1	0	1	1	0	1	1	1	1	0.5	0.5	0.25	0.5	0.5	0.5	0.25	0.0555556	Selenomonadaceae	Selenomonadales	Negativicutes	Firmicutes
Sellimonas	1	1	1	1	0	0	0	1	1	1	1	1	1	0	0.5	0.5	0.5	0.5	0.5	0.5	0	0	Lachnospiraceae	Clostridiales	Clostridia	Firmicutes
Serratia	8	1	1	0	1	0	0	1	1	1	1	1	1	0	0.5	0.5	0.5	0.5	0.5	0.5	0	0	Yersiniaceae	Enterobacterales	Gammaproteobacteria	Proteobacteria
Shigella	14	1	1	0	0.929	1	0	1	1	1	0	1	1	1	0.5	0.5	0.5	0.429	0.5	0.5	0.071	0.0157778	Enterobacteriaceae	Enterobacterales	Gammaproteobacteria	Proteobacteria
Silanimonas	1	0	0	0	1	0	0	1	1	1	1	1	1	0	0.5	0.5	0.5	0.5	0.5	0.5	0	0	Xanthomonadaceae	Xanthomonadales	Gammaproteobacteria	Proteobacteria
Slackia	3	1	0.333	0.667	0	0	0	1	0	0	1	1	1	2	0.5	0.167	0.167	0.5	0.5	0.5	0.666	0.148	Eggerthellaceae	Eggerthellales	Coriobacteriia	Actinobacteria
Solobacterium	1	1	1	1	1	0	0	1	1	1	1	1	1	0	0.5	0.5	0.5	0.5	0.5	0.5	0	0	Erysipelotrichaceae	Erysipelotrichales	Erysipelotrichia	Firmicutes
Spirosoma	1	0	0	0	1	0	0	1	1	1	1	1	1	0	0.5	0.5	0.5	0.5	0.5	0.5	0	0	Cytophagaceae	Cytophagales	Cytophagia	Bacteroidetes
Sporobacter	1	0	1	0	0	0	1	1	1	1	1	1	1	0	0.5	0.5	0.5	0.5	0.5	0.5	0	0	Ruminococcaceae	Clostridiales	Clostridia	Firmicutes
Staphylococcus	114	1	0.842	1	0.991	0	0	1	0	1	0	1	1	2	0.5	0.342	0.5	0.491	0.5	0.5	0.167	0.0371111	Staphylococcaceae	Bacillales	Bacilli	Firmicutes
Stenotrophomonas	4	0	0	0	1	0	0	1	1	1	1	1	1	0	0.5	0.5	0.5	0.5	0.5	0.5	0	0	Xanthomonadaceae	Xanthomonadales	Gammaproteobacteria	Proteobacteria
Stomatobaculum	1	1	1	1	0	0	1	1	1	1	1	1	1	0	0.5	0.5	0.5	0.5	0.5	0.5	0	0	Lachnospiraceae	Clostridiales	Clostridia	Firmicutes
Stoquefichus	1	0	1	1	0	0	0	1	1	1	1	1	1	0	0.5	0.5	0.5	0.5	0.5	0.5	0	0	Erysipelotrichaceae	Erysipelotrichales	Erysipelotrichia	Firmicutes
Streptococcus	215	1	1	1	0.149	0	0.12	1	1	1	0	1	0	2	0.5	0.5	0.5	0.351	0.5	0.38	0.269	0.0597778	Streptococcaceae	Lactobacillales	Bacilli	Firmicutes
Subdoligranulum	3	0.333	1	0.667	0.333	0	0.333	0	1	0	0	1	0	4	0.167	0.5	0.167	0.167	0.5	0.167	1.332	0.296	Ruminococcaceae	Clostridiales	Clostridia	Firmicutes
Succinatimonas	1	1	1	0	1	0	0	1	1	1	1	1	1	0	0.5	0.5	0.5	0.5	0.5	0.5	0	0	Succinivibrionaceae	Aeromonadales	Gammaproteobacteria	Proteobacteria
Sutterella	4	0	0.5	0	0	0	0	1	0	1	1	1	1	1	0.5	0	0.5	0.5	0.5	0.5	0.5	0.111111	Sutterellaceae	Burkholderiales	Betaproteobacteria	Proteobacteria
Synergistes	1	0	1	0	0	1	0	1	1	1	1	1	1	0	0.5	0.5	0.5	0.5	0.5	0.5	0	0	Synergistaceae	Synergistales	Synergistia	Synergistetes
Tannerella	2	1	0.5	0	0.5	1	0.5	1	0	1	0	1	0	3	0.5	0	0.5	0	0.5	0	1.5	0.333333	Tannerellaceae	Bacteroidales	Bacteroidia	Bacteroidetes
Terrisporobacter	1	0	1	1	0	1	0	1	1	1	1	1	1	0	0.5	0.5	0.5	0.5	0.5	0.5	0	0	Peptostreptococcaceae	Clostridiales	Clostridia	Firmicutes
Tidjanibacter	1	0	0	0	0	1	0	1	1	1	1	1	1	0	0.5	0.5	0.5	0.5	0.5	0.5	0	0	Rikenellaceae	Bacteroidales	Bacteroidia	Bacteroidetes
Timonella	1	1	1	1	0	0	0	1	1	1	1	1	1	0	0.5	0.5	0.5	0.5	0.5	0.5	0	0	-	Micrococcales	Actinobacteria	Actinobacteria
Tropheryma	2	0	0	0	0	0	0	1	1	1	1	1	1	0	0.5	0.5	0.5	0.5	0.5	0.5	0	0	-	Micrococcales	Actinobacteria	Actinobacteria
Turicibacter	3	1	1	1	1	0	0	1	1	1	1	1	1	0	0.5	0.5	0.5	0.5	0.5	0.5	0	0	Erysipelotrichaceae	Erysipelotrichales	Erysipelotrichia	Firmicutes
Turicimonas	1	0	0	1	0	0	0	1	1	1	1	1	1	0	0.5	0.5	0.5	0.5	0.5	0.5	0	0	Sutterellaceae	Burkholderiales	Betaproteobacteria	Proteobacteria
Tyzzerella	2	1	1	0.5	0	0	0	1	1	0	1	1	1	1	0.5	0.5	0	0.5	0.5	0.5	0.5	0.111111	Lachnospiraceae	Clostridiales	Clostridia	Firmicutes
Ureaplasma	19	0.947	0	0	0	0	0	0	1	1	1	1	1	1	0.447	0.5	0.5	0.5	0.5	0.5	0.053	0.0117778	Mycoplasmataceae	Mycoplasmatales	Mollicutes	Tenericutes
Ureibacillus	1	0	0	0	0	1	0	1	1	1	1	1	1	0	0.5	0.5	0.5	0.5	0.5	0.5	0	0	Planococcaceae	Bacillales	Bacilli	Firmicutes
Urinacoccus	1	1	0	0	0	0	1	1	1	1	1	1	1	0	0.5	0.5	0.5	0.5	0.5	0.5	0	0	Peptoniphilaceae	Tissierellales	Tissierellia	Firmicutes
Varibaculum	4	0.75	0.75	0.75	0	0	0	0	0	0	1	1	1	3	0.25	0.25	0.25	0.5	0.5	0.5	0.75	0.166667	Actinomycetaceae	Actinomycetales	Actinobacteria	Actinobacteria
Veillonella	26	1	1	0.923	0	1	0	1	1	0	1	1	1	1	0.5	0.5	0.423	0.5	0.5	0.5	0.077	0.0171111	Veillonellaceae	Veillonellales	Negativicutes	Firmicutes
Vibrio	10	1	1	0.7	1	0	0	1	1	0	1	1	1	1	0.5	0.5	0.2	0.5	0.5	0.5	0.3	0.0666667	Vibrionaceae	Vibrionales	Gammaproteobacteria	Proteobacteria
Victivallis	1	1	1	0	0	0	0	1	1	1	1	1	1	0	0.5	0.5	0.5	0.5	0.5	0.5	0	0	Victivallaceae	Victivallales	Lentisphaeria	Lentisphaerae
Weissella	6	1	0	0.667	1	0	0	1	1	0	1	1	1	1	0.5	0.5	0.167	0.5	0.5	0.5	0.333	0.074	Leuconostocaceae	Lactobacillales	Bacilli	Firmicutes
Xylophilus	1	1	0	0	1	0	0	1	1	1	1	1	1	0	0.5	0.5	0.5	0.5	0.5	0.5	0	0	-	Burkholderiales	Betaproteobacteria	Proteobacteria
Yersinia	16	1	1	0	1	0.75	0	1	1	1	1	0	1	1	0.5	0.5	0.5	0.5	0.25	0.5	0.25	0.0555556	Yersiniaceae	Enterobacterales	Gammaproteobacteria	Proteobacteria
Yokenella	1	1	1	0	1	1	0	1	1	1	1	1	1	0	0.5	0.5	0.5	0.5	0.5	0.5	0	0	Enterobacteriaceae	Enterobacterales	Gammaproteobacteria	Proteobacteria
TOTAL number of genera with variable phenotype:		30	36	40	46	35	21
TOTAL number of genera:	296	Acetate	Formate	L-Lactate	D-Lactate	Propionate	Butyrate
Variability per SCFA at genus level		6.147	10.157	11.28	9.149	9.149	5.049
		#REF!	#REF!	#REF!	#REF!	#REF!	#REF!	226	226	226	226	226	226
Abiotrophia	1	1	1	1	1	1	1
Acaricomes	1	1	1	1	1	1	1
Acetoanaerobium	1	1	1	1	1	1	1
Acetomicrobium	1	1	1	1	1	1	1
Achromobacter	2	1	1	1	1	1	1
Acidaminococcus	4	1	1	1	0	1	1
Acidipropionibacterium	4	1	0	1	1	1	1
Acinetobacter	52	1	1	1	1	1	1
Actinobacillus	5	0	1	1	0	1	1
Actinomyces	12	1	1	1	0	1	1
Adlercreutzia	1	1	1	1	1	1	1
Aerococcus	2	1	1	1	1	1	1
Aeromicrobium	1	1	1	1	1	1	1
Aeromonas	15	1	0	1	1	1	1
Afipia	1	1	1	1	1	1	1
Aggregatibacter	4	1	1	1	1	1	1
Agrobacterium	2	1	1	1	1	1	1
Akkermansia	5	1	1	1	0	1	1
Alcaligenes	2	1	1	1	1	1	1
Alistipes	12	1	1	1	1	1	1
Alloprevotella	1	1	1	1	1	1	1
Anaerobiospirillum	1	1	1	1	1	1	1
Anaerococcus	12	0	0	1	0	1	0
Anaerofustis	1	1	1	1	1	1	1
Anaerostipes	3	1	1	1	1	1	1
Anaerotruncus	2	1	1	1	1	1	1
Aneurinibacillus	1	1	1	1	1	1	1
Arcanobacterium	1	1	0	1	0	0	1
Arcobacter	1	1	1	1	1	1	1
Arthrobacter	1	1	1	1	1	1	1
Atlantibacter	1	1	1	1	1	0	1
Atopobium	4	1	1	1	1	0	1
Bacillus	119	1	1	1	1	1	1
Bacteroides	96	1	0	0	0	1	0
Barnesiella	1	1	1	1	1	1	1
Bifidobacterium	88	1	1	1	1	1	1
Bilophila	1	1	1	1	1	1	1
Blautia	11	1	1	1	1	1	1
Bordetella	1	1	1	1	1	1	1
Brachybacterium	1	1	1	1	1	1	1
Brachyspira	2	1	1	0	1	1	1
Bradyrhizobium	4	1	1	1	1	1	1
Brevibacillus	6	0	0	0	0	0	1
Brevibacterium	4	0	0	0	0	1	0
Brevundimonas	1	1	1	1	1	1	1
Bulleidia	1	1	1	1	1	1	1
Burkholderia	3	1	1	1	0	1	1
Butyricicoccus	1	1	1	1	1	1	1
Butyricimonas	1	0	0	0	0	0	0
Butyrivibrio	3	1	1	1	1	1	1
Campylobacter	37	1	1	1	1	1	1
Capnocytophaga	13	1	1	1	1	1	1
Catenibacterium	1	0	1	1	1	0	1
Cedecea	1	1	1	1	1	1	1
Cellulomonas	1	1	1	1	0	1	1
Cellulosilyticum	1	1	1	1	1	1	1
Cellulosimicrobium	2	1	1	1	1	1	1
Cetobacterium	1	0	1	1	1	1	1
Citrobacter	22	1	1	1	1	1	1
Clostridioides	17	1	1	1	1	1	1
Clostridium	41	1	1	0	0	1	1
Collinsella	9	1	1	1	1	1	1
Comamonas	3	1	1	0	1	1	0
Coprobacillus	5	1	1	0	1	1	1
Coprococcus	6	1	0	1	0	0	1
Corynebacterium	16	1	1	1	1	1	1
Cronobacter	5	1	1	1	1	1	1
Cryptobacterium	1	1	1	1	1	1	1
Cupriavidus	1	1	1	1	1	1	1
Curtobacterium	1	1	1	1	1	1	1
Delftia	3	1	0	0	1	1	1
Dermabacter	1	1	1	1	1	1	1
Dermacoccus	1	1	0	1	0	1	0
Desmospora	1	1	1	0	1	1	1
Desulfitobacterium	4	1	1	1	1	1	1
Desulfovibrio	5	1	0	1	0	0	0
Dialister	2	1	1	1	0	1	1
Dielma	1	1	1	1	1	1	1
Dietzia	2	1	1	1	0	1	1
Dorea	3	1	1	1	1	1	1
Dyadobacter	2	1	0	0	0	0	0
Dysgonomonas	2	0	0	0	1	0	1
Edwardsiella	6	1	1	1	1	1	1
Eggerthella	5	1	1	1	1	1	1
Eggerthia	1	1	1	1	1	1	1
Eikenella	1	1	1	1	1	1	1
Enhydrobacter	1	1	1	1	1	1	1
Enterobacter	15	1	1	1	1	1	1
Enterococcus	113	1	1	1	0	1	1
Eremococcus	1	1	1	1	1	1	1
Erysipelatoclostridium	3	1	1	1	1	1	1
Escherichia	99	1	1	1	1	1	1
Eubacterium	9	1	0	1	1	1	1
Faecalibacterium	5	0	0	0	1	0	0
Faecalicoccus	1	0	0	0	1	0	1
Faecalitalea	1	1	1	1	1	1	1
Filifactor	1	0	1	0	1	1	1
Finegoldia	5	1	1	1	1	1	1
Flavonifractor	3	1	1	0	1	1	1
Fusobacterium	38	1	1	1	1	1	1
Gemella	4	1	1	1	1	1	1
Gordonia	3	1	1	1	1	1	1
Gordonibacter	1	1	1	1	1	1	1
Gottschalkia	1	1	1	1	1	1	1
Granulicatella	2	1	1	1	1	1	1
Grimontia	1	1	1	1	1	1	1
Haemophilus	22	1	1	1	1	1	1
Hafnia	4	1	1	1	1	1	1
Halodesulfovibrio	1	1	1	1	1	1	1
Helicobacter	24	1	1	0	0	0	1
Holdemanella	1	0	1	0	0	0	1
Holdemania	2	1	1	1	1	1	1
Hungatella	3	0	1	1	1	1	0
Intestinibacter	1	1	1	1	1	0	1
Kallipyga	1	0	0	0	0	0	0
Kingella	1	1	1	1	0	1	1
Klebsiella	39	1	1	1	1	1	1
Kocuria	4	1	1	1	1	1	1
Kosakonia	1	1	1	1	1	1	1
Kytococcus	3	1	1	1	1	1	1
Lachnoanaerobaculum	3	1	1	1	1	1	1
Lachnobacterium	3	1	1	1	1	1	1
Lachnoclostridium	25	1	1	1	1	1	1
Lactobacillus	136	1	0	0	1	0	1
Lactococcus	13	1	1	1	1	1	1
Laribacter	1	1	1	1	1	1	1
Lautropia	1	1	1	1	1	1	1
Leminorella	1	1	1	1	1	1	1
Leptotrichia	2	1	1	1	1	1	1
Leuconostoc	5	1	1	1	1	1	1
Listeria	15	1	1	1	1	1	1
Lysinibacillus	8	1	1	1	1	1	1
Marvinbryantia	1	1	1	1	0	1	1
Megamonas	3	1	1	1	1	0	1
Megasphaera	1	1	1	1	1	1	1
Mesorhizobium	2	1	1	1	1	1	1
Methylobacterium	3	0	1	1	1	1	1
Methyloversatilis	2	1	1	1	1	1	1
Microbacterium	2	1	0	1	1	1	1
Micrococcus	8	1	1	1	1	1	1
Micromonospora	1	0	1	1	1	1	0
Mitsuokella	1	1	1	1	1	1	1
Mobiluncus	7	1	1	1	1	1	1
Moraxella	2	1	1	1	1	1	1
Morganella	4	1	1	1	1	0	1
Mycobacterium	7	1	1	1	1	1	1
Mycoplasma	6	1	1	1	1	1	1
Myroides	6	1	1	1	1	1	1
Neisseria	11	1	1	1	1	1	1
Nevskia	1	1	1	0	1	0	1
Noviherbaspirillum	1	1	1	1	1	1	1
Oceanobacillus	1	1	1	1	1	1	1
Ochrobactrum	4	1	0	0	1	1	1
Odoribacter	2	1	1	1	1	0	1
Olsenella	2	1	1	1	1	1	1
Oribacterium	1	0	1	0	0	0	0
Oxalobacter	2	1	1	1	1	1	1
Paenibacillus	10	1	0	1	0	0	0
Paeniclostridium	2	1	1	1	1	1	1
Paenisporosarcina	2	1	1	1	1	1	1
Pantoea	8	1	1	1	1	1	1
Parabacteroides	18	1	1	1	1	1	1
Paraclostridium	3	1	1	1	1	1	1
Parapedobacter	1	1	1	1	1	1	1
Paraprevotella	2	1	1	1	1	1	1
Parascardovia	1	1	1	1	1	0	1
Parasutterella	1	1	1	1	1	1	1
Parvimonas	1	1	1	1	1	1	1
Pediococcus	6	1	1	1	1	1	1
Peptoanaerobacter	2	1	1	1	1	1	1
Peptoniphilus	7	1	1	0	1	1	1
Peptostreptococcus	4	1	1	1	1	1	1
Phascolarctobacterium	1	1	1	1	1	1	1
Plesiomonas	2	0	1	1	1	1	1
Porphyromonas	10	1	1	1	1	1	1
Prevotella	32	1	1	1	0	1	1
Propionibacterium	91	0	1	1	1	1	1
Proteus	7	1	1	1	1	1	1
Providencia	11	1	1	1	1	1	1
Pseudoflavonifractor	1	1	1	1	1	1	1
Pseudomonas	54	1	1	1	1	1	1
Pseudopropionibacterium	1	1	1	0	1	1	1
Pyramidobacter	1	1	1	1	1	1	1
Ralstonia	2	1	1	1	1	1	1
Raoultella	1	1	1	1	1	1	1
Rhodococcus	8	1	1	1	1	1	1
Rikenella	1	1	1	1	1	0	1
Roseburia	5	0	1	1	1	1	1
Roseomonas	1	1	1	1	1	1	1
Rothia	7	1	1	1	1	1	1
Rudanella	1	1	1	1	1	1	1
Ruminiclostridium	8	0	0	0	0	1	1
Ruminococcus	9	1	1	1	1	1	1
Salmonella	16	1	1	1	1	1	1
Scardovia	1	1	1	1	1	1	1
Schlesneria	1	1	1	1	1	1	1
Selenomonas	4	0	1	1	0	1	1
Serratia	8	1	1	1	1	1	1
Shigella	14	1	1	1	0	1	1
Silanimonas	1	1	1	1	1	1	1
Slackia	2	1	0	1	1	0	1
Solobacterium	1	0	0	1	0	0	1
Spirosoma	1	1	1	1	1	1	1
Staphylococcus	111	0	1	1	0	1	1
Stenotrophomonas	4	1	1	1	1	1	1
Stomatobaculum	1	1	1	1	1	1	1
Stoquefichus	1	1	1	1	1	1	1
Streptococcus	178	1	1	1	1	1	1
Subdoligranulum	2	1	1	1	1	1	1
Succinatimonas	1	1	0	0	1	1	0
Sutterella	4	0	1	1	0	1	1
Synergistes	1	1	1	1	1	1	1
Tannerella	2	1	1	1	1	1	1
Terrisporobacter	1	1	1	1	1	1	1
Tropheryma	2	1	1	1	1	1	1
Turicibacter	2	1	1	1	1	1	1
Tyzzerella	1	1	1	0	1	1	1
Ureaplasma	19	0	1	1	1	1	1
Ureibacillus	1	1	1	1	1	1	1
Varibaculum	3	1	1	1	1	1	1
Veillonella	14	1	1	0	1	1	1
Vibrio	10	1	1	1	1	1	1
Victivallis	1	#REF!	#REF!	#REF!	#REF!	#REF!	#REF!
Weissella	6	#REF!	#REF!	#REF!	#REF!	#REF!	#REF!
Yersinia	16	1	1	1	1	0	1
Yokenella	1	1	1	1	1	1	1
