# Supplementary material for: Genomic reconstruction of short-chain fatty acid production by the human gut microbiota
Source: Front Mol Biosci. 2022 Aug 11;9:949563. doi: 10.3389/fmolb.2022.949563 (PMC9403272; doi:10.3389/fmolb.2022.949563)
Supplement: Supplementary file 4 [file Table6.XLSX]

## Sheet: TEDDY-GER-Butyrate
Table S6. (A) TMM-normalized abundance of butyrate pathway genes in WGS metagenomics samples from TEDDY dataset.																															Average Total TMM
Sample-id	Butyrate-P1			Butyrate-P2				Butyrate-P3								Butyrate-P4							Butyrate-Universal								2125.61	85.3471	119.426	182.775	3138.38
	Thl	Hbd	Crt	Cat	AbfH	AldD	AbfD	GctA	GctB	GcdA	GcdB	GcdC	HgdA	HgdB	HgdC	KamE1	KamE2	KamD1	KamD2	KDD	KCE	KAL	Bcd	EtfA2	EtfB2	CtfA	CtfB	But	Ptb	Buk	Total TMM (P1 only)	Total TMM (P2 only)	Total TMM (P3 only)	Total TMM (P4 only)	Total TMM Universal downstream	CPI Butyrate	Correlation CPI vs. P1 only	Correlation CPI vs. P2 only	Correlation CPI vs. P3 only	Correlation CPI vs. P4 only	Correlation CPI vs. Universal downstream
SRR7559685	948.602	756.523	566.129	0	0	0	0	0	0	0	0	0	0	0	0	0	0	0	0	0	43.0998	0	2021.89	813.81	606.566	11.7943	0	788.536	136.477	0	2271.25	0	0	43.0998	4379.07	0.27426	0.690768	0.0023736	0.182571	0.126526	0.887676
SRR7567260	233.419	190.07	113.375	0	59.3873	0	65.9859	0	0	0	13.3378	0	0	0	0	0	0	0	0	0	77.2839	0	346.795	196.739	493.516	60.0222	0	0	113.375	13.3383	536.865	125.373	13.3378	77.2839	1223.79	0.128383
SRR7561388	0	0	6.68225	0	0	0	0	0	0	0	0	0	0	0	0	0	0	0	0	0	0	0	82.4144	0	0	0	0	0	0	0	6.68225	0	0	0	82.4144	0.030104
SRR7557580	1438.96	621.414	930.706	0	99.9314	0	0	0	0	0	0	0	0	0	0	0	0	0	0	0	83.8628	0	1536.09	1226.8	741.17	49.9771	0	1116.47	86.7528	57.5209	2991.08	99.9314	0	83.8628	4814.78	0.337449
SRR7564282	700.378	346.254	405.275	0	42.6962	0	0	0	0	0	588.802	0	0	0	0	6.04417	6.04417	6.04417	6.04417	0	38.2797	0	308.875	342.32	285.266	0	0	13.7715	251.821	133.78	1451.91	42.6962	588.802	62.4564	1335.83	0.184923
SRR7556847	553.081	215.087	313.989	0	172.386	0	38.308	0	0	0	20.0409	0	0	0	0	0	0	0	0	0	85.3706	0	946.767	559.802	424.413	30.7267	0	374.482	91.2199	0	1082.16	210.694	20.0409	85.3706	2427.41	0.162457
SRR7565980	1942.88	1316.27	1647.31	0	0	0	5.84957	0	0	0	1189.85	0	0	12.1413	0	34.4033	34.4033	14.1661	14.1661	0	279.274	12.1424	4496.6	2790.18	2029.58	244.338	25.6161	606.904	0	27.5865	4906.46	5.84957	1201.99	388.555	10220.8	0.424671
SRR7569289	988.077	587.505	312.112	200.166	0	0	248.069	0	0	44.1256	0	0	0	0	4.90285	116.248	116.248	195.961	195.961	214.228	953.233	0	1557.22	787.791	645.922	135.193	0	150.214	98.4739	270.386	1887.69	448.236	49.0285	1791.88	3645.2	0.177722
SRR7557534	1647.3	937.516	1052.21	0	0	0	0	0	0	0	1757.53	0	0	0	0	100.811	100.811	177.7	177.7	145.236	172.574	0	2174.24	1161.92	1595.77	79.7886	54.8547	1793.58	142.955	14.9604	3637.03	0	1757.53	874.831	7018.07	0.504942
SRR7560901	428.199	261.6	256.093	0	0	0	0	0	0	0	115.917	0	0	0	0	0	0	20.4054	20.4054	10.8829	116.991	0	674.654	353.849	330.443	79.857	0	349.719	57.8275	13.7684	945.892	0	115.917	168.685	1860.12	0.134257
SRR7564439	228.359	0	107.259	0	19.6893	0	0	0	0	0	57.1355	0	0	0	0	0	0	0	0	0	6.706	0	81.3096	0	22.4899	0	0	0	0	0	335.618	19.6893	57.1355	6.706	103.8	0.018995
SRR7564636	298.051	178.574	160.588	0	0	0	0	0	0	0	0	0	0	0	0	0	0	0	0	5.28852	129.569	0	490.757	377.703	312.183	37.2564	0	199.129	0	0	637.213	0	0	134.857	1417.03	0.108062
SRR7561336	114.874	6.12661	41.3546	0	0	0	0	0	0	0	0	0	0	0	0	0	0	0	0	0	0	0	845.472	359.938	336.964	0	0	0	61.2661	0	162.355	0	0	0	1603.64	0.028595
SRR7561093	1592.56	385.016	432.133	0	0	0	0	0	0	0	0	0	0	0	0	0	0	0	0	0	0	0	1247.94	596.37	380.977	0	0	411.94	0	0	2409.71	0	0	0	2637.22	0.120379
SRR7565086	568.888	824.009	431.065	49.8511	91.3937	0	119.089	0	0	0	0	0	0	0	0	0	0	0	0	0	0	0	630.469	516.105	428.133	0	0	287.377	0	0	1823.96	260.334	0	0	1862.08	0.117411
SRR7569491	924.293	664.66	1038.53	0	0	0	0	0	0	0	0	0	0	0	0	0	0	0	0	0	10.4776	0	3312.92	1310.28	801.4	0	0	1332.78	133.278	0	2627.49	0	0	10.4776	6890.66	0.376937
SRR7567773	758.243	111.872	136.732	7.93886	120.671	0	34.931	0	0	0	326.928	0	0	0	0	0	0	50.121	50.121	9.39769	119.037	0	289.002	191.114	175.577	20.1991	0	80.7964	12.4302	13.984	1006.85	163.54	326.928	228.677	783.103	0.07326
SRR7561950	0	13.5361	0	0	0	0	0	0	0	0	0	0	0	0	0	0	0	0	0	0	0	0	0	0	0	0	0	0	0	0	13.5361	0	0	0	0	0.00268
SRR7566521	1541.9	78.1665	124.814	0	0	0	0	0	0	0	0	0	0	0	0	0	0	0	0	0	0	0	970.778	150.029	75.645	185.33	185.33	0	0	0	1744.88	0	0	0	1567.11	0.124149
SRR7568594	854.295	27.6322	72.5345	0	0	0	0	0	0	0	606.797	0	0	0	0	0	0	0	0	0	0	0	592.941	112.831	101.318	0	0	0	61.0211	48.3563	954.462	0	606.797	0	916.467	0.024746
SRR7563637	1105.71	596.103	612.466	0	0	0	0	0	0	19.2928	701.775	0	0	0	0	0	0	0	0	0	69.5049	0	1482.08	1281.04	811.167	119.221	74.805	977.141	0	0	2314.28	0	721.068	69.5049	4745.45	0.281987
SRR7559847	866.626	238.553	323.832	0	0	0	0	0	0	0	0	0	0	0	0	0	0	0	0	0	0	0	634.988	299.631	179.779	12.6767	12.6767	337.661	0	0	1429.01	0	0	0	1477.41	0.116965
SRR7557152	1115.67	10.6508	400.293	0	57.8513	0	0	0	0	7.0901	5.31757	0	0	7.97636	0	0	0	0	0	0	0	0	213.016	5.32541	0	0	0	0	92.3071	0	1526.62	57.8513	20.384	0	310.649	0.011668
SRR7565965	1071.07	666.418	469.148	438.448	162.484	0	201.17	108.936	62.7981	184.55	440.868	37.1662	138.412	123.033	84.5852	86.2513	86.2513	130.021	130.021	181.514	1185.63	54.068	988.879	567.783	590.545	178.302	130.249	266.82	80.9313	174.508	2206.64	802.102	1180.35	1853.76	2978.02	0.207988
SRR7568320	542.114	343.339	424.18	5.07623	0	0	0	0	14.7497	0	710.936	0	0	0	0	0	0	0	0	0	77.0991	0	1044.28	814.122	591.57	77.0372	0	293.883	152.172	132.2	1309.63	5.07623	725.686	77.0991	3105.27	0.212583
SRR7558537	8.65958	42.3357	0	0	0	0	0	0	0	0	0	0	0	0	0	0	0	0	0	0	0	0	55.8062	0	18.2813	0	0	0	0	0	50.9953	0	0	0	74.0875	0.004004
SRR7561779	1134.49	485.845	679.165	0	61.182	0	303.361	10.3174	0	0	15.4761	0	0	0	0	123.038	123.038	192.247	192.247	43.5759	107.658	43.5759	1017.48	1121.77	948.797	180.602	38.1554	574.874	277.262	17.8058	2299.5	364.543	25.7935	825.379	4176.74	0.275981
SRR7565750	574.609	396.381	325.089	0	0	0	0	0	0	0	56.957	0	0	0	0	0	0	0	0	0	83.9029	0	1602.63	717.192	571.758	78.4206	0	171.1	57.0332	118.344	1296.08	0	56.957	83.9029	3316.48	0.15472
SRR7560844	897.298	582.161	834.751	0	74.4044	0	0	0	0	0	0	0	0	0	0	0	0	0	0	14.4067	115.254	31.2146	1421.72	1068.1	983.9	110.659	0	211.695	878.053	158.771	2314.21	74.4044	0	160.875	4832.9	0.20448
SRR7559911	925.901	718.108	1136.75	0	0	0	0	0	0	0	28.0196	0	12.4531	0	0	190.961	190.961	209.744	209.744	169.047	209.744	0	2169.6	1020.63	721.164	171.124	106.952	299.466	106.952	91.6734	2780.76	0	40.4727	1180.2	4687.56	0.333491
SRR7559069	2173.91	1263.04	1114.17	0	0	0	0	0	0	0	13.0393	0	0	0	0	0	0	0	0	0	0	0	3398.53	1576.8	984.501	0	0	878.847	0	4.80244	4551.11	0	13.0393	0	6843.48	0.351312
SRR7558695	1432.47	980.353	899.618	0	24.1649	0	0	0	0	0	33.1944	0	23.7103	0	0	0	0	0	0	0	0	0	2989.5	1093.38	770.442	11.5336	0	1093.38	405.981	0	3312.44	24.1649	56.9047	0	6364.22	0.394825
SRR7569299	6466.44	212.044	1535.05	108.358	0	0	154.543	0	0	0	0	0	0	0	0	914.174	914.174	168.06	168.06	182.835	578.054	25.8554	1770.66	188.484	177.61	56.1826	48.9333	28.9975	208.419	101.491	8213.54	262.901	0	2951.21	2580.78	0.038868
SRR7569503	3081.04	2028.76	1743.4	0	0	0	0	0	0	0	0	0	0	0	0	131.726	131.726	190.775	190.775	254.367	104.472	0	2541.52	2430.05	1721.1	0	98.0939	2153.61	0	22.2941	6853.19	0	0	1003.84	8966.67	0.320746
SRR7565608	118.826	0	21.2189	0	0	0	0	0	0	0	0	0	0	0	0	0	0	0	0	0	0	0	638.689	292.821	292.821	0	0	0	0	0	140.045	0	0	0	1224.33	0.016358
SRR7564526	1164.56	1305.78	1023.34	0	0	0	15.0573	0	0	0	0	0	0	0	0	0	0	13.9664	13.9664	0	57.8607	0	1452.8	1452.8	1325.12	58.0346	0	967.243	222.466	193.449	3493.68	15.0573	0	85.7935	5671.91	0.41744
SRR7558310	1057.25	374.568	356.444	0	0	0	0	0	0	0	22.4744	0	0	0	0	0	0	0	0	0	0	0	598.101	326.237	205.408	0	0	368.527	0	0	1788.26	0	22.4744	0	1498.27	0.145893
SRR7560315	959.068	638.659	621.398	0	0	0	0	0	0	0	138.538	0	0	0	0	46.2692	46.2692	93.6401	93.6401	48.4725	0	20.9313	1736.89	920.231	617.083	31.2857	34.5221	804.797	0	0	2219.13	0	138.538	349.223	4144.81	0.253938
SRR7563045	1482.56	1581.69	1359.75	0	0	0	0	0	0	0	0	0	0	0	0	0	0	0	0	0	16.3533	0	3764.11	2013.74	791.587	0	0	1911.65	0	0	4424.01	0	0	16.3533	8481.08	0.543125
SRR7561623	403.656	71.4161	0	0	0	0	0	0	0	0	356.621	0	0	0	0	0	0	0	0	0	0	0	64.171	6.21009	41.4006	0	0	0	0	0	475.072	0	356.621	0	111.782	0.002076
SRR7563995	1867.39	1338.27	993.385	0	182.949	0	16.4954	0	0	0	0	0	0	0	0	0	0	0	0	0	36.9991	0	1742.11	1469.44	868.106	33.8989	0	330.146	667.661	548.278	4199.04	199.445	0	36.9991	5659.64	0.313287
SRR7557079	1086.66	0	125.759	0	0	0	0	0	0	0	0	0	0	0	0	0	0	10.888	10.888	0	0	0	490.827	0	1.22096	0	0	0	0	0	1212.42	0	0	21.776	492.048	0.01758
SRR7565097	737.332	1026.16	1035.55	23.2707	0	0	9.30827	0	7.21809	12.0301	0	0	0	9.62412	0	0	0	89.6141	89.6141	58.9567	542.401	0	1970.13	922.839	164.373	44.6156	30.5265	868.83	37.571	115.061	2799.04	32.5789	28.8724	780.586	4153.95	0.374955
SRR7562018	591.433	580.909	290.455	12.9932	0	0	12.9932	0	0	0	0	0	0	0	0	0	0	0	0	0	0	0	463.044	227.312	448.31	33.6759	27.3617	136.808	0	0	1462.8	25.9865	0	0	1336.51	0.062874
SRR7559453	1998.1	832.273	686.544	0	0	0	12.6476	0	0	0	0	0	0	0	0	0	0	0	0	0	207.98	0	2200.5	1117.25	709.213	93.9141	32.3842	182.971	0	0	3516.92	12.6476	0	207.98	4336.24	0.32041
SRR7559261	144.68	121.693	0	0	0	0	0	0	0	0	0	0	0	0	0	0	0	0	0	0	0	0	9.46503	97.3546	41.9166	0	0	0	0	0	266.373	0	0	0	148.736	0.016443
SRR7565038	1338.98	846.911	888.081	15.6474	0	0	31.2947	0	0	0	0	0	0	0	0	0	0	0	0	74.5342	68.4909	0	2125.12	892.001	743.008	49.0111	35.288	1033.15	164.677	0	3073.97	46.9421	0	143.025	5042.26	0.320324
SRR7563442	963.49	537.101	619.386	13.7736	0	0	7.65202	0	0	0	0	0	0	0	0	58.8995	58.8995	108.738	108.738	93.6351	152.535	0	1659.18	1300.11	884.196	121.184	0	824.352	499.698	0	2119.98	21.4257	0	581.444	5288.72	0.222104
SRR7559957	1653.24	1072.74	1068.82	0	0	0	0	0	9.72233	31.1114	0	0	0	0	38.8893	0	0	0	0	0	251.026	0	3298.63	1884.65	1488.5	149.047	0	356.927	0	0	3794.8	0	79.7231	251.026	7177.77	0.299883
SRR7568730	651.656	444.311	509.788	0	0	0	0	0	0	0	28.6092	0	0	0	0	0	0	0	0	0	151.586	0	1239.39	1038.28	915.124	282.176	113.806	403.777	0	0	1605.75	0	28.6092	151.586	3992.56	0.207342
SRR7560923	1570.66	1020.93	903.13	0	0	0	0	0	0	0	0	0	0	0	0	0	0	0	0	0	60.4981	0	2532.69	1224.27	830.206	29.4499	0	1426.22	0	19.6333	3494.72	0	0	60.4981	6062.47	0.374293
SRR7564601	1167.42	179.074	390.863	12.2916	0	17.5595	193.154	0	0	0	0	0	0	0	0	0	0	45.7878	45.7878	96.8587	227.178	28.1771	1355.11	514.838	454.572	111.921	56.8216	65.4309	37.881	41.3248	1737.36	223.005	0	443.789	2637.9	0.096206
SRR7557583	615.835	806.744	1479.54	0	0	0	0	0	0	0	546.56	0	0	0	0	9.51643	9.51643	22.205	22.205	0	0	0	4081.45	1675.07	2118.47	0	0	1174.71	55.4251	6.15835	2902.12	0	546.56	63.4428	9111.28	0.680045
SRR7557777	0	0	0	0	0	0	0	0	0	0	0	0	0	0	0	0	0	0	0	0	0	0	0	5.4759	0	0	0	0	0	0	0	0	0	0	5.4759	0.003155
SRR7563776	520.441	491.272	396.088	0	13.4146	0	23.8482	0	0	0	80.5071	7.89285	0	0	0	0	0	0	0	15.3502	7.67512	0	1136.07	592.597	423.722	0	0	563.427	647.865	0	1407.8	37.2629	88.3999	23.0253	3363.68	0.145583
SRR7560574	1261.82	656.892	502.963	0	0	0	0	0	0	0	0	0	0	0	0	0	0	0	0	0	85.699	0	1096.13	748.072	670.618	110.789	0	504.924	0	0	2421.68	0	0	85.699	3130.53	0.147512
SRR7567093	1148.16	547.111	756.709	0	0	0	22.4908	71.9734	54.3799	38.3858	0	0	124.754	0	0	0	0	0	0	0	181.941	0	1296.11	1180.53	949.354	63.1875	0	254.291	72.4345	64.7287	2451.98	22.4908	289.493	181.941	3880.64	0.190175
SRR7557664	2121.93	1292.76	1035.97	0	64.2935	0	0	0	0	0	0	0	0	0	0	0	0	0	0	0	0	0	3781.24	1328.04	973.244	0	0	1279.04	9.80104	33.3235	4450.65	64.2935	0	0	7404.69	0.399334
SRR7564618	3424.48	235.158	1108.18	0	135.433	0	187.301	0	0	0	0	0	0	0	0	0	0	0	0	9.04334	30.1445	0	4832.49	1537.34	1599.07	105.821	97.0026	208.702	26.4552	32.3342	4767.82	322.734	0	39.1878	8439.22	0.162069
SRR7559087	1135.98	611.072	395.666	0	49.4722	0	0	0	0	0	0	0	0	0	0	0	0	0	0	0	25.8057	0	704.037	781.129	499.968	43.0811	20.4069	116.773	247.15	0	2142.72	49.4722	0	25.8057	2412.54	0.190126
SRR7560609	706.142	495.127	521.331	0	0	0	0	0	0	0	0	0	0	0	0	0	0	0	0	0	0	0	886.815	670.283	420.651	0	0	758.551	0	0	1722.6	0	0	0	2736.3	0.22278
SRR7559400	420.065	183.323	184.537	0	0	0	0	0	0	11.5424	38.0898	0	0	0	0	31.7014	31.7014	0	0	7.04476	31.7014	0	346.008	208.819	185.751	23.0672	9.71249	150.544	91.0546	98.339	787.926	0	49.6321	102.149	1113.29	0.086493
SRR7564472	2554.44	346.757	557.7	0	0	0	0	0	0	0	143.647	0	0	0	0	0	0	0	0	6.80856	28.2069	0	1834.92	418.998	310.155	32.7492	0	445.004	64.5353	0	3458.9	0	143.647	35.0155	3106.36	0.149294
SRR7564794	1246.12	760.651	800.89	0	1947.24	0	0	0	0	0	29.4468	0	0	0	0	0	0	0	0	0	0	0	71.3922	0	0	441.333	569.839	0	11.6824	0	2807.66	1947.24	29.4468	0	1094.25	0.255116
SRR7566677	61.526	44.9238	120.122	0	0	0	0	0	0	0	369.676	0	6.93762	0	8.91979	0	0	32.309	32.309	0	103.78	0	375.992	270.519	245.128	34.1811	3.90642	72.2687	115.239	0	226.572	0	385.533	168.398	1117.23	0.063915
SRR7565984	818.773	40.5122	42.6444	0	0	0	0	0	0	0	0	0	0	0	0	0	0	0	0	26.1164	93.5837	0	0	0	0	19.19	0	0	0	0	901.93	0	0	119.7	19.19	0.019447
SRR7557112	3742.94	570.283	474.499	0	0	0	0	0	0	0	44.7367	0	0	0	0	0	0	0	0	0	62.9355	0	2671.63	757.43	657.225	44.208	0	593.86	83.9951	32.4192	4787.72	0	44.7367	62.9355	4840.77	0.165533
SRR7560290	575.604	390.512	419.4	0	0	0	0	0	0	0	0	0	0	0	0	0	0	0	0	0	0	0	1551.35	672.965	500.712	0	0	375.534	87.7315	120.898	1385.52	0	0	0	3309.19	0.202711
SRR7558922	5416.05	145.361	784.232	0	0	0	0	0	0	0	0	0	0	0	0	0	0	0	0	0	0	0	3673.51	100.497	68.1941	0	0	0	0	0	6345.64	0	0	0	3842.2	0.043888
SRR7558969	1047.03	176.163	0	0	372.672	0	0	0	0	0	0	0	0	0	0	0	0	0	0	0	0	0	230.149	0	102.288	0	0	0	93.7643	0	1223.2	372.672	0	0	426.201	0.003855
SRR7567746	2258.62	1458.22	1238.11	307.652	0	0	412.645	0	0	0	0	0	17.6204	0	0	177.074	177.074	226.955	226.955	421.487	1920.38	129.688	2548.76	867.929	655.324	77.5383	145.072	747.87	145.072	225.111	4954.95	720.297	17.6204	3279.62	5412.68	0.29224
SRR7561133	983.472	703.308	600.904	0	0	0	0	0	0	0	0	7.68385	0	0	0	0	0	0	0	15.1575	26.5257	0	1696.44	697.512	579.65	27.0503	27.0503	9.66083	291.757	36.7111	2287.68	0	7.68385	41.6832	3365.83	0.197765
SRR7564991	1813.99	309.374	380.304	0	0	0	13.0984	0	0	0	233.997	0	0	0	0	38.4312	38.4312	33.8195	33.8195	118.368	216.752	0	1062.44	599.13	525.182	69.4206	54.3292	288.246	108.658	45.2743	2503.67	13.0984	233.997	479.621	2752.68	0.154436
SRR7567950	1568.16	1373.22	842.851	456.85	68.1019	0	567.515	0	0	0	0	0	0	0	0	0	0	127.789	127.789	95.842	357.229	92.9377	2135.8	1046.4	948.924	43.0026	65.9373	722.444	306.752	114.674	3784.23	1092.47	0	801.587	5383.93	0.252801
SRR7562277	1233.8	708.519	665.085	0	0	0	4.31094	0	0	0	0	0	0	0	0	0	0	0	0	0	0	0	2219.21	975.91	701.732	6.78658	6.78658	878.183	81.4389	88.2255	2607.4	4.31094	0	0	4958.27	0.285811
SRR7567068	385.565	425.018	489.578	0	0	0	0	0	0	0	0	0	0	0	0	39.436	39.436	98.59	98.59	59.154	0	0	971.983	367.632	477.025	48.4198	0	523.651	37.6599	0	1300.16	0	0	335.206	2426.37	0.176804
SRR7566523	94.5465	0	0	0	0	0	0	0	0	0	0	0	0	0	0	0	0	0	0	0	0	0	0	0	0	0	0	0	0	0	94.5465	0	0	0	0	0.000854
SRR7569246	2374.85	1808.69	1317.69	531.747	0	0	85.3721	234.87	202.039	431.858	224.768	75.7645	290.431	298.007	202.039	0	0	0	0	0	32.5055	0	3860.38	1741.05	1380.32	0	0	1275.1	318.149	27.5562	5501.23	617.119	1959.78	32.5055	8602.56	0.308742
SRR7557928	1590.28	465.524	771.707	0	0	0	20.5349	0	0	0	0	0	0	0	0	123.15	123.15	40.0238	40.0238	0	157.016	0	1596.53	412.41	665.48	96.8539	0	215.578	837.318	56.2378	2827.51	20.5349	0	483.364	3880.41	0.131301
SRR7562634	1052.48	643.014	524.723	0	0	0	0	0	0	0	481.297	0	0	0	0	0	0	0	0	0	0	0	1642.41	699.126	403.4	0	0	774.953	60.6617	0	2220.22	0	481.297	0	3580.55	0.271511
SRR7558403	1233.88	638.41	640.67	0	0	0	0	0	0	0	0	0	0	0	0	0	0	0	0	0	107.536	0	2205.62	813.549	619.201	61.0162	0	223.726	13.5591	0	2512.96	0	0	107.536	3936.67	0.275965
SRR7561678	319.845	0	130.511	0	0	0	0	0	0	37.2499	0	0	0	0	0	0	0	0	0	0	0	0	183.819	154.408	193.01	0	0	0	0	0	450.356	0	37.2499	0	531.236	0.015651
SRR7559484	441.484	301.918	316.159	0	0	0	0	0	0	0	363.233	0	0	0	0	43.4302	43.4302	16.8117	16.8117	50.4351	102.271	0	891.513	407.304	374.549	4.27242	0	99.6899	299.07	0	1059.56	0	363.233	273.19	2076.4	0.127203
SRR7558140	464.136	488.309	327.151	0	167.025	0	0	0	0	0	24.517	0	0	0	0	0	0	0	0	0	0	0	923.437	475.417	643.021	53.1822	0	288.473	0	0	1279.6	167.025	24.517	0	2383.53	-
SRR7559048	360.043	9.60114	0	0	453.798	0	0	0	0	0	18.9484	0	0	0	0	0	0	0	0	0	296.402	0	374.444	369.644	243.229	9.60114	0	0	0	16.0019	369.644	453.798	18.9484	296.402	1012.92	0.022979
SRR7566557	502.025	338.605	307.229	0	0	0	0	0	0	0	0	0	0	0	0	0	0	0	0	0	0	0	386.978	448.423	260.164	0	0	95.437	83.6708	31.3766	1147.86	0	0	0	1306.05	0.118381
SRR7564754	183.624	235.848	274.594	0	0	0	0	0	0	0	54.7209	0	0	0	0	0	0	26.349	26.349	0	41.1702	0	544.134	470.011	271.225	11.7924	0	274.594	52.2234	65.7004	694.066	0	54.7209	93.8682	1689.68	0.167376
SRR7565477	188.938	55.6035	48.7949	25.9002	0	0	0	0	0	0	0	0	0	0	0	0	0	0	0	0	0	0	263.833	77.164	71.4902	0	0	36.8799	0	27.2344	293.337	25.9002	0	0	476.601	0.040927
SRR7557862	2290.19	1887.33	1618.02	0	0	0	0	0	0	0	92.5495	0	0	0	0	0	0	0	0	0	0	0	3306.11	2012.13	1283.03	8.75791	24.0843	2307.71	15.3263	17.5158	5795.55	0	92.5495	0	8974.67	0.569027
SRR7567930	119.94	0	0	0	0	0	0	0	0	0	0	0	0	0	0	0	0	0	0	0	0	0	0	0	0	0	0	0	0	0	119.94	0	0	0	0	0.004945
SRR7563582	1594.54	0	0	0	0	0	0	0	0	0	0	0	0	0	0	345.247	345.247	0	0	0	0	0	330.941	0	0	0	0	0	71.6323	0	1594.54	0	0	690.495	402.574	0.00499
SRR7564845	877.233	362.942	532.658	0	0	0	0	0	0	0	0	0	0	0	0	0	0	0	0	0	73.1787	0	1171.85	811.844	733.231	82.2865	7.34701	626.7	0	0	1772.83	0	0	73.1787	3433.26	0.185353
SRR7562767	475.907	556.721	519.008	0	0	0	0	0	0	0	0	0	0	0	0	32.3911	32.3911	0	0	0	0	0	879.979	463.336	490.274	0	0	522.599	0	0	1551.64	0	0	64.7823	2356.19	0.210733
SRR7566635	1012.43	1563.06	357.778	1028.91	0	0	597.514	393.299	325.228	743.738	365.566	108.409	403.383	421.031	320.186	0	0	0	0	0	0	0	2164.43	1273.79	1283.94	0	0	149.708	0	0	2933.27	1626.43	3080.84	0	4871.86	0.157663
SRR7564341	268.384	89.8554	91.0377	32.1445	0	0	13.5996	0	0	0	0	0	0	0	0	0	0	0	0	57.878	101.286	0	282.572	75.6677	55.5685	112.319	109.955	0	353.51	33.1046	449.277	45.7441	0	159.164	1022.7	0.055009
SRR7567776	189.552	0	105.796	0	0	0	0	0	0	0	0	0	0	0	0	0	0	0	0	0	0	0	0	0	0	0	0	0	0	0	295.348	0	0	0	0	0.00258
SRR7562764	1549.15	353.365	436.759	0	7.05531	0	166.505	0	0	0	153.481	0	0	0	0	68.4073	68.4073	105.461	105.461	62.7067	186.695	12.8264	1581.66	821.22	644.538	114.49	52.298	330.75	91.8749	0	2339.28	173.561	153.481	609.965	3636.83	0.154703
SRR7563984	874.425	0	61.0811	0	0	0	0	0	0	0	330.275	0	0	0	0	0	0	0	0	0	0	0	107.696	101.266	0	0	0	0	0	0	935.506	0	330.275	0	208.962	0.004099
SRR7560297	236.576	37.637	134.418	0	0	0	0	0	0	0	0	8.69025	0	0	0	0	0	0	0	0	0	0	193.562	35.8448	0	0	0	0	0	0	408.631	0	8.69025	0	229.407	0.051871
SRR7560095	1550.04	0	248.793	0	0	0	0	0	0	0	0	0	0	0	0	0	0	0	0	0	27.1843	0	1333.46	87.7041	0	0	0	0	0	23.2684	1798.83	0	0	27.1843	1444.43	0.071325
SRR7566814	470.966	135.221	265.166	0	0	0	0	0	0	0	3.92373	0	0	0	0	0	0	0	0	0	116.613	0	974.913	669.511	489.435	124.008	0	255.272	0	0	871.353	0	3.92373	116.613	2513.14	0.079136
SRR7562676	1932.65	870.761	1448.89	0	0	0	0	249.111	164.667	412.934	228	0	332.712	236.445	0	0	0	0	0	0	578.366	0	5141.3	3023.87	2799.44	475.033	0	1331.52	53.9269	105.475	4252.3	0	1623.87	578.366	12930.6	0.394645
SRR7562119	1087.87	726.505	730.269	0	0	0	0	0	0	0	0	0	0	0	0	0	0	0	0	0	243.018	0	1949.89	1648.75	1287.38	154.335	0	293.613	0	0	2544.65	0	0	243.018	5333.97	0.240332
SRR7568057	369.901	220.794	22.9396	49.4479	0	0	39.2674	55.8736	35.8164	44.4124	41.547	0	61.6042	71.6328	44.4124	48.2975	48.2975	107.959	107.959	68.1847	69.6052	0	71.6863	179.216	87.4573	8.60236	21.5059	0	80.2886	0	613.635	88.7153	355.299	450.303	448.756	0.033379
SRR7557759	1082.21	734.451	705.903	0	0	0	0	0	38.7993	0	0	23.2796	12.9331	0	25.8662	0	0	0	0	0	47.0153	0	1575.31	833.07	643.618	0	0	591.713	210.214	0	2522.57	0	100.878	47.0153	3853.92	0.192787
SRR7558165	13.5236	0	0	0	0	0	0	0	0	0	0	0	0	0	0	0	0	0	0	0	0	0	0	0	0	0	0	0	0	0	13.5236	0	0	0	0	0.00192
SRR7557923	872.134	0	261.868	0	0	0	0	0	0	0	0	0	0	0	0	0	0	0	0	0	0	0	484.266	0	0	0	0	0	0	0	1134	0	0	0	484.266	0.002271
SRR7563798	1020.8	486.407	357.717	0	16.8637	0	0	0	0	0	257.083	0	0	0	0	0	0	0	0	0	0	0	501.676	76.342	294.462	0	0	0	0	0	1864.92	16.8637	257.083	0	872.479	0.098355
SRR7565190	682.312	344.798	450.423	23.7337	84.3865	0	7.91124	17.7059	14.1647	16.5255	279.753	0	15.3451	0	11.8039	0	0	0	0	0	373.857	0	690.811	486.846	456.494	13.3549	0	541.479	72.8447	94.6981	1477.53	116.031	355.298	373.857	2356.53	0.223697
SRR7561169	1703.72	1664.03	1659.06	0	0	0	0	0	0	0	162.99	0	0	0	0	27.618	27.618	0	0	0	0	0	3371.06	1865.83	984.19	0	0	1877.4	0	0	5026.81	0	162.99	55.2359	8098.48	0.556409
SRR7564158	2128.33	1403.05	1221.74	0	0	0	0	0	0	0	17.9486	0	15.705	0	0	0	0	0	0	22.3644	0	0	3507.64	1675.03	1321.03	0	0	1536.88	869.894	0	4753.12	0	33.6536	22.3644	8910.47	0.375143
SRR7564779	119.246	250.722	55.0365	0	0	0	0	0	0	0	0	0	0	0	0	0	0	0	0	0	0	0	0	0	103.958	0	0	122.303	0	0	425.004	0	0	0	226.261	0.05271
SRR7560201	1488.01	1008.6	921.941	0	0	0	0	0	0	0	298.331	0	0	0	0	0	0	0	0	0	44.7551	13.0536	1266.75	1074.98	984.633	40.5654	0	1185.62	0	0	3418.56	0	298.331	57.8087	4552.55	0.388316
SRR7566572	73.0096	0	0	0	0	0	0	0	0	0	0	0	0	0	0	0	0	0	0	0	0	0	0	0	0	0	0	0	0	0	73.0096	0	0	0	0	0.001745
SRR7559234	747.197	686.885	492.547	0	0	0	24.5837	0	0	0	0	33.898	0	71.1858	23.7286	0	0	105.306	105.306	0	210.612	44.1606	1551.36	1075.56	737.145	113.922	23.4546	0	144.078	0	1926.63	24.5837	128.812	465.385	3645.52	0.22734
SRR7563433	1614.59	989.232	954.49	0	0	0	0	0	0	0	0	0	0	0	0	0	0	0	0	0	80.5299	0	1318.37	1150.14	912.434	76.7981	0	1155.63	521.13	0	3558.31	0	0	80.5299	5134.5	0.291355
SRR7563569	1011.55	45.2449	305.403	34.989	116.63	113.298	104.967	0	0	0	74.6183	0	0	0	0	0	0	0	0	0	0	0	618.886	0	0	0	54.9402	0	0	0	1362.19	369.883	74.6183	0	673.826	0.025559
SRR7568234	1426.19	385.754	335.055	263.066	158.286	0	236.314	0	0	0	388.115	0	0	0	0	0	0	104.825	104.825	58.9638	401.827	30.5738	1428.39	978.712	738.443	132.258	44.0861	290.969	138.871	114.624	2147	657.666	388.115	701.014	3866.35	0.147908
SRR7569094	351.175	145.979	121.19	9.94014	18.4603	0	0	0	0	0	0	0	0	0	0	0	0	0	0	0	0	0	356.684	139.093	143.224	107.418	92.2695	41.3147	0	0	618.343	28.4004	0	0	880.003	0.131078
SRR7557937	629.805	0	0	0	0	0	0	0	0	0	0	0	0	0	0	311.109	311.109	0	0	0	60.2147	0	338.508	0	0	0	0	0	64.2864	0	629.805	0	0	682.433	402.794	0.001976
SRR7560422	1307.5	250.35	320.827	0	0	0	72.9838	0	0	0	0	0	0	0	0	56.3208	56.3208	112.642	112.642	0	146.017	33.3753	807.853	192.496	161.991	41.0238	51.5427	0	71.5286	7.36324	1878.68	72.9838	0	517.317	1333.8	0.042899
SRR7565399	782.11	623.479	342.361	0	252.371	0	0	0	0	0	0	0	0	0	0	0	0	0	0	0	9.9675	0	930.701	786.126	690.747	14.0559	0	225.898	324.29	301.198	1747.95	252.371	0	9.9675	3273.02	0.176742
SRR7559430	417.479	69.0047	86.2559	0	130.233	0	0	0	0	0	0	0	0	0	0	0	0	0	0	0	0	0	322.597	0	70.7298	117.308	117.308	0	0	0	572.739	130.233	0	0	627.943	0.067763
SRR7561598	6.14501	0	0	0	0	0	0	0	0	0	0	0	0	0	0	0	0	0	0	0	0	0	2.63357	0	0	0	0	0	0	0	6.14501	0	0	0	2.63357	0.001723
SRR7559756	802.685	370.47	168.084	0	138.312	0	0	0	0	104.457	0	0	0	0	0	0	0	0	0	0	26.0417	0	864.43	253.841	363.609	121.775	111.484	6.86056	96.0478	87.4721	1341.24	138.312	104.457	26.0417	1905.52	0.124627
SRR7557048	1209.28	795.911	832.343	61.9442	0	0	0	54.4787	43.0095	103.223	24.372	22.9384	68.8152	55.9123	30.1066	29.9514	29.9514	12.8363	12.8363	52.7715	195.397	19.9676	2047.23	1081.77	906.61	86.8776	0	922.023	191.971	100.89	2837.53	61.9442	402.855	353.712	5337.37	0.259645
SRR7558344	1446.07	1057.33	1043.71	0	0	0	0	0	0	0	42.6752	0	6.32226	9.48339	0	0	0	0	0	0	0	0	2447.43	1198	847.071	6.05051	0	1378	0	0	3547.11	0	58.4809	0	5876.55	0.400396
SRR7569308	2935.71	2240.91	2160.28	0	0	0	0	0	0	0	0	17.1769	0	0	0	0	0	127.871	127.871	82.7398	72.7108	0	2748.37	2722.29	1849.64	54.5406	33.1986	1731.07	163.622	125.68	7336.89	0	17.1769	411.192	9428.4	0.586505
SRR7567968	522.379	510.287	667.484	0	0	0	0	0	0	0	0	0	0	0	0	0	0	26.845	26.845	19.5236	97.6182	0	1163.26	623.953	505.45	48.3684	0	377.274	0	0	1700.15	0	0	170.832	2718.31	0.232807
SRR7557548	2225.14	105.319	656.561	108.78	0	0	0	0	0	0	0	0	0	0	0	0	0	0	0	0	36.1564	0	1100.24	141.172	80.6696	0	0	0	264.417	286.825	2987.02	108.78	0	36.1564	1873.33	0.108244
SRR7562609	364.116	0	49.9767	0	0	0	0	0	0	0	361.523	0	0	0	0	0	0	0	0	0	0	0	0	64.2558	0	0	0	0	0	0	414.093	0	361.523	0	64.2558	0.007119
SRR7565127	998.417	146.779	322.59	0	0	0	0	0	0	0	273.644	0	0	0	0	0	0	0	0	0	160.2	22.6545	1212.94	291.944	220.974	219.361	219.361	8.06476	40.3238	0	1467.79	0	273.644	182.854	2212.97	0.113479
SRR7567062	524.47	0	161.461	0	0	0	0	0	0	0	0	0	0	0	0	0	0	0	0	0	0	0	324.035	76.8331	93.536	0	0	0	0	0	685.931	0	0	0	494.405	0.005973
SRR7564917	1934.45	1341.57	1165.05	35.3767	0	0	3.65965	37.335	0	18.0238	267.782	0	12.8741	0	41.1973	0	0	0	0	0	0	0	3431.85	1627.66	1176.01	0	0	1548.53	120.523	120.523	4441.07	39.0363	377.212	0	8025.1	0.444752
SRR7567795	0	0	16.7467	0	0	0	0	0	0	0	0	0	0	0	0	0	0	0	0	0	0	0	0	0	0	0	0	0	0	0	16.7467	0	0	0	0	0.001261
SRR7568597	54.4493	5.58454	20.942	0	0	0	0	0	0	0	0	0	0	0	0	0	0	0	0	0	0	0	73.9952	44.6763	34.9034	0	0	0	0	0	80.9758	0	0	0	153.575	0.001179
SRR7564380	1394.12	656.479	710.584	0	0	0	0	0	0	0	0	0	0	0	0	0	0	0	0	0	0	0	1291.32	1129	912.578	23.4457	0	55.9089	557.286	355.292	2761.18	0	0	0	4324.82	0.286371
SRR7565509	361.424	182.907	278.018	0	0	0	0	0	0	0	0	0	0	0	0	0	0	0	0	0	125.723	0	1095.98	877.953	743.333	103.891	11.706	241.437	0	0	822.349	0	0	125.723	3074.3	0.12476
SRR7559294	850.262	0	261.319	0	0	0	0	0	0	0	0	0	0	0	0	0	0	0	0	0	27.8083	0	508.987	255.469	179.413	0	0	0	0	0	1111.58	0	0	27.8083	943.869	0.022348
SRR7560103	1022.06	657.345	580.943	0	0	0	0	0	0	0	301.93	0	0	0	0	0	0	0	0	0	17.0745	0	1020.61	651.579	495.892	0	0	445.438	387.776	11.5324	2260.34	0	301.93	17.0745	3012.83	0.13683
SRR7561766	142.414	417.16	80.6593	0	0	0	26.9353	0	0	11.115	0	0	0	0	0	45.2503	45.2503	99.0615	99.0615	72.1559	147.981	0	289.869	497.819	354.145	51.6724	39.0694	0	0	11.3427	640.233	26.9353	11.115	508.76	1243.92	0.10469
SRR7568865	847.866	679.406	622.325	0	46.0623	0	0	0	0	0	192.145	0	0	0	0	0	0	25.9741	25.9741	77.9223	180.452	0	1677.63	687.76	270.092	64.0424	23.6678	744.841	221.364	0	2149.6	46.0623	192.145	310.322	3689.4	0.176356
SRR7563658	1007.87	249.522	463.166	0	0	0	0	0	0	0	0	0	0	0	0	0	0	0	0	0	161.911	0	1058.43	950.794	777.923	194.073	63.6037	300.079	269.093	487.629	1720.56	0	0	161.911	4101.63	0.206147
SRR7568176	768.474	734.004	809.026	0	0	0	0	0	0	0	36.0017	0	0	0	0	0	0	0	0	8.07013	219.911	0	2114.82	1309.85	433.914	87.1883	0	934.74	0	0	2311.5	0	36.0017	227.981	4880.52	0.265022
SRR7564280	531.62	312.468	318.124	0	78.4971	0	0	0	26.8859	12.7354	0	0	0	0	14.1505	0	0	0	0	0	0	0	999.616	342.16	272.88	21.2083	21.2083	316.71	63.6248	0	1162.21	78.4971	53.7718	0	2037.41	0.170793
SRR7561508	191.325	0	0	0	0	0	0	0	0	0	0	0	0	0	0	0	0	0	0	0	0	0	0	0	17.2724	0	0	0	0	0	191.325	0	0	0	17.2724	0.009135
SRR7565864	792.186	548.307	487.758	0	0	0	0	0	0	0	0	0	0	0	0	0	0	0	0	0	0	0	797.232	708.09	588.673	53.8216	0	708.09	0	0	1828.25	0	0	0	2855.91	0.218358
SRR7569267	928.762	667.503	714.874	9.53215	0	0	34.0434	0	0	0	0	0	0	0	0	0	0	33.8231	33.8231	12.6837	60.5997	0	1972.36	910.101	783.778	53.1131	4.30647	139.243	310.066	50.2422	2311.14	43.5755	0	140.929	4223.21	0.206057
SRR7556873	387.043	452.499	384.197	0	11.8387	0	0	0	0	0	0	0	0	0	0	0	0	0	0	19.7663	14.1188	0	563.489	665.941	537.876	31.3049	0	614.715	179.292	0	1223.74	11.8387	0	33.885	2592.62	0.177003
SRR7567556	1147.26	365.126	76.8686	0	0	0	138.036	0	0	0	0	0	0	0	0	48.6985	48.6985	80.5399	80.5399	58.0636	288.445	28.0953	428.542	9.60857	122.99	13.452	0	0	57.6514	57.6514	1589.26	138.036	0	633.081	689.896	0.025514
SRR7563277	1366.33	238.359	316.51	102.789	0	0	22.6938	0	0	0	0	0	0	0	0	0	0	74.8431	74.8431	18.7108	239.231	26.7297	1348.1	79.4531	44.2853	27.3527	20.8402	0	32.5628	48.1929	1921.2	125.483	0	434.357	1600.79	0.0422
SRR7559663	2746.32	16.7356	997.444	0	110.854	0	0	0	0	6.80174	0	0	0	0	0	0	0	0	0	0	0	0	908.745	33.4713	0	0	0	13.3885	153.968	0	3760.5	110.854	6.80174	0	1109.57	0.024899
SRR7563356	1376.16	1132.3	1187.92	0	0	0	0	0	0	0	275.645	0	0	0	0	0	0	0	0	10.3514	11.8302	0	2511.32	1316.27	1042.46	72.7298	0	1386.15	25.6694	0	3696.39	0	275.645	22.1816	6354.59	0.457472
SRR7563624	125.448	79.8306	0	0	0	0	0	0	0	0	0	0	0	0	0	0	0	0	0	0	0	0	64.6247	24.7095	104.54	0	0	112.143	0	0	205.279	0	0	0	306.017	0.036062
SRR7560744	6998.31	0	949.185	0	0	0	0	0	0	0	0	0	0	0	0	66.0579	66.0579	0	0	0	0	0	1467.39	0	0	0	0	0	0	0	7947.5	0	0	132.116	1467.39	0.004526
SRR7557229	119.478	9.27986	86.9987	0	0	0	0	0	0	0	0	0	0	0	0	0	0	0	0	0	7.93561	0	278.396	113.678	111.358	9.27986	0	45.2393	56.8392	0	215.757	0	0	7.93561	614.791	0.048588
SRR7566896	753.036	314.934	389.77	10.2996	0	0	7.35689	0	0	25.1361	0	0	0	9.42604	0	0	0	0	0	0	204.941	0	1674.45	1442.15	1036.79	199.562	90.4266	353.911	559.71	216.712	1457.74	17.6565	34.5621	204.941	5573.71	0.172695
SRR7564567	745.536	807.061	553.724	0	44.37	0	87.5076	0	0	0	0	0	0	0	0	0	0	0	0	0	143.876	0	903.571	855.316	986.81	130.288	12.0637	650.233	115.811	101.335	2106.32	131.878	0	143.876	3755.43	0.228464
SRR7564546	868.28	586.904	598.98	0	49.2958	0	4.92958	0	0	0	0	0	0	0	0	0	0	9.73881	9.73881	0	96.1708	17.0429	1377.9	1123.09	762.009	86.9487	0	670.23	50.7201	0	2054.16	54.2253	0	132.691	4070.89	0.236885
SRR7559095	1282.32	718.75	742.232	0	0	0	41.696	0	0	0	51.5681	0	0	0	0	0	0	0	0	0	31.93	0	1215.95	1208.81	855.558	29.6076	13.2724	940.297	223.589	216.442	2743.3	41.696	51.5681	31.93	4703.53	0.368256
SRR7569992	1711.1	809.383	725.703	0	97.0845	0	14.2771	0	0	0	0	0	0	0	0	0	0	0	0	0	45.9514	0	1946.27	1462.95	897.39	59.1527	0	885.848	148.603	63.481	3246.19	111.362	0	45.9514	5463.69	0.308929
SRR7564018	2894.36	0	179.743	0	0	0	0	0	0	0	0	0	0	0	0	0	0	0	0	0	0	0	2653.06	0	0	0	0	0	0	0	3074.11	0	0	0	2653.06	0.032365
SRR7568827	1450.7	641.193	961.789	0	11.7704	0	0	0	16.3192	0	0	0	0	0	0	156.259	156.259	370.086	370.086	168.595	267.285	74.0173	1699.16	1009.88	1234.3	176.328	0	705.312	392.73	0	3053.68	11.7704	16.3192	1562.59	5217.7	0.264671
SRR7565252	1054.45	770.229	802.914	0	0	0	0	0	0	0	236.984	0	0	0	0	105.137	105.137	106.577	106.577	86.414	116.659	0	1408.3	1017.5	800.072	38.3693	46.8959	1008.97	287.06	49.738	2627.59	0	236.984	626.501	4656.9	0.290373
SRR7558010	2307.92	152.345	704.882	0	0	0	15.1433	0	0	0	0	0	0	0	0	0	0	0	0	0	30.2928	0	2839.99	613.929	743.536	0	0	0	56.8453	120.512	3165.15	15.1433	0	30.2928	4374.81	0.143809
SRR7557543	1242.14	991.217	1140.7	0	0	0	0	0	0	0	159.953	0	0	0	0	0	0	0	0	0	0	0	2206.66	1546.44	1087.31	0	0	975.201	108.553	69.403	3374.05	0	159.953	0	5993.57	0.355063
SRR7562922	1250.21	299.595	188.353	0	0	0	13.1026	0	0	0	0	0	0	0	0	28.3701	28.3701	116.06	116.06	79.9521	404.919	43.8447	1002.44	305.916	256.615	64.4698	32.867	87.2239	0	61.9416	1738.16	13.1026	0	817.575	1811.48	0.10161
SRR7560498	807.747	615.877	585.084	0	0	0	0	0	0	0	0	0	0	0	0	0	0	0	0	0	188.347	0	1539.69	1558.64	1025.67	123.175	0	277.145	485.596	18.9501	2008.71	0	0	188.347	5028.88	0.159982
SRR7569039	543.583	0	27.5232	0	0	0	0	0	0	0	0	0	0	0	0	0	0	0	0	0	38.3889	0	434.474	209.373	153.344	36.37	0	66.8421	0	0	571.107	0	0	38.3889	900.402	0.031425
SRR7566589	1606.88	846.983	1062.14	0	85.0252	0	0	0	0	0	35.4368	0	0	0	0	0	0	0	0	0	143.356	0	2165.27	1412.21	857.229	158.809	0	1215.83	133.195	61.4746	3516	85.0252	35.4368	143.356	6004.02	0.307663
SRR7557352	250.648	559.709	721.143	0	0	0	0	0	0	0	0	0	0	0	0	0	0	0	0	0	122.222	0	1789.58	797.612	1064.19	118.951	0	274.013	0	353.668	1531.5	0	0	122.222	4398.02	0.075791
SRR7562484	252.305	58.5707	126.152	0	0	0	0	0	0	0	0	0	0	0	0	0	0	6.63602	6.63602	0	48.6642	0	756.914	373.951	229.777	155.438	155.438	0	256.81	103.625	437.028	0	0	61.9362	2031.95	0.088788
SRR7559782	355.864	62.0971	54.932	0	0	0	0	0	0	0	0	0	0	0	0	11.9541	11.9541	0	0	0	0	0	124.194	195.845	183.903	0	0	0	0	0	472.893	0	0	23.9083	503.941	0.065817
SRR7558383	1070.36	899.576	675.786	0	0	0	0	0	0	0	0	0	0	0	0	20.6634	20.6634	0	0	25.0913	42.8028	0	1793.26	878.964	591.865	0	16.1953	806.821	48.5859	0	2645.72	0	0	109.221	4135.69	0.245586
SRR7568873	578.426	82.782	390.857	0	0	0	0	0	0	0	0	0	0	0	0	0	0	0	0	0	42.4309	0	684.261	577.378	414.958	16.766	0	279.782	228.436	248.346	1052.06	0	0	42.4309	2449.93	0.166638
SRR7562912	676.286	553.153	405.393	0	0	0	0	0	0	0	36.6262	0	0	0	0	93.182	93.182	229.228	229.228	186.364	268.364	0	1462.45	1219.97	740.695	178.07	68.197	674.392	699.019	39.7816	1634.83	0	36.6262	1099.55	5082.57	0.178677
SRR7564113	1373.38	741.162	718.145	0	0	0	0	0	0	7.83994	0	0	0	0	0	0	0	0	0	17.091	180.232	0	2539.59	1919.66	1331.94	165.726	0	1209.18	64.4489	0	2832.68	0	7.83994	197.323	7230.55	0.278551
SRR7559841	931.23	64.8109	119.388	0	13.1578	0	0	0	0	0	553.645	0	18.9723	0	0	0	0	0	0	0	266.856	0	728.27	71.6331	95.5108	107.45	107.45	0	857.891	187.61	1115.43	13.1578	572.617	266.856	2155.81	0.068725
SRR7562405	432.785	87.8977	136.316	0	0	0	0	0	0	0	32.8586	0	0	0	0	9.75708	9.75708	6.00436	6.00436	0	19.5142	0	273.377	160.898	133.336	23.0918	0	137.806	237.622	0	656.998	0	32.8586	51.037	966.13	0.073941
SRR7563548	1161.24	0	355.618	0	0	0	0	0	0	0	0	0	0	0	0	0	0	0	0	0	255.716	0	798.876	188.764	188.764	0	0	0	0	0	1516.85	0	0	255.716	1176.4	0.012143
SRR7560265	589.688	128.367	130.373	0	0	0	0	0	0	0	0	0	0	0	0	0	0	0	0	0	0	0	292.838	178.511	252.723	0	0	128.367	0	0	848.428	0	0	0	852.44	0.095915
SRR7557918	1867.36	287.853	116.618	224.844	86.5954	0	89.6339	95.9571	83.7721	149.267	105.096	41.1245	9.13877	124.897	123.373	0	0	0	0	0	0	0	2388.44	648.039	591.945	0	0	246.521	54.6183	0	2271.83	401.074	732.625	0	3929.57	0.07522
SRR7565449	1215.4	814.016	859.03	0	0	0	34.4296	0	0	0	0	0	0	0	0	0	0	0	0	0	230.502	0	2742.14	1149.12	914.048	87.5286	0	1094.11	45.0147	161.303	2888.44	34.4296	0	230.502	6193.27	0.349254
SRR7567272	1058.24	760.962	550.934	0	0	0	30.7892	0	0	0	0	0	0	7.6877	0	36.6039	36.6039	46.5304	46.5304	50.2528	176.815	16.1305	1556.2	637.563	517.903	52.3512	28.0453	340.906	245.552	24.3059	2370.14	30.7892	7.6877	409.467	3402.83	0.169679
SRR7569131	1657.29	756.349	742.048	0	0	0	50.6697	0	0	0	224.807	0	0	0	0	0	0	0	0	0	29.7308	0	2156.23	997.872	657.833	41.3132	0	734.103	143.007	185.909	3155.69	50.6697	224.807	29.7308	4916.27	0.237111
SRR7567270	4584.51	705.059	813.905	0	507.508	0	125.25	0	0	0	28.0162	0	0	0	0	29.7072	29.7072	31.3575	31.3575	49.5119	460.461	0	3864.83	709.933	565.347	774.915	781.414	0	71.4807	38.9895	6103.47	632.758	28.0162	632.102	6806.91	0.262489
SRR7561127	1294.58	1156.61	499.046	393.224	0	0	555.41	171.539	119.205	318.365	440.478	91.5845	244.225	209.336	139.557	0	0	0	0	20.8084	28.2399	0	1190.37	573.903	981.947	0	0	253.926	48.4368	0	2950.24	948.634	1734.29	49.0483	3048.59	0.15432
SRR7561551	801.67	693.095	342.086	0	0	0	0	0	0	0	188.239	0	0	0	0	0	0	0	0	0	0	0	1166.07	737.715	441.737	0	0	581.546	16.3606	0	1836.85	0	188.239	0	2943.42	0.169987
SRR7564036	469.287	296.317	296.317	0	0	0	10.1124	0	0	4.33707	0	0	0	0	0	0	0	0	0	15.5437	79.1314	0	503.314	372.877	221.174	38.2802	0	219.757	25.5201	11.3423	1061.92	10.1124	4.33707	94.6751	1392.26	0.171954
SRR7560883	27.2989	0	0	0	0	0	0	0	0	0	0	0	0	0	0	0	0	0	0	0	0	0	0	0	0	0	0	0	0	0	27.2989	0	0	0	0	0.000471
SRR7569504	3557.84	384.58	1134.79	95.1598	0	0	133.59	29.2711	60.4937	169.773	89.7648	0	64.3965	0	62.4451	0	0	83.5278	83.5278	104.41	410.045	0	2341.58	282.278	445.203	26.5227	41.6786	0	210.287	77.6738	5077.21	228.75	476.144	681.511	3425.22	0.057279
SRR7567752	192.904	145.75	84.3061	0	265.936	0	0	0	0	0	0	0	0	0	6.88126	0	0	0	0	0	0	0	81.4483	22.8627	165.754	0	0	54.2988	194.333	0	422.959	265.936	6.88126	0	518.697	0.050806
SRR7563997	388.79	643.734	584.247	0	0	0	0	0	8.63864	0	866.024	0	0	0	0	81.6884	81.6884	139.73	139.73	146.179	150.479	0	919.923	539.632	601.243	10.6227	76.4832	815.821	501.39	0	1616.77	0	874.663	739.495	3465.12	0.243595
SRR7566881	923.635	321.357	587.381	0	0	0	0	0	0	0	0	0	0	0	0	58.3695	58.3695	0	0	0	211.86	0	1181.15	1061.97	732.098	123.435	0	363.921	355.408	159.614	1832.37	0	0	328.599	3977.59	0.197987
SRR7561287	7.9658	179.231	0	0	0	0	0	0	0	0	0	0	0	0	0	0	0	0	0	0	35.5892	0	20.9102	0	99.5725	0	0	0	0	0	187.196	0	0	35.5892	120.483	0.001839
SRR7565619	388.918	267.381	250.019	0	0	0	52.7045	0	0	0	0	0	0	0	0	0	0	0	0	0	0	0	934.098	475.73	343.776	26.0436	0	284.744	121.537	0	906.318	52.7045	0	0	2185.93	0.089035
SRR7563282	291.637	115.856	169.789	0	0	0	0	0	0	0	0	0	0	0	0	0	0	0	0	0	42.7784	0	371.538	443.448	189.764	53.9329	0	127.841	11.9851	0	577.282	0	0	42.7784	1198.51	0.100014
SRR7564904	1927.24	1242.65	1062.5	0	0	0	93.583	0	0	0	7.00953	0	0	0	0	0	0	0	0	4.24859	80.7232	0	3080.24	1447.95	873.963	102.228	40.2207	1055.79	239.648	0	4232.39	93.583	7.00953	84.9718	6840.04	0.455836
SRR7564768	918.858	658.171	646.556	0	0	0	0	0	0	0	163.911	0	0	0	0	0	0	0	0	0	22.2749	0	1093.08	909.825	629.779	33.5538	0	988.547	12.9053	23.2296	2223.59	0	163.911	22.2749	3690.92	0.298644
SRR7565657	107.336	0	53.668	0	0	0	0	0	0	0	0	0	0	0	0	0	0	0	0	0	0	0	15.8365	0	0	0	0	0	0	0	161.004	0	0	0	15.8365	0.001497
SRR7566041	477.424	186.157	412.839	0	0	0	0	0	0	0	88.5074	0	0	0	0	0	0	0	0	0	56.375	0	871.268	590.132	582.534	53.1878	0	386.245	0	0	1076.42	0	88.5074	56.375	2483.37	0.186312
SRR7561584	949.17	11.8989	123.566	0	268.196	0	0	0	0	0	0	0	0	0	0	0	0	0	0	0	0	0	360.63	4.57652	0	0	0	0	226.995	0	1084.63	268.196	0	0	592.201	0.020619
SRR7561522	504.989	45.2229	226.115	0	0	0	6.33644	0	2.43813	0	6.09532	0	0	7.31438	10.9716	8.73961	8.73961	0	0	0	229.727	0	806.475	164.561	208.528	15.0743	15.0743	0	8.79334	0	776.327	6.33644	26.8194	247.206	1218.51	0.061604
SRR7565026	138.123	0	0	0	0	0	0	0	0	0	0	0	0	0	0	0	0	0	0	0	0	0	0	0	0	0	0	0	0	0	138.123	0	0	0	0	0.0015
SRR7561717	846.668	229.865	355.013	0	105.881	0	0	0	0	0	0	0	0	0	0	6.5587	6.5587	0	0	0	152.162	0	1738.03	1090.58	937.337	150.689	6.38513	283.5	0	0	1431.55	105.881	0	165.279	4206.52	0.108567
SRR7558561	148.824	107.898	90.2248	0	0	0	0	0	0	0	586.533	0	0	0	0	0	0	0	0	0	12.9377	0	255.792	131.151	119.99	0	0	141.383	33.4855	20.4634	346.947	0	586.533	12.9377	702.265	0.104865
SRR7564829	2967.21	1721.1	1751.87	0	0	0	68.3605	0	0	0	0	0	0	0	0	88.3148	88.3148	123.641	123.641	117.753	121.678	0	4432.55	1830.71	980.738	0	0	1867.25	496.138	221.147	6440.18	68.3605	0	663.342	9828.54	0.538618
SRR7566808	1642.77	1244.76	1060.45	0	0	0	0	0	0	0	0	0	0	0	0	125.326	125.326	165.323	165.323	199.988	199.988	0	1501.2	1674.82	982.99	13.3558	74.7927	0	365.95	0	3947.99	0	0	981.273	4613.11	0.20142
SRR7563276	10253.7	1432.65	0	0	0	0	0	0	0	0	0	0	0	0	0	0	0	0	0	0	0	0	5868.03	0	0	0	0	0	0	0	11686.4	0	0	0	5868.03	0.007987
SRR7569438	1005.94	86.3605	307.06	0	129.068	0	0	0	0	0	174.89	0	0	0	0	0	0	0	0	0	0	0	450.994	147.133	361.435	0	0	15.9927	103.952	123.144	1399.36	129.068	174.89	0	1202.65	0.046013
SRR7567781	692.858	584.974	576.583	0	0	0	2.49197	0	0	0	0	0	0	0	0	0	0	0	0	0	26.5502	0	1331.77	805.537	632.922	31.1666	0	424.346	293.686	316.461	1854.41	2.49197	0	26.5502	3835.89	0.260197
SRR7561613	809.687	447.055	778.988	0	0	0	0	0	0	0	0	0	0	0	0	0	0	0	0	7.77166	34.9725	0	2185.39	780.907	840.387	38.3738	0	876.842	243.674	24.943	2035.73	0	0	42.7441	4990.51	0.30236
SRR7561307	647.779	476.1	601.762	0	0	0	0	0	0	0	0	0	0	0	0	0	0	0	0	0	97.4551	0	1380.51	1015.92	736.273	63.7159	0	196.457	0	0	1725.64	0	0	97.4551	3392.87	0.201253
SRR7562842	663.749	147.5	99.9999	0	0	0	0	0	0	0	0	0	0	0	0	0	0	0	0	0	70.9493	0	445	518.749	175	52.4999	0	151.25	0	0	911.249	0	0	70.9493	1342.5	0.09782
SRR7559469	216.843	0	0	0	0	0	0	0	0	0	0	0	0	0	0	0	0	0	0	0	0	0	44.8932	0	0	0	0	0	0	0	216.843	0	0	0	44.8932	0.000644
SRR7569702	525.264	584.988	505.356	0	0	0	0	0	0	0	0	0	0	0	0	7.85073	7.85073	0	0	0	23.5522	0	666.151	376.72	488.511	33.6904	32.159	286.368	367.532	267.992	1615.61	0	0	39.2537	2519.12	0.173462
SRR7564306	180.003	2.12602	12.0474	0	0	0	0	0	0	0	0	0	0	0	0	0	0	0	0	0	0	0	78.6626	0	0	0	0	0	0	0	194.176	0	0	0	78.6626	0.004219
SRR7558234	1267.53	478.954	376.148	0	0	0	0	0	0	0	88.7371	0	0	0	0	0	0	0	0	0	52.3944	0	1406.62	538.218	414.851	35.0749	0	625.301	0	26.6085	2122.64	0	88.7371	52.3944	3046.68	0.160281
SRR7566153	1998.41	133.099	418.585	0	20.8646	0	0	0	0	0	0	0	0	0	0	0	0	0	0	0	39.1349	0	526.608	98.3772	177.465	11.5738	0	0	0	7.71586	2550.09	20.8646	0	39.1349	821.739	0.068683
SRR7563112	1198.92	1019.08	891.454	0	0	0	67.2298	0	0	0	0	0	0	0	0	83.5214	83.5214	34.9625	34.9625	168.985	180.639	0	1311.08	1336.21	1022.95	106.356	65.7472	541.447	601.393	170.169	3109.45	67.2298	0	586.592	5155.35	0.216016
SRR7558065	7265.22	0	1304.14	0	0	0	0	0	0	0	0	0	0	0	0	0	0	0	0	0	0	0	1089.28	0	0	0	0	0	0	0	8569.36	0	0	0	1089.28	0.013867
SRR7560345	1522.96	1514.65	1168.53	0	0	0	0	0	0	14.0892	414.223	0	0	0	0	31.2485	31.2485	0	0	102.268	105.109	0	3181.6	1539.57	1334.67	41.5353	0	1279.29	534.42	168.91	4206.14	0	428.312	269.873	8079.99	0.415214
SRR7560813	2398.02	1152.98	1508.7	0	0	0	0	0	0	0	176.549	0	0	0	0	2.13517	2.13517	2.13517	2.13517	74.731	0	0	2900.22	1397.8	1372.69	0	0	1814.21	60.6829	29.2952	5059.7	0	176.549	83.2717	7574.9	0.49636
SRR7560440	110.187	9.58147	0	0	0	0	0	0	0	0	0	0	0	0	0	0	0	11.0934	11.0934	0	0	0	134.141	65.4734	99.0085	0	15.9691	0	483.864	36.729	119.768	0	0	22.1868	835.185	0.017742
SRR7562760	2740.66	0	0	0	0	0	0	0	0	0	0	0	0	0	0	0	0	0	0	0	0	0	2343.11	0	0	0	0	0	0	0	2740.66	0	0	0	2343.11	0.006316
SRR7557106	0	0	0	0	0	0	0	0	0	0	0	0	0	0	0	0	0	0	0	0	0	0	0	0	0	0	0	0	0	0	0	0	0	0	0	0.000946
SRR7563444	830.412	204.24	227.477	0	0	0	0	0	0	0	0	0	0	0	0	0	0	0	0	0	46.2873	0	467.183	352.222	231.146	19.5679	9.78394	341.215	171.219	0	1262.13	0	0	46.2873	1592.34	0.084607
SRR7561322	1631.35	127.138	332.397	0	907.693	0	0	0	0	0	518.55	0	0	0	0	0	0	0	0	0	0	0	140.924	0	38.2945	117.947	108.757	0	0	0	2090.88	907.693	518.55	0	405.922	0.069469
SRR7566559	1399.65	794.015	941.88	0	0	0	0	0	0	0	163.317	0	0	0	0	0	0	0	0	0	206.579	0	1914.14	1800.71	1351.04	166.095	0	480.055	0	0	3135.55	0	163.317	206.579	5712.05	0.212706
SRR7567364	984.799	612.858	528.326	0	0	0	0	0	0	0	13.1081	0	0	0	0	0	0	0	0	0	50.864	0	864.341	834.755	712.183	61.2858	0	538.892	0	0	2125.98	0	13.1081	50.864	3011.46	0.200432
SRR7566833	634.852	476.446	620.117	0	0	0	0	0	0	0	0	0	0	0	0	0	0	27.7789	27.7789	20.2028	313.144	0	2037.18	1328.65	1079.37	175.597	19.6473	453.115	0	0	1731.42	0	0	388.904	5093.55	0.198722
SRR7560299	14.247	0	26.8178	0	0	0	0	0	0	0	0	0	0	0	0	0	0	0	0	0	0	0	0	0	0	0	0	0	0	0	41.0648	0	0	0	0	0.001205
SRR7563885	1148.17	906.872	827.446	0	0	0	0	34.8065	0	26.6167	243.645	0	0	0	34.8065	0	0	5.02832	5.02832	7.03965	59.3342	0	1654.89	1021.49	400.15	3.01621	0	1212.51	373.004	0	2882.49	0	339.875	76.4305	4665.06	0.297981
SRR7564762	362.885	54.4327	52.9207	0	0	0	0	0	0	7.66746	0	0	0	0	7.66746	42.0537	42.0537	57.0729	57.0729	31.5403	22.5288	0	9.07212	0	28.7284	0	0	0	0	0	470.238	0	15.3349	252.322	37.8005	0.021746
SRR7564076	1676.34	1121.97	1114.41	0	0	0	30.2252	0	0	0	27.6907	0	0	0	0	0	0	17.5071	17.5071	85.5904	387.102	11.6714	1411.45	747.352	1027.37	49.1928	37.8406	1074.67	363.27	122.982	3912.72	30.2252	27.6907	519.378	4834.14	0.309646
SRR7557988	2163.13	54.9948	52.9579	0	0	0	0	0	0	0	0	0	0	0	0	0	0	0	0	0	0	0	680.306	79.4369	46.8474	0	0	0	81.4737	95.7316	2271.08	0	0	0	983.795	0.047678
SRR7565024	562.564	336.686	345.21	0	0	0	0	0	0	0	0	0	0	0	0	0	0	0	0	0	0	0	997.273	389.959	298.329	0	0	328.162	0	0	1244.46	0	0	0	2013.72	0.140475
SRR7565420	1028.29	717.813	798.994	0	113.986	0	10.2295	0	0	0	0	0	0	0	0	0	0	0	0	0	317.695	24.5492	1538.17	1558.11	1142.23	129.605	34.1815	709.267	196.544	283.422	2545.1	124.215	0	342.244	5591.53	0.311376
SRR7568815	773.747	392.765	679.484	0	0	0	0	0	11.8065	0	0	0	0	0	0	274.074	274.074	579.926	579.926	452.819	691.144	0	1908.84	1362.9	1095.81	408.476	180.672	506.667	278.863	51.0595	1846	0	11.8065	2851.96	5793.29	0.310344
SRR7566218	1687.23	788.576	1114.59	0	0	0	0	0	0	0	0	0	0	0	0	0	0	0	0	0	0	0	3458.09	1444.84	1090.25	0	0	1397.21	11.6434	0	3590.4	0	0	0	7402.03	0.46282
SRR7563435	8.68866	0	0	0	0	0	0	0	0	0	0	0	0	0	0	0	0	0	0	0	0	0	0	0	0	0	0	0	0	0	8.68866	0	0	0	0	0.003822
SRR7558558	865.143	669.023	659.533	0	0	0	25.0068	0	0	0	544.324	0	0	0	0	35.6136	35.6136	0	0	29.1384	244.439	0	1255.8	915.755	887.286	58.5197	0	822.44	0	0	2193.7	25.0068	544.324	344.804	3939.8	0.305572
SRR7569385	1016.71	510.212	525.055	0	0	0	0	0	0	0	0	0	0	0	0	0	0	0	0	0	78.1228	0	953.633	929.514	831.182	89.0552	0	166.978	333.957	98.3318	2051.98	0	0	78.1228	3402.65	0.13533
SRR7567281	1869.36	97.6219	614.81	0	0	0	0	0	0	0	0	0	0	0	0	0	0	0	0	0	101.791	0	1038.53	218.091	162.011	0	0	182.781	0	16.6165	2581.79	0	0	101.791	1618.03	0.074035
SRR7566875	412.527	410.982	92.7027	76.2562	0	0	106.441	28.5733	55.5591	98.419	47.6221	0	103.181	84.1324	55.5591	0	0	148.111	148.111	115.022	111.871	0	398.622	448.063	152.96	60.2568	55.6216	0	190.041	0	916.212	182.697	473.046	523.115	1305.56	0.051051
SRR7567478	2169.78	1499.42	1274.12	208.106	0	0	87.4489	40.7261	43.0534	30.2537	271.12	18.6177	13.9633	53.5258	43.0534	0	0	26.3135	26.3135	20.5932	89.2371	0	3672.53	1536.05	1173.12	19.9775	0	1600.42	542.721	176.468	4943.31	295.555	514.313	162.457	8721.28	0.477542
SRR7557011	837.972	552.905	645.317	0	0	0	108.017	0	0	0	0	0	0	0	0	0	0	0	0	0	62.5319	0	2067.52	964.843	969.542	83.0141	0	183.257	57.9532	21.9282	2036.19	108.017	0	62.5319	4348.06	0.267016
SRR7559259	405.266	200.277	353.43	0	0	0	0	0	0	0	0	0	0	0	0	0	0	0	0	0	137.016	0	1171.03	987.247	822.313	148.44	0	292.169	0	0	958.972	0	0	137.016	3421.2	0.07319
SRR7567586	1352.93	403.812	648.643	6.26808	0	0	0	0	0	0	0	0	0	0	0	0	0	0	0	0	207.763	0	966.605	688.388	516.688	114.466	0	607.308	20.6675	0	2405.38	6.26808	0	207.763	2914.12	0.224285
SRR7562292	3501.77	547.417	583.628	1396.55	646.978	822.856	1038.51	0	0	0	0	0	0	0	0	0	0	0	0	41.2561	723.067	0	2979.91	1160.87	920.173	8.52012	21.3003	0	78.8111	40.4705	4632.81	3904.9	0	764.323	5210.05	0.254748
SRR7568290	298.834	0	59.7667	0	8.07378	0	0	0	0	0	0	0	0	0	0	0	0	0	0	0	0	0	86.1344	0	0	0	0	0	0	0	358.6	8.07378	0	0	86.1344	0.002453
SRR7560157	1071.98	863.173	632.307	0	13.237	0	0	0	0	0	0	0	0	0	0	0	0	0	0	2.97767	43.1763	0	1498.42	985.223	747.005	0	0	26.4687	85.288	67.6422	2567.46	13.237	0	46.1539	3410.05	0.250458
SRR7565796	959.849	710.419	689.524	0	0	0	0	0	0	48.4708	206.001	0	24.2354	0	0	0	0	0	0	0	0	0	2062.04	786.162	741.761	0	0	846.235	517.143	0	2359.79	0	278.707	0	4953.35	0.259158
SRR7560816	1687.05	1514.85	1233.68	166.336	0	0	27.3717	111.185	135.166	261.613	139.527	28.3414	115.546	165.688	126.446	0	0	0	0	0	10.8869	0	3219.34	1556.27	1203.17	0	0	1473.44	115.521	0	4435.58	193.708	1083.51	10.8869	7567.73	0.324665
SRR7562376	615.558	347.868	150.01	0	0	0	0	0	0	0	0	0	0	0	0	0	0	0	0	0	186.159	0	495.291	387.957	252.172	55.6071	0	140.958	31.0365	0	1113.44	0	0	186.159	1363.02	0.111892
SRR7565685	1660.48	1332.65	1241.48	0	0	0	0	0	0	0	0	0	0	0	0	0	0	0	0	0	103.683	0	2500.41	1885.49	1526.63	104.75	0	226.958	0	77.5923	4234.6	0	0	103.683	6321.83	0.412962
SRR7563312	46.2943	0	0	0	0	0	0	0	0	0	0	0	0	0	0	0	0	0	0	0	0	0	0	0	0	0	0	0	0	0	46.2943	0	0	0	0	0.000867
SRR7561892	2730.41	0	512.561	0	0	0	0	0	0	0	0	0	0	0	0	4.85013	4.85013	0	0	0	0	0	1101.6	0	0	0	0	0	634.6	0	3242.97	0	0	9.70026	1736.2	0.00576
SRR7564850	593.437	6.16558	0	0	0	0	0	0	0	0	0	0	0	0	12.2051	0	0	0	0	0	721.55	0	553.361	6.16558	66.28	0	0	3.08279	0	0	599.603	0	12.2051	721.55	628.889	0.01725
SRR7561003	145.893	114.518	119.224	0	0	0	0	0	0	0	0	0	0	0	0	0	0	0	0	0	7.60708	0	243.155	12.5499	64.3184	12.5499	0	101.968	0	15.6874	379.635	0	0	7.60708	450.229	0.081045
SRR7568296	688.022	570.032	439.783	0	0	0	0	0	0	0	213.248	0	0	0	0	0	0	12.0387	12.0387	0	7.52417	0	580.758	570.032	429.056	0	3.06469	415.265	36.7762	47.5026	1697.84	0	213.248	31.6015	2082.45	0.229069
SRR7563147	968.608	826.642	607.402	0	0	0	0	0	0	0	0	0	0	0	0	18.2144	18.2144	0	0	0	41.8932	0	1777.28	752.963	603.808	0	0	720.616	113.214	0	2402.65	0	0	78.3221	3967.88	0.214165
SRR7566344	1589.82	0	463.799	0	0	0	0	0	0	0	0	0	0	0	0	0	0	0	0	0	0	0	758.39	215.465	204.51	0	0	0	0	0	2053.62	0	0	0	1178.36	0.001817
SRR7563598	946.668	555.502	569.39	0	0	0	55.5988	0	0	0	0	0	0	0	0	0	0	0	0	0	346.017	0	1902.59	1365.61	1127.21	141.19	0	273.122	27.7751	361.076	2071.56	55.5988	0	346.017	5198.57	0.133926
SRR7567035	396.99	222.314	142.916	0	0	0	0	0	0	0	0	0	0	0	0	0	0	9.38163	9.38163	46.9082	93.8163	0	746.341	477.976	441.453	50.8147	0	0	131.801	0	762.22	0	0	159.488	1848.38	0.098537
SRR7560989	241.775	411.208	375.037	72.1352	443.909	0	0	71.0062	69.231	30.1776	0	0	21.3019	74.5565	56.8049	0	0	81.1332	81.1332	126.207	425.499	0	607.293	241.775	323.636	66.6309	87.572	121.839	127.551	106.609	1028.02	516.044	323.078	713.972	1682.91	0.166421
SRR7559510	501.205	282.939	157.637	0	0	0	24.2145	0	0	0	0	0	0	0	0	0	0	0	0	0	0	0	232.414	171.784	38.3988	0	0	0	0	0	941.781	24.2145	0	0	442.597	0.083274
SRR7567166	751.248	295.863	349.037	25.905	190.879	0	8.18051	23.0998	0	12.9936	18.7686	0	0	17.3248	11.5499	0	0	0	0	0	0	0	1352.52	441.75	358.581	99.5301	99.5301	80.4421	230.419	302.681	1396.15	224.964	83.7367	0	2965.45	0.172759
SRR7569862	3165.07	1414.57	1297.19	637.063	317.563	0	991.416	57.3795	0	204.016	102.008	27.6272	23.3768	14.8762	70.1305	236.985	236.985	226.681	226.681	327.657	1438.39	131.887	3891.58	1479.33	1276.96	540.329	590.921	186.181	335.935	554.495	5876.83	1946.04	499.414	2825.27	8855.72	0.335621
SRR7560229	513.948	0	26.824	0	33.9307	0	0	0	0	0	0	0	0	0	0	0	0	0	0	0	0	0	199.571	56.8669	36.4807	0	0	0	50.4292	56.8669	540.772	33.9307	0	0	400.214	0.013429
SRR7567425	423.113	224.834	272.634	0	0	0	44.6707	0	0	0	0	0	0	0	0	0	0	27.76	27.76	10.41	124.92	0	755.938	617.851	488.616	76.1249	0	69.0435	0	0	920.581	44.6707	0	190.85	2007.57	0.109147
SRR7560408	1499.65	1342.69	1070.03	0	152.91	0	62.4305	0	0	0	0	0	0	0	0	0	0	0	0	0	43.8544	0	1840.48	1681.73	1007.24	35.8769	0	575.824	665.516	570.442	3912.37	215.34	0	43.8544	6377.11	0.263307
SRR7561283	988.78	729.618	633.876	0	0	0	10.1685	0	0	0	0	0	0	0	0	0	0	0	0	0	57.7473	0	932.656	841.866	643.78	0	0	962.369	19.8086	14.8565	2352.27	10.1685	0	57.7473	3415.34	0.289783
SRR7556880	51.9342	0	49.5736	0	0	0	0	0	0	0	0	0	0	0	0	0	0	0	0	0	0	0	0	0	8.26227	0	0	0	0	0	101.508	0	0	0	8.26227	0.001369
SRR7562386	810.341	151.62	161.813	0	90.3081	0	0	0	0	0	0	0	0	0	0	0	0	0	0	0	102.411	0	616.675	824.357	730.072	136.331	0	303.241	0	0	1123.78	90.3081	0	102.411	2610.68	0.107691
SRR7562918	805.019	638.867	725.453	0	0	0	0	0	0	0	0	0	0	0	0	0	0	0	0	0	110.545	0	1975.1	1074.14	847.142	109.988	0	198.915	219.976	0	2169.34	0	0	110.545	4425.26	0.152731
SRR7563403	125.815	0	0	0	0	0	0	0	0	0	0	0	0	0	0	0	0	0	0	0	0	0	16.9005	0	0	0	0	0	0	0	125.815	0	0	0	16.9005	0.002766
SRR7567498	1344.61	0	171.298	0	0	0	0	0	0	0	11.9107	0	0	0	0	0	0	0	0	0	0	0	365.334	200.1	144.011	0	0	0	57.6045	16.675	1515.91	0	11.9107	0	783.725	0.013942
SRR7568300	1671.48	1108.43	1074.43	0	4.1609	0	0	0	0	0	0	0	0	0	0	0	0	0	0	0	36.3549	15.3809	1595.32	1408.99	1041.79	48.9612	0	1549.08	72.0818	95.2023	3854.33	4.1609	0	51.7358	5811.42	0.41015
SRR7564259	643.501	448.501	348.834	0	0	0	0	0	0	0	123.946	0	0	0	0	0	0	0	0	0	69.1253	0	936.001	478.834	431.167	0	0	465.834	392.167	97.5001	1440.84	0	123.946	69.1253	2801.5	0.15705
SRR7566952	1791.84	1239.76	1179.23	0	286.806	0	0	0	0	0	262.925	0	0	0	0	0	0	0	0	0	17.1376	0	3220.48	1300.3	1101.74	43.5854	0	1370.52	157.392	118.649	4210.83	286.806	262.925	17.1376	7312.66	0.345371
SRR7563209	188.224	0	83.2531	0	0	0	0	0	0	0	0	0	0	0	0	0	0	0	0	0	0	0	233.109	0	0	0	0	0	0	0	271.478	0	0	0	233.109	0.003258
SRR7561912	2618.04	1622.64	1725.88	0	0	0	0	0	0	0	0	0	0	0	0	0	0	0	0	12.2218	28.5175	0	4082.9	1899.25	1591.47	25.3233	9.73975	2232.35	0	0	5966.57	0	0	40.7393	9841.04	0.494665
SRR7562921	553.736	340.76	410.332	0	0	0	0	0	0	0	0	0	0	0	0	0	0	42.4084	42.4084	26.8586	80.5759	0	857.58	555.156	343.6	48.2744	0	511.141	289.646	28.3967	1304.83	0	0	192.251	2633.79	0.161702
SRR7560766	1998.08	740.427	852.027	0	0	0	0	0	0	0	0	0	0	0	0	0	0	0	0	0	0	0	3106.57	1152.49	894.951	0	0	835.931	79.4081	114.82	3590.53	0	0	0	6184.17	0.311045
SRR7567199	917.052	180.043	316.046	8.87673	0	0	19.0216	0	0	12.706	53.365	0	0	0	0	20.8905	20.8905	0	0	0	26.1132	0	1611.32	544.014	382.105	84.1926	84.1926	145.07	0	5.18108	1413.14	27.8983	66.071	67.8942	2856.07	0.135413
SRR7561728	611.772	345.414	352.712	0	0	0	0	0	0	0	0	0	0	0	0	0	0	0	0	0	250.059	0	1167.6	829.481	509.608	175.14	0	347.847	0	0	1309.9	0	0	250.059	3029.67	0.175896
SRR7569905	947.272	365.523	756.788	0	530.896	0	0	0	0	0	0	0	0	0	0	0	0	0	0	0	0	0	2378.48	1635.85	1740.1	289.587	0	585.61	102.964	77.2232	2069.58	530.896	0	0	6809.8	0.18848
SRR7560165	3188.2	1770.25	1608.05	0	0	0	0	0	41.2338	0	0	0	0	0	0	52.148	52.148	0	0	0	59.3408	35.9641	3863.17	1808.62	474.393	61.0433	34.8819	1955.13	6.97637	0	6566.51	0	41.2338	199.601	8204.21	0.536911
SRR7568539	1371.9	864.722	936.621	0	0	0	0	0	0	0	107.465	0	0	0	0	45.4095	45.4095	57.2555	57.2555	3.94866	61.2042	0	2566.96	1300	542.152	0	25.2616	1346.64	101.046	21.3752	3173.24	0	107.465	270.483	5903.43	0.445567
SRR7561363	1157.68	887.972	1076.77	0	0	0	0	0	10.4938	0	232.963	0	0	0	0	42.5267	42.5267	95.685	95.685	0	46.7793	0	3263.51	1423.25	738.594	39.4193	0	1261.42	78.8387	0	3122.43	0	243.457	323.203	6805.02	0.421199
SRR7564428	614.082	637.255	486.631	0	0	0	14.5033	0	0	0	43.2021	0	0	0	0	0	0	31.5407	31.5407	14.3367	17.204	0	1538.1	1060.16	472.148	0	0	333.111	121.658	0	1737.97	14.5033	43.2021	94.6222	3525.18	0.31221
SRR7563671	1022.39	685.543	597.628	13.9818	88.8843	0	11.9844	0	0	0	18.7824	0	0	0	0	0	0	0	0	0	22.3847	0	1489.62	712.214	633.189	17.7807	0	808.032	36.5491	38.5248	2305.56	114.85	18.7824	22.3847	3735.91	0.290807
SRR7559634	1593.66	681.765	854.363	0	0	0	160.669	0	0	0	0	0	0	0	0	222.532	222.532	205.192	205.192	127.161	447.954	52.0204	1723.11	1585.03	1475.72	235.885	69.0395	776.694	494.783	28.7664	3129.79	160.669	0	1482.58	6389.03	0.284979
SRR7569877	589.237	301.923	401.753	0	0	0	0	0	0	0	0	0	0	0	0	0	0	0	0	0	103.176	0	1066.47	864.377	871.681	94.9597	0	469.929	214.268	0	1292.91	0	0	103.176	3581.68	0.143302
SRR7564313	1212.92	723.787	748.023	0	0	0	0	0	0	0	417.053	0	0	0	0	0	0	0	0	0	0	0	919.881	689.635	816.326	0	0	903.356	11.0165	0	2684.73	0	417.053	0	3340.21	0.320866
SRR7559942	2242.23	1718.6	1409.79	0	0	0	7.55522	0	0	0	0	0	0	0	0	12.1847	12.1847	0	0	0	18.2771	0	2873.28	1824.52	1297.9	16.4102	0	1221.81	0	0	5370.61	7.55522	0	42.6466	7233.91	0.592029
SRR7564539	725.995	384.832	494.004	0	0	0	0	0	0	0	0	0	0	0	0	0	0	118.354	118.354	57.8008	536.722	0	1522.95	1260.94	922.505	207.427	0	341.163	43.6689	79.1498	1604.83	0	0	831.231	4377.8	0.135622
SRR7564693	0	0	0	0	0	0	0	0	0	0	0	0	0	0	0	0	0	0	0	0	0	0	0	0	0	0	0	0	0	0	0	0	0	0	0	0.000525
SRR7564347	459.281	331.815	317.653	223.856	0	0	80.6689	0	0	0	0	0	0	0	0	18.2754	18.2754	38.5814	38.5814	127.928	144.173	50.765	793.12	341.932	321.699	24.2792	14.1629	244.815	0	123.419	1108.75	304.525	0	436.579	1863.43	0.161864
SRR7563056	16.4322	0	0	0	0	0	0	0	0	0	0	0	0	0	0	0	0	0	0	0	42.8952	0	0	0	2.98767	0	0	0	0	0	16.4322	0	0	42.8952	2.98767	0.013923
SRR7558509	722.502	511.126	481.27	0	0	0	0	0	0	0	810.943	0	0	0	0	0	0	0	0	0	64.2769	0	1132.12	771.465	469.328	0	0	431.113	210.183	174.356	1714.9	0	810.943	64.2769	3188.56	0.181535
SRR7561110	423.148	0	0	0	0	0	0	0	0	0	352.252	0	0	0	0	0	0	0	0	0	0	0	4.61197	0	0	0	0	0	0	0	423.148	0	352.252	0	4.61197	0.001851
SRR7562266	885.866	310.406	307.382	0	0	0	0	0	0	0	0	0	0	0	0	0	0	0	0	0	57.6326	0	926.179	799.194	575.46	33.2578	0	220.711	136.055	170.32	1503.65	0	0	57.6326	2861.18	0.199488
SRR7563597	1444.74	1057.83	1069.1	0	0	0	30.8271	0	0	0	157.034	0	10.5628	0	0	0	0	52.0049	52.0049	50.5802	86.9124	0	3397.6	1573.71	1066.99	50.0372	22.552	84.5699	262.871	0	3571.67	30.8271	167.597	241.502	6458.32	0.312517
SRR7558321	2548.61	125.857	1787.75	0	0	0	0	0	0	0	0	0	0	0	0	0	0	0	0	0	169.411	0	3338.08	2216.81	1696.21	91.5327	0	254.575	0	0	4462.22	0	0	169.411	7597.21	0.478221
SRR7562883	625.086	972.355	920.265	0	0	0	0	0	0	0	12.4436	0	0	0	0	0	0	0	0	0	0	0	2245.1	899.429	757.048	0	0	1375.19	46.8814	0	2517.71	0	12.4436	0	5323.65	0.395496
SRR7567182	2788.16	1948.08	1941.27	0	0	0	0	0	0	0	0	0	0	0	0	0	0	20.7331	20.7331	16.1257	13.8221	0	4986	1832.29	1516.69	6.81148	0	329.221	0	0	6677.52	0	0	71.414	8671.01	0.430081
SRR7557016	204.486	28.8008	35.281	0	0	0	0	0	0	0	0	0	0	0	0	0	0	9.32345	9.32345	5.73751	85.3454	0	54.0015	20.1606	15.8404	4.32012	0	0	0	7.2002	268.567	0	0	109.73	101.523	0.010665
SRR7557461	391.036	187.556	307.875	0	0	0	0	0	0	0	0	0	0	0	0	0	0	0	0	0	0	0	732.53	373.342	237.099	12.3858	0	210.558	0	0	886.467	0	0	0	1565.91	0.08656
SRR7564286	845.678	553.093	592.947	0	0	0	0	0	0	0	370.795	0	0	0	0	0	0	2.9042	2.9042	0	74.5411	0	1463.9	1097.44	817.489	47.6302	0	821.377	74.8474	69.0151	1991.72	0	370.795	80.3495	4391.7	0.310611
SRR7563662	2918.57	712.213	1260.5	236.007	0	0	336.356	0	0	0	0	0	0	0	11.5472	103.956	103.956	158.769	158.769	153.099	761.713	62.3736	2775.37	676.414	527.565	41.4516	101.745	357.991	423.936	0	4891.28	572.363	11.5472	1502.64	4904.47	0.164974
SRR7562891	2534.97	1452.59	1274.25	287.812	106.231	0	679.385	0	0	30.6137	0	0	0	0	0	175.465	175.465	269.375	269.375	574.585	1518.63	114.917	2467.32	820.39	773.651	173.426	141.447	260.754	515.357	654.344	5261.81	1073.43	30.6137	3097.81	5806.69	0.297163
SRR7562408	848.411	84.1399	190.483	11.8038	254.963	0	0	0	0	0	0	7.92868	5.66334	0	0	0	0	0	0	0	0	0	543.404	119.198	77.1283	21.035	21.035	0	0	0	1123.03	266.766	13.592	0	781.8	0.050784
SRR7560381	423.012	70.502	58.4651	0	0	0	0	15.2799	0	0	0	0	20.3732	0	54.3287	0	0	0	0	0	45.8261	0	426.451	196.03	111.771	130.687	130.687	6.87824	120.369	49.8673	551.979	0	89.9819	45.8261	1172.74	0.11725
SRR7562479	1455.55	965.253	956.617	0	18.5472	0	0	0	0	0	18.6291	0	0	0	0	0	0	0	0	0	0	0	1729.97	1119.73	807.895	6.71647	0	1212.8	0	0	3377.42	18.5472	18.6291	0	4877.12	0.366058
SRR7557830	1421.18	1108.56	920.34	0	0	0	35.0556	0	0	18.9094	568.859	6.30314	34.6673	0	0	0	0	0	0	14.7097	0	0	1791.23	1197.88	950.646	0	0	1197.88	6.38018	9.57026	3450.08	35.0556	628.738	14.7097	5153.59	0.440624
SRR7566834	703.811	172.016	239.853	0	0	0	0	0	0	72.3777	0	0	0	0	0	0	0	0	0	0	48.7336	0	858.867	448.21	265.292	0	0	266.503	0	0	1115.68	0	72.3777	48.7336	1838.87	0.089704
SRR7562245	0	0	0	0	0	0	0	0	0	0	0	0	0	0	0	0	0	0	0	0	0	0	0	0	0	0	0	0	0	0	0	0	0	0	0	0.002099
SRR7568821	1102.54	744.255	810.377	0	0	0	0	0	0	0	0	0	0	0	0	0	0	0	0	0	12.4911	0	2560.3	1054.87	985.676	50.7446	0	1057.95	170.687	90.7253	2657.17	0	0	12.4911	5970.95	0.264124
SRR7559590	584.951	0	168.296	0	6.84114	0	0	0	0	0	0	0	0	0	0	0	0	0	0	0	0	0	128.264	0	0	0	0	0	0	0	753.246	6.84114	0	0	128.264	0.001536
SRR7559902	684.421	208.557	277.587	0	124.429	0	0	0	0	0	0	0	0	0	0	0	0	0	0	0	113.802	0	600.704	483.207	550.768	111.622	0	202.682	0	0	1170.56	124.429	0	113.802	1948.98	0.103923
SRR7557251	2622.87	1049.97	1175.31	0	0	0	0	0	0	0	0	0	0	0	0	0	0	0	0	0	16.5729	0	2682.46	1237.98	864.018	0	0	906.14	236.295	268.143	4848.16	0	0	16.5729	6195.04	0.31537
SRR7563622	892.911	0	42.4074	0	0	0	0	0	0	0	0	0	0	0	0	0	0	0	0	0	0	0	759.799	0	0	0	0	0	0	0	935.318	0	0	0	759.799	0.008011
SRR7560337	550.187	442.881	460.44	0	0	0	0	0	0	0	84.3834	0	0	0	0	0	0	0	0	0	41.8914	0	507.265	548.236	466.293	33.1673	0	497.509	0	0	1453.51	0	84.3834	41.8914	2052.47	0.201002
SRR7567822	667.874	279.918	282.864	0	5.06213	0	0	0	0	0	328.772	0	0	0	0	0	0	0	0	0	46.968	0	795.555	533.317	445.904	25.5363	3.92867	308.4	74.6447	81.5199	1230.66	5.06213	328.772	46.968	2268.81	0.156203
SRR7567054	504.263	811.828	325.446	0	0	0	0	0	0	0	357.708	0	0	0	0	0	0	0	0	0	132.386	0	509.628	423.796	352.269	55.4332	0	230.674	119.807	202.063	1641.54	0	357.708	132.386	1893.67	0.144862
SRR7560922	12.8231	29.4932	0	0	0	0	0	0	0	0	68.2987	0	0	0	0	0	0	0	0	0	0	0	34.6224	0	5.12925	0	0	0	0	0	42.3163	0	68.2987	0	39.7516	0.003945
SRR7567831	1253.66	1177.58	1124.65	0	0	0	0	0	0	0	0	0	0	0	0	0	0	0	0	0	80.6067	0	2451.08	1680.36	1597.67	0	0	869.952	0	0	3555.89	0	0	80.6067	6599.07	0.524456
SRR7561197	924.605	771.073	641.424	0	0	0	0	0	0	5.25961	412.003	0	12.2724	0	0	47.5229	47.5229	110.887	110.887	98.5661	70.4044	0	1231.67	1088.37	627.776	40.9419	27.2946	653.365	685.777	264.417	2337.1	0	429.535	485.79	4619.61	0.277974
SRR7563803	476.028	583.808	347.719	0	30.3668	0	0	0	0	0	0	0	0	0	0	0	0	0	0	0	83.0538	0	733.93	561.996	375.947	73.1364	0	164.236	0	0	1407.56	30.3668	0	83.0538	1909.25	0.125043
SRR7558114	2996.36	951.339	1270.25	108.497	20.9995	0	227.495	0	0	0	13.1999	11.3142	0	0	0	94.6993	94.6993	107.447	107.447	114.732	606.44	0	3257.62	1090.08	893.682	86.4854	0	753.143	295.492	227.024	5217.95	356.991	24.5141	1125.46	6603.52	0.266803
SRR7559643	950.452	281.312	307.258	0	12.5817	0	2.79594	0	0	0	0	0	0	0	0	0	0	0	0	0	0	0	424.699	333.204	195.28	0	0	320.914	0	0	1539.02	15.3777	0	0	1274.1	0.114508
SRR7565397	675.179	396.98	514.719	0	17.7822	0	0	0	0	0	166.239	0	0	0	0	0	0	0	0	0	119.073	0	1610.84	1116.96	920.035	94.8167	0	343.841	0	0	1586.88	17.7822	166.239	119.073	4086.5	0.172115
SRR7557033	921.44	230.887	444.906	0	15.7057	0	105.752	0	0	0	0	0	0	0	0	0	0	0	0	0	43.0195	0	914.06	355.292	352.129	43.2254	0	288.872	49.5511	0	1597.23	121.458	0	43.0195	2003.13	0.089967
SRR7562929	604.44	388.996	514.672	0	0	0	0	0	0	0	0	0	0	0	0	10.2975	10.2975	20.595	20.595	0	131.808	0	1135.07	1065.25	847.812	27.9279	0	402.96	141.635	49.8713	1508.11	0	0	193.593	3670.53	0.145864
SRR7563049	605.373	623.964	372.984	0	5.96344	0	0	0	0	0	128.501	3.47301	0	0	0	0	0	0	0	0	31.4285	0	493.826	737.834	612.345	0	18.5911	242.846	281.19	230.065	1602.32	5.96344	131.974	31.4285	2616.7	0.195118
SRR7562640	1517.43	1417.92	1404.35	0	0	0	0	0	0	0	255.595	0	0	0	0	16.2064	16.2064	0	0	185.216	134.282	0	3222.55	1838.55	1322.94	110.811	76.889	1632.76	0	0	4339.7	0	255.595	351.91	8204.51	0.384585
SRR7563258	371.032	0	140.736	0	0	0	0	0	0	0	0	0	0	0	0	0	0	0	0	0	0	0	76.7651	0	0	0	0	0	0	0	511.768	0	0	0	76.7651	0.000219
SRR7559046	801.098	941.642	994.346	0	0	0	0	0	0	0	0	0	0	0	0	147.957	147.957	151.566	151.566	83.0004	122.696	0	1904.36	1349.22	867.856	17.5679	0	1324.62	221.356	24.5951	2737.09	0	0	804.743	5709.58	0.291055
SRR7564517	3574.83	577.175	930.78	0	0	0	0	0	0	0	0	0	6.97889	0	0	0	0	0	0	0	54.4246	0	2889.3	693.522	566.909	50.1891	0	86.6903	9.12529	0	5082.79	0	6.97889	54.4246	4295.73	0.197196
SRR7557215	2064.34	1645.24	1700.66	0	0	0	0	0	0	0	0	0	0	0	0	0	0	0	0	0	130.713	0	5100.24	2653.17	1960.43	145.474	0	1892.89	0	0	5410.24	0	0	130.713	11752.2	0.595024
SRR7561903	456.91	205.984	229.703	0	0	0	0	0	0	0	0	0	0	0	0	0	0	0	0	0	75.8625	0	987.474	535.558	475.635	81.1451	0	305.855	43.6935	0	892.597	0	0	75.8625	2429.36	0.107343
SRR7559925	314.928	48.7389	72.4834	0	0	0	6.33073	0	0	0	8.51676	0	0	0	0	0	0	16.9936	16.9936	0	43.6977	0	374.914	241.195	268.689	54.9874	0	99.9771	0	0	436.15	6.33073	8.51676	77.6848	1039.76	0.080638
SRR7567352	1609.5	660.772	790.144	0	0	0	0	0	0	0	627.646	0	0	0	0	0	0	0	0	0	0	0	1669.32	1046.11	563.395	0	0	325.517	389.508	418.721	3060.42	0	627.646	0	4412.57	0.188001
SRR7557390	844.112	461.29	354.289	0	0	0	0	0	0	0	0	0	0	0	0	187.501	187.501	163.463	163.463	122.597	427.887	108.174	1792.85	989.157	1231.69	118.889	0	658.645	140.289	0	1659.69	0	0	1360.59	4931.52	0.234185
SRR7566719	195.453	101.873	135.04	0	4.79191	0	0	0	0	0	31.3046	0	0	0	0	0	0	0	0	0	38.2521	0	292.588	54.49	225.067	0	0	140.963	0	0	432.366	4.79191	31.3046	38.2521	713.108	0.098853
SRR7565873	807.709	926.173	477.446	0	0	0	0	0	0	0	252.275	0	0	0	0	88.0198	88.0198	147.298	147.298	98.7978	118.557	0	1112.84	631.808	436.163	52.0524	48.4625	398.47	136.413	100.515	2211.33	0	252.275	687.992	2916.73	0.19269
SRR7566028	1115.79	873.856	812.469	0	0	0	0	0	0	0	153.494	0	0	0	0	0	0	0	0	0	14.4755	0	1035.15	1161.53	777.563	0	0	1102.55	0	0	2802.12	0	153.494	14.4755	4076.79	0.250523
SRR7560400	593.271	468.372	432.217	0	0	0	0	0	0	0	0	0	0	0	0	0	0	0	0	0	57.9272	0	833.209	793.767	548.899	69.0233	0	0	0	152.837	1493.86	0	0	57.9272	2397.74	0.223416
SRR7561349	1095.61	727.063	636.807	0	0	0	0	0	0	0	0	0	0	0	0	0	0	0	0	0	0	10.1506	1912.93	699.485	503.93	5.01423	0	737.092	586.665	0	2459.48	0	0	10.1506	4445.11	0.198755
SRR7566844	574.833	249.28	346.016	0	0	0	0	0	0	0	0	55.3473	0	0	0	0	0	0	0	0	0	0	651.106	453.914	312.531	0	0	200.913	199.052	167.427	1170.13	0	55.3473	0	1984.94	0.11321
SRR7566515	165.831	310.201	119.008	0	34.9975	0	19.443	0	0	0	0	0	0	0	0	0	0	0	0	0	0	0	167.782	11.7057	78.0379	1.95095	5.85285	79.9889	0	0	595.039	54.4405	0	0	345.318	0.069999
SRR7561378	572.78	0	0	0	2177.21	0	0	0	0	0	0	0	0	0	0	0	0	0	0	0	0	0	118.018	0	0	0	0	0	166.799	0	572.78	2177.21	0	0	284.817	0.00673
SRR7558820	834.15	138.776	141.761	0	94.2141	0	26.9183	0	0	0	0	0	0	0	0	0	0	0	0	11.7699	230.984	0	650.607	128.331	104.455	147.73	131.315	14.9222	0	46.2588	1114.69	121.132	0	242.754	1223.62	0.099444
SRR7561736	437.884	61.9648	20.6549	0	0	0	0	0	0	0	0	0	0	0	0	0	0	0	0	0	41.6154	0	43.3753	0	0	0	0	0	128.061	167.305	520.504	0	0	41.6154	338.741	0.045656
SRR7563235	5.04325	0	0	0	0	0	0	0	0	0	0	0	0	0	0	0	0	0	0	0	0	0	0	0	0	0	0	0	0	0	5.04325	0	0	0	0	0.002189
SRR7560657	31.5299	0	0	58.5308	0	0	0	57.0413	38.8918	37.5954	0	18.1495	86.8584	0	58.3377	0	0	0	0	0	0	0	9.19622	934.073	32.8436	0	0	0	0	0	31.5299	58.5308	296.874	0	976.113	0.008345
SRR7566618	1087.23	802.686	749.256	0	0	0	3.92388	0	0	0	616.819	0	0	0	0	0	0	0	0	0	0	0	2244.04	931.91	668.49	0	0	1020.13	8.69783	0	2639.17	3.92388	616.819	0	4873.27	0.246069
SRR7567356	1085.86	950.128	819.517	0	205.663	0	7.96114	0	0	0	0	0	0	0	0	0	0	0	0	0	73.1217	0	2434.22	1308.67	866.895	55.0613	0	978.299	51.2198	66.5858	2855.5	213.624	0	73.1217	5760.95	0.318741
SRR7569106	1438.43	1175.54	939.441	0	15.5971	0	0	0	0	0	0	0	0	0	0	0	0	0	0	0	52.9652	0	3119.9	1580.28	1280.7	37.6967	0	1331.29	92.2577	2.97605	3553.41	15.5971	0	52.9652	7445.1	0.469389
SRR7563723	2463.89	269.567	750.756	0	0	0	8.37828	0	42.6065	68.4286	46.4798	12.9111	92.9596	25.8221	10.3288	0	0	26.1911	26.1911	22.4495	34.9214	18.7079	1194.16	230.517	195.247	36.5301	12.5966	274.605	200.286	95.734	3484.21	8.37828	299.537	128.461	2239.67	0.093739
SRR7562595	1136.01	35.654	0	0	0	0	0	0	0	0	0	0	0	0	0	0	0	0	0	0	14.8391	0	191.794	0	0	0	0	0	12.2945	38.1129	1171.66	0	0	14.8391	242.201	0.019853
SRR7565423	633.874	15.6997	68.686	0	0	0	0	0	0	0	70.2098	0	0	0	0	0	0	4.92948	4.92948	0	0	0	338.524	0	20.6058	0	0	0	3.92491	0	718.259	0	70.2098	9.85895	363.055	0.017505
SRR7566097	2722.76	1223.55	1509.01	0	0	0	0	0	0	0	0	0	0	0	0	0	0	0	0	0	0	0	3866.77	1725.83	1244.25	0	0	1231.18	329.041	372.622	5455.32	0	0	0	8769.7	0.462893
SRR7558497	1825.16	184.098	88.5694	43.1006	64.3194	0	63.6563	0	0	0	0	0	0	0	0	30.1332	30.1332	0	0	57.7552	133.088	26.3665	781.941	144.242	149.303	82.243	65.1618	0	99.9569	78.4472	2097.83	171.076	0	277.476	1401.29	0.07055
SRR7567326	789.225	201.042	309.713	0	0	0	0	0	0	0	0	0	10.7535	0	0	0	0	0	0	0	169.325	0	2128.6	1342.09	975.325	139.914	10.8671	293.413	14.9423	71.9947	1299.98	0	10.7535	169.325	4977.15	0.134766
SRR7560957	1662.75	1289.2	1151.28	0	0	0	126.77	0	13.806	0	124.254	0	7.88912	0	27.6119	0	0	0	0	0	70.7649	0	2427.07	1588.04	1436.7	42.1433	0	1114.88	298.834	239.451	4103.23	126.77	173.561	70.7649	7147.12	0.445139
SRR7561610	940.419	138.501	362.872	0	0	0	0	0	0	12.4382	12.4382	0	0	0	0	16.6594	16.6594	0	0	6.94141	37.4836	0	1168.95	520.762	371.182	19.3901	19.3901	116.341	0	12.4651	1441.79	0	24.8764	77.7437	2228.48	0.123971
SRR7557232	640.682	488.188	336.215	0	9.77774	0	0	0	0	0	0	0	0	0	0	0	0	0	0	0	31.3338	0	1070.58	392.945	414.804	19.2569	0	459.563	57.7707	0	1465.08	9.77774	0	31.3338	2414.92	0.137956
SRR7568225	922.311	514.649	623.482	0	0	0	0	0	0	66.0204	15.0904	0	0	0	0	0	0	0	0	0	7.40185	0	1892.58	667.753	641.928	68.251	0	610.57	1005.32	0	2060.44	0	81.1108	7.40185	4886.4	0.20435
SRR7560695	1971.63	1139.9	1079.53	20.9031	0	0	19.0028	0	0	0	0	0	0	0	0	0	0	0	0	55.6406	60.1694	0	2833.86	1275.24	931.487	29.8635	9.53091	1186.28	204.597	48.2899	4191.06	39.9059	0	115.81	6519.14	0.278218
SRR7563346	652.055	473.61	438.818	0	0	0	0	0	10.0403	0	0	0	6.69352	0	0	0	0	0	0	0	0	0	1490.41	714.904	493.811	14.5899	0	631.854	0	0	1564.48	0	16.7338	0	3345.57	0.20267
SRR7565483	500.149	265.385	301.11	0	0	0	0	0	0	0	0	0	0	0	0	0	0	0	0	0	0	0	508.315	307.235	251.095	0	0	155.148	53.0771	52.0564	1066.64	0	0	0	1326.93	0.095949
SRR7563981	643.162	583.26	573.802	0	18.2575	0	0	0	0	0	0	0	0	0	0	0	0	0	0	0	112.082	0	1125.53	756.661	766.12	97.7354	0	450.844	97.7354	119.805	1800.22	18.2575	0	112.082	3414.43	0.153644
SRR7562817	997.511	1577.07	1051.38	0	0	0	0	0	0	0	254.618	0	0	0	0	0	0	0	0	0	0	0	627.856	752.313	1445.18	0	0	1287.29	26.0059	22.2908	3625.96	0	254.618	0	4160.94	0.42476
SRR7566706	1233.97	0	85.4397	0	147.754	0	0	0	0	0	0	0	0	0	0	0	0	0	0	0	0	0	7.00326	0	0	0	0	0	0	0	1319.41	147.754	0	0	7.00326	0.015263
SRR7566985	977.312	424.562	503.526	0	24.5125	0	0	0	0	0	0	0	0	0	0	0	0	0	0	0	35.2571	0	920.909	725.037	536.342	30.7653	0	334.317	125.112	115.883	1905.4	24.5125	0	35.2571	2788.37	0.267729
SRR7569499	388.634	154.9	16.5965	0	0	0	28.8137	0	0	0	271.024	0	0	0	0	0	0	0	0	0	0	0	139.687	56.7046	81.5993	0	0	0	0	41.4912	560.131	28.8137	271.024	0	319.482	0.004527
SRR7562736	1806.02	1237.55	1028.36	0	71.3408	0	0	0	0	0	0	0	0	0	0	0	0	0	0	0	7.80285	0	1663.9	1884.26	1057.1	14.3715	0	0	0	0	4071.92	71.3408	0	7.80285	4619.64	0.475016
SRR7569617	0	0	0	0	0	0	0	0	0	0	0	0	0	0	0	0	0	0	0	0	0	0	0	0	0	0	0	0	0	0	0	0	0	0	0	0.003082
SRR7560398	413.634	596.657	373.368	0	0	0	0	0	0	0	0	0	0	0	0	0	0	0	0	0	0	0	816.286	377.029	442.917	0	0	0	776.02	369.708	1383.66	0	0	0	2781.96	0.131193
SRR7558040	23.8438	0	0	0	0	0	0	0	0	0	0	0	0	0	0	0	0	0	0	0	0	0	0	0	0	0	0	0	0	0	23.8438	0	0	0	0	0.00107
SRR7561104	398.591	0	154.083	0	205.621	0	0	0	0	0	0	0	0	0	0	0	0	0	0	0	0	0	172.891	2.89358	29.6592	0	0	0	0	0	552.674	205.621	0	0	205.444	0.008267
SRR7564404	872.173	647.541	606.129	0	0	0	0	0	0	0	288.53	0	0	0	0	0	0	0	0	0	139.387	0	1554.85	938.684	687.699	288.633	185.729	232.161	0	0	2125.84	0	288.53	139.387	3887.76	0.29258
SRR7563166	478.03	280.157	505.458	0	0	0	0	0	37.471	0	171.021	0	53.8045	40.3534	0	0	0	0	0	0	0	0	1099.08	575.987	498.601	21.5505	21.5505	76.4064	232.158	231.178	1263.64	0	302.65	0	2756.51	0.086333
SRR7568263	207.962	268.806	142.576	0	0	0	10.254	0	0	0	96.7874	0	0	0	0	0	0	0	0	0	0	0	622.069	212.502	235.206	13.6219	0	225.216	0	0	619.344	10.254	96.7874	0	1308.61	0.106877
SRR7560334	113.277	0	34.3263	0	0	0	0	0	0	0	0	0	0	0	0	0	0	0	0	0	0	0	0	0	0	0	0	0	0	0	147.603	0	0	0	0	0.002288
SRR7559667	4058.14	0	404.911	0	9.04746	0	9.04746	0	0	0	54.9082	0	0	0	0	0	0	0	0	0	27.7018	0	678.865	67.736	64.7255	109.883	109.883	0	0	0	4463.05	18.0949	54.9082	27.7018	1031.09	0.044223
SRR7567280	278.991	63.7694	220.004	0	0	0	0	71.0383	44.785	83.3928	81.8484	7.72155	89.57	72.5826	44.785	0	0	9.49101	9.49101	0	0	0	712.623	199.279	31.8847	0	0	100.437	0	0	562.765	0	495.724	18.982	1044.22	0.04763
SRR7564157	1378.49	805.238	791.789	0	0	0	0	0	0	0	0	0	0	0	0	0	0	0	0	0	82.9488	0	1867.68	1220.46	1001.92	89.0973	0	598.465	142.892	124.4	2975.51	0	0	82.9488	5044.92	0.300957
SRR7557481	193.311	75.4709	27.8051	0	0	0	0	0	0	0	0	0	0	0	0	0	0	0	0	0	0	0	0	70.1747	0	0	0	0	51.638	0	296.587	0	0	0	121.813	0.006872
SRR7565772	1527.21	780.703	765.507	119.357	78.2671	0	199.581	0	0	0	0	0	0	0	0	270.525	270.525	521.303	521.303	444.293	858.966	41.4673	2689.72	1426.54	1069.43	233.641	258.335	537.564	176.655	260.234	3073.42	397.205	0	2928.38	6652.12	0.365407
SRR7562900	1146.14	797.451	586.361	0	0	0	0	0	0	0	154.994	0	0	0	0	0	0	0	0	0	0	0	1902.94	853.742	564.47	26.5817	0	620.761	89.1269	107.89	2529.95	0	154.994	0	4165.51	0.245206
SRR7564761	1019.1	826.437	728.414	0	37.513	0	80.1414	0	0	0	0	0	0	0	0	0	0	0	0	10.1164	323.724	0	1416.27	1316.55	961.642	174.076	0	623.631	197.737	289	2573.95	117.654	0	333.84	4978.9	0.348178
SRR7561684	850.284	756.018	748.476	0	0	0	98.7886	0	0	0	0	0	0	0	0	165.41	165.41	11.5402	11.5402	25.0038	92.3216	23.0804	1555.4	923.812	842.743	0	15.0826	584.452	22.624	24.5093	2354.78	98.7886	0	494.305	3968.62	0.248885
SRR7564625	495.29	167.328	111.552	0	0	0	0	0	0	0	0	0	0	0	0	0	0	0	0	0	139.356	0	171.79	181.829	210.833	42.3897	0	130.516	0	0	774.169	0	0	139.356	737.357	0.045638
SRR7564130	1897.96	555.2	904.77	0	0	0	0	0	0	0	0	0	0	0	0	6.15544	6.15544	0	0	0	244.166	0	2734.87	1690.28	1272.85	222.08	0	530.524	10.2815	0	3357.93	0	0	256.476	6460.88	0.200882
SRR7561257	1698.9	372.124	354.735	0	0	0	0	0	0	0	231.486	0	0	0	0	0	0	0	0	0	0	0	1152.89	295.612	279.962	0	0	250.401	64.3391	0	2425.76	0	231.486	0	2043.2	0.075079
SRR7564090	1215.77	839.193	723.54	0	0	0	0	0	0	0	29.7329	0	0	0	0	0	0	0	0	4.29561	0	0	2174.85	1040.88	751.748	8.46245	0	1002.8	170.659	0	2778.51	0	29.7329	4.29561	5149.4	0.351786
SRR7567765	848.372	74.4582	51.8951	0	0	0	0	0	0	0	0	0	0	0	0	0	0	0	0	0	0	0	685.918	383.573	311.371	0	0	0	0	0	974.726	0	0	0	1380.86	0.020658
SRR7562436	1916.11	357.995	480.418	3.57071	342.788	0	237.452	0	0	0	0	0	0	0	0	0	0	68.09	68.09	15.1311	902.193	0	1966.19	304.203	280.089	25.9685	29.6783	0	0	244.846	2754.52	583.811	0	1053.5	2850.98	0.213894
SRR7567533	1137.97	877.949	822.886	0	82.186	0	0	0	0	0	0	0	0	0	0	0	0	0	0	0	89.6919	0	1073.73	760.175	706.642	18.3543	26.002	35.1791	0	26.002	2838.8	82.186	0	89.6919	2646.08	0.237789
SRR7565401	0	0	8.0758	0	0	0	0	0	0	0	0	0	0	0	0	1.56694	1.56694	0	0	0	0	0	8.88338	0	0	0	0	0	0	0	8.0758	0	0	3.13388	8.88338	0.00074
SRR7566159	1260.89	301.75	312.527	0	0	0	214.828	0	0	0	51.6355	0	0	0	0	73.7342	73.7342	96.3059	96.3059	158.002	549.245	45.1434	1105.39	612.738	484.956	198.601	60.0422	193.982	186.285	109.308	1875.16	214.828	51.6355	1092.47	2951.3	0.075302
SRR7566514	847.549	556.253	770.077	0	0	0	0	0	0	0	0	0	0	0	0	0	0	0	0	0	121.267	0	2381.5	1121.8	1044.33	106.912	0	467.934	0	0	2173.88	0	0	121.267	5122.48	0.250081
SRR7566460	1547.65	845.85	819.994	0	10.0765	0	10.0765	0	0	0	0	0	0	0	0	0	0	0	0	0	0	0	2048.75	741.196	775.67	17.2371	0	321.349	0	0	3213.49	20.1529	0	0	3904.21	0.278324
SRR7568636	895.804	514.523	358.731	56.4101	99.6578	0	11.282	0	0	0	0	24.3182	14.1856	0	40.5303	0	0	0	0	38.2204	175.009	0	694.914	487.875	401.779	45.0977	67.6465	391.53	32.7983	6.14968	1769.06	167.35	79.0341	213.229	2127.79	0.139173
SRR7560708	2236.4	1669.98	1571.85	0	0	0	0	57.1751	58.9077	135.141	211.375	0	0	86.629	0	0	0	0	0	0	0	0	1962.66	1194.81	698.983	8.60817	0	1227.52	22.3812	0	5478.24	0	549.228	0	5114.97	0.536626
SRR7564434	1028.25	0	291.801	0	0	0	0	0	0	0	13.0215	0	0	0	0	0	0	0	0	0	0	0	426.123	0	16.2112	0	0	0	0	13.8953	1320.05	0	13.0215	0	456.229	0.014854
SRR7557309	4679.94	315.871	98.831	394.357	82.7187	0	34.6264	0	72.0938	194.253	74.0964	38.0495	16.0208	16.0208	102.133	0	0	0	0	0	265.386	0	3608.3	184.097	120.147	0	0	277.114	0	0	5094.64	511.702	512.667	265.386	4189.66	0.045739
SRR7566645	772.278	721.378	533.574	0	0	0	0	0	0	0	57.0614	0	0	0	0	0	0	0	0	0	0	0	1497.17	854.771	656.436	0	0	796.85	0	21.0621	2027.23	0	57.0614	0	3826.29	0.281806
SRR7565031	1389.33	1006.8	565.7	14.2909	8.33635	0	15.4818	17.2365	0	7.38709	75.102	4.92472	0	0	4.92472	0	0	0	0	0	46.3536	0	1761.9	837.336	584.391	43.6113	0	245.469	196.874	0	2961.83	38.109	109.575	46.3536	3669.58	0.191209
SRR7557844	461.418	29.9839	168.243	0	0	0	31.2848	0	0	0	206.34	0	0	0	0	0	0	0	0	0	0	0	293.175	99.9462	86.62	0	0	13.3262	89.9516	0	659.645	31.2848	206.34	0	583.019	0.020201
SRR7557880	2009.14	61.4561	258.431	0	0	0	86.4066	0	0	0	0	0	0	0	0	0	0	0	0	0	9.42651	0	644.502	85.0931	97.6995	9.45479	0	78.7899	0	61.4561	2329.03	86.4066	0	9.42651	976.995	0.06188
SRR7557776	1327.06	0	403.078	0	0	0	0	0	0	0	0	0	0	0	0	0	0	0	0	0	0	0	607.718	0	0	0	0	0	0	0	1730.14	0	0	0	607.718	0.008407
SRR7565578	352.938	148.108	124.474	0	0	0	0	0	0	0	15.2428	0	0	0	0	0	0	0	0	0	0	0	393.904	190.65	140.23	0	0	219.011	0	0	625.52	0	15.2428	0	943.794	0.057799
SRR7562012	738.566	546.655	796.72	0	0	0	33.3492	0	15.0832	0	0	0	6.03327	0	0	132.846	132.846	303.236	303.236	176.166	242.589	0	2186.62	1104.94	898.491	136.664	101.771	171.557	546.655	279.143	2081.94	33.3492	21.1164	1290.92	5425.84	0.283422
SRR7569363	1599.92	258.93	430.642	0	0	0	0	0	0	0	0	0	0	0	0	0	0	0	0	0	206.336	0	1411.85	934.875	1199.26	190.791	0	397.935	0	0	2289.49	0	0	206.336	4134.71	0.144897
SRR7564959	1034.3	0	706.711	0	0	0	0	0	0	0	0	0	0	0	0	0	0	0	0	0	0	0	605.49	833.699	660.702	0	0	542.916	16.5636	0	1741.01	0	0	0	2659.37	0.27403
SRR7569745	1382.12	880.034	875.895	0	0	0	0	0	0	0	0	0	0	0	0	0	0	0	0	0	0	0	2303.54	1229.01	815.203	0	0	1311.77	89.6586	0	3138.05	0	0	0	5749.18	0.323998
SRR7560206	2115.78	399.738	660.846	0	0	0	0	0	0	0	0	0	0	0	0	0	0	0	0	0	0	0	1071.35	667.576	547.789	60.5663	0	473.763	43.0694	10.7674	3176.37	0	0	0	2874.88	0.159239
SRR7561217	2893.06	420.652	607.37	0	0	0	0	0	0	0	0	0	0	0	0	0	0	0	0	0	178.649	0	3165.62	1427.21	1118.16	143.794	0	648.148	0	0	3921.08	0	0	178.649	6502.94	0.159211
SRR7563892	821.742	649.78	715.415	10.5893	162.811	0	9.26567	0	0	0	0	0	0	0	0	0	0	0	0	0	290.346	0	2446.85	1610.67	1390.14	215.281	0	702.288	458.128	173.275	2186.94	182.666	0	290.346	6996.62	0.265165
SRR7567778	1862.01	1511.88	1159.77	0	0	0	0	0	0	0	0	0	0	0	0	0	0	0	0	0	109.337	0	4177.58	1897.81	1344.78	73.6049	0	95.4874	212.857	0	4533.66	0	0	109.337	7802.12	0.42884
SRR7557505	74.3457	0	63.9718	0	0	0	0	0	0	0	0	0	0	0	0	0	0	0	0	0	0	0	0	0	50.1401	0	0	0	0	0	138.317	0	0	0	50.1401	0.001832
SRR7569368	436.535	118.804	252.803	0	0	0	0	0	0	0	132.586	0	0	0	0	37.9139	37.9139	46.3392	46.3392	0	153.06	0	845.441	432.391	540.143	69.072	0	169.917	0	0	808.142	0	132.586	321.566	2056.96	0.095533
SRR7569139	332.654	197.513	166.327	0	0	0	0	0	0	0	0	0	0	0	0	0	0	0	0	0	0	0	207.909	623.726	322.259	0	0	0	0	0	696.494	0	0	0	1153.89	0.1188
SRR7564232	1539.91	1652.89	1849.56	0	0	0	0	14.867	0	0	271.853	0	0	0	0	0	0	0	0	25.4081	0	0	4330.99	2173.87	1502.25	0	0	1820.27	182.027	29.2917	5042.36	0	286.72	25.4081	10038.7	0.526305
SRR7559691	1984.07	34.4755	0	0	0	0	0	0	0	5.1778	0	0	0	0	0	0	0	0	0	0	610.93	0	2361.58	215.472	172.378	0	0	0	13.7902	0	2018.54	0	5.1778	610.93	2763.22	0.013596
SRR7563869	0	0	0	0	0	0	0	0	0	0	0	0	0	0	0	0	0	0	0	0	0	0	0	0	0	0	0	0	0	0	0	0	0	0	0	0.000632
SRR7564441	5286.61	0	1677.98	0	0	0	0	0	0	0	0	0	0	0	0	0	0	0	0	0	0	0	3548.13	0	0	0	0	0	0	0	6964.59	0	0	0	3548.13	0.001032
SRR7562542	3945.3	95.4968	0	0	0	0	0	0	0	4.43427	0	0	7.39045	0	0	0	0	0	0	0	858.001	0	2672.48	381.987	327.825	0	0	0	0	0	4040.8	0	11.8247	858.001	3382.3	0.020652
SRR7562393	2098.84	827.612	550.573	168.786	0	0	607.976	11.0726	29.5271	29.5271	11.0726	0	73.8177	0	51.6724	91.6661	91.6661	61.6983	61.6983	167.467	936.052	49.3587	1143.23	401.532	284.053	87.6708	75.3969	29.8081	308.601	156.054	3477.02	776.762	206.689	1459.61	2486.34	0.10858
SRR7559614	981.913	265.177	366.702	0	282.802	0	56.8679	0	0	0	72.1535	0	0	0	0	0	0	37.7668	37.7668	12.5889	651.478	0	2216.88	1031.92	997.066	28.7907	22.7295	0	313.667	421.253	1613.79	339.67	72.1535	739.601	5032.31	0.139991
SRR7560137	732.422	581.07	515.662	0	0	0	0	0	0	0	0	0	0	0	0	0	0	0	0	0	72.9023	0	936.253	932.45	800.873	60.0845	0	600.845	168.845	82.1408	1829.15	0	0	72.9023	3581.49	0.225545
SRR7568616	847.217	1311	589.765	0	572.82	0	229.846	144.564	131.59	129.737	227.966	0	227.966	142.71	0	56.8831	56.8831	41.7143	41.7143	28.4415	13.2727	0	2510.61	1027.98	923.905	18.259	0	1164.92	0	0	2747.98	802.666	1004.53	238.909	5645.68	0.352104
SRR7563178	1302.14	1477.93	1201.23	0	0	0	31.4955	0	0	0	0	0	0	0	0	0	0	0	0	204.013	240.802	36.7892	2073.66	1458.4	1416.08	0	68.3626	1087.29	218.109	123.704	3981.31	31.4955	0	481.604	6445.61	0.31596
SRR7569738	1465.52	1140.77	1044.55	0	0	0	0	0	0	0	191.485	0	0	0	0	0	0	0	0	27.7306	216.299	0	2922.71	1471.07	1249.95	72.1657	0	1236.07	82.3429	105.473	3650.84	0	191.485	244.029	7139.78	0.442086
SRR7567660	2109.92	1413.5	1161.39	102.951	203.843	0	269.731	155.284	123.376	246.752	559.446	0	210.59	168.047	0	0	0	0	0	0	82.8245	0	3296.11	1971.47	1725.55	66.1289	64.0623	1281.25	28.9314	0	4684.82	576.524	1463.49	82.8245	8433.5	0.468927
SRR7560850	1087.04	255.486	178.103	0	391.76	0	0	0	0	0	0	0	0	0	0	0	0	0	0	0	0	0	560.103	325.499	277.595	41.7621	41.7621	0	14.7396	0	1520.63	391.76	0	0	1261.46	0.073791
SRR7562189	2691.23	718.919	1794.15	0	0	0	0	0	0	0	458.619	0	0	0	0	0	0	0	0	0	100.259	0	1196.8	2215.44	1796.25	98.5108	0	1127.63	0	16.7678	5204.3	0	458.619	100.259	6451.41	0.529705
SRR7565806	2149.6	1156.6	1314.47	0	0	0	0	0	0	0	0	0	0	0	0	0	0	0	0	0	101.458	0	3670	2006.6	1393.41	73.2169	0	1511.24	20.5922	0	4620.67	0	0	101.458	8675.06	0.485864
SRR7565887	745.077	0	0	0	0	0	0	0	0	0	856.443	0	0	0	0	0	0	0	0	0	0	0	0	13.9702	15.5224	0	0	0	17.0747	24.8359	745.077	0	856.443	0	71.4033	0.005348
SRR7567320	1266.92	838.317	848.487	0	0	0	0	0	0	0	489.806	0	0	0	0	0	0	0	0	0	64.9063	0	2775.02	1298.88	1054.8	53.7569	0	1303.24	0	0	2953.72	0	489.806	64.9063	6485.7	0.343501
SRR7567120	1040.13	380.853	715.541	0	0	0	62.5722	0	20.2709	0	107.146	0	0	4.34376	0	0	0	0	0	0	292.819	0	2123.54	1358.95	1119.48	160.131	0	679.476	0	0	2136.53	62.5722	131.761	292.819	5441.58	0.163752
SRR7565404	54.0113	0	21.7788	0	0	0	0	0	0	0	0	0	0	0	0	0	0	0	0	0	0	0	0	0	0	0	0	0	17.423	0	75.7901	0	0	0	17.423	0.002745
SRR7565904	2162.32	46.3355	57.1471	0	42.8892	0	0	0	0	0	0	0	0	0	0	0	0	0	0	0	0	0	41.7019	0	18.5342	0	0	0	69.5032	86.4929	2265.81	42.8892	0	0	216.232	0.028511
SRR7558805	2673.84	1706.3	1601.39	18.6503	87.5131	0	717.321	0	0	29.0479	0	10.1668	14.524	15.9764	0	0	0	0	0	0	81.4181	0	2347.44	2125.96	1607.22	53.914	0	24.7713	320.57	384.683	5981.54	823.484	69.7151	81.4181	6864.56	0.521799
SRR7564841	2988.1	2292.22	1943.44	182.492	106.741	0	482.055	0	0	0	1290.25	0	0	0	0	0	0	131.805	131.805	218.519	787.364	67.637	2325.75	2473.31	1931.7	43.5974	92.2253	1973.62	323.627	382.316	7223.76	771.288	1290.25	1337.13	9546.16	0.733997
SRR7561607	1542.99	0	471.776	0	0	0	0	0	0	100.168	12.3013	0	0	0	0	0	0	0	0	0	0	0	712.29	0	1.8501	0	0	0	0	0	2014.76	0	112.469	0	714.14	0.016606
SRR7568665	212.773	173.642	193.208	0	0	0	73.2499	0	0	0	1635.1	0	0	0	0	0	0	152.081	152.081	36.7937	14.7175	34.3408	315.491	95.3809	420.654	0	0	217.664	0	0	579.623	73.2499	1635.1	390.014	1049.19	0.153489
SRR7558557	292.663	376.668	279.114	0	0	0	0	0	0	0	0	0	0	0	0	0	0	0	0	0	0	0	574.486	157.171	205.948	0	0	220.852	115.168	116.523	948.445	0	0	0	1390.15	0.123412
SRR7559646	1359.12	556.055	731.651	0	0	0	6.00665	0	0	0	931.062	0	0	0	0	78.6813	78.6813	232.467	232.467	118.022	141.865	0	1485.55	606.393	834.668	66.7266	63.2147	798.378	147.501	26.9248	2646.82	6.00665	931.062	882.184	4029.35	0.360927
SRR7567367	1918.36	1260.78	881.718	149.734	0	0	727.961	0	0	0	0	0	0	0	0	98.5073	98.5073	129.701	129.701	249.552	824.178	59.1044	2457.28	990.491	835.572	112.069	87.3478	502.662	416.962	115.365	4060.85	877.695	0	1589.25	5517.74	0.168854
SRR7562136	1208.74	620.236	626.006	0	0	0	0	0	0	0	0	0	0	0	0	0	0	0	0	0	126.6	0	1252.01	940.451	900.064	89.4294	0	213.477	0	0	2454.98	0	0	126.6	3395.43	0.171428
SRR7565319	189.391	0	0	0	0	0	0	0	0	0	0	0	0	0	0	0	0	0	0	0	0	0	51.7759	0	0	0	0	0	110.364	0	189.391	0	0	0	162.14	0.004268
SRR7561533	650.608	341.805	339.448	0	0	0	0	0	0	0	43.4787	0	0	0	0	0	0	0	0	21.5132	66.9299	0	603.463	721.327	320.59	30.6446	21.2155	341.805	273.444	0	1331.86	0	43.4787	88.4431	2312.49	0.20989
SRR7560511	557.051	0	46.0276	0	0	0	0	0	0	0	347.546	0	0	0	0	0	0	0	0	0	0	0	69.6314	0	0	1.18019	0	0	0	0	603.079	0	347.546	0	70.8116	0.011133
SRR7558541	1081.55	156.16	325.815	0	0	0	0	0	0	0	0	0	0	0	0	0	0	0	0	0	0	0	929.249	298.825	165.8	7.71161	0	198.574	412.571	0	1563.53	0	0	0	2012.73	0.08757
SRR7568505	572.903	315.983	348.467	0	0	0	233.539	0	0	0	41.6965	0	0	0	0	0	0	0	0	0	134.025	0	1109.38	760.918	734.34	186.046	58.0778	274.639	0	0	1237.35	233.539	41.6965	134.025	3123.41	0.121584
SRR7563203	2129	603.108	494.35	138.195	87.942	87.942	131.913	0	0	40.5373	0	0	0	0	0	0	0	51.9518	51.9518	118.986	425.67	25.138	2227.87	833.804	807.439	51.0829	0	42.8437	52.7307	588.277	3226.46	445.992	40.5373	673.698	4604.05	0.142568
SRR7567642	546.392	96.7215	264.712	0	0	0	0	0	0	0	463.346	0	0	0	0	0	0	0	0	0	122.535	0	688.929	700.807	502.273	47.5123	0	196.837	0	0	907.825	0	463.346	122.535	2136.36	0.12719
SRR7566471	52.8347	0	11.3217	36.8511	0	0	0	0	0	0	0	0	0	0	0	0	0	0	0	0	41.0589	5.59895	28.3043	0	16.9826	0	0	0	407.582	0	64.1564	36.8511	0	46.6579	452.869	0.037992
SRR7564519	1218.45	1444.71	1372.38	0	0	0	0	0	0	0	0	0	0	0	0	0	0	18.6746	18.6746	0	104.578	0	3145.35	1989.95	1231.43	40.8005	31.5277	1939.88	0	0	4035.54	0	0	141.927	8378.94	0.4429
SRR7557176	486.041	35.9537	41.2802	0	14.2282	0	15.6511	0	10.4408	0	353.682	0	0	0	0	0	0	0	0	0	15.7618	0	221.049	170.447	75.9023	14.6478	26.6324	139.82	5.32647	70.5758	563.275	29.8793	364.123	15.7618	724.4	0.062937
SRR7566623	24.7872	0	11.6025	0	0	0	0	0	0	0	0	0	0	0	0	0	0	0	0	0	0	0	5.27388	0	0	0	0	0	0	0	36.3898	0	0	0	5.27388	0.00068
SRR7565330	585.697	526.028	337.6	0	0	0	0	0	0	0	332.753	0	0	0	0	0	0	9.37252	9.37252	0	14.0588	0	918.587	422.393	285.783	0	0	394.129	351.732	0	1449.33	0	332.753	32.8038	2372.62	0.124257
SRR7563724	269.194	154.991	203.935	0	0	0	0	0	0	0	0	0	0	0	0	0	0	0	0	0	36.8622	0	537.029	237.924	391.555	48.9444	0	167.227	81.574	0	628.12	0	0	36.8622	1464.25	0.102514
SRR7557722	859.727	84.73	40.6704	74.855	0	0	22.5753	53.8244	48.0984	113.375	40.082	0	69.8572	74.438	45.808	0	0	0	0	0	0	0	298.25	586.332	343.439	0	0	0	140.087	0	985.128	97.4304	445.483	0	1368.11	0.023063
SRR7567105	422.113	205.744	288.814	0	0	0	0	0	0	0	0	0	0	0	0	0	0	0	0	0	64.9678	0	772.747	627.857	454.955	60.8538	0	272.393	79.2065	57.956	916.671	0	0	64.9678	2325.97	0.144155
SRR7560828	423.945	505.759	345.85	104.438	48.7377	38.2939	38.2939	0	0	0	0	0	0	0	0	0	0	0	0	52.1667	74.5239	0	1216.05	208.254	282.63	40.9069	66.9386	219.41	327.256	59.501	1275.55	229.764	0	126.691	2420.95	0.153227
SRR7557653	854.035	636.053	618.159	0	2348.31	0	0	0	0	0	0	0	0	0	0	0	0	0	0	0	0	0	302.572	221.236	169.18	257.024	309.079	0	200.088	239.13	2108.25	2348.31	0	0	1698.31	0.161143
SRR7565707	1150.25	735.289	828.111	0	0	0	0	0	0	0	0	0	0	0	0	0	0	0	0	0	38.7722	0	2207.69	1112.03	549.647	0	0	791.71	0	12.7402	2713.65	0	0	38.7722	4673.82	0.318754
SRR7559231	1326.45	813.402	833.522	0	0	0	15.5336	0	0	0	81.0805	0	0	0	0	0	0	0	0	29.5473	8.44208	0	2145.6	1016.03	806.217	12.934	0	652.446	0	0	2973.37	15.5336	81.0805	37.9893	4633.23	0.315365
SRR7562126	264.373	0	1.61203	0	0	0	0	0.802361	9.62833	0	0	0	0	0	13.6401	0	0	0	0	0	0	0	68.5112	0	0	0	0	0	0	0	265.985	0	24.0708	0	68.5112	0.003467
SRR7562193	233.691	10.7621	0	0	0	0	0	0	0	0	0	0	0	0	0	0	0	0	0	0	0	0	21.5242	81.4845	61.4977	0	0	0	0	0	244.454	0	0	0	164.506	0.016411
SRR7565135	4103.2	0	0	0	354.916	0	0	0	0	0	0	0	0	0	0	0	0	0	0	0	0	0	2971.6	0	0	0	0	0	216.149	0	4103.2	354.916	0	0	3187.75	0.002537
SRR7568071	963.116	367.431	462.073	131.76	256.398	0	199.42	0	0	0	0	0	0	0	0	0	0	65.563	65.563	108.647	252.886	37.4645	3043.37	1402.92	1200.65	313.616	230.109	178.149	77.94	122.477	1792.62	587.578	0	530.123	6569.23	0.201302
SRR7560793	186.352	47.3275	133.109	0	0	0	0	0	0	0	0	0	0	0	0	0	0	0	0	0	0	0	141.983	242.554	230.722	0	0	0	0	0	366.788	0	0	0	615.258	0.024628
SRR7557315	554.171	476.147	409.126	48.2221	62.6887	0	13.5022	0	0	0	0	0	0	0	0	19.8736	19.8736	0	0	25.8357	54.6524	10.9305	1244.38	457.141	349.108	11.0034	0	517.16	644.199	12.0037	1439.44	124.413	0	131.166	3235	0.104506
SRR7565069	2250.72	759.828	661.553	0	0	0	0	0	0	0	0	0	0	0	0	0	0	0	0	21.6423	194.78	0	2912.27	779.003	520.134	31.1601	14.3816	397.891	498.562	0	3672.1	0	0	216.423	5153.4	0.228595
SRR7569838	964.707	366.589	471.004	0	0	0	0	0	0	34.0945	0	0	0	0	0	0	0	0	0	0	0	0	1127	406.312	283.737	0	0	351.834	0	0	1802.3	0	34.0945	0	2168.89	0.144803
SRR7568689	484.045	0	150.124	0	0	0	0	0	0	0	0	0	0	0	0	0	0	0	0	0	0	0	363.385	0	0	0	0	0	0	0	634.169	0	0	0	363.385	0.004912
SRR7563187	758.343	537.16	370.144	0	0	0	0	0	0	0	0	0	0	0	0	0	0	0	0	0	0	0	1100.5	438.756	390.908	7.22232	0	485.701	74.9315	0	1665.65	0	0	0	2498.02	0.158684
SRR7564092	314.133	73.2978	44.5022	0	0	0	0	0	0	0	0	0	0	0	0	0	0	0	0	0	43.8069	0	320.678	0	264.395	0	0	0	0	0	431.933	0	0	43.8069	585.073	0.048289
SRR7565542	751.5	72.0287	172.869	0	0	0	0	0	0	0	0	0	0	0	0	0	0	0	0	0	0	0	326.53	247.299	216.086	0	0	81.6326	0	0	996.398	0	0	0	871.548	0.072326
SRR7563319	1634.18	773.273	891.841	0	0	0	15.3643	0	0	0	8.70901	0	0	0	0	0	0	0	0	0	83.2818	0	2709.89	1125.54	859.192	49.8331	0	123.724	231.982	0	3299.3	15.3643	8.70901	83.2818	5100.16	0.261211
SRR7562678	1536.93	160.193	174.123	0	0	0	0	0	0	0	0	0	0	0	7.02634	0	0	0	0	0	421.575	0	818.378	265.828	191.535	0	0	185.731	82.4182	94.0264	1871.24	0	7.02634	421.575	1637.92	0.082345
SRR7558253	2154.27	1655.27	1485.21	0	24.2519	0	0	0	0	0	18.7884	55.1127	0	0	0	0	0	0	0	0	23.2127	0	3323.57	1947.59	1518.1	21.102	3.72389	1718.57	306.6	245.156	5294.75	24.2519	73.9012	23.2127	9084.42	0.580109
SRR7560804	311.805	130.836	102.712	0	0	0	0	0	0	0	0	0	0	0	0	0	0	0	0	0	27.3712	0	610.159	199.31	298.354	0	0	204.201	0	0	545.352	0	0	27.3712	1312.02	0.131901
SRR7563461	189.139	171.576	0	0	0	0	0	0	0	0	0	0	0	0	0	0	0	0	0	0	0	0	22.9669	0	0	0	0	0	0	0	360.715	0	0	0	22.9669	0.006378
SRR7557666	1334.84	1121	854.032	0	0	0	47.7727	0	0	0	1458.14	0	0	0	0	0	0	81.554	81.554	10.6956	197.869	0	2419.98	960.288	1117.02	73.0509	13.282	993.493	184.62	107.584	3309.87	47.7727	1458.14	371.672	5869.31	0.378932
SRR7561712	1172.52	0	8.78951	0	360.165	0	0	0	0	104.854	118.605	0	0	0	0	0	0	0	0	0	43.3017	0	144.148	87.8951	0	36.9159	0	0	0	0	1181.31	360.165	223.458	43.3017	268.959	0.031019
SRR7562936	2076.86	961.839	1387.54	0	0	0	0	0	0	0	43.6878	0	0	0	0	0	0	0	0	0	37.9637	0	1624.44	1316.29	589.572	0	0	368.705	0	0	4426.24	0	43.6878	37.9637	3899.01	0.340878
SRR7565413	553.47	0	160.958	0	0	0	0	0	0	0	0	0	0	0	0	0	0	0	0	0	0	0	450.4	0	4.23574	0	0	0	0	0	714.428	0	0	0	454.636	0.010359
SRR7569104	1653.97	980.864	1074.18	0	23.6016	0	0	0	0	0	0	0	6.02095	0	0	0	0	0	0	0	52.1172	0	1588.44	1286.64	1211.19	63.5377	0	1284.65	0	0	3709.01	23.6016	6.02095	52.1172	5434.46	0.370469
SRR7560183	338.847	190.879	186.44	0	0	0	0	0	0	0	0	0	0	0	0	0	0	0	0	0	148.086	0	526.767	411.352	319.611	122.814	0	257.465	10.3578	10.3578	716.166	0	0	148.086	1658.72	0.09795
SRR7567358	845.977	0	306.722	0	0	0	0	0	0	0	0	0	0	0	0	0	0	0	0	0	0	0	193.778	0	0	0	0	0	0	0	1152.7	0	0	0	193.778	0.000935
SRR7561062	560.485	345.857	388.783	0	0	0	0	0	0	0	0	0	0	0	0	0	0	0	0	0	0	0	889.171	504.068	377.745	6.13222	0	180.287	245.289	235.477	1295.12	0	0	0	2438.17	0.201162
SRR7559091	0	0	0	0	0	0	0	0	0	0	0	0	0	0	0	0	0	0	0	0	0	0	0	0	0	0	0	0	0	0	0	0	0	0	0	0.004945
SRR7567107	4046.74	0	36.4571	0	632.798	0	0	0	0	101.285	91.4032	0	0	0	0	0	0	0	0	0	0	0	1911.57	0	0	0	0	0	0	0	4083.2	632.798	192.688	0	1911.57	0.004896
SRR7558147	254.715	0	0	0	0	0	0	0	0	0	356.274	0	0	0	0	0	0	0	0	0	0	0	5.41947	0	0	0	0	0	0	0	254.715	0	356.274	0	5.41947	0.008147
SRR7558135	120.38	0	67.1594	0	0	0	0	0	0	0	0	0	0	0	0	0	0	0	0	0	0	0	32.9461	0	0	0	0	0	0	0	187.539	0	0	0	32.9461	0.003093
SRR7569345	1362.66	675.664	927.799	0	0	0	5.74573	9.87013	0	8.46011	269.314	0	0	0	5.64008	0	0	0	0	0	142.638	0	1606.3	1314.5	1109.11	62.3254	11.3319	568.011	62.3254	73.6573	2966.12	5.74573	293.284	142.638	4807.56	0.263561
SRR7560977	554.766	80.5551	176.309	0	50.0813	0	0	0	0	0	0	0	0	0	0	0	0	0	0	0	0	0	1527.51	641.401	484.85	27.3583	27.3583	127.672	0	0	811.63	50.0813	0	0	2836.15	0.12091
SRR7565146	981.022	88.3641	129.841	53.9642	0	0	8.99404	0	0	0	826.025	0	0	0	0	0	0	0	0	0	116.579	0	1087.42	28.8536	64.9206	0	0	54.1005	0	0	1199.23	62.9583	826.025	116.579	1235.29	0.05355
SRR7564831	1239.9	619.948	946.082	0	0	0	0	0	0	0	264.836	3.96757	0	0	0	25.56	25.56	30.4754	30.4754	0	20.6446	15.7292	2287.83	1087.11	860.876	6.85567	23.5051	1152.73	57.7835	44.0721	2805.93	0	268.803	148.445	5520.77	0.393379
SRR7568138	2590.23	932.075	1252.02	0	0	0	0	0	13.4405	0	1134.98	0	0	10.4537	8.96035	0	0	0	0	0	110.602	0	2739.25	1129.3	859.028	16.0703	0	717.318	23.3749	0	4774.33	0	1167.83	110.602	5484.34	0.358861
SRR7559889	630.056	0	13.983	0	0	0	0	0	0	0	338.578	0	0	0	0	0	0	0	0	0	0	0	176.843	0	0	0	0	0	0	0	644.039	0	338.578	0	176.843	0.020404
SRR7557402	1851.56	1004.16	963.912	0	76.8784	0	0	0	0	0	0	0	0	0	0	0	0	10.7105	10.7105	0	227.062	0	1860.03	1699.03	1167.29	10.5924	0	764.774	0	0	3819.63	76.8784	0	248.483	5501.71	0.310264
SRR7563923	5808.64	346.878	1620.87	106.098	195.873	0	0	0	0	0	0	0	0	0	0	0	0	0	0	0	0	0	3832.48	388.924	313.242	0	0	73.5803	216.536	252.275	7776.38	301.971	0	0	5077.04	0.097697
SRR7565940	1672.73	1133.56	1167.07	0	0	0	0	0	0	0	0	0	0	0	0	0	0	0	0	0	101.995	0	4604.21	1818.62	1356.32	118.284	0	1675.69	66.042	0	3973.36	0	0	101.995	9639.17	0.496242
SRR7567467	935.243	456.354	605.654	0	63.3285	0	0	0	0	0	25.8563	0	0	0	0	0	0	0	0	0	176.846	0	1890.21	969.047	980.315	163.386	0	515.51	256.347	0	1997.25	63.3285	25.8563	176.846	4774.81	0.195301
SRR7558094	37.6878	408.285	39.7816	0	0	0	12.3382	0	0	0	3279.49	0	0	0	0	112.207	112.207	144.849	144.849	30.6018	140.768	0	259.627	92.1257	115.157	16.7501	10.4688	0	0	0	485.754	12.3382	3279.49	685.481	494.129	0.13119
SRR7561199	513.782	0	184.435	0	0	0	0	0	0	0	0	0	0	0	0	0	0	0	0	0	0	0	307.391	0	0	0	0	0	0	0	698.217	0	0	0	307.391	0.008136
SRR7562723	1430.51	1059.21	1439.14	0	0	0	0	0	0	0	160.992	0	0	0	0	0	0	0	0	0	0	0	3459.7	1821.96	1511.1	0	0	1004.52	112.253	0	3928.86	0	160.992	0	7909.53	0.549213
SRR7563628	1088.94	0	340.995	0	0	0	0	0	0	0	0	0	0	0	0	0	0	0	0	0	0	0	593.584	0	0	0	0	0	0	0	1429.93	0	0	0	593.584	0.006438
SRR7563308	686.462	418.811	439.613	0	0	0	23.6464	6.93621	11.0979	0	91.558	0	0	0	0	0	0	0	0	0	67.2823	0	746.094	630.991	583.84	66.566	0	167.802	30.5094	62.4057	1544.89	23.6464	109.592	67.2823	2288.21	0.214552
SRR7559173	197.092	0	39.6922	0	575.474	0	0	0	0	0	0	0	0	0	0	0	0	0	0	0	0	0	84.8592	0	88.9653	0	0	0	0	0	236.785	575.474	0	0	173.825	0.011167
SRR7556808	911.326	496.993	662.313	0	171.971	0	0	0	0	0	0	0	0	0	0	0	0	0	0	0	33.3019	0	1801.99	827.633	648.881	30.9975	0	811.101	76.4604	73.3607	2070.63	171.971	0	33.3019	4270.42	0.268836
SRR7563831	1148.72	388.062	621.462	0	0	0	0	0	0	0	0	0	0	0	0	0	0	0	0	0	96.1423	0	982.81	523.04	475.236	95.6095	0	535.695	8.43614	49.2108	2158.24	0	0	96.1423	2670.04	0.224801
SRR7569347	1233.22	801.78	829.555	0	0	0	0	0	0	9.57347	53.6114	0	0	0	0	30.3393	30.3393	15.1696	15.1696	9.48103	0	0	2386.82	1051.76	835.11	0	0	983.245	462.922	0	2864.56	0	63.1849	100.499	5719.86	0.30169
SRR7556978	1672.17	983.105	818.369	0	0	0	0	0	0	0	0	0	0	0	0	0	0	0	0	0	87.409	0	2299.23	1456.06	979.563	54.9122	0	1142.53	65.5404	0	3473.64	0	0	87.409	5997.83	0.27671
SRR7560038	2229.8	379.08	693.065	0	291.872	0	0	0	0	4.00371	0	0	0	0	0	0	0	0	0	0	0	0	1064.49	556.494	405.883	0	0	524.585	102.109	7.65817	3301.95	291.872	4.00371	0	2661.22	0.175682
SRR7561060	592.383	813.882	254.124	0	27.6231	0	0	0	0	0	0	0	0	0	0	0	0	0	0	0	94.9183	0	599.251	518.549	369.166	54.9456	0	157.969	175.139	151.1	1660.39	27.6231	0	94.9183	2026.12	0.138684
SRR7567158	1758.18	1358.79	1205.4	0	0	0	0	0	0	0	0	0	0	0	0	0	0	0	0	0	49.4715	0	2105.48	1617.82	1054.91	54.9884	0	711.955	0	30.3883	4322.38	0	0	49.4715	5575.53	0.463155
SRR7558871	1755.36	1294.33	1225.3	0	0	0	0	0	0	0	27.9747	0	0	27.9747	0	0	0	0	0	0	12.7733	0	1683.86	1267.21	1153.8	0	0	1622.23	0	0	4274.99	0	55.9495	12.7733	5727.11	0.456155
SRR7565975	1432.08	1275.86	1226.15	0	7.06661	0	0	0	0	0	340.484	0	0	0	0	0	0	0	0	0	97.0856	0	1709.03	1451.02	1183.54	68.6453	0	1697.2	0	0	3934.09	7.06661	340.484	97.0856	6109.44	0.43236
SRR7563879	2177.67	964.848	1036.99	0	0	0	0	0	9.06655	0	634.659	0	0	0	0	0	0	9.16342	9.16342	164.942	146.615	0	2732.23	1559.99	779.994	22.5432	0	410.286	419.303	0	4179.5	0	643.725	329.883	5924.35	0.332341
SRR7559265	919.367	851.078	837.167	0	0	0	5.38201	0	0	31.3109	0	0	0	0	0	0	0	0	0	0	61.4973	0	2433.1	1149.52	870.047	17.7044	0	1154.58	0	0	2607.61	5.38201	31.3109	61.4973	5624.96	0.351877
SRR7559958	1100.27	427.053	558.977	25.494	0	0	0	0	0	0	42.9925	0	0	0	0	0	0	0	0	0	166.935	0	1351.88	617.458	402.572	92.4828	0	520.896	111.523	0	2086.3	25.494	42.9925	166.935	3096.81	0.173812
SRR7561948	703.299	593.052	463.797	0	0	0	0	0	0	0	0	0	0	0	0	0	0	34.2353	34.2353	0	0	0	1391.39	802.141	361.154	34.2145	0	714.704	440.988	0	1760.15	0	0	68.4706	3744.59	0.194529
SRR7561865	0	0	0	0	0	0	0	0	0	0	0	0	0	0	0	0	0	0	0	0	0	0	0	0	0	0	0	0	0	0	0	0	0	0	0	0.005546
SRR7556795	76.5774	0	8.50861	0	0	0	0	0	0	0	78.2288	0	0	0	0	0	0	0	0	0	0	0	0	0	0	0	0	0	0	0	85.0861	0	78.2288	0	0	0.002115
SRR7562168	318.988	641.601	529.23	0	0	0	61.8657	0	0	0	0	0	0	0	0	0	0	0	0	0	111.142	0	1895.81	938.84	532.855	32.6238	0	43.4984	181.243	155.869	1489.82	61.8657	0	111.142	3780.74	0.200973
SRR7559054	1508.29	857.143	672.098	0	0	0	92.2596	0	0	0	0	0	0	0	0	0	0	0	0	0	37.699	0	686.064	775.095	633.692	43.6427	0	268.839	64.5912	151.877	3037.53	92.2596	0	37.699	2623.8	0.265518
SRR7566283	560.327	0	207.737	0	0	0	0	0	0	0	10.9242	0	0	0	0	0	0	0	0	0	0	0	294.2	0	0	0	0	0	0	0	768.064	0	10.9242	0	294.2	0.002296
SRR7561210	737.07	264.478	758.748	0	0	0	0	0	0	0	0	0	0	0	0	454.608	454.608	47.1763	47.1763	248.748	471.763	171.55	1686.59	1153.3	1335.4	355.528	134.407	21.6785	169.093	69.3713	1760.3	0	0	1895.63	4925.36	0.208295
SRR7557521	81.1105	0	30.6417	0	2832.06	0	0	0	0	0	0	0	0	0	0	0	0	0	0	0	0	0	131.579	0	0	0	0	0	0	0	111.752	2832.06	0	0	131.579	0.004016
SRR7560951	919.178	279.75	161.595	0	3.58633	0	0	0	0	0	0	0	0	0	0	0	0	19.1569	19.1569	78.3691	153.255	19.1569	651.591	523.01	500.422	62.5527	0	401.38	523.01	0	1360.52	3.58633	0	289.095	2661.97	0.126222
SRR7559821	1533.93	1055.63	936.054	0	0	0	0	0	0	0	0	0	0	0	0	0	0	0	0	0	58.3109	0	3137	1341.49	1005.18	0	0	984.632	113.971	52.3144	3525.62	0	0	58.3109	6634.59	0.312939
SRR7560748	175.293	265.351	186.55	17.9913	405.621	0	0	0	0	0	0	0	0	0	0	0	0	0	0	0	0	0	659.358	366.667	295.907	0	0	138.304	86.8422	146.345	627.194	423.612	0	0	1693.42	0.106211
SRR7567570	1262.96	314.362	468.786	0	0	0	0	0	0	0	0	0	0	0	0	0	0	0	0	0	0	0	984.45	901.723	755.573	0	0	697.664	88.242	0	2046.11	0	0	0	3427.65	0.16303
SRR7561827	531.502	329.025	321.581	0	0	0	0	0	0	0	0	0	0	0	0	0	0	0	0	0	58.5562	0	1033.23	541.924	498.749	50.6193	0	343.913	0	0	1182.11	0	0	58.5562	2468.43	0.129579
SRR7567418	756.239	0	89.2193	0	0	0	0	0	0	0	306.043	0	0	0	0	0	0	0	0	0	0	0	494.246	126.04	0	0	0	0	0	0	845.459	0	306.043	0	620.286	0.003112
SRR7557394	252.257	184.874	8.63895	0	0	0	0	0	0	0	13.6111	0	0	0	0	0	0	0	0	0	29.0815	0	157.229	88.1173	138.223	0	0	184.874	0	0	445.77	0	13.6111	29.0815	568.443	0.093921
SRR7562180	1862.21	746.587	869.955	0	0	0	0	0	0	0	0	0	0	0	0	0	0	0	0	0	85.9459	0	2750.25	1298.55	989.069	68.065	0	1146.47	86.1447	0	3478.76	0	0	85.9459	6338.55	0.324827
SRR7557899	398.627	124.635	178.197	0	0	0	0	0	0	0	0	0	0	0	0	0	0	0	0	0	16.3759	0	401.717	184.378	142.146	27.8112	0	145.236	37.0816	37.0816	701.46	0	0	16.3759	975.451	0.061486
SRR7569441	835.844	330.45	393.948	0	144.92	0	36.23	31.3521	11.757	22.2077	6.53168	0	0	30.0457	0	0	0	0	0	0	79.2612	0	715.327	470.405	339.521	23.3259	24.6218	365.439	0	34.9888	1560.24	181.15	101.894	79.2612	1973.63	0.144409
SRR7557072	1239.6	949.236	918.916	0	49.196	0	0	0	0	0	390.572	0	0	0	0	0	0	0	0	0	42.9601	0	2361.43	892.095	1176.63	41.981	0	1006.38	163.259	165.592	3107.76	49.196	390.572	42.9601	5807.37	0.381599
SRR7556761	4085.18	0	591.853	0	0	0	0	0	0	0	0	0	0	0	0	0	0	0	0	0	0	0	1348.3	0	0	0	0	0	0	0	4677.04	0	0	0	1348.3	0.019896
SRR7557067	700.816	975.459	884.543	0	0	0	0	0	0	0	21.5268	0	0	0	0	0	0	0	0	0	0	0	2485.05	1056.91	829.614	0	0	1337.23	18.941	0	2560.82	0	21.5268	0	5727.75	0.379453
SRR7568619	1981.91	914.182	1055.92	68.1221	0	0	37.5846	0	0	0	86.7325	0	0	0	0	0	0	0	0	36.8935	159.872	0	2537.03	1410.25	888.197	99.2135	25.9845	1055.92	0	0	3952.01	105.707	86.7325	196.765	6016.59	0.355921
SRR7559329	96.3924	64.2616	51.4093	0	131.477	0	0	0	0	0	0	0	0	0	0	0	0	0	0	0	2.46727	0	280.181	79.6844	64.2616	0	0	84.8254	0	0	212.063	131.477	0	2.46727	508.952	0.039229
SRR7561027	1314.8	989.837	1085.09	0	0	0	0	0	0	0	198.78	0	0	0	0	0	0	0	0	0	0	0	2709.91	1721.94	569.623	0	0	926.338	121.395	0	3389.72	0	198.78	0	6049.21	0.436557
SRR7563727	697.076	0	176.151	0	0	0	0	0	0	52.3649	64.334	0	0	0	0	0	0	0	0	0	0	0	406.502	0	0	0	0	0	0	0	873.228	0	116.699	0	406.502	0.011744
SRR7569089	1687.82	0	230.585	0	0	0	0	0	0	0	0	0	0	0	0	0	0	0	0	0	0	0	445.484	0	0	0	0	0	0	0	1918.4	0	0	0	445.484	0.0033
SRR7568302	317.58	0	0	0	0	0	0	0	0	0	299.596	0	0	0	0	0	0	0	0	0	0	0	0	0	0	0	0	0	0	0	317.58	0	299.596	0	0	0.000981
SRR7560302	451.847	205.385	376.265	0	0	0	0	0	0	0	38.8726	0	0	0	0	0	0	0	0	0	40.7311	0	368.05	443.631	354.905	41.077	0	233.317	0	0	1033.5	0	38.8726	40.7311	1440.98	0.163818
SRR7562158	661.61	656.003	936.347	0	0	0	0	0	0	0	0	0	0	0	0	74.0855	74.0855	28.4944	28.4944	96.8811	91.1822	91.1822	2046.51	1132.59	1093.34	22.4275	22.4275	470.977	319.591	0	2253.96	0	0	484.405	5107.86	0.323118
SRR7565250	22.0186	81.5983	14.2473	0	0	0	0	0	0	0	92.107	0	0	0	0	0	0	0	0	0	14.7391	0	95.8457	155.425	72.5319	7.77127	0	14.2473	20.7234	11.6569	117.864	0	92.107	14.7391	378.202	0.058959
SRR7558236	1198.03	793.6	774.523	0	0	0	0	0	0	0	56.2545	0	4.76733	0	0	0	0	0	0	0	19.9353	0	2552.49	965.292	771.662	23.8462	0	869.908	147.846	0	2766.15	0	61.0218	19.9353	5331.05	0.348926
SRR7559715	491.653	270.409	204.343	0	0	0	0	0	0	0	94.9015	0	0	0	0	0	0	0	0	0	326.804	0	525.454	215.098	279.628	64.5295	0	253.509	0	0	966.406	0	94.9015	326.804	1338.22	0.094777
SRR7563167	0	120.728	3.06936	0	0	0	0	0	0	0	0	0	0	0	0	0	0	0	0	0	6.94567	0	0	0	78.7802	0	0	0	0	0	123.797	0	0	6.94567	78.7802	0.000837
SRR7569077	401.562	654.222	211.474	0	0	0	7.52677	0	0	0	0	0	0	0	0	41.3823	41.3823	89.0109	89.0109	52.3134	85.8877	35.9167	485.518	778.572	544.129	75.2434	41.1859	118.805	0	0	1267.26	7.52677	0	434.904	2043.45	0.076542
SRR7558469	673.545	404.127	391.72	0	8.86328	0	0	0	0	0	0	0	0	0	0	0	0	0	0	0	30.3281	0	1316.96	496.297	425.397	17.7249	0	524.656	0	0	1469.39	8.86328	0	30.3281	2781.03	0.15063
SRR7565468	82.3727	297.457	0	0	0	0	0	0	0	0	0	0	0	0	0	0	0	0	0	0	0	0	50.3389	0	73.2202	0	0	41.1864	0	0	379.83	0	0	0	164.745	0.069771
SRR7557846	2491.39	1871.77	1652.32	0	171.173	0	0	0	0	0	22.4532	0	0	14.9688	0	0	0	0	0	0	0	0	3217.97	2083.84	1641.25	27.6616	0	719.202	46.1027	44.2586	6015.48	171.173	37.4221	0	7780.29	0.568749
SRR7567292	1722.78	931.044	889.664	0	0	0	0	0	0	0	0	0	0	0	0	0	0	0	0	0	63.6969	8.49292	1278.63	1179.32	915.872	33.1038	0	1093.8	15.1726	19.3105	3543.49	0	0	72.1898	4535.22	0.307146
SRR7558931	1124.29	330.492	452.496	134.859	13.951	0	86.8059	0	0	0	0	0	0	0	0	0	0	124.716	124.716	134.188	514.651	0	735.113	270.262	211.577	38.6089	57.1411	0	160.613	77.2178	1907.28	235.616	0	898.272	1550.53	0.061242
SRR7557030	27.3702	0	0	0	0	0	0	0	0	0	0	0	0	0	0	0	0	0	0	0	0	0	0	0	0	0	0	0	0	0	27.3702	0	0	0	0	0.001642
SRR7562130	2539.4	1961.23	1940.45	0	0	0	0	0	0	0	53.6614	0	0	0	0	47.7905	47.7905	0	0	0	33.8516	0	1538	1815.75	668.86	52.9042	13.2261	2409.03	415.676	0	6441.09	0	53.6614	129.432	6913.45	0.56573
SRR7560030	822.013	57.0628	158.851	0	0	0	0	0	0	0	0	0	0	0	0	0	0	0	0	0	33.0608	0	305.363	171.188	180.442	9.25343	0	0	0	64.774	1037.93	0	0	33.0608	731.021	0.06837
SRR7558544	565.548	366.738	434.295	0	0	0	0	0	0	0	0	0	0	0	0	0	0	0	0	0	0	0	650.477	424.644	387.97	63.6965	0	449.736	42.4644	15.4416	1366.58	0	0	0	2034.43	0.133961
SRR7558956	1174	1005.06	759.145	0	0	0	0	0	0	0	0	0	0	0	5.52046	0	0	0	0	0	51.8786	0	2479.52	1128.02	1055.32	43.8379	0	966.573	222.397	58.807	2938.21	0	5.52046	51.8786	5954.47	0.340014
SRR7563064	620.34	401.882	402.912	0	162.124	0	0	0	0	0	151.763	0	0	0	0	0	0	0	0	0	25.5492	0	851.165	492.563	508.02	0	0	45.3405	0	0	1425.13	162.124	151.763	25.5492	1897.09	0.13918
SRR7556766	0	0	0	0	0	0	0	0	0	0	0	0	0	0	0	0	0	0	0	0	0	0	0	0	0	0	0	0	0	0	0	0	0	0	0	0.00314
SRR7566112	587.82	0	148.644	0	0	0	0	0	0	0	0	0	0	0	0	0	0	0	0	0	0	0	40.5393	126.122	96.8439	0	0	0	0	4.50437	736.464	0	0	0	268.01	0.000792
SRR7567595	735.264	587.1	581.544	0	0	0	0	0	0	0	0	0	0	0	0	0	0	0	0	20.5824	117.881	13.0979	1439.04	713.039	513.018	37.041	12.9643	600.064	379.67	0	1903.91	0	0	151.561	3694.84	0.22236
SRR7566039	596.496	361.644	478.349	0	0	0	108.227	0	0	0	86.6742	0	0	0	0	0	0	0	0	0	0	0	1249.18	884.658	710.32	51.8692	0	171.457	69.159	0	1436.49	108.227	86.6742	0	3136.65	0.114668
SRR7567431	2098	696.094	773.87	0	0	0	0	0	0	0	0	0	0	0	0	0	0	0	0	0	36.6887	7.93269	2116.48	797.203	587.208	0	0	0	59.3041	0	3567.97	0	0	44.6214	3560.19	0.261401
SRR7561645	1567.72	963.52	1061.93	0	0	0	34.9072	0	0	0	235.173	0	0	0	0	127.823	127.823	207.712	207.712	143.801	385.751	73.0417	2158.19	2089.53	1556.28	162.494	0	576.739	366.183	251.751	3593.17	34.9072	235.173	1273.66	7161.17	0.338817
SRR7567269	2816.93	2058.44	2089.76	0	0	0	0	0	0	0	100.798	0	0	0	0	0	0	0	0	0	0	0	4906.69	2474.6	1602	22.3743	0	673.467	0	0	6965.13	0	100.798	0	9679.13	0.52665
SRR7557473	1360.67	1112.55	1075.19	0	45.7446	0	0	0	32.4694	12.176	150.171	0	16.2347	6.76446	0	0	0	5.39548	5.39548	0	0	0	2190.41	1466.05	955.136	0	0	1179.25	0	0	3548.41	45.7446	217.816	10.791	5790.84	0.365482
SRR7559908	1015.57	30.9626	0	0	0	0	0	0	0	0	0	0	0	0	0	0	0	0	0	0	25.5972	0	2233.95	653.311	777.161	35.607	10.8369	0	0	10.8369	1046.54	0	0	25.5972	3721.7	0.122756
SRR7558476	832.689	182.712	209.67	0	487.051	0	0	0	0	0	0	0	0	0	0	0	0	0	0	0	0	0	214.163	67.3939	184.21	0	0	0	0	56.9104	1225.07	487.051	0	0	522.677	0.040722
SRR7567032	942.523	664.493	677.004	0	59.028	0	0	0	0	0	3253.84	0	0	0	0	80.2384	80.2384	160.477	160.477	144.992	229.454	0	1477.73	846.603	586.644	76.4584	70.8978	319.735	378.121	0	2284.02	59.028	3253.84	855.876	3756.19	0.229049
SRR7561340	1566.33	783.163	659.364	0	0	0	0	0	104.466	0	16.0717	0	0	0	72.3228	78.3982	78.3982	0	0	29.7373	205.457	0	1555.56	1054.98	758.942	142.638	0	777.78	586.699	228.759	3008.85	0	192.861	391.991	5105.36	0.262249
SRR7558127	1735.04	1588.76	1615.17	0	85.2909	0	0	0	0	0	0	0	0	0	0	0	0	0	0	0	199.002	0	2470.5	1718.79	1466.86	130.026	0	1377.47	0	12.19	4938.97	85.2909	0	199.002	7175.83	0.537339
SRR7557151	1009.6	630.715	620.127	0	0	0	0	0	0	0	0	31.1951	0	0	0	23.2347	23.2347	22.4602	22.4602	38.7245	31.7541	9.29389	1086.74	927.922	638.278	23.4438	24.9563	664.746	119.488	121	2260.44	0	31.1951	171.162	3606.57	0.299411
SRR7559006	487.314	474.284	230.627	8.24544	0	0	0	0	0	24.4708	19.3191	0	0	20.607	0	0	0	0	0	0	13.2548	0	1012.41	371.349	419.559	0	0	337.471	0	15.6357	1192.22	8.24544	64.397	13.2548	2156.43	0.11903
SRR7568949	1891.32	1639.25	1283.56	0	368.611	0	0	0	0	0	82.5911	0	0	0	0	0	0	0	0	0	6.44035	0	2499.08	1684.09	1210.88	10.8252	0	1139.74	216.504	0	4814.13	368.611	82.5911	6.44035	6761.12	0.426767
SRR7564862	0	0	0	0	0	0	0	0	0	0	0	0	0	0	0	0	0	0	0	0	0	0	0	0	0	0	0	0	0	0	0	0	0	0	0	0.001989
SRR7565407	1015.71	954.941	831.667	0	20.5801	0	70.3154	0	0	0	0	0	0	0	0	0	0	22.8242	22.8242	0	71.984	0	1946.34	1210.17	894.172	57.2964	6.94502	975.776	29.5163	15.6263	2802.32	90.8955	0	117.632	5135.84	0.271611
SRR7558987	1616.84	1091.62	1073.97	0	0	0	34.5747	0	0	0	0	0	0	0	0	0	0	0	0	0	63.552	0	2907.07	1300.53	1038.66	45.6069	5.88476	1122.52	52.9628	61.79	3782.43	34.5747	0	63.552	6535.03	0.346641
SRR7563339	2701.05	170.387	458.088	0	11.4124	0	0	0	0	0	0	0	0	0	0	0	0	0	0	0	53.6548	0	681.546	72.6238	206.698	67.0373	0	0	0	0	3329.52	11.4124	0	53.6548	1027.91	0.089462
SRR7562543	428.415	105.348	158.724	162.039	36.4588	0	0	0	0	0	0	0	0	0	0	0	0	0	0	0	0	0	627.874	484.601	372.23	0	0	146.083	278.119	115.181	692.488	198.498	0	0	2024.09	0.05895
SRR7563059	496.378	0	56.6731	0	0	0	0	0	0	0	138.103	0	0	0	0	0	0	0	0	0	0	0	21.4967	0	9.77122	0	0	0	0	0	553.051	0	138.103	0	31.2679	0.023813
SRR7561705	1843.48	904.165	1392.38	0	0	0	0	0	0	0	0	0	0	0	0	0	0	0	0	0	27.8628	0	3407.71	1650.15	806.523	27.3398	0	1554.46	382.757	0	4140.02	0	0	27.8628	7828.94	0.347858
SRR7557631	303.209	0	0	0	0	0	0	0	0	0	406.318	0	0	0	0	0	0	0	0	0	0	0	0	0	0	0	0	0	0	0	303.209	0	406.318	0	0	0.002215
SRR7561282	663.07	50.1665	85.065	0	0	0	0	0	0	0	0	0	0	0	0	0	0	0	0	0	0	0	124.326	8.72461	67.6157	63.2534	63.2534	0	56.71	0	798.302	0	0	0	383.883	0.049273
SRR7567255	805.101	543.312	431.492	0	0	0	0	0	0	0	0	0	0	0	0	0	0	0	0	0	35.3543	0	972.173	616.981	535.418	11.8397	0	755.111	30.2571	34.2036	1779.9	0	0	35.3543	2955.98	0.248772
SRR7562826	585.313	924.178	640.079	0	0	0	0	0	0	0	324.438	0	0	0	0	0	0	38.4768	38.4768	31.481	104.937	0	547.661	931.024	143.761	20.5373	10.2686	780.417	499.741	17.1144	2149.57	0	324.438	213.371	2950.52	0.208107
SRR7562689	582.496	496.835	845.904	0	0	0	0	0	0	0	4.48999	0	0	0	0	0	0	0	0	0	107.398	0	1336.31	770.951	700.28	64.2459	0	164.898	486.127	940.132	1925.24	0	4.48999	107.398	4462.95	0.205885
SRR7556848	392.535	205.089	315.351	0	0	0	0	0	0	0	0	0	0	0	0	0	0	32.6181	32.6181	0	69.5852	0	721.118	414.588	355.046	50.7208	0	269.041	178.626	50.7208	912.975	0	0	134.821	2039.86	0.091011
SRR7566558	62.8891	0	0	0	0	0	0	0	0	0	0	0	0	0	0	0	0	0	0	0	0	0	9.75865	0	0	0	0	0	0	0	62.8891	0	0	0	9.75865	0.003795
SRR7563347	168.525	5.33306	0	0	0	0	4.34543	0	0	0	0	0	0	0	0	9.47557	9.47557	0	0	0	0	0	35.1982	0	35.1982	0	0	0	0	0	173.858	4.34543	0	18.9511	70.3964	0.01275
SRR7568996	1140.78	0	90.2958	0	0	0	0	0	0	0	322.405	0	0	0	0	0	0	0	0	0	8.75698	0	326.845	103.013	61.045	0	0	0	0	0	1231.07	0	322.405	8.75698	490.904	0.002367
SRR7561190	589.54	415.284	470.655	0	0	0	0	0	0	0	39.015	0	0	0	0	0	0	0	0	0	0	0	1438.02	622.112	470.655	0	0	626.997	205.199	0	1475.48	0	39.015	0	3362.99	0.123806
SRR7565544	1799.47	110.876	498.035	46.9628	97.4044	0	147.846	0	0	0	0	0	0	0	0	0	0	0	0	0	22.5573	0	1003.34	163.588	56.347	43.6235	43.6235	0	123.6	134.506	2408.38	292.213	0	22.5573	1568.63	0.156261
SRR7557731	3455.62	1710.07	1554.98	0	221.843	0	54.2061	0	8.23533	12.353	337.649	0	18.5295	0	0	0	0	12.322	12.322	11.2952	98.576	0	3247.81	1455.64	1290.41	16.2188	0	1655.33	214.899	165.229	6720.66	276.05	376.766	134.515	8045.53	0.545453
SRR7558808	268.993	167.171	159.572	0	15.4929	0	0	0	0	0	0	0	0	0	0	0	0	0	0	0	0	0	306.986	218.842	168.69	0	0	205.164	0	0	595.735	15.4929	0	0	899.682	0.110908
SRR7568342	2317.37	1625.92	1903.19	0	0	0	0	0	0	0	310.156	0	0	0	0	0	0	0	0	0	160.013	0	2974.58	2122.26	1954.53	164.304	0	609.294	0	0	5846.48	0	310.156	160.013	7824.97	0.413378
SRR7567607	1283.62	332.964	472.973	58.6181	0	0	89.0995	43.9018	32.9264	19.5119	34.1459	28.0484	0	49.9993	40.2433	0	0	0	0	0	160.253	0	2034.25	692.988	594.158	62.3571	0	198.837	155.305	247.075	2089.55	147.718	248.777	160.253	3984.97	0.124544
SRR7564338	868.492	605.029	639.394	0	57.8964	0	0	0	0	0	165.178	0	0	0	0	0	0	0	0	0	45.445	0	1344.39	894.526	695.627	31.2407	0	837.252	0	0	2112.91	57.8964	165.178	45.445	3803.04	0.251816
SRR7561477	2424.13	96.0207	377.786	0	0	0	0	0	0	0	155.466	0	0	0	0	156.535	156.535	0	0	0	278.973	0	760.295	40.9269	308.526	7.87055	0	70.8349	0	0	2897.94	0	155.466	592.042	1188.45	0.062216
SRR7557783	1044.72	851.657	834.531	0	0	0	0	0	0	0	305.415	3.11648	0	0	0	51.4722	51.4722	7.79881	7.79881	46.7929	152.857	0	2701.33	1374.8	1027.59	28.0253	31.1392	968.429	233.544	116.772	2730.91	0	308.531	318.192	6481.63	0.37069
SRR7556877	429.671	0	0	0	0	0	0	0	0	0	215.97	0	0	0	0	0	0	0	0	0	0	0	145.844	0	0	0	0	0	0	0	429.671	0	215.97	0	145.844	0.003805
SRR7565147	1292.32	942.19	812.958	0	0	0	0	0	0	0	192.365	0	0	0	0	0	0	0	0	0	14.9361	0	2112.79	1230.71	760.364	13.5243	16.5296	1020.33	0	66.1186	3047.47	0	192.365	14.9361	5220.36	0.36186
SRR7569885	946.093	370.882	496.226	0	0	0	0	0	0	0	0	0	0	0	0	0	0	0	0	0	0	0	1538.47	353.712	305.634	0	0	448.149	137.364	0	1813.2	0	0	0	2783.33	0.160112
SRR7569117	648.767	375.525	625.388	0	36.4346	0	0	0	0	0	0	0	0	0	0	0	0	0	0	0	219.895	0	1407.12	1398.36	1033.06	179.726	0	394.52	7.30593	0	1649.68	36.4346	0	219.895	4420.09	0.153701
SRR7559443	4282.88	119.17	0	0	0	0	0	0	0	0	0	0	0	0	0	0	0	0	0	0	1180.87	0	3165.22	117.364	130.003	0	0	0	61.3904	90.28	4402.05	0	0	1180.87	3564.25	0.057123
SRR7561659	329.552	189.248	145.199	0	3004.19	0	0	0	0	0	0	0	0	0	0	0	0	0	0	0	0	0	0	0	0	123.99	135.41	0	0	0	663.999	3004.19	0	0	259.4	0.065649
SRR7566732	1009.14	0	318.829	0	0	0	0	0	0	0	0	0	0	0	0	0	0	0	0	0	0	0	731.259	63.3758	64.3508	4.87506	0	0	0	0	1327.97	0	0	0	863.861	0.034909
SRR7566233	1350.82	1036.75	823.633	0	0	0	0	0	0	0	198.896	0	0	0	0	0	0	0	0	0	84.4726	0	1866.79	1182.57	1014.32	65.6983	0	304.456	99.3487	144.216	3211.21	0	198.896	84.4726	4677.4	0.261404
SRR7564884	947.817	849.978	742.966	0	0	0	0	0	0	0	0	0	0	0	0	66.596	66.596	30.2709	30.2709	145.3	78.7044	0	996.737	944.76	736.851	88.6668	33.6322	822.461	999.794	110.069	2540.76	0	0	417.739	4732.97	0.192035
SRR7560910	147.011	0	47.6791	0	0	0	0	0	0	0	0	0	0	0	0	0	0	0	0	0	0	0	699.294	246.342	230.449	0	0	0	0	0	194.69	0	0	0	1176.08	0.019241
SRR7567988	891.006	347.094	461.461	0	0	0	0	0	0	0	0	0	0	0	0	0	0	0	0	0	16.0857	0	1651.69	960.159	940.211	176.871	0	384.33	131.656	0	1699.56	0	0	16.0857	4244.91	0.141809
SRR7568223	32.3326	0	5.77369	0	23.7592	0	0	0	0	0	0	0	0	0	0	0	0	0	0	0	0	0	10.3926	0	0	0	0	0	0	0	38.1063	23.7592	0	0	10.3926	0.005695
SRR7569906	1004.63	664.751	514.602	0	0	0	0	0	0	0	200.587	0	0	29.4569	0	10.9854	10.9854	64.5395	64.5395	94.7494	135.945	0	1715.79	894.07	705.701	47.7747	0	672.941	540.537	0	2183.99	0	230.044	381.744	4576.82	0.255082
SRR7566396	150.891	28.3855	197.205	0	0	0	67.9186	0	0	0	0	0	0	0	0	0	0	13.5663	13.5663	0	0	0	194.217	71.7108	134.458	7.46987	0	11.9518	35.8554	10.4578	376.482	67.9186	0	27.1326	466.12	0.118228
SRR7560944	2450.99	1364.7	1421.03	0	29.1711	0	0	0	0	0	0	0	0	0	0	0	0	0	0	0	0	0	2473.52	1644.73	1353.44	20.9212	0	337.957	173.807	0	5236.73	29.1711	0	0	6004.37	0.458949
SRR7561616	2427.58	380.196	476.664	0	0	0	6.79497	0	0	0	0	0	0	0	0	76.2439	76.2439	0	0	78.5899	117.298	49.2653	1886.23	905.661	814.868	172.507	53.3409	233.792	0	0	3284.44	6.79497	0	397.641	4066.39	0.108079
SRR7558861	834.149	461.647	409.115	0	0	0	0	0	0	0	583.804	0	0	0	0	0	0	0	0	11.1783	0	0	518.955	382.053	506.22	0	0	565.12	60.4917	9.55132	1704.91	0	583.804	11.1783	2042.39	0.299345
SRR7557045	0	0	0	0	0	0	0	0	0	0	0	0	0	0	0	0	0	0	0	0	0	0	0	0	0	0	0	0	0	0	0	0	0	0	0	0.002367
SRR7556949	23.7478	110.258	0	0	12.3211	0	0	0	0	0	0	0	0	0	0	0	0	0	0	0	0	0	0	0	0	0	0	0	0	0	134.006	12.3211	0	0	0	0.004526
SRR7563191	497.548	109.753	236.231	0	0	0	0	0	0	0	411.734	0	0	0	0	0	0	0	0	0	159.309	0	643.886	714.964	578.034	100.346	0	194.42	0	0	843.532	0	411.734	159.309	2231.65	0.11037
SRR7564450	1951.61	1472.31	1401.21	0	0	0	56.9888	0	0	0	0	0	0	0	0	0	0	0	0	57.7372	113.165	0	3951.37	1520.47	1137.48	73.386	0	1775.02	0	0	4825.13	56.9888	0	170.902	8457.73	0.37765
SRR7562328	400.071	391.181	308.203	0	0	0	0	0	0	0	0	0	0	0	0	0	0	0	0	0	114.225	0	675.676	376.363	595.661	44.4523	0	254.86	0	0	1099.45	0	0	114.225	1947.01	0.138976
SRR7567998	736.598	569.19	906.797	0	0	0	0	0	20.0813	0	0	0	14.3438	0	0	43.3761	43.3761	31.8091	31.8091	72.2935	208.205	0	1063.05	1001.66	541.288	78.1241	0	502.226	248.323	103.235	2212.59	0	34.4251	430.869	3537.9	0.362011
SRR7562566	249.687	143.842	189.98	0	0	0	0	0	0	0	0	0	0	0	0	24.6492	24.6492	0	0	0	0	0	488.519	0	130.272	0	0	0	0	18.998	583.509	0	0	49.2984	637.788	0.045444
SRR7557373	1415.85	1022.16	850.919	0	14.6053	0	0	0	0	0	0	0	0	0	0	0	0	0	0	0	0	0	1309.92	1147.51	706.157	0	0	0	181.835	0	3288.93	14.6053	0	0	3345.42	0.126962
SRR7565456	129.483	0	37.55	0	0	0	0	0	0	0	177.216	0	0	0	0	0	0	0	0	0	0	0	97.112	296.515	217.531	22.012	0	0	10.3586	0	167.033	0	177.216	0	643.529	0.046079
SRR7563484	419.189	4.32153	125.324	0	0	0	0	0	0	0	0	0	0	0	0	0	0	0	0	0	0	0	54.7394	0	0	0	0	0	0	0	548.835	0	0	0	54.7394	0.009136
SRR7567328	524.198	136.09	0	0	61.2891	0	0	0	0	0	478.97	0	0	0	0	0	0	0	0	0	0	0	171.372	0	0	0	0	0	0	0	660.288	61.2891	478.97	0	171.372	0.035291
SRR7559036	2632.65	1699.82	1710.88	8.33949	109.803	0	0	0	12.8701	15.7302	0	0	7.15007	0	0	0	0	0	0	0	8.58749	0	4469.29	2288.54	1563.01	0	0	2278.87	13.8197	0	6043.35	118.143	35.7504	8.58749	10613.5	0.624794
SRR7567516	168.029	138.024	108.019	0	0	0	0	0	0	0	130.104	0	0	0	0	0	0	0	0	0	11.7068	0	410.471	236.441	100.817	0	0	141.624	0	0	414.071	0	130.104	11.7068	889.353	0.087407
SRR7566219	1228.42	583.804	699.816	0	0	0	0	0	0	0	0	0	0	0	0	0	0	0	0	0	140.532	0	2042.38	1028.21	973.942	114.141	0	208.635	116.948	72.9754	2512.04	0	0	140.532	4557.22	0.233463
SRR7569761	419.677	481.643	0	0	0	0	0	0	0	0	0	0	0	0	0	0	0	0	0	0	0	0	112.665	205.614	214.064	0	0	0	0	0	901.32	0	0	0	532.342	0.018092
SRR7569698	255.858	0	27.332	0	2.38838	0	0	0	0	0	0	0	0	0	0	0	0	0	0	0	0	0	157.918	0	0	0	0	0	0	0	283.19	2.38838	0	0	157.918	0.001589
SRR7560300	707.829	416.809	586.304	0	0	0	0	0	0	0	94.5396	0	0	0	0	0	0	0	0	0	197.147	0	1693.89	1521.19	1175.81	187.617	0	652.397	15.9901	0	1710.94	0	94.5396	197.147	5246.89	0.195965
SRR7560169	2092.86	1496	1101.1	0	0	0	0	0	0	0	0	0	0	0	0	0	0	0	0	0	0	0	1344.21	948.025	1250.31	0	0	1297.91	86.1841	106.765	4689.96	0	0	0	5033.41	0.40718
SRR7566879	1786.3	1088.34	958.211	0	0	0	30.3019	0	0	0	124.779	0	0	0	0	0	0	0	0	0	0	0	1243.82	1292.82	1132.28	0	0	1465.2	162.237	45.6291	3832.85	30.3019	124.779	0	5341.99	0.482673
SRR7559242	576.222	178.548	286.758	0	10.8989	0	0	0	0	0	0	0	0	0	0	0	0	0	0	0	32.7145	0	1033.41	727.717	538.348	45.9895	0	259.706	286.758	100.095	1041.53	10.8989	0	32.7145	2992.02	0.141308
SRR7559699	2470.94	1573.31	1531.84	0	0	0	0	0	0	0	58.0099	0	0	0	0	0	0	4.87378	4.87378	0	0	0	3414.93	1978.22	1383.05	0	0	1735.51	307.343	346.371	5576.09	0	58.0099	9.74757	9165.42	0.526753
SRR7557552	121.068	89.9365	124.527	0	0	0	0	0	0	0	0	0	0	0	0	0	0	0	0	0	0	0	13.8364	0	89.9365	0	0	0	0	0	335.532	0	0	0	103.773	0.035229
SRR7568447	0	0	0	0	0	0	0	0	0	0	0	0	0	0	0	0	0	0	0	0	0	0	4.11807	0	0	0	0	0	0	0	0	0	0	0	4.11807	0.00317
SRR7556789	219.813	0	0	0	0	0	0	0	0	0	0	0	0	0	0	0	0	0	0	0	0	0	0	0	0	0	0	0	0	0	219.813	0	0	0	0	0.001375
SRR7569293	0	0	0	0	0	0	0	0	0	0	0	0	0	0	0	0	0	0	0	0	0	0	0	0	0	0	0	0	0	0	0	0	0	0	0	0.000344
SRR7568062	1593.93	1139.61	999.236	0	0	0	0	0	0	0	8.65608	0	0	0	0	0	0	0	0	0	39.7009	0	2863.71	1119.2	853.753	0	0	1254.47	202.91	0	3732.78	0	8.65608	39.7009	6294.04	0.299712
SRR7568463	393.391	197.304	254.547	0	0	0	0	6.03896	0	0	414.272	0	0	0	0	4.90629	4.90629	0	0	0	44.1566	0	626.015	403.134	302.046	26.7944	2.43586	332.495	220.445	0	845.243	0	420.311	53.9692	1913.37	0.139559
SRR7567043	672.735	494.442	341.882	26.945	89.8168	0	127.54	0	0	0	0	22.0625	0	0	0	0	0	13.1375	13.1375	50.6732	219.584	0	1194.75	593.698	430.11	119.475	25.7331	323.501	56.9803	0	1509.06	244.302	22.0625	296.532	2744.25	0.157292
SRR7558740	2673.61	2162.58	1918.05	0	0	0	0	0	0	0	5.84661	25.3353	0	0	0	28.3226	28.3226	25.3927	25.3927	37.1124	93.7576	6.83649	5328.13	2802.57	2292.49	64.9538	17.1937	1725.1	146.146	120.356	6754.24	0	31.1819	245.137	12496.9	0.743903
SRR7569772	843.88	582.396	597.024	0	0	0	13.2319	0	0	0	258.033	0	0	0	0	0	0	0	0	0	0	0	1315.65	827.423	604.339	27.4284	0	713.138	0	0	2023.3	13.2319	258.033	0	3487.98	0.274657
SRR7563990	858.463	417.525	495.568	0	0	0	0	0	0	0	0	0	0	0	0	0	0	0	0	0	78.158	0	1299.4	1010.65	695.876	91.0491	0	727.092	48.126	44.2239	1771.56	0	0	78.158	3916.41	0.2173
SRR7566172	1267.48	913.317	780.236	0	0	0	61.665	0	0	0	2882.99	0	7.78285	0	15.5657	15.6242	15.6242	59.1487	59.1487	8.92811	111.601	15.6242	2309.59	1052.84	587.056	42.9291	31.1236	1006.69	129.861	39.7094	2961.03	61.665	2906.34	285.699	5199.79	0.351966
SRR7566928	0	0	0	0	0	0	0	0	0	0	0	0	0	0	0	0	0	0	0	0	0	0	0	0	0	0	0	0	0	0	0	0	0	0	0	0.002208
SRR7563826	129.543	164.873	43.7417	0	0	0	19.5401	0	0	0	1227	0	0	0	0	0	0	0	0	0	0	0	174.967	89.1658	119.449	0	0	26.918	85.8011	0	338.157	19.5401	1227	0	496.3	0.124662
SRR7567634	950.426	457.712	578.871	0	0	0	27.1276	0	0	0	0	0	0	0	0	58.3383	58.3383	55.6866	55.6866	50.3831	236.005	0	751.187	1009.66	794.266	129.236	48.4637	344.63	175.008	96.9273	1987.01	27.1276	0	514.438	3349.38	0.240021
SRR7560992	442.891	0	192.287	0	172.527	0	0	0	0	0	0	0	0	0	0	360.818	360.818	0	0	0	0	0	285.278	0	25.218	0	0	0	64.621	0	635.178	172.527	0	721.636	375.117	0.005522
SRR7568271	631.557	357.792	536.688	0	0	0	8.44145	0	0	0	176.411	0	0	0	0	0	0	0	0	0	148.2	0	715.583	739.978	517.714	92.1585	0	599.03	0	0	1526.04	8.44145	176.411	148.2	2664.46	0.249751
SRR7559392	681.438	416.747	606.348	0	0	0	0	0	0	0	543.3	0	0	0	0	0	0	0	0	0	36.3802	0	1203.31	624.182	567.865	27.22	0	523.75	203.681	167.074	1704.53	0	543.3	36.3802	3317.08	0.255901
SRR7561768	346.622	0	68.3616	0	0	0	0	0	0	0	0	0	0	0	0	0	0	0	0	0	0	0	189.679	0	0	0	0	0	0	0	414.984	0	0	0	189.679	0.003187
SRR7556959	0	0	13.0319	0	1516.99	0	0	0	0	0	0	0	0	0	0	0	0	0	0	0	23.4034	0	43.8345	22.5096	233.389	0	0	0	0	0	13.0319	1516.99	0	23.4034	299.733	0.035391
SRR7569697	1997.16	1049.98	1228.03	0	0	0	88.3993	0	0	0	139.125	0	3.76013	0	0	0	0	0	0	22.3653	46.5944	0	1916.39	1679.6	1437.29	22.0275	0	387.317	121.151	122.987	4275.17	88.3993	142.885	68.9597	5686.76	0.473017
SRR7559926	254.802	185.167	204.158	0	0	0	0	0	0	0	597.632	0	0	0	0	0	0	0	0	15.6589	34.4496	0	262.715	310.193	156.679	45.896	0	37.9829	0	37.9829	644.126	0	597.632	50.1086	851.449	0.155499
SRR7563436	642.793	406.768	537.335	0	0	0	0	0	0	0	0	0	0	0	0	0	0	0	0	0	438.346	0	1657.2	921.504	886.351	173.253	0	572.488	346.506	0	1586.9	0	0	438.346	4557.3	0.190005
SRR7559184	785.46	517.781	651.62	0	78.3394	0	0	0	0	0	0	0	0	0	0	0	0	0	0	0	142.432	0	1833.19	1435.73	1104.51	100.041	0	598.896	44.613	0	1954.86	78.3394	0	142.432	5116.98	0.221642
SRR7560752	202.509	226.49	31.9751	0	0	0	0	0	0	0	71.2577	0	0	0	0	0	0	0	0	0	210.986	0	129.233	33.3074	133.23	0	0	6.66148	0	0	460.974	0	71.2577	210.986	302.431	0.044694
SRR7567694	119.557	75.6024	85.2725	0	21.0019	0	0	0	0	0	0	0	0	0	0	0	0	0	0	0	0	0	259.334	99.338	78.2397	0	0	87.9098	0	0	280.432	21.0019	0	0	524.821	0.046332
SRR7569444	440.106	637.943	140.707	0	0	0	0	0	0	0	0	0	0	0	0	0	0	0	0	0	42.1657	11.5956	557.539	722.578	448.57	64.5348	0	206.3	42.3179	62.4189	1218.76	0	0	53.7612	2104.26	0.099677
SRR7564109	269.88	179.409	190.143	0	0	0	497.25	0	0	0	0	0	0	0	0	0	0	0	0	0	62.9677	0	726.837	226.945	394.087	44.4689	0	133.407	0	27.6014	639.432	497.25	0	62.9677	1553.35	0.064901
SRR7563665	1181.37	845.819	679.428	0	0	0	0	0	0	0	287.374	0	0	0	0	0	0	0	0	19.6592	14.0423	0	660.016	704.387	537.996	0	0	732.118	435.389	130.339	2706.62	0	287.374	33.7015	3200.24	0.186125
SRR7563348	728.064	437.78	626.073	0	0	0	0	0	0	23.5599	0	0	0	0	0	0	0	0	0	0	54.4125	0	1537.72	922.633	841.04	42.3658	0	726.495	109.837	0	1791.92	0	23.5599	54.4125	4180.09	0.173171
SRR7565351	1965.07	2122.11	2232.05	0	0	0	0	0	0	8.05998	66.4948	0	0	0	0	0	0	0	0	0	173.004	0	3376.54	3072.26	2636.45	198.273	0	561.448	0	0	6319.23	0	74.5548	173.004	9844.96	0.674462
SRR7565379	1320.2	962.647	968.994	0	0	0	21.6211	0	0	0	0	0	0	0	0	63.3114	63.3114	0	0	0	72.044	21.8315	1969.72	1161.52	878.018	42.3141	4.23141	522.58	338.513	0	3251.84	21.6211	0	220.498	4916.9	0.235711
SRR7565104	1038.22	661.692	880.411	0	0	0	28.2001	0	0	0	0	0	0	0	33.4063	141.087	141.087	210.247	210.247	174.284	365.166	0	2176.11	1735.9	1495.04	254.71	85.8262	448.511	0	105.206	2580.32	28.2001	33.4063	1242.12	6301.3	0.26736
SRR7569256	1183	676.591	903.506	0	0	0	13.4719	0	47.9652	0	207.849	7.26746	14.5349	0	30.5233	79.1683	79.1683	115.925	115.925	115.925	101.788	0	1935.69	979.605	719.484	40.1251	49.8104	893.82	661.372	118.992	2763.09	13.4719	308.14	607.9	5398.9	0.311895
SRR7562902	165.777	238.913	201.126	0	0	0	87.7553	0	0	0	64.893	0	0	0	0	33.3329	33.3329	74.9991	74.9991	13.0951	64.2849	0	563.153	238.913	199.907	0	0	268.168	0	0	605.816	87.7553	64.893	294.044	1270.14	0.123508
SRR7567589	2658.59	151.821	821.214	0	0	0	163.195	0	0	0	0	0	0	0	0	0	0	0	0	0	14.1668	0	1637.25	25.8786	87.9872	91.4376	91.4376	0	63.8338	144.92	3631.63	163.195	0	14.1668	2142.75	0.144239
SRR7562765	918.1	412.889	407.76	0	21.5329	0	63.2528	28.7908	0	0	0	0	0	0	0	56.0356	56.0356	86.7218	86.7218	94.7269	676.43	42.6938	960.415	806.543	644.978	153.872	44.8792	267.993	143.613	0	1738.75	84.7857	28.7908	1099.37	3022.29	0.132611
SRR7561560	123.698	164.931	243.47	0	0	0	0	0	0	0	0	0	0	0	0	0	0	0	0	0	0	0	555.66	225.798	113.881	0	0	125.662	15.7077	0	532.099	0	0	0	1036.71	0.110727
SRR7559989	1212.84	749.711	676.345	0	154.485	0	0	0	0	0	111.471	0	0	0	0	0	0	0	0	0	56.6182	0	2234.23	948.029	604.125	0	0	1113.1	0	0	2638.89	154.485	111.471	56.6182	4899.49	0.308963
SRR7566163	956.032	603.71	538.958	98.7102	9.87102	0	11.8452	0	5.94844	0	116.986	0	0	0	0	47.3494	47.3494	90.7531	90.7531	108.509	72.997	15.7831	725.594	862.714	590.378	78.0823	20.9489	605.614	434.214	53.3245	2098.7	120.426	122.934	473.494	3370.87	0.244187
SRR7564751	10.494	0	0	0	0	0	0	0	0	0	0	0	0	0	0	0	0	0	0	0	0	0	0	0	0	0	0	0	0	0	10.494	0	0	0	0	0.008191
SRR7566588	675.637	554.295	556.236	0	0	0	0	0	0	0	135.576	0	0	0	0	0	0	0	0	4.95475	35.6742	0	1350.3	702.818	577.592	35.9175	0	649.427	179.588	0	1786.17	0	135.576	40.6289	3495.65	0.205615
SRR7557459	86.7045	13.137	24.9604	0	0	0	0	0	0	0	0	0	0	0	0	10.1194	10.1194	0	0	0	0	0	17.0782	0	23.6467	0	0	38.0974	0	0	124.802	0	0	20.2388	78.8223	0.015977
SRR7567470	1665.46	141.664	363.241	0	0	0	0	0	0	0	0	0	0	0	0	0	0	0	0	0	137.952	0	788.234	0	0	0	0	0	270.615	521.251	2170.37	0	0	137.952	1580.1	0.090002
SRR7565003	0	0	0	0	0	0	0	0	0	0	0	0	0	0	0	0	0	0	0	0	0	0	0	0	0	0	0	0	0	0	0	0	0	0	0	0.003378
SRR7559722	1044.81	929.092	737.907	0	0	0	18.7858	0	27.8042	0	76.4616	0	0	106.004	83.4126	24.1717	24.1717	17.2655	17.2655	12.0859	25.8983	0	1841.41	1039.78	783.188	0	0	947.54	90.5613	152.613	2711.81	18.7858	293.682	120.859	4855.09	0.36654
SRR7563908	4075.99	0	1155.08	0	0	0	0	0	0	0	0	0	21.6271	0	0	0	0	0	0	0	0	0	2059.72	237.659	127.774	0	0	0	0	0	5231.06	0	21.6271	0	2425.15	0.040457
SRR7560006	816.55	162.408	33.0831	136.566	0	0	0	0	0	0	249.622	0	0	0	0	0	0	0	0	0	128.625	0	392.486	163.912	212.032	28.5717	0	12.0302	329.327	500.757	1012.04	136.566	249.622	128.625	1639.12	0.083177
SRR7568813	2722.82	391.98	616.909	376.199	402.191	0	180.576	141.583	107.18	198.481	187.895	38.3729	170.693	0	121.735	0	0	0	0	0	0	0	1737.6	659.001	531.41	0	0	0	0	159.16	3731.71	958.966	965.939	0	3087.17	0.114507
SRR7567130	2027.66	1064.69	1073.17	0	0	0	0	0	0	0	0	0	0	0	0	0	0	0	0	0	17.0705	0	1545.33	1090.97	849.378	6.78146	4.23841	917.193	310.252	274.649	4165.51	0	0	17.0705	4998.78	0.282448
SRR7568276	278.197	0	0	0	0	0	0	0	0	0	381.611	0	0	0	0	0	0	0	0	0	0	0	0	0	0	0	0	0	0	0	278.197	0	381.611	0	0	0.000745
SRR7568199	815.671	445.28	512.072	0	0	0	151.693	0	0	0	0	0	0	0	0	81.6812	81.6812	103.596	103.596	247.036	796.889	49.8056	226.688	107.272	93.1039	82.9839	76.9119	0	358.248	127.512	1773.02	151.693	0	1464.28	1072.72	0.046943
SRR7559874	0	0	0	0	704.134	0	0	0	0	0	0	0	0	0	0	0	0	0	0	0	0	0	0	0	0	0	0	0	0	0	0	704.134	0	0	0	0.003697
SRR7558200	1869.69	606.446	862.598	0	0	0	71.1999	221.911	192.771	513.309	302.606	40.3474	300.364	210.703	255.534	0	0	0	0	0	220.376	0	2692.88	1799.63	1469.04	243.016	0	923.9	192.662	32.84	3338.74	71.1999	2037.54	220.376	7353.98	0.219974
SRR7562788	1406.51	1375.9	1305.94	0	0	0	0	0	0	0	125.97	0	0	0	0	50.0785	50.0785	128.99	128.99	27.3156	145.683	0	2702.24	1794.21	1518.74	90.3663	45.1831	1880.2	234.661	0	4088.35	0	125.97	531.136	8265.6	0.44763
SRR7564920	2678.27	1326.74	1513.45	0	46.2439	0	0	0	0	0	0	0	0	0	0	0	0	0	0	0	53.8918	0	3358.99	1323.44	1523.36	0	0	335.404	0	0	5518.47	46.2439	0	53.8918	6541.2	0.435345
SRR7559675	306.843	281.273	355.659	52.5585	0	0	24.0893	0	0	0	795.253	0	0	0	0	149.998	149.998	229.685	229.685	243.747	260.153	0	548.599	946.101	469.563	106.93	86.0091	23.2457	151.097	158.071	943.776	76.6479	795.253	1263.26	2489.62	0.190485
SRR7563712	416.338	449.861	250.884	0	0	0	0	0	0	0	236.672	0	0	0	0	0	0	0	0	0	58.8194	0	631.536	460.675	409.85	51.9071	0	291.977	15.1396	7.56978	1117.08	0	236.672	58.8194	1868.65	0.194301
SRR7559482	100.79	0	0	0	0	0	0	0	0	0	0	0	0	0	0	0	0	0	0	0	44.1293	0	0	0	53.1044	0	0	0	0	0	100.79	0	0	44.1293	53.1044	0.001971
SRR7565365	630.666	47.2486	121.203	15.0471	0	0	10.7479	0	0	0	0	0	0	0	0	0	0	0	0	40.9191	63.4246	0	143.8	117.094	112.986	0	0	0	0	49.3029	799.118	25.795	0	104.344	423.183	0.036216
SRR7568134	1016.04	680.276	643.552	0	0	0	0	0	0	0	0	0	0	0	0	0	0	0	0	0	0	26.5006	1913.17	981.067	682.025	45.4683	45.4683	543.871	110.173	94.4342	2339.87	0	0	26.5006	4415.68	0.235063
SRR7562984	1516.56	751.394	810.404	0	17.4916	0	42.7574	0	0	0	0	0	0	0	0	0	0	0	0	0	175.793	0	1300.19	1258.88	1201.84	157.36	0	861.546	0	0	3078.35	60.249	0	175.793	4779.81	0.243091
SRR7565015	1472.93	912.573	954.2	0	0	0	0	0	0	0	0	0	0	0	0	0	0	0	0	0	66.9024	0	2238.21	1469.72	682.029	28.8181	0	870.947	316.999	203.328	3339.7	0	0	66.9024	5810.05	0.310703
SRR7563303	529.933	690.952	413.756	203.747	76.9248	0	222.458	0	0	0	0	0	0	0	0	0	0	0	0	29.0018	109.792	0	1269.8	572.736	513.628	85.6046	0	472.864	99.8721	18.3438	1634.64	503.13	0	138.794	3032.85	0.137296
SRR7566076	357.258	0	107.033	0	0	0	0	0	0	0	0	0	0	0	0	0	0	0	0	0	0	0	26.035	0	0	0	0	0	0	0	464.291	0	0	0	26.035	0.029167
SRR7569268	6.9775	126.467	0	0	0	0	0	0	0	0	0	0	0	0	0	0	0	0	0	0	0	0	0	0	0	0	0	0	0	0	133.445	0	0	0	0	0.003044
SRR7568652	1975.03	0	0	0	0	0	0	0	0	0	0	0	0	0	0	0	0	0	0	0	0	0	240.569	55.8463	31.1451	0	0	0	39.7368	54.7723	1975.03	0	0	0	422.069	0.003302
SRR7562272	1190.63	18.6766	308.164	0	0	0	0	0	0	0	334.334	0	0	0	0	0	0	0	0	0	10.6917	0	371.975	200.773	130.736	0	0	10.8947	0	0	1517.47	0	334.334	10.6917	714.379	0.037327
SRR7568427	774.723	25.7764	88.7853	0	0	0	0	0	0	0	0	0	0	0	0	0	0	0	0	0	39.3228	0	562.784	91.6493	52.9848	0	0	0	41.5286	65.8729	889.285	0	0	39.3228	814.82	0.055428
SRR7567658	4025.48	1043.64	1586.01	0	0	0	0	0	0	0	0	0	0	0	0	0	0	0	0	0	54.7208	0	4250.87	1115.25	831.157	0	0	0	0	0	6655.12	0	0	54.7208	6197.28	0.281774
SRR7558641	1905.14	0	791.408	0	0	0	0	0	0	0	0	0	0	0	0	0	0	0	0	0	138.897	0	440.253	0	57.6522	0	0	0	0	0	2696.55	0	0	138.897	497.906	0.015522
SRR7557821	1464.76	716.21	670.555	11.2634	0	0	6.57034	6.74689	0	4.81921	0	0	0	0	0	0	0	0	0	0	37.261	0	1770.07	847.467	676.262	9.51142	0	372.847	256.808	0	2851.52	17.8338	11.5661	37.261	3932.97	0.182223
SRR7565223	601.721	160.942	246.488	0	0	0	0	0	0	0	37.9262	8.42805	0	0	0	0	0	0	0	0	52.3394	0	662.618	198.64	191.391	150.793	150.793	0	88.4457	0	1009.15	0	46.3543	52.3394	1442.68	0.117338
SRR7561072	1802.55	1226.87	1185.55	0	62.867	0	0	0	0	0	0	0	0	0	0	0	0	0	0	0	0	0	3753.29	1497.61	970.383	0	0	1638.68	555.726	0	4214.97	62.867	0	0	8415.68	0.384095
SRR7560141	522.337	147.462	152.792	0	39.3549	0	0	0	0	0	53.6105	0	0	0	0	0	0	0	0	0	15.727	0	168.782	190.102	126.143	0	0	191.879	0	0	822.591	39.3549	53.6105	15.727	676.906	0.061399
SRR7565276	2274.03	161.485	1584.41	0	0	0	0	0	0	0	0	0	0	0	0	0	0	0	0	0	151.524	0	2598.33	2264.77	1681.04	123.1	0	258.112	14.5602	0	4019.93	0	0	151.524	6939.9	0.457718
SRR7565607	338.497	280.952	110.011	0	0	0	0	0	0	0	603.453	0	0	0	0	0	0	0	0	0	0	0	274.182	98.164	289.415	15.2323	0	22.0023	110.011	93.0866	729.46	0	603.453	0	902.094	0.131364
SRR7566796	1320.29	938.146	1118.56	0	0	0	0	0	0	30.3473	413.061	0	0	0	0	0	0	0	0	0	109.046	0	3196.59	1284.21	1220.25	70.525	0	508.436	359.185	0	3377	0	443.408	109.046	6639.19	0.368912
SRR7560805	770.254	461.93	572.125	0	132.994	0	0	0	0	0	123.394	0	0	0	0	0	0	0	0	0	92.5594	0	1298.97	1090.82	903.824	64.5588	0	355.074	291.628	301.646	1804.31	132.994	123.394	92.5594	4306.52	0.255925
SRR7567909	6083.66	309.294	976.996	0	0	0	7.79926	0	0	0	0	0	0	0	0	0	0	0	0	0	1.32551	0	3484.53	229.647	153.983	0	0	221.683	0	21.2391	7369.95	7.79926	0	1.32551	4111.08	0.065073
SRR7566108	832.867	273.68	287.195	0	0	0	0	0	0	0	0	0	0	0	0	0	0	25.4267	25.4267	72.8898	140.694	0	606.489	393.627	528.777	70.9542	0	219.62	510.194	65.886	1393.74	0	0	264.437	2395.55	0.104724
SRR7563054	1146.88	838.674	681.608	0	0	0	0	0	0	0	0	0	0	0	0	0	0	0	0	0	60.3217	0	945.36	874.236	678.644	0	0	32.5986	8.89053	0	2667.16	0	0	60.3217	2539.73	0.197207
SRR7569337	559.819	91.4318	65.7667	0	0	0	135.287	0	0	0	164.26	0	0	0	0	0	0	0	0	0	11.3059	0	301.565	163.615	109.077	0	0	0	0	0	717.018	135.287	164.26	11.3059	574.256	0.013394
SRR7558030	713.96	150.226	360.852	0	0	0	0	0	0	0	0	0	0	0	0	0	0	0	0	0	0	0	359.303	1166.19	258.636	30.9744	30.9744	0	94.4719	130.092	1225.04	0	0	0	2070.64	0.111057
SRR7567520	1745.1	1321.43	1222.24	0	0	0	0	0	0	0	0	0	0	0	0	0	0	0	0	0	132.708	0	3745.74	1640.86	1044.03	0	0	1558.49	717.878	79.017	4288.78	0	0	132.708	8786.02	0.363018
SRR7568790	1504.95	1009.36	1095.75	0	0	0	0	0	0	0	0	0	0	0	0	55.8797	55.8797	74.5063	74.5063	0	330.622	0	2487.03	1795.93	1263.97	45.4667	0	791.12	686.547	186.413	3610.05	0	0	591.394	7256.48	0.274861
SRR7562025	151.115	7.43187	47.0685	0	0	0	0	0	0	0	0	0	0	0	0	0	0	0	0	0	0	0	528.902	148.637	123.865	44.5912	44.5912	0	112.717	0	205.615	0	0	0	1003.3	0.063614
SRR7557021	2193.7	1479.12	1447.32	0	0	0	0	0	8.03573	0	88.393	16.0715	0	0	0	0	0	0	0	0	164.163	0	4320.78	1848.52	1321.67	0	0	287.648	0	7.56969	5120.14	0	112.5	164.163	7786.18	0.461395
SRR7569892	1016.21	634.36	528.12	0	0	0	0	0	0	0	562.326	0	0	0	9.34614	21.7709	21.7709	0	0	0	31.1012	0	777.553	602.026	637.439	4.61913	30.7942	543.517	218.639	92.3825	2178.69	0	571.672	74.643	2906.97	0.278248
SRR7566540	716.762	612.234	533.305	0	0	0	0	0	0	0	0	0	0	0	0	0	0	98.7003	98.7003	25.7479	81.5351	0	1395.13	511.973	273.052	55.4638	25.5987	646.366	273.052	0	1862.3	0	0	304.684	3180.63	0.187587
SRR7569592	305.73	339.899	178.043	0	0	0	8.96489	7.08651	31.8893	0	0	0	0	0	0	0	0	0	0	56.6209	237.1	30.0798	1044.88	510.748	379.464	43.1618	64.7427	316.52	356.085	79.13	823.671	8.96489	38.9758	323.801	2794.73	0.192778
SRR7558889	1032.1	696.397	833.891	0	0	0	20.2342	0	0	0	0	0	0	0	0	0	0	32.5028	32.5028	0	140.845	0	2508.81	1285.66	1148.16	94.6386	17.8563	973.17	83.9248	0	2562.38	20.2342	0	205.851	6112.22	0.229575
SRR7569815	1551.35	128.241	555.709	0	0	0	0	0	0	0	0	0	0	0	0	0	0	0	0	14.5697	76.491	0	1075.8	39.1846	60.558	14.2489	19.5923	0	144.271	101.524	2235.3	0	0	91.0607	1455.17	0.079655
SRR7560643	364.662	120.157	44.7095	0	0	0	0	0	0	0	119.876	0	0	0	0	0	0	0	0	0	0	0	420.549	322.747	308.775	0	0	48.901	0	0	529.528	0	119.876	0	1100.97	0.02295
SRR7559848	3829.23	1845.07	2028.16	0	0	0	204.48	0	0	0	21.5972	0	0	10.0787	0	0	0	118.486	118.486	148.83	577.98	0	4595.65	2008.29	1630.76	25.5471	66.7064	1635.02	342.048	482.557	7702.46	204.48	31.6759	963.781	10786.6	0.52806
SRR7562966	709.096	613.272	667.818	0	0	0	0	0	0	0	0	0	0	0	0	14.461	14.461	5.78439	5.78439	0	0	0	933.176	784.281	518.922	2.94842	0	589.685	196.07	132.679	1990.19	0	0	40.4908	3157.76	0.331924
SRR7561500	1234.04	0	337.417	0	0	0	0	0	0	0	0	0	0	0	0	0	0	0	0	0	0	0	254.011	60.6593	180.082	0	0	0	0	0	1571.46	0	0	0	494.753	0.005047
SRR7565709	1375.15	969.292	902.444	0	0	0	0	0	0	0	0	0	0	0	0	0	0	0	0	0	0	0	1077.52	827.638	822.863	11.1413	0	280.124	0	0	3246.89	0	0	0	3019.29	0.345052
SRR7560646	944.256	428.752	442.098	0	0	0	0	0	0	0	0	0	0	0	0	0	0	0	0	0	0	0	1232.87	543.865	367.025	0	0	490.479	0	0	1815.11	0	0	0	2634.24	0.153394
SRR7566513	1343.61	219.735	467.463	292.065	205.836	0	525.717	0	0	0	0	0	0	0	0	0	0	0	0	0	7.3787	0	2739	1031.5	862.147	116.166	104.969	239.33	13.9959	15.3955	2030.8	1023.62	0	7.3787	5122.5	0.110299
SRR7559494	8.03825	0	0	0	0	0	0	0	0	21.1447	5.87354	0	0	0	0	0	0	0	0	0	0	0	75.7892	0	0	0	0	0	0	0	8.03825	0	27.0183	0	75.7892	0.005455
SRR7556944	2527.89	1900.5	1683.38	8.50181	0	0	0	7.25477	14.5095	85.6062	1202.84	0	73.9986	14.5095	62.391	0	0	0	0	0	0	0	5169.97	2061.22	1481.77	0	0	2236.04	111.379	46.5255	6111.76	8.50181	1461.11	0	11106.9	0.626399
SRR7560658	1062.4	503.427	524.258	0	0	0	0	0	0	0	273.485	104.638	0	0	0	0	0	0	0	0	43.9094	0	1063.56	961.719	524.258	16.2022	0	247.663	444.405	429.36	2090.09	0	378.123	43.9094	3687.17	0.140644
SRR7563652	308.708	132.744	18.5225	0	0	0	0	0	0	0	227.804	0	0	0	0	0	0	0	0	0	21.543	0	0	0	0	0	0	0	0	0	459.975	0	227.804	21.543	0	0.004995
SRR7558907	51.066	67.3143	0	0	0	0	0	0	0	0	0	0	0	0	0	0	0	0	0	0	0	0	23.2118	76.599	0	0	0	0	0	0	118.38	0	0	0	99.8108	0.008696
SRR7569812	1674.61	639.961	792.199	0	36.6967	0	0	0	0	0	0	0	0	0	0	60.851	60.851	0	0	44.2553	484.042	33.1915	2551.39	1567.48	1708.44	265.006	31.0113	563.843	0	16.9153	3106.77	36.6967	0	683.191	6704.09	0.291086
SRR7562740	39.0589	46.4987	57.6584	24.5773	5.67169	0	9.45282	0	0	0	0	0	0	0	0	0	0	0	0	0	0	0	66.9581	489.166	59.5183	33.4791	50.2186	9.29974	0	0	143.216	39.7018	0	0	708.64	0.053702
SRR7565217	489.303	545.959	506.042	0	113.17	0	12.1254	60.9697	19.4584	9.0806	2239.02	0	38.9168	19.4584	19.4584	0	0	0	0	14.2248	41.3814	0	1595.38	545.959	633.518	38.6292	0	236.926	132.627	0	1541.3	125.295	2406.36	55.6062	3183.04	0.198729
SRR7563832	1212.68	342.917	611.015	0	0	0	0	10.9664	0	0	32.8992	0	0	0	0	0	0	0	0	0	139.346	0	1348.29	1419.99	963.284	123.138	0	664.011	109.11	0	2166.61	0	43.8655	139.346	4627.82	0.178804
SRR7558110	971.427	222.495	256.266	0	0	0	30.3922	0	0	0	0	0	20.345	50.8624	0	0	0	53.1849	53.1849	0	516.091	0	1098.57	381.419	395.325	43.7043	0	41.7177	31.7849	0	1450.19	30.3922	71.2074	622.461	1992.52	0.107975
SRR7564489	658.642	311.988	85.5079	56.2562	0	0	30.2918	29.6403	91.201	0	0	25.0803	98.0411	59.2807	59.2807	0	0	0	0	7.1281	19.0083	0	644.776	30.0433	383.63	0	0	0	94.752	140.972	1056.14	86.548	362.524	26.1364	1294.17	0.051948
SRR7558840	3287.58	2441.68	2275.04	0	0	0	0	0	0	0	167.206	0	0	0	0	0	0	0	0	0	60.9526	0	6049.87	2778.59	2048.62	56.1514	0	298.871	14.4907	0	8004.3	0	167.206	60.9526	11246.6	0.642192
SRR7563713	1078.37	663.823	654.182	0	0	0	0	0	0	0	63.9927	0	0	0	0	0	0	0	0	0	0	0	1958.42	858.012	577.058	34.4306	0	768.492	78.5019	0	2396.37	0	63.9927	0	4274.91	0.260855
SRR7565340	820.286	404.136	518.823	0	91.3808	0	0	0	0	0	0	0	0	0	0	0	0	0	0	0	32.6649	0	981.94	709.968	479.501	10.9226	0	392.121	105.949	141.994	1743.24	91.3808	0	32.6649	2822.4	0.222515
SRR7558136	1840.5	1232.28	1229.11	0	0	0	0	0	0	0	11.192	0	0	0	0	0	0	0	0	0	82.5002	0	2653.04	1674.19	1227.52	87.1147	0	1167.34	34.8459	4.75171	4301.88	0	11.192	82.5002	6848.8	0.425931
SRR7565368	3695.85	586.806	827.019	0	0	0	0	0	0	0	0	0	0	0	0	0	0	0	0	10.2625	58.1543	0	1283.42	295.119	459.836	48.0426	0	175.012	116.675	0	5109.67	0	0	68.4169	2378.11	0.145207
SRR7569814	351.218	0	0	0	0	0	0	0	0	0	0	0	0	0	0	0	0	0	0	0	0	0	68.3451	0	0	0	0	0	0	0	351.218	0	0	0	68.3451	0.001929
SRR7569278	5304.29	936.868	1455.81	0	0	0	96.2303	0	0	0	121.03	0	0	0	0	27.9365	27.9365	64.8527	64.8527	149.66	336.236	51.8821	3506.82	917.061	531.816	45.5559	25.749	296.114	342.66	361.476	7696.97	96.2303	121.03	723.357	6027.25	0.201396
SRR7569228	799.245	794.824	567.605	0	49.883	0	0	0	0	0	0	0	0	0	0	0	0	0	0	0	43.4004	0	1749.67	751.502	663.974	52.1631	0	689.614	0	11.4936	2161.67	49.883	0	43.4004	3918.42	0.215969
SRR7562750	2498.74	1717.69	1428.76	0	0	0	0	0	0	0	0	0	0	9.77156	0	0	0	27.704	27.704	0	0	0	2287.6	2097.1	1455.75	0	7.93755	849.318	111.126	93.6631	5645.19	0	9.77156	55.408	6902.5	0.521641
SRR7565067	0	0	0	8.93035	1482.44	0	0	0	0	0	0	0	0	0	0	0	0	0	0	0	0	0	4.61866	0	138.56	0	0	0	0	0	0	1491.37	0	0	143.178	0.028025
SRR7568086	2426.15	994.723	887.568	0	0	0	25.2146	0	0	16.207	22.2846	0	26.3363	0	0	0	0	0	0	0	32.6597	0	2343.26	1178.71	782.435	24.2615	0	1209.03	0	0	4308.45	25.2146	64.8279	32.6597	5537.7	0.240777
SRR7565812	685.85	238.837	532.542	0	0	0	0	0	0	0	212.292	0	0	0	0	0	0	0	0	0	117.564	0	1754.16	792.358	747.173	90.3708	0	447.013	45.1854	0	1457.23	0	212.292	117.564	3876.26	0.155032
SRR7566231	601.77	83.0028	22.4799	0	0	0	0	0	0	0	121.303	0	0	0	0	0	0	0	0	0	92.8982	0	20.7507	12.1046	12.1046	0	0	0	178.11	380.43	707.253	0	121.303	92.8982	603.5	0.101799
SRR7556990	446.604	170.521	191.402	0	0	0	0	0	0	0	377.077	0	0	0	0	0	0	0	0	0	82.9957	0	662.366	232.002	201.842	0	0	209.962	0	0	808.527	0	377.077	82.9957	1306.17	0.108291
SRR7565027	671.181	405.139	515.878	0	0	0	0	0	0	0	0	0	0	0	0	0	0	0	0	0	26.9333	0	1234.32	568.546	496.971	32.4112	0	405.139	241.733	0	1592.2	0	0	26.9333	2979.13	0.181861
SRR7559230	1614.95	1475.31	1177.71	0	0	0	0	0	0	0	0	0	0	0	0	0	0	0	0	14.1338	25.4409	0	1672.77	1397.74	1095.91	12.6939	0	1299.01	0	0	4267.97	0	0	39.5747	5478.13	0.443338
SRR7562065	1337.53	982.616	1231.94	59.8799	0	0	41.9159	139.5	151.125	316.782	203.438	72.6563	209.25	151.125	215.063	0	0	0	0	0	193.033	0	3645.94	1425.53	1833.24	167.191	0	1317	0	14.6659	3552.08	101.796	1458.94	193.033	8403.56	0.301303
SRR7565235	4259.31	638.087	757.931	951.349	353.707	368.953	472.625	0	0	0	0	0	0	0	0	0	0	0	0	0	437.13	0	3277.89	968.468	848.624	0	0	220.254	64.7804	174.907	5655.33	2146.63	0	437.13	5554.92	0.225641
SRR7566749	8.70961	0	0	0	0	0	0	0	0	0	0	0	0	0	0	0	0	0	0	0	0	0	16.175	1433.35	0	0	0	0	0	0	8.70961	0	0	0	1449.53	0.030977
SRR7560031	839.36	536.97	384.859	39.6102	0	0	0	0	0	0	191.068	0	0	0	0	0	0	0	0	0	14.7595	0	1656.73	480.158	447.17	0	0	186.932	0	0	1761.19	39.6102	191.068	14.7595	2770.99	0.226028
SRR7569532	1588.64	1132.97	993.478	0	0	0	0	0	0	0	358.809	0	0	0	0	0	0	0	0	0	34.9248	0	2431.77	1232.16	805.942	29.4479	6.19955	1408.85	12.3991	20.1485	3715.08	0	358.809	34.9248	5946.92	0.401507
SRR7561293	1581.82	1244.92	1155.99	0	0	0	0	0	0	0	49.4871	0	0	0	0	0	0	0	0	0	0	0	2681.46	1436.54	894.236	0	0	532.283	801.556	603.672	3982.73	0	49.4871	0	6949.74	0.326286
SRR7566797	1577.44	936.955	893.604	0	0	0	0	0	0	9.92641	150.314	0	0	0	0	0	0	0	0	0	22.4531	0	2917.15	1246.01	955.135	0	0	1187.28	0	0	3408	0	160.241	22.4531	6305.57	0.384027
SRR7557129	773.503	13.7818	17.2272	0	26.1907	0	0	0	0	57.2679	111.263	0	0	0	0	0	0	0	0	0	30.9062	0	82.6908	110.254	44.7908	0	0	29.2863	0	0	804.512	26.1907	168.531	30.9062	267.022	0.033382
SRR7560724	400.189	219.151	332.624	0	17.1151	0	0	0	0	0	0	0	0	0	0	0	0	0	0	0	67.4361	0	956.295	655.72	501.535	59.7684	0	313.568	0	0	951.964	17.1151	0	67.4361	2486.89	0.089445
SRR7566123	5832.22	0	920.978	0	0	0	0	0	0	0	0	0	0	0	0	0	0	0	0	0	0	0	1415.4	0	0	0	0	0	0	0	6753.19	0	0	0	1415.4	0.000516
SRR7562020	399.146	467.449	195.304	0	0	0	0	0	0	0	0	0	0	0	0	49.2872	49.2872	84.9418	84.9418	51.3845	97.5257	33.5572	757.737	677.694	449.306	77.9081	46.9583	168.623	62.9668	61.8996	1061.9	0	0	450.925	2303.09	0.101122
SRR7557695	2231.38	286.373	620.717	0	0	0	0	0	0	0	0	0	0	0	0	0	0	0	0	0	67.8569	0	1125.14	391.037	891.1	13.083	13.083	418.657	79.9519	0	3138.47	0	0	67.8569	2932.05	0.098214
SRR7558762	1171.29	1098.62	686.816	0	64.0379	0	0	0	0	0	256.396	0	0	0	0	0	0	0	0	0	100.259	0	1278.16	1147.07	853.533	119.694	8.54958	598.47	0	0	2956.73	64.0379	256.396	100.259	4005.48	0.343249
SRR7568862	172.176	173.397	0	0	0	0	0	0	0	0	4.88021	0	0	0	0	0	0	0	0	0	0	0	37.8543	148.975	94.0252	0	0	0	0	0	345.573	0	4.88021	0	280.854	0.010275
SRR7560383	1285.8	159.892	568.949	0	0	0	0	0	0	0	0	0	0	0	0	0	0	0	0	0	150.608	0	1175.21	262.489	321.116	93.2703	0	179.878	0	0	2014.64	0	0	150.608	2031.96	0.119068
SRR7557210	907.818	572.435	842.849	0	0	0	10.6166	0	0	0	155.81	0	0	0	0	0	0	0	0	0	87.0449	0	2144	1209.84	895.527	101.844	7.02374	530.292	231.783	103.6	2323.1	10.6166	155.81	87.0449	5223.91	0.18315
SRR7559998	5188.71	136.158	86.4785	0	0	0	0	0	0	0	0	0	0	0	0	0	0	0	0	0	0	0	4978.95	1124.22	88.3185	0	0	0	0	91.9984	5411.35	0	0	0	6283.49	0.007084
SRR7558419	715.458	316.407	247.931	0	0	0	0	0	0	23.8316	0	0	0	0	0	201.837	201.837	546.146	546.146	394.175	565.142	0	762.683	661.149	434.469	264.46	177.094	0	87.3661	44.8637	1279.8	0	23.8316	2455.28	2432.08	0.180676
SRR7567970	1029.49	585.648	841.639	0	0	0	0	0	0	0	0	0	0	0	0	0	0	0	0	0	146.858	0	2580.17	1850.87	1329.68	145.491	0	1001.86	68.1415	0	2456.78	0	0	146.858	6976.21	0.227534
SRR7568576	731.481	318.096	444.214	0	0	0	0	0	0	0	0	0	0	0	0	0	0	0	0	0	244.133	0	1255.57	1122.45	800.145	124.716	0	236.821	0	0	1493.79	0	0	244.133	3539.7	0.131376
SRR7566409	1592.84	1020.6	620.914	0	0	0	0	0	0	0	93.6254	0	10.4028	0	0	0	0	0	0	0	25.1778	0	2960.03	1448.31	995.527	16.2234	0	1225.6	106.19	103.24	3234.36	0	104.028	25.1778	6855.13	0.38196
SRR7567695	6929.56	123.288	0	0	0	0	0	0	0	0	0	0	0	0	0	0	0	0	0	0	90.5295	0	4739.73	426.615	328.768	0	0	0	0	0	7052.85	0	0	90.5295	5495.11	0.004299
SRR7567115	636.871	423.451	518.305	0	0	0	0	0	0	0	0	0	0	0	0	0	0	0	0	0	153.858	0	1073.87	860.453	813.027	111.791	0	10.1628	0	0	1578.63	0	0	153.858	2869.31	0.161335
SRR7566068	709.816	382.208	515.15	0	0	0	25.7022	0	0	0	0	0	0	0	0	0	0	0	0	0	33.1845	0	1189.36	712.19	574.5	9.49586	0	448.679	0	0	1607.17	25.7022	0	33.1845	2934.22	0.146092
SRR7560719	422.55	259.125	540.334	0	73.5973	0	0	0	0	52.3618	0	0	10.7804	7.70026	0	0	0	0	0	6.0914	249.748	0	1743.2	1420.77	1220.54	172.259	0	422.55	2.9446	0	1222.01	73.5973	70.8424	255.839	4982.26	0.151304
SRR7565655	49.1586	0	15.9433	0	0	0	0	0	0	0	0	0	0	0	0	0	0	0	0	0	0	0	0	0	0	0	0	0	0	0	65.102	0	0	0	0	0.001835
SRR7557268	5.67987	4.86846	12.1711	0	0	0	0	0	0	0	0	0	0	0	0	0	0	0	0	0	0	0	0	0	21.0966	0	0	0	0	0	22.7195	0	0	0	21.0966	0.000963
SRR7565180	1745.24	839.331	1045.13	0	0	0	0	0	0	0	416.077	0	0	0	0	0	0	0	0	10.3467	0	0	2094.29	1317.51	907.93	34.2996	0	744.502	135.181	26.2291	3629.7	0	416.077	10.3467	5259.94	0.350842
SRR7558097	539.786	326.484	424.429	0	0	0	11.0772	0	0	0	0	0	0	0	0	0	0	0	0	0	352.845	0	935.92	470.137	500.608	26.1187	0	50.0608	0	0	1290.7	11.0772	0	352.845	1982.84	0.150583
SRR7569170	1489.06	1307.75	844.095	0	164.169	0	28.8815	0	0	0	0	0	0	0	0	13.2864	13.2864	42.8116	42.8116	39.8591	59.0505	22.1439	2881.52	1215.62	1163.6	56.4712	0	1286.95	47.5547	46.0686	3640.9	193.05	0	233.249	6697.78	0.384497
SRR7568182	1515.41	1123.07	777.32	181.933	0	0	417.232	0	0	0	0	0	0	0	0	0	0	192.066	192.066	189.603	544.186	71.4091	762.608	762.608	583.603	105.441	71.1113	559.082	321.227	176.552	3415.8	599.164	0	1189.33	3342.23	0.190161
SRR7564747	466.386	11.7907	0	0	0	0	0	0	0	0	0	0	0	0	0	0	0	0	0	0	0	0	113.976	0	0	0	0	0	0	0	478.176	0	0	0	113.976	0.006889
SRR7563508	617.27	65.6426	6.90974	0	29.1362	0	0	0	0	0	0	0	0	0	0	8.0738	8.0738	0	0	0	0	0	395.007	517.079	467.559	0	0	0	0	0	689.823	29.1362	0	16.1476	1379.65	0.012491
SRR7560531	346.039	134.105	89.8026	40.1335	297.961	0	64.4568	0	0	0	0	0	0	0	0	0	0	47.6953	47.6953	65.581	58.4267	22.6552	51.4868	73.0394	32.3289	34.7237	0	0	0	0	569.947	402.551	0	242.053	191.579	0.03452
SRR7567232	0	0	0	0	0	0	0	0	0	0	0	0	0	0	0	0	0	0	0	0	0	0	0	0	0	0	0	0	0	0	0	0	0	0	0	0.001268
SRR7562002	1116.71	816.516	804.509	0	0	0	0	0	0	0	0	6.01466	0	0	0	0	0	0	0	0	0	0	1048.66	693.438	75.0474	0	0	1022.65	45.0285	49.031	2737.73	0	6.01466	0	2933.85	0.355454
SRR7559072	1720.3	223.997	492.793	0	0	0	0	0	0	186.408	0	0	0	0	0	70.6821	70.6821	123.124	123.124	134.524	378.491	47.8814	1980.13	479.354	622.712	51.5193	0	24.6397	0	105.279	2437.09	0	186.408	948.508	3263.64	0.14587
SRR7562943	141.075	49.1822	0	0	227.308	0	0	0	0	0	0	0	0	0	0	0	0	0	0	0	0	0	3.88281	11.6484	27.1797	0	0	0	0	20.7083	190.258	227.308	0	0	63.4192	0.040476
SRR7563912	1129.72	852.373	943.854	0	29.2328	0	0	0	0	0	0	0	0	0	0	0	0	0	0	0	305.012	0	2381.42	2333.5	1646.66	262.827	0	617.135	0	0	2925.95	29.2328	0	305.012	7241.54	0.237381
SRR7564885	671.27	55.8513	258.181	0	0	0	0	0	0	0	10.656	0	0	0	0	0	0	0	0	0	45.085	0	570.105	306.656	269.773	0	0	92.7343	0	0	985.302	0	10.656	45.085	1239.27	0.060455
SRR7565633	1231.37	344.418	315.463	0	147.392	0	0	0	0	0	0	0	0	0	14.4745	0	0	0	0	0	94.7188	0	1270.99	513.579	402.329	239.264	239.264	0	147.826	195.069	1891.25	147.392	14.4745	94.7188	3008.33	0.141921
SRR7559810	1535.03	679.785	292.087	0	0	0	0	0	0	0	0	0	0	0	0	0	0	11.6094	11.6094	6.33238	16.8864	0	1141.03	561.059	303.644	1.05067	0	0	44.1282	0	2506.9	0	0	46.4375	2050.91	0.089626
SRR7569382	782.794	618.695	597.629	0	0	0	21.4521	0	0	0	0	0	0	0	0	0	0	16.4629	16.4629	21.9505	29.6332	0	1585.55	746.204	554.387	6.65264	0	406.92	7.76141	0	1999.12	21.4521	0	84.5094	3307.47	0.202144
SRR7558571	700.437	164.611	117.579	0	85.35	0	0	0	0	52.6623	0	0	0	0	0	0	0	0	0	0	56.4142	0	2141.62	680.281	653.405	20.1565	20.1565	0	626.53	0	982.627	85.35	52.6623	56.4142	4142.15	0.105814
SRR7560149	804.963	520.335	558.879	0	0	0	0	0	0	0	0	0	0	0	0	0	0	0	0	0	8.92722	0	1730	601.869	456.59	0	0	0	35.5785	0	1884.18	0	0	8.92722	2824.04	0.18369
SRR7562396	454.797	183.687	196.457	0	329.234	0	0	0	0	0	0	0	0	0	0	0	0	0	0	0	113.938	0	941.028	554.008	460.691	41.2559	0	165.024	104.122	48.1319	834.941	329.234	0	113.938	2314.26	0.147323
SRR7558640	458.37	404.529	234.278	0	0	0	76.9848	0	0	0	0	0	0	0	0	16.3085	16.3085	88.9553	88.9553	93.4031	149.741	25.204	552.954	318.676	305.58	71.3019	0	168.796	48.0197	30.558	1097.18	76.9848	0	478.876	1495.89	0.115794
SRR7568794	124.166	7.4129	35.2113	0	0	0	0	0	0	0	0	0	0	0	0	0	0	0	0	0	0	0	124.166	0	0	0	0	0	0	0	166.79	0	0	0	124.166	0.038826
SRR7568951	754.807	0	88.5923	0	0	0	0	0	0	0	0	0	0	0	0	0	0	0	0	0	0	0	106.311	0	0	0	0	0	0	0	843.399	0	0	0	106.311	0.005821
SRR7565833	2136.66	385.614	496.112	0	0	0	9.00237	0	0	0	0	0	0	0	0	0	0	0	0	0	327.209	0	2114.11	995.606	642.69	379.977	0	590.824	11.2753	0	3018.39	9.00237	0	327.209	4734.48	0.167266
SRR7569488	1840.28	79.6436	260.96	295.152	177.091	162.333	191.849	0	0	0	0	0	0	0	0	0	0	0	0	0	90.0226	0	1076.04	438.887	367.716	0	0	0	0	0	2180.88	826.425	0	90.0226	1882.64	0.037261
SRR7562908	2443.03	131.7	612.405	0	26.2818	0	76.6551	0	0	0	33.0104	0	0	0	0	122.728	122.728	0	0	0	210.392	52.5979	1237.98	261.205	722.155	65.85	0	26.34	26.34	0	3187.14	102.937	33.0104	508.446	2339.87	0.112581
SRR7565289	1167.92	754.657	769.032	0	0	0	37.349	0	0	0	301.181	0	0	0	0	0	0	0	0	0	124.395	0	1740.5	1123.6	1012.2	59.8935	7.18721	1061.31	0	0	2691.61	37.349	301.181	124.395	5004.7	0.304373
SRR7557531	1932.92	459.28	890.383	0	0	0	0	0	20.0792	0	22.9476	0	5.7369	0	0	29.0729	29.0729	136.643	136.643	116.292	398.299	37.7948	2403.47	1670.88	1490.55	205.69	64.8064	501.545	467.733	183.148	3282.58	0	48.7637	883.817	6987.82	0.272114
SRR7557692	1048.17	688.904	822.24	0	0	0	11.2058	111.893	89.1349	193.442	265.508	0	146.03	134.651	0	0	0	0	0	13.3774	598.163	0	2281.53	1920.41	1592.63	266.672	25.9265	850.018	75.9276	146.299	2559.31	11.2058	940.658	611.54	7159.41	0.255418
SRR7566608	1991.5	1417.51	1366.22	9.09275	0	0	0	0	0	0	0	0	0	0	0	0	0	0	0	0	27.7962	0	4417.3	1775.43	1429.51	7.63861	0	1831.08	0	0	4775.22	9.09275	0	27.7962	9460.97	0.578758
SRR7561844	3088.67	2617.27	1937.17	643.428	0	0	324.133	268.113	230.875	494.024	213.498	86.8886	352.519	305.351	265.631	12.5107	12.5107	125.107	125.107	47.5407	72.5622	0	5909.72	2177.78	2199.88	7.36567	0	2359.47	0	7.36567	7643.11	967.561	2216.9	395.339	12661.6	0.500598
SRR7557412	2693.25	0	949.083	0	0	0	0	0	0	0	15.7011	0	0	0	0	0	0	0	0	0	0	0	1446.9	17.9072	37.6052	0	0	68.0475	0	0	3642.33	0	15.7011	0	1570.46	0.039339
SRR7558143	955.323	663.127	577.393	0	0	0	0	0	0	0	0	0	0	0	0	52.5651	52.5651	0	0	49.0607	78.8476	0	1436.48	1049.81	552.898	92.7329	50.7406	915.081	274.699	0	2195.84	0	0	233.038	4372.44	0.230563
SRR7560384	759.651	31.6521	36.9275	0	0	6.71047	140.92	0	0	0	0	0	0	0	0	0	0	0	0	0	0	0	342.898	196.947	80.8888	0	0	0	128.367	0	828.231	147.63	0	0	749.1	0.04477
SRR7559599	2960.57	1958.42	1679.66	0	0	0	9.53963	0	0	0	0	0	0	0	0	0	0	0	0	0	40.156	0	5652.96	2132.51	1627.9	22.3484	0	12.9385	0	0	6598.65	9.53963	0	40.156	9448.66	0.519244
SRR7567248	405.107	69.088	92.6407	0	108.779	0	0	0	0	0	71.5672	0	0	0	0	0	0	0	0	0	0	0	378.414	142.886	78.509	199.413	194.702	7.8509	83.2196	43.9651	566.835	108.779	71.5672	0	1128.96	0.087672
SRR7562358	918.82	854	714.638	0	84.8088	0	0	0	0	0	47.2569	0	0	0	0	0	0	3.186	3.186	35.046	7.965	0	907.477	881.549	644.957	9.72296	0	627.131	630.372	0	2487.46	84.8088	47.2569	49.383	3701.21	0.20725
SRR7560244	159.936	0	5.51503	0	0	0	0	0	0	0	0	0	0	0	0	0	0	0	0	0	0	0	0	0	0	0	0	0	0	0	165.451	0	0	0	0	0.003445
SRR7560104	440.389	351.034	305.446	0	0	0	0	0	0	0	102.231	0	0	0	0	40.954	40.954	112.624	112.624	73.5311	82.8388	0	826.071	433.094	257.121	47.4124	41.9418	383.858	302.71	0	1096.87	0	102.231	463.525	2292.21	0.136382
SRR7563077	1548.8	803.152	472.988	326.589	0	0	381.632	0	0	0	0	0	0	0	0	238.852	238.852	240.718	240.718	350.813	1263.3	93.3014	686.296	0	120.566	103.872	179.921	0	129.84	215.163	2824.94	708.221	0	2666.55	1435.66	0.069201
SRR7568028	1379.45	884.164	967.356	0	0	0	0	0	0	0	31.2005	0	9.75017	0	0	0	0	43.158	43.158	45.1198	111.819	0	2975.59	1555.51	1093.11	90.9315	0	1091.18	239.904	0	3230.97	0	40.9507	243.254	7046.22	0.284671
SRR7566914	437.726	134.255	50.3455	0	450.953	0	0	0	0	0	0	0	0	0	0	0	0	0	0	0	16.443	0	244.735	79.7136	74.1197	100.691	100.691	0	11.1879	0	622.326	450.953	0	16.443	611.138	0.087805
SRR7560036	2633.34	864.217	903.668	0	30.2664	0	0	0	0	0	0	0	0	0	0	0	0	0	0	0	170.703	0	2927.98	1171.19	854.355	6.16418	6.16418	638.609	272.457	290.949	4401.22	30.2664	0	170.703	6167.87	0.260083
SRR7561565	485.023	278.958	306.994	64.0243	0	0	24.5199	0	0	0	1001.22	0	0	0	0	45.8281	45.8281	129.152	129.152	99.9885	122.208	0	866.313	471.005	298.583	63.081	50.4648	382.691	933.599	0	1070.98	88.5442	1001.22	572.156	3065.74	0.11598
SRR7559422	47.3621	508.628	11.3257	0	0	0	0	0	0	0	0	0	0	0	0	0	0	0	0	0	0	0	260.491	483.917	407.726	37.066	0	71.0431	0	25.7403	567.315	0	0	0	1285.98	0.040968
SRR7557050	1411.05	547.284	412.649	0	0	0	0	0	0	0	0	0	0	0	0	0	0	29.0937	29.0937	53.0532	100.972	0	1409.3	571.764	456.362	22.7307	34.9702	83.9286	34.9702	0	2370.98	0	0	212.213	2614.03	0.13783
SRR7556838	734.626	195.9	159.623	0	0	0	0	0	0	0	171.911	0	0	0	0	0	0	0	0	12.8635	0	0	310.176	522.401	194.086	0	0	422.637	0	16.325	1090.15	0	171.911	12.8635	1465.63	0.121952
SRR7565639	912.447	112.894	146.098	0	0	0	0	0	0	0	70.8137	0	0	0	0	207.541	207.541	115.592	115.592	74.8723	298.176	0	544.546	146.098	281.57	0	0	14.6098	0	0	1171.44	0	70.8137	1019.31	986.824	0.084146
SRR7562913	19.5151	79.8344	53.2229	0	0	0	0	0	0	0	53.8944	0	0	0	0	0	0	0	0	0	0	0	406.268	329.982	209.343	21.2892	0	53.2229	0	0	152.572	0	53.8944	0	1020.11	0.088503
SRR7558834	629.818	368.967	161.316	0	0	0	0	0	0	0	101.71	0	18.0453	0	0	0	0	0	0	0	0	0	619.522	0	0	0	0	0	0	0	1160.1	0	119.755	0	619.522	0.065534
SRR7568109	1577.82	1070.15	1036.97	0	0	0	0	0	0	0	0	0	0	0	0	0	0	0	0	0	0	0	3674.84	1396.09	995.148	0	0	1256.19	0	0	3684.93	0	0	0	7322.27	0.459038
SRR7568577	2089.83	0	675.149	0	0	0	0	0	0	0	0	0	0	0	0	0	0	0	0	0	0	0	1080.59	0	29.5813	0	0	0	0	0	2764.98	0	0	0	1110.17	0.021878
SRR7557705	396.054	0	66.2572	0	42.1652	0	0	0	0	0	0	0	0	0	0	0	0	0	0	0	0	0	64.0238	0	0	0	0	0	0	0	462.312	42.1652	0	0	64.0238	0.006636
SRR7558850	144.025	10.4115	45.1164	41.8145	0	0	0	0	0	0	0	0	0	0	0	0	0	0	0	0	0	0	27.7639	15.6172	36.4401	58.9983	58.9983	0	267.228	130.143	199.553	41.8145	0	0	595.189	0.0455
SRR7560867	926.821	0	74.4376	0	0	0	0	0	0	0	29.4525	0	0	0	0	0	0	0	0	0	0	0	258.342	87.5736	0	0	0	0	0	0	1001.26	0	29.4525	0	345.916	0.006983
SRR7559804	4835.48	0	884.686	0	0	0	0	0	0	0	68.5066	0	0	0	0	0	0	0	0	0	1032.35	0	2995.41	0	0	0	0	0	0	0	5720.16	0	68.5066	1032.35	2995.41	0.010218
SRR7557246	991.113	883.192	508.772	0	0	0	0	0	0	0	0	0	0	0	0	24.6415	24.6415	16.801	16.801	13.4408	44.8026	0	1568.16	778.575	577.048	4.40495	33.0371	755.449	6.60742	15.4173	2383.08	0	0	141.128	3738.7	0.223655
SRR7558222	726.635	500.018	421.068	0	0	0	0	0	0	0	0	0	0	0	0	0	0	0	0	0	0	0	717.863	612.596	478.088	0	0	634.526	0	0	1647.72	0	0	0	2443.07	0.194282
SRR7560207	527.998	269.954	433.713	0	0	0	0	0	0	0	0	0	0	0	0	0	0	0	0	10.7525	174.972	0	1656.45	1166.16	914.072	134.977	0	452.57	17.8646	21.8345	1231.67	0	0	185.724	4363.93	0.158303
SRR7566977	1099.53	671.265	621.591	0	0	0	13.1506	51.5719	48.8576	104.501	977.151	0	0	6.78577	52.929	79.3146	79.3146	146.53	146.53	40.3294	155.94	0	1368.04	592.055	472.57	13.4253	41.6184	545.067	251.053	42.9609	2392.39	13.1506	1241.8	647.96	3326.79	0.203805
SRR7564012	0	0	0	0	0	0	0	0	0	0	0	0	0	0	0	0	0	0	0	0	0	0	0	0	17.6076	0	0	0	0	0	0	0	0	0	17.6076	0.013007
SRR7560121	836.043	347.624	115.875	104.687	0	0	160.956	0	0	0	2.50352	0	0	0	0	0	0	6.21815	6.21815	17.4108	36.0653	0	488.419	579.374	306.508	0	7.47579	80.9878	95.9394	21.1814	1299.54	265.642	2.50352	65.9124	1579.88	0.08957
SRR7561112	3229.45	62.7653	751.999	0	0	0	0	0	0	45.9738	8.2517	0	0	0	0	0	0	0	0	0	0	0	2089.02	48.5543	31.9748	0	0	0	0	0	4044.22	0	54.2255	0	2169.55	0.002473
SRR7561594	3230.75	96.9467	467.768	0	0	0	0	19.9632	0	0	61.0639	11.7431	45.7979	37.5778	35.2292	0	0	0	0	0	0	0	2199.48	27.8722	82.4047	0	0	32.7195	0	0	3795.46	0	211.375	0	2342.48	0.011213
SRR7567095	504.76	430.353	470.573	0	0	0	0	0	0	0	110.643	0	0	0	0	0	0	27.2075	27.2075	41.8577	104.644	0	876.794	985.388	697.816	76.4179	0	506.771	0	0	1405.69	0	110.643	200.917	3143.19	0.248935
SRR7565361	824.629	152.903	199.95	0	89.049	0	0	0	0	0	0	0	0	0	0	0	0	0	0	0	0	0	490.073	273.134	188.188	3.92058	0	0	39.2058	100.628	1177.48	89.049	0	0	1095.15	0.066869
SRR7565347	410.931	263.315	297.892	0	160.05	0	0	0	0	0	0	0	0	0	0	0	0	0	0	0	50.3379	0	723.452	518.651	373.695	134.317	11.9689	303.211	0	21.278	972.138	160.05	0	50.3379	2086.57	0.150876
SRR7560782	3216.02	1045.76	1124.5	0	0	0	302.699	0	0	0	167.622	0	0	8.17671	0	75.1571	75.1571	122.478	122.478	171.191	670.847	47.3211	2663.44	1252.98	779.139	80.1243	49.7323	431.013	359.178	466.931	5386.28	302.699	175.799	1284.63	6082.54	0.299131
SRR7557834	178.042	7.69318	49.4562	0	0	0	0	0	0	0	0	0	0	0	0	0	0	0	0	0	0	0	253.875	243.984	163.755	0	0	0	0	0	235.192	0	0	0	661.614	0.018145
SRR7561557	587.005	494.718	163.393	0	0	0	137.083	0	0	0	0	0	0	0	0	0	0	16.5794	16.5794	21.1011	108.52	31.6516	266.27	438.741	366.122	46.8999	13.6161	118.006	149.777	0	1245.12	137.083	0	194.431	1399.43	0.099838
SRR7563249	541.686	704.083	567.844	0	0	0	56.8638	41.6497	46.0339	95.3559	63.5706	21.9209	88.7797	30.6893	53.7062	0	0	38.3345	38.3345	0	69.0021	15.3338	1789.63	769.477	599.451	16.3487	28.3377	845.771	22.8881	4.35964	1813.61	56.8638	441.706	161.005	4076.27	0.245666
SRR7557096	820.783	489.688	812.436	0	0	0	0	0	0	0	87.3015	0	0	0	0	0	0	0	0	0	315.789	0	2698.85	1864.15	1560.88	281.014	0	596.807	44.5171	0	2122.91	0	87.3015	315.789	7046.22	0.225716
SRR7568700	1151.84	0	295.1	0	0	0	0	0	0	0	0	0	0	0	0	0	0	0	0	0	0	0	1350.56	0	0	0	0	0	0	0	1446.94	0	0	0	1350.56	0.042604
SRR7566467	1004.27	86.2396	133.532	0	365.875	0	0	0	0	0	0	0	0	0	0	0	0	0	0	0	0	0	826.231	100.149	97.3672	180.825	180.825	0	0	0	1224.05	365.875	0	0	1385.4	0.067335
SRR7563106	298.506	24.7816	46.1839	0	0	0	0	0	0	0	126.419	0	0	0	0	26.4803	26.4803	0	0	0	0	0	11.2644	0	31.5402	0	0	0	0	0	369.471	0	126.419	52.9606	42.8046	0.014714
SRR7565597	1271.14	922.218	852.659	9.61021	99.7059	0	3.60383	0	5.80314	0	254.178	0	0	0	3.48189	0	0	0	0	0	61.1992	0	1964.48	1210.55	886.317	42.633	0	608.081	411.745	509.352	3046.01	112.92	263.463	61.1992	5633.16	0.402414
SRR7561438	644.466	1370.25	1260.47	0	0	0	0	0	0	0	0	0	0	0	0	0	0	0	0	0	0	0	2382.69	1327.56	935.187	0	0	1213.71	372.042	40.6603	3275.19	0	0	0	6271.85	0.455547
SRR7563031	3141.15	0	0	0	0	0	0	0	0	0	0	0	0	0	0	0	0	0	0	0	0	0	0	0	0	0	0	0	0	0	3141.15	0	0	0	0	0.011483
SRR7566876	555.879	272.976	358.178	0	0	0	0	0	0	0	14.6843	0	0	0	0	0	0	0	0	0	21.4206	0	1099.35	751.926	610.474	24.816	0	441.725	158.823	66.1761	1187.03	0	14.6843	21.4206	3153.29	0.177371
SRR7559851	1168.98	623.234	731.036	0	0	0	0	0	0	0	71.8546	0	0	0	0	0	0	0	0	0	42.9618	0	1650.73	1094.87	847.261	15.1597	0	1148.77	151.597	0	2523.25	0	71.8546	42.9618	4908.39	0.362981
SRR7566247	1129.44	89.8073	325.742	0	28.439	0	73.3427	0	0	0	14.1882	0	0	0	0	0	0	34.7911	34.7911	4.74424	4.74424	0	3167.61	1079.21	969.614	24.3545	22.8324	0	60.8863	70.0193	1544.99	101.782	14.1882	79.0707	5394.53	0.143213
SRR7565049	5435.32	163.901	578.084	0	0	0	0	0	0	0	0	0	0	0	0	0	0	0	0	0	0	0	4144.04	132.893	117.389	0	0	0	130.678	148.397	6177.3	0	0	0	4673.4	0.016771
SRR7563082	9142.79	18.975	430.1	0	0	0	7.72777	0	0	0	0	0	0	0	0	0	0	59.4999	59.4999	7.82894	0	0	5928.11	20.5563	0	0	0	0	11.0688	0	9591.87	7.72777	0	126.829	5959.74	0.01891
SRR7561002	1683.13	706.286	747.184	0	119.107	0	0	0	0	0	29.1373	0	0	0	0	0	0	0	0	0	22.3422	0	1985.15	978.418	692.129	0	0	630.781	324.042	64.4938	3136.6	119.107	29.1373	22.3422	4675.02	0.253702
SRR7564349	793.449	1497.23	1508.1	0	0	0	0	0	0	0	68.6518	0	0	0	0	0	0	41.9507	41.9507	0	0	0	1239.08	698.344	951.052	0	0	1182.02	211.949	78.8014	3798.77	0	68.6518	83.9013	4361.25	0.36569
SRR7558299	190.136	70.8688	84.6968	0	0	0	24.5204	0	0	0	0	0	0	0	0	39.1408	39.1408	67.6068	67.6068	51.5946	94.2936	23.1286	183.222	55.3122	39.7557	0	44.9412	0	69.1403	44.9412	345.701	24.5204	0	382.512	437.312	0.069701
SRR7565660	838.208	721.748	570.043	0	0	0	0	0	0	0	0	0	6.23902	0	26.5158	58.9593	58.9593	172.343	172.343	122.454	71.0536	0	677.309	1026.69	376.964	76.6187	62.8273	678.841	433.662	0	2130	0	32.7548	656.112	3332.91	0.170855
SRR7565487	2705.74	432.249	120.628	81.8848	244.017	0	0	0	0	17.4089	43.5223	15.668	13.9271	53.9677	0	0	0	0	0	0	177.602	0	1310.15	438.95	296.543	266.386	266.386	38.5338	78.743	140.732	3258.62	325.901	144.494	177.602	2836.42	0.226202
SRR7569390	1802.63	674.65	706.776	0	0	0	0	0	0	0	0	0	0	0	0	0	0	0	0	0	0	0	931.659	738.902	506.88	0	0	749.611	157.061	0	3184.06	0	0	0	3084.11	0.196731
SRR7568089	2918.32	393.922	313.488	41.8465	0	0	43.9388	0	0	0	4.17387	0	0	0	0	126.113	126.113	163.326	163.326	210.877	1010.97	70.2923	1841.74	24.749	47.4356	82.4967	107.246	0	101.058	158.806	3625.73	85.7853	4.17387	1871.01	2363.53	0.070883
SRR7566626	1085.72	564.161	543.505	0	32.6617	0	0	0	0	0	0	0	0	0	0	0	0	0	0	0	29.6137	0	992.768	906.272	657.111	40.0205	0	40.0205	262.07	234.959	2193.38	32.6617	0	29.6137	3133.22	0.243651
SRR7569658	808.454	636.638	481.697	0	0	0	20.3089	0	0	0	0	0	0	0	0	0	0	0	0	0	163.033	0	1570.89	1302.42	928.111	150.339	0	259.257	0	0	1926.79	20.3089	0	163.033	4211.02	0.200896
SRR7560210	1001.57	223.924	380.914	0	0	0	9.45253	0	0	0	0	0	0	0	0	0	0	0	0	0	81.7243	0	881.091	472.187	497.744	69.3677	0	227.575	26.7735	0	1606.41	9.45253	0	81.7243	2174.74	0.137919
SRR7557166	1725.08	380.403	1241.47	0	0	0	0	0	0	0	246.014	0	0	0	0	0	0	0	0	0	103.335	0	1040.95	1425.77	1416.93	79.6192	0	625.158	0	0	3346.96	0	246.014	103.335	4588.43	0.416637
SRR7566639	3837.09	18.3593	183.593	0	0	0	0	0	0	0	0	0	0	0	0	799.322	799.322	0	0	0	0	0	878.187	119.335	0	0	0	18.3593	159.114	0	4039.05	0	0	1598.64	1175	0.011388
SRR7560327	314.967	191.661	313.627	0	0	0	0	0	0	0	0	0	0	0	0	38.3816	38.3816	10.9662	10.9662	0	38.3816	0	666.121	260.015	265.376	10.7223	0	237.23	206.404	0	820.254	0	0	137.077	1645.87	0.137473
SRR7561206	272.28	38.4744	85.8275	72.6272	0	0	103.532	0	0	0	0	0	0	0	0	0	0	12.0022	12.0022	0	42.0075	0	448.375	602.273	267.841	44.3936	59.1914	106.545	0	0	396.582	176.16	0	66.0118	1528.62	0.056337
SRR7564022	780.518	680.055	502.314	0	0	0	0	0	0	0	0	0	0	0	0	0	0	0	0	0	0	0	629.824	591.184	467.538	0	0	0	0	23.1837	1962.89	0	0	0	1711.73	0.159646
SRR7568247	347.579	216.325	245.493	0	0	0	0	0	0	0	0	0	0	0	0	89.3609	89.3609	181.137	181.137	41.0577	205.289	0	408.344	250.354	364.593	19.445	36.4593	160.421	398.622	0	809.397	0	0	787.342	1638.24	0.137057
SRR7561150	468.816	153.791	124.025	0	0	0	0	0	0	0	0	0	0	0	0	0	0	31.5729	31.5729	19.4295	602.315	0	501.062	282.778	141.389	0	0	0	17.3635	34.7271	746.633	0	0	684.89	977.32	0.088583
SRR7567669	479.199	405.476	346.833	0	0	0	0	0	0	0	0	0	0	0	0	0	0	0	0	0	16.7356	0	447.364	444.013	308.296	6.70208	0	475.848	0	0	1231.51	0	0	16.7356	1682.22	0.18637
SRR7557393	461.611	133.326	79.2411	0	0	0	0	0	0	0	12.5026	0	0	0	0	0	0	0	0	0	0	0	645.249	481.736	435.197	0	0	118.233	0	0	674.178	0	12.5026	0	1680.41	0.042358
SRR7559764	1016.46	88.3206	116.211	0	53.8651	0	0	0	0	0	0	0	15.3949	0	0	0	0	0	0	51.1388	38.7415	0	746.851	367.228	374.975	23.2423	26.3412	12.3959	7.74742	7.74742	1220.99	53.8651	15.3949	89.8804	1566.53	0.096434
SRR7558486	1306.89	751.321	751.321	0	0	0	0	0	0	0	0	0	0	0	0	0	0	0	0	0	89.4597	0	1384.62	944.188	244.683	23.029	0	546.938	0	0	2809.54	0	0	89.4597	3143.46	0.264442
SRR7566129	1499.6	871.195	942.604	159.215	0	0	159.215	0	0	0	48.8492	0	31.752	0	24.4246	67.1603	67.1603	266.243	266.243	91.1462	388.57	52.7688	1889.97	814.067	845.011	157.101	0	916.421	635.544	66.6488	3313.4	318.429	105.026	1199.29	5324.76	0.249464
SRR7567674	1403.29	285.004	305.452	0	212.58	0	0	0	0	0	306.555	0	0	0	0	0	0	0	0	0	135.755	0	851.177	586.622	421.754	385.969	385.969	241.55	92.0191	95.8533	1993.75	212.58	306.555	135.755	3060.91	0.217915
SRR7567408	2590.91	1873.98	1939.78	0	0	0	0	0	0	0	78.9941	0	0	0	0	79.0717	79.0717	25.582	25.582	79.0717	0	0	3484.79	2688.46	1894.4	0	0	2241.52	342.58	129.318	6404.67	0	78.9941	288.379	10781.1	0.578993
SRR7569319	1539.91	810.478	847.885	0	0	0	0	0	0	0	385.009	0	0	0	0	0	0	0	0	0	173.301	0	1739.41	1571.08	1303	128.845	0	376.145	0	0	3198.27	0	385.009	173.301	5118.48	0.211605
SRR7556832	1030.75	471.405	399.324	0	41.2089	0	7.35874	0	0	0	0	0	0	0	0	0	0	0	0	0	0	0	1277.26	455.547	406.533	0	0	663.138	0	0	1901.48	48.5677	0	0	2802.48	0.141523
SRR7564470	762.444	515.94	710.85	0	0	0	0	0	0	0	0	0	0	0	0	0	0	0	0	0	0	0	352.559	438.549	484.41	0	0	243.638	45.8613	0	1989.23	0	0	0	1565.02	0.258107
SRR7568054	1923.39	1050.04	942.683	0	0	0	0	0	0	0	0	0	0	0	0	0	0	0	0	0	41.5652	0	2616.7	951.629	787.247	43.6117	0	100.642	78.2774	0	3916.11	0	0	41.5652	4578.11	0.267757
SRR7564325	197.363	173.359	222.7	0	0	0	0	0	0	0	114.016	0	0	0	0	5.47966	5.47966	8.21949	8.21949	0	109.593	0	600.09	486.739	361.387	72.0108	0	120.018	257.372	0	593.422	0	114.016	136.991	1897.62	0.080222
SRR7564152	1360.72	627.73	811.456	0	0	0	0	0	13.8562	0	215.761	0	0	0	0	120.894	120.894	216.44	216.44	157.943	204.74	0	1678.41	1221.01	522.47	0	72.7248	688.972	537.781	189.467	2799.9	0	229.617	1037.35	4910.84	0.270159
SRR7567700	737.832	0	39.4095	0	0	0	0	0	0	0	0	0	0	0	0	0	0	0	0	0	0	0	124.797	0	0	0	0	0	0	0	777.242	0	0	0	124.797	0.006584
SRR7568745	4365.26	160.978	791.054	0	9.87097	0	0	0	0	0	0	0	0	0	0	26.5482	26.5482	34.1334	34.1334	53.0964	69.5309	0	2947.9	352.139	320.698	71.6853	0	150.917	44.0173	0	5317.29	9.87097	0	243.99	3887.36	0.081376
SRR7569040	882.824	631.12	933.661	0	0	0	0	0	0	0	0	0	0	0	0	0	0	0	0	0	0	0	2862.98	1512.7	1562.3	306.261	0	579.043	50.8368	0	2447.61	0	0	0	6874.13	0.173878
SRR7569990	507.014	226.133	473.689	0	0	0	14.1878	0	0	0	0	0	0	0	0	0	0	0	0	0	261.245	0	942.617	1311.57	895.01	207.09	0	390.377	14.2821	16.6624	1206.83	14.1878	0	261.245	3777.61	0.120562
SRR7563295	1842.71	1268.43	1138.03	0	0	0	0	0	0	0	31.5711	8.23595	34.3164	0	0	14.7892	14.7892	96.8021	96.8021	22.8561	60.5013	0	3428.57	1537.13	688.876	9.22013	23.7089	1321.11	601.943	172.548	4249.16	0	74.1235	306.54	7783.11	0.427806
SRR7569595	1282.61	310.461	522.139	12.6096	0	0	0	0	0	0	31.4164	0	0	0	0	0	0	0	0	20.6077	44.3858	0	2071.31	439.036	324.573	31.3597	0	178.75	0	0	2115.21	12.6096	31.4164	64.9935	3045.03	0.127282
SRR7564826	1483.9	1041.84	760.947	0	0	0	0	0	0	0	33.6658	0	0	0	0	17.3967	17.3967	20.876	20.876	0	35.9531	0	1601.33	1226.03	1102.86	40.2922	0	772.459	143.901	74.8284	3286.69	0	33.6658	112.498	4961.7	0.388845
SRR7562150	948.457	0	149.348	0	0	0	0	0	0	0	0	0	0	0	0	15.8295	15.8295	0	0	0	79.1477	0	482.956	0	0	0	0	0	0	0	1097.8	0	0	110.807	482.956	0.004819
SRR7562335	955.523	305.454	99.2073	0	0	0	0	0	0	0	0	0	0	0	0	0	0	0	0	0	222.661	0	456.876	13.0536	159.254	0	0	75.7109	190.583	237.575	1360.18	0	0	222.661	1133.05	0.116343
SRR7562711	81.8011	200.894	0	0	0	0	0	0	0	0	0	0	0	0	0	0	0	0	0	0	0	0	9.62366	0	137.137	0	0	0	0	0	282.695	0	0	0	146.761	0.001461
SRR7566656	558.203	68.7277	80.4617	0	0	0	8.20428	0	0	0	0	0	0	0	0	0	0	0	0	0	0	0	278.263	46.936	0	0	0	0	0	0	707.393	8.20428	0	0	325.199	0.027144
SRR7557038	502.652	418.682	479.327	0	0	0	0	0	0	0	48.2336	0	0	0	0	0	0	0	0	0	52.7104	0	1062.45	636.77	629.772	48.9823	0	686.918	0	0	1400.66	0	48.2336	52.7104	3064.89	0.213706
SRR7566298	1232.06	321.062	820.844	0	0	0	0	0	27.925	55.8499	75.5617	13.1412	87.0602	34.4956	54.2073	0	0	0	0	0	217.815	0	2060.81	1666.99	1164.05	196.117	0	656.359	0	0	2373.96	0	348.241	217.815	5744.33	0.236444
SRR7561690	354.799	61.7908	139.528	0	0	0	0	0	0	0	0	0	0	0	0	0	0	39.2463	39.2463	0	51.0202	0	512.265	572.063	484.36	73.7503	0	123.582	45.8448	0	556.117	0	0	129.513	1811.86	0.111774
SRR7559583	146.767	41.2403	29.1108	0	0	0	0	0	0	0	0	0	0	0	0	0	0	0	0	0	0	0	137.063	4.8518	152.832	0	0	0	179.516	224.396	217.118	0	0	0	698.659	0.122277
SRR7565997	685.223	131.128	155.115	0	0	0	0	0	0	0	0	0	0	0	0	0	0	0	0	0	151.483	0	859.528	414.172	646.045	99.1455	0	219.08	84.7534	0	971.466	0	0	151.483	2322.72	0.084351
SRR7560842	1013.02	817.968	736.171	0	0	0	0	0	0	0	29.4695	0	0	0	0	0	0	35.1516	35.1516	22.3692	22.3692	0	2321.77	1186.05	764.485	78.6508	0	909.203	698.419	0	2567.16	0	29.4695	115.042	5958.58	0.248045
SRR7557634	1342.9	1809.56	1782	0	0	0	0	0	0	0	201.447	0	0	0	0	0	0	23.8927	23.8927	9.95528	21.9016	0	3272.57	2108.86	1049.51	13.7834	0	1799.72	92.5457	33.474	4934.46	0	201.447	79.6422	8370.46	0.494882
SRR7569141	240.57	0	0	0	0	0	0	0	0	0	0	0	0	0	0	0	0	0	0	0	0	0	226.298	269.112	244.647	0	0	0	0	0	240.57	0	0	0	740.057	0.008208
SRR7564938	570.524	0	148.336	36.8861	0	0	0	0	0	0	0	0	0	0	0	0	0	0	0	0	0	0	101.553	51.3472	49.0651	18.2568	11.4105	33.0904	0	0	718.86	36.8861	0	0	264.723	0.022836
SRR7564529	425.906	469.833	322.772	0	0	0	13.6172	0	0	0	113.221	0	15.6168	0	0	91.9909	91.9909	101.573	101.573	0	132.237	13.4153	637.903	381.978	668.462	53.4769	0	118.413	91.6747	95.4945	1218.51	13.6172	128.838	532.781	2047.4	0.173808
SRR7568889	778.273	0	97.2841	0	0	0	0	0	0	0	0	0	0	0	0	0	0	0	0	0	0	0	126.165	0	0	0	0	0	0	0	875.557	0	0	0	126.165	0.00725
SRR7560642	965.026	404.569	898.216	0	13.9209	0	0	0	0	0	0	0	0	0	0	0	0	0	0	0	30.7328	0	2548.66	2032.74	1944.9	378.587	0	733.667	0	34.642	2267.81	13.9209	0	30.7328	7673.19	0.218986
SRR7566181	0	0	0	0	0	0	0	0	0	0	0	0	0	0	0	0	0	0	0	0	0	0	0	0	8.29965	0	0	0	22.824	0	0	0	0	0	31.1237	0.008595
SRR7569746	830.018	288.446	131.469	160.23	0	0	0	0	0	0	0	0	0	0	0	0	0	0	0	0	90.6407	0	467.008	486.63	529.799	54.9421	0	149.129	0	0	1249.93	160.23	0	90.6407	1687.51	0.098809
SRR7560881	1884.26	1301.38	1217.07	0	0	0	0	0	0	0	194.257	0	0	0	0	0	0	0	0	0	155.847	0	3984.8	1914.8	1649.64	118.53	0	1573.88	50.1002	84.315	4402.71	0	194.257	155.847	9376.07	0.493937
SRR7558534	622.367	357.369	281.655	0	0	0	0	0	0	0	78.9372	0	0	0	0	0	0	0	0	4.52009	0	0	982.764	487.596	171.113	0	0	522.425	0	0	1261.39	0	78.9372	4.52009	2163.9	0.176811
SRR7564855	739.786	476.35	487.176	0	0	0	61.5578	0	0	0	60.5921	0	0	0	0	37.231	37.231	72.0601	72.0601	92.4771	57.6481	0	1634.75	684.453	587.017	7.21743	0	463.118	351.248	79.3917	1703.31	61.5578	60.5921	368.707	3807.19	0.242453
SRR7563196	707.261	956.967	890.571	0	0	0	0	0	27.0381	0	540.763	0	6.00848	0	43.5615	87.7248	87.7248	233.437	233.437	157.607	187.344	0	1885.07	1290.39	982.948	103.924	88.0468	1078.21	246.82	49.0752	2554.8	0	617.371	987.276	5724.48	0.348168
SRR7557974	920.193	727.634	904.856	0	0	0	0	0	8.75885	0	289.042	0	0	0	0	7.00822	7.00822	17.5206	17.5206	63.074	22.7767	10.5123	1267.82	1199.66	823.061	40.8974	30.6731	1041.18	144.845	66.4584	2552.68	0	297.801	145.421	4614.6	0.410926
SRR7560324	509.571	210.162	139.628	0	127.129	0	0	0	0	0	0	0	0	0	0	0	0	0	0	0	0	0	86.3679	0	145.386	0	0	0	96.4441	0	859.36	127.129	0	0	328.198	0.007217
SRR7568711	1010.73	649.154	639.382	0	0	0	0	0	0	0	9.65421	0	0	0	0	0	0	0	0	0	119.43	0	1675.24	1125.2	866.935	80.9698	9.77222	520.72	185.672	202.424	2299.26	0	9.65421	119.43	4666.93	0.236231
SRR7567468	341.954	202.412	111.94	0	0	0	0	0	0	0	0	0	0	0	0	0	0	0	0	0	0	0	432.426	194.745	174.044	0	0	109.64	8.43383	0	656.306	0	0	0	919.288	0.05639
SRR7566823	594.612	519.746	754.423	0	0	0	0	0	0	12.7571	0	0	0	0	0	0	0	0	0	0	163.337	0	2639.04	1259.77	1102.84	155.492	0	285.068	40.3127	0	1868.78	0	12.7571	163.337	5482.53	0.232754
SRR7565035	993.864	997.205	873.598	0	0	0	33.4931	0	0	0	0	0	0	0	0	0	0	127.332	127.332	149.403	264.85	54.3282	927.05	723.266	581.285	41.759	78.5069	907.006	526.164	91.8698	2864.67	33.4931	0	723.244	3876.91	0.196838
SRR7564354	855.204	630.825	600.053	0	0	0	0	0	0	0	586.88	0	0	0	6.57938	0	0	0	0	0	315.218	0	1960.43	977.009	721.859	42.3114	0	297.462	0	0	2086.08	0	593.46	315.218	3999.07	0.234734
SRR7567363	499.142	76.6399	60.9189	0	0	0	0	0	0	0	0	0	0	0	0	0	0	0	0	96.4686	150.491	0	104.152	25.5466	47.163	47.163	27.5117	0	0	0	636.7	0	0	246.96	251.536	0.020851
SRR7561013	1299.28	135.019	147.193	77.616	63.7146	0	84.5667	0	0	0	0	0	0	0	0	0	0	21.8284	21.8284	0	63.3024	18.5541	817.86	240.157	168.22	44.2685	45.3752	102.924	6.64027	0	1581.49	225.897	0	125.513	1425.45	0.048547
SRR7560314	3189.03	2560.56	2059.58	0	0	0	459.283	10.9441	0	0	0	10.9441	0	0	27.3602	0	0	0	0	0	85.0373	0	2811.94	2504.89	2039.83	57.4599	0	2212.21	298.073	258.57	7809.16	459.283	49.2484	85.0373	10183	0.629679
SRR7562860	983.587	1274.1	560.271	0	0	0	0	0	129.078	0	0	17.2104	4.3026	0	129.078	222.362	222.362	608.348	608.348	402.768	314.663	0	2290.89	1498.21	1307.3	269.76	161.856	788.53	0	0	2817.96	0	279.669	2378.85	6316.54	0.297199
SRR7559492	2666.89	110.314	839.936	0	0	0	197.08	0	0	0	0	0	0	0	0	0	0	0	0	0	25.3608	0	1465.05	0	67.7368	83.2195	83.2195	0	0	102.573	3617.15	197.08	0	25.3608	1801.8	0.134877
SRR7564984	1650.1	1125.22	1210.51	0	0	0	0	0	0	0	0	0	0	0	0	42.8035	42.8035	85.607	85.607	0	95.8799	18.8336	3109.93	1551.68	1210.51	93.4946	47.5674	1120.3	196.831	39.3662	3985.82	0	0	371.535	7369.67	0.395633
SRR7567135	601.179	133.887	118.136	36.9364	64.2967	0	93.025	0	3.89931	0	0	0	0	0	0	0	0	0	0	6.53536	101.952	10.4566	465.98	542.112	494.857	69.5688	48.5669	35.4407	116.823	0	853.202	194.258	3.89931	118.944	1773.35	0.101828
SRR7563261	400.885	0	83.5177	0	0	0	0	0	0	0	37.668	0	0	0	0	0	0	0	0	0	0	0	0	0	0	0	0	0	0	0	484.403	0	37.668	0	0	0.001411
SRR7564915	1656.99	554.632	887.213	0	129.94	0	0	0	0	0	45.2605	0	0	0	0	0	0	0	0	0	42.82	0	1498.1	838.856	636.543	0	0	426.336	84.8725	134.217	3098.83	129.94	45.2605	42.82	3618.92	0.205135
SRR7558768	126.486	0	0	0	0	0	0	0	0	0	0	0	0	0	0	0	0	0	0	0	0	0	0	0	0	0	0	0	0	0	126.486	0	0	0	0	0.002748
SRR7564278	2997.91	83.8935	513.634	0	0	0	0	0	0	0	0	0	0	0	0	0	0	10.3587	10.3587	0	0	0	825.238	541.028	369.816	0	0	0	0	0	3595.44	0	0	20.7174	1736.08	0.093339
SRR7557887	276.77	162.184	114.586	0	0	0	0	0	0	0	0	0	0	0	0	0	0	43.8569	43.8569	26.3141	289.455	26.3141	178.05	111.061	98.7205	47.5974	15.8658	0	0	0	553.54	0	0	429.797	451.294	0.057187
SRR7563790	396.008	222.151	202.834	0	0	0	11.7667	0	0	0	0	0	0	0	0	0	0	0	0	0	53.9177	0	693.82	391.179	387.959	9.65874	0	265.615	0	0	820.993	11.7667	0	53.9177	1748.23	0.121773
SRR7557601	957.857	1188.29	627.68	12.192	0	0	226.422	0	0	0	549.941	0	24.5197	68.3048	0	0	0	0	0	38.0032	250.475	27.6387	1748.91	1157.34	1155.62	106.62	67.0672	388.646	269.989	173.687	2773.83	238.614	642.766	316.117	5067.87	0.279815
SRR7559432	310.598	20.2102	87.2228	0	142.059	0	0	0	0	0	11.5534	0	0	0	0	0	0	0	0	0	90.0981	0	394.63	161.681	136.153	70.2037	70.2037	0	0	0	418.031	142.059	11.5534	90.0981	832.872	0.045793
SRR7568831	1492.14	882.339	715.41	0	0	0	16.8394	0	0	0	0	0	0	0	0	33.4223	33.4223	51.013	51.013	58.0493	26.386	0	1395.05	1529.62	722.224	0	0	996.464	117.532	23.847	3089.89	16.8394	0	253.306	4784.73	0.370544
SRR7564978	1314	506.505	411.03	292.862	160.655	0	597.438	50.85	0	16.4032	0	13.1226	16.4032	0	0	0	0	0	0	0	257.547	6.68953	2182.99	1090.69	825.296	116.512	108.421	234.643	98.7119	132.695	2231.54	1050.95	96.7791	264.237	4789.95	0.0933
SRR7564004	273.362	266.442	377.171	0	0	0	0	0	0	0	0	0	0	0	0	299.69	299.69	0	0	0	22.3907	0	650.533	174.744	226.648	0	0	22.4918	60.5549	150.522	916.974	0	0	621.771	1285.49	0.053708
SRR7558306	541.852	256.389	151.983	0	20.7443	0	0	0	0	0	0	0	0	0	0	62.3947	62.3947	98.2385	98.2385	142.048	476.59	33.1887	298.68	77.9739	51.542	46.2557	26.4318	0	52.8636	72.6875	950.224	20.7443	0	973.092	626.434	0.037748
SRR7567587	1070.29	594.096	707.402	0	0	0	0	0	0	0	527.486	0	0	0	0	37.1149	37.1149	46.3936	46.3936	95.88	46.3936	9.27871	1195.85	644.624	702.809	56.6534	12.2494	909.517	26.03	0	2371.79	0	527.486	318.569	3547.73	0.366046
SRR7564684	520.138	0	122.521	0	118.868	0	0	0	0	0	0	0	0	0	0	0	0	0	0	0	0	0	0	0	0	0	0	0	0	0	642.659	118.868	0	0	0	0.007468
SRR7562564	357.286	19.1141	45.5797	0	0	0	0	0	0	0	28.3412	0	0	0	0	0	0	0	0	0	0	0	58.8125	69.1047	54.4016	0	0	0	0	0	421.98	0	28.3412	0	182.319	0.011576
SRR7558191	1101.25	703.576	694.399	0	40.2812	0	0	0	0	0	217.676	0	0	0	0	48.9096	48.9096	0	0	0	125.331	0	2213.2	848.879	640.866	0	0	934.532	47.4149	0	2499.22	40.2812	217.676	223.15	4684.9	0.289216
SRR7566053	631.919	24.9442	66.5178	0	0	0	0	0	0	0	0	0	0	0	0	179.456	179.456	0	0	0	921.114	0	263.299	128.878	20.7868	0	0	0	52.6599	0	723.381	0	0	1280.03	465.624	0.034567
SRR7565259	0	0	81.6144	0	0	0	0	0	0	0	0	0	0	0	0	0	0	0	0	0	0	0	138.555	96.7985	104.391	0	0	0	74.0224	0	81.6144	0	0	0	413.766	0.099157
SRR7568418	1841.97	1361.93	1245.55	0	0	0	0	0	0	0	215.016	0	0	0	0	0	0	0	0	71.2978	46.9065	0	3376.63	1683.77	574.592	43.6399	50.9132	1701.95	234.564	0	4449.45	0	215.016	118.204	7666.07	0.447251
SRR7569551	1679.94	852.91	833.189	0	73.251	0	414.675	0	0	0	0	0	0	0	0	0	0	0	0	0	106.516	0	2179.11	1283.06	1016.84	69.0216	0	780.191	313.062	430.152	3366.04	487.926	0	106.516	6071.44	0.299473
SRR7557064	1598.83	714.865	206.413	43.385	500.133	0	0	48.4598	0	103.843	44.9984	13.8457	80.7664	64.6131	50.7674	33.9817	33.9817	0	0	0	0	0	692.708	369.678	476.966	0	0	0	281.048	283.381	2520.1	543.518	407.293	67.9634	2103.78	0.115099
SRR7561158	39.5835	0	0	0	0	0	0	0	0	0	0	0	0	0	0	0	0	0	0	0	0	0	0	0	0	0	0	0	0	0	39.5835	0	0	0	0	0.002963
SRR7562106	1060.18	706.785	706.785	0	0	0	0	0	0	0	59.5704	0	0	0	0	0	0	0	0	0	0	0	1383.6	487.493	347.082	0	0	864.55	22.087	0	2473.75	0	59.5704	0	3104.81	0.278524
SRR7566836	6345.75	0	3635.42	0	0	0	0	0	0	0	7.74312	0	0	0	0	0	0	0	0	0	0	0	5441.44	3965.44	3167.68	46.7746	0	93.5491	0	0	9981.17	0	7.74312	0	12714.9	0.686534
SRR7560168	759.637	172.412	100.716	0	90.2024	0	8.35207	0	0	0	0	0	0	0	0	0	0	0	0	23.8963	134.843	0	278.249	256.057	199.725	68.282	0	80.2313	583.811	15.3634	1032.76	98.5544	0	158.74	1481.72	0.098261
SRR7567233	1642.24	1221.57	754.381	0	624.033	0	0	0	0	0	90.8202	0	0	0	0	0	0	0	0	0	183.279	0	1753.48	1045.62	780.673	155.73	0	448.988	147.64	230.561	3618.2	624.033	90.8202	183.279	4562.69	0.298748
SRR7562819	1338.42	804.911	698.952	0	0	0	0	0	0	0	43.5389	0	0	0	0	0	0	0	0	0	39.5258	0	1070.74	1171.12	819.782	44.614	0	295.568	0	0	2842.28	0	43.5389	39.5258	3401.82	0.303698
SRR7562151	1667.49	97.6653	462.474	39.1608	20.979	0	78.3216	0	0	0	49.5445	0	0	0	0	0	0	0	0	0	0	0	1068.57	0	31.5976	18.6713	60.3227	0	35.9064	58.8865	2227.63	138.461	49.5445	0	1273.96	0.041431
SRR7568431	466.819	296.805	394.779	0	243.928	0	0	0	0	0	24.4367	0	0	0	0	0	0	0	0	0	163.165	0	1061.87	924.994	685.821	82.1256	0	387.575	0	0	1158.4	243.928	24.4367	163.165	3142.39	0.122825
SRR7564486	82.9983	0	0	0	0	0	0	0	0	0	0	0	0	0	0	0	0	0	0	0	0	0	0	0	0	0	0	0	0	0	82.9983	0	0	0	0	0.004342
SRR7567760	671.748	90.1218	74.9753	0	0	0	0	0	0	0	173.416	0	0	0	0	228.728	228.728	0	0	0	0	0	377.148	0	12.8745	0	0	0	60.5861	3.78663	836.845	0	173.416	457.456	454.396	0.014142
SRR7565651	763.277	373.232	346.333	0	0	0	0	0	0	0	0	0	0	0	0	23.332	23.332	44.9974	44.9974	0	8.33285	0	1425.68	596.835	337.926	15.131	0	521.18	410.219	0	1482.84	0	0	144.992	3306.97	0.160149
SRR7557318	20.5917	0	0	0	0	0	0	0	0	0	0	0	0	0	0	0	0	0	0	0	0	0	0	0	0	0	0	0	0	0	20.5917	0	0	0	0	0.004691
SRR7567772	403.126	37.4652	10.4903	0	399.341	0	0	0	0	0	203.455	0	0	0	0	0	0	0	0	0	382.81	0	485.549	329.694	265.254	0	0	0	0	91.4151	451.081	399.341	203.455	382.81	1171.91	0.018194
SRR7567852	1382.29	703.883	619.481	56.8674	87.7383	0	0	0	0	19.091	372.275	22.2728	12.7273	49.3184	42.9548	0	0	170.393	170.393	218.617	1199.18	54.6543	1520.83	875.873	786.693	130.585	146.51	621.073	100.327	326.462	2705.65	144.606	518.639	1813.24	4508.36	0.299396
SRR7566693	1177.41	961.179	702.001	0	31.725	0	0	0	0	0	5.87096	0	0	0	0	0	0	0	0	0	47.432	0	1572.84	998.204	647.204	48.8735	0	84.4178	102.19	121.443	2840.59	31.725	5.87096	47.432	3575.17	0.283211
SRR7568198	1027.99	666.051	668.849	0	0	0	0	0	0	0	0	0	0	0	0	0	0	5.73746	5.73746	0	89.8868	0	1389	1202.44	963.628	93.2844	0	880.605	0	0	2362.89	0	0	101.362	4528.96	0.299181
SRR7559063	1186.13	1140.72	1327.81	0	0	0	0	0	0	0	140.697	0	0	0	0	0	0	0	0	0	351.235	0	3017.09	2108.88	1540.33	145.314	0	410.513	0	10.8986	3654.66	0	140.697	351.235	7233.03	0.340254
SRR7564789	816.958	480.299	543.142	0	0	0	40.6276	0	0	0	0	0	0	0	0	0	0	0	0	50.031	131.9	0	1523.94	900	821.446	107.731	13.4663	686.783	215.461	0	1840.4	40.6276	0	181.931	4268.83	0.156912
SRR7563938	221.433	271.008	145.419	0	0	0	0	0	0	0	159.515	0	0	0	0	0	0	0	0	0	41.4411	0	332.15	333.802	505.661	38.0072	0	233	0	0	637.86	0	159.515	41.4411	1442.62	0.16404
SRR7566015	3628.01	0	657.328	0	0	0	0	0	0	0	0	0	0	0	0	0	0	0	0	0	0	0	3108.69	0	0	0	0	0	0	0	4285.34	0	0	0	3108.69	0.022159
SRR7561407	855.895	374.564	400.818	0	0	0	0	11.7619	0	0	90.7347	0	0	0	0	0	0	0	0	0	53.9298	0	656.361	425.322	393.817	29.755	0	402.568	0	0	1631.28	0	102.497	53.9298	1907.82	0.209503
SRR7566445	1144.45	687.108	1190.4	0	0	0	0	0	52.6227	8.77045	59.2005	0	0	19.7335	0	0	0	0	0	0	482.346	0	3017.59	2183.87	2372.06	411.39	0	796.521	8.75297	10.9412	3021.96	0	140.327	482.346	8801.11	0.26507
SRR7559901	1079.74	357.379	545.573	0	0	0	7.70767	0	0	0	0	0	0	0	0	0	0	66.7052	66.7052	35.3145	162.839	0	513.257	564.583	655.828	57.0285	0	418.209	387.794	214.808	1982.69	7.70767	0	331.564	2811.51	0.213065
SRR7569816	74.2175	0	0	0	0	0	0	0	0	0	25.9545	0	0	0	0	0	0	0	0	0	0	0	0	0	0	0	0	0	0	0	74.2175	0	25.9545	0	0	0.001201
SRR7560713	304.777	135.813	118.703	0	247.049	0	0	0	0	0	0	0	0	0	0	0	0	0	0	0	7.42558	0	425.619	125.119	113.356	149.715	145.438	0	0	0	559.293	247.049	0	7.42558	959.246	0.084498
SRR7562056	1671	919.628	891.372	0	0	0	0	0	0	0	0	0	0	0	0	0	0	0	0	0	0	0	2743.47	905.5	806.601	0	0	1116.14	431.557	39.8163	3482	0	0	0	6043.09	0.327209
SRR7567291	1301.57	798.516	871.246	0	0	0	27.2404	0	0	0	110.252	0	0	0	0	0	0	0	0	13.9714	152.133	0	1436.42	1606.12	1104.59	150.006	0	530.324	74.2453	68.1845	2971.33	27.2404	110.252	166.104	4969.89	0.261319
SRR7563804	247.097	0	48.5746	0	0	0	0	0	0	0	0	0	0	0	0	0	0	0	0	0	0	0	99.2611	86.5895	0	0	0	0	0	0	295.671	0	0	0	185.851	0.006756
SRR7566209	165.999	335.607	184.043	0	7.02165	0	0	0	0	0	0	0	0	0	0	0	0	0	0	0	73.0825	0	575.584	304.933	256.216	21.6521	0	131.717	106.456	0	685.649	7.02165	0	73.0825	1396.56	0.080666
SRR7559853	2637.53	1836.38	1677.54	19.4212	0	0	0	0	0	0	105.931	0	0	0	13.06	0	0	0	0	0	0	0	4465.55	2223.72	1631.56	0	0	2466.16	86.3851	48.7658	6151.46	19.4212	118.991	0	10922.1	0.648837
SRR7565279	620.196	463.487	426.302	0	0	0	0	0	34.233	7.89992	0	25.0164	23.6998	0	26.3331	0	0	0	0	0	21.2699	0	930.958	666.678	502	0	0	626.836	0	0	1509.98	0	117.182	21.2699	2726.47	0.209073
SRR7563252	451.157	248.506	263.298	0	0	0	16.8635	0	0	0	0	0	0	0	0	30.7624	30.7624	0	0	11.719	106.936	0	362.405	380.155	269.215	23.6673	0	270.694	0	0	962.962	16.8635	0	180.18	1306.14	0.12762
SRR7564445	1316.61	795.355	749.408	0	85.3063	0	0	0	0	0	49.4419	0	0	0	0	0	0	0	0	0	38.4352	0	2625.3	1269.08	958.545	30.1031	0	1037.76	0	0	2861.38	85.3063	49.4419	38.4352	5920.8	0.373153
SRR7566667	2599.87	1798.81	1684.6	0	0	0	0	0	0	0	0	0	11.5786	0	0	0	0	0	0	0	65.2243	0	2293.73	2079.58	1594.19	6.34502	0	2455.52	0	12.69	6083.29	0	11.5786	65.2243	8442.05	0.606391
SRR7569691	710.008	771.614	397.358	0	0	0	10.4856	0	0	0	99.2716	0	0	8.00578	0	25.1253	25.1253	0	0	7.85167	28.266	0	1955.99	820.899	648.402	0	12.3212	882.505	388.117	26.1825	1878.98	10.4856	107.277	86.3683	4734.41	0.255886
SRR7558204	20.8893	0	0	0	0	0	0	0	0	0	0	0	0	0	0	0	0	0	0	0	0	0	0	0	0	0	0	0	0	0	20.8893	0	0	0	0	0.003833
SRR7558726	343.782	350.207	22.4904	0	0	0	0	0	0	0	0	0	0	0	0	0	0	0	0	0	0	0	4.81937	0	0	0	0	0	0	0	716.48	0	0	0	4.81937	0.002619
SRR7566522	1051.27	489.452	805.596	0	68.7089	0	166.047	0	0	0	188.9	0	0	0	0	0	0	0	0	0	200.03	0	1679.75	1068.41	1116.03	186.639	38.0896	704.658	102.842	184.735	2346.32	234.755	188.9	200.03	5081.16	0.277247
SRR7558870	1188.2	69.6785	331.889	0	0	0	0	0	0	0	0	0	0	0	0	0	0	0	0	0	0	0	691.284	18.3364	49.5084	0	0	0	0	0	1589.77	0	0	0	759.128	0.053618
SRR7566592	608.696	281.764	372.1	0	0	0	0	0	0	0	0	0	0	0	0	0	0	0	0	0	49.6328	0	593.64	294.669	406.514	0	0	79.5822	0	0	1262.56	0	0	49.6328	1374.41	0.127326
SRR7569848	489.086	273.758	0	0	0	0	0	0	0	0	42.7573	0	0	0	0	0	0	0	0	0	0	0	186.112	35.7076	10.8205	0	0	0	5.41024	0	762.844	0	42.7573	0	238.051	0.014885
SRR7561286	346.546	202.152	77.0102	0	191.301	0	0	0	0	0	0	0	0	0	0	0	0	0	0	0	0	0	359.381	89.8452	109.098	125.142	125.142	0	0	24.0657	625.708	191.301	0	0	832.672	0.117814
SRR7563553	1053.09	31.0082	19.082	0	21.1004	0	0	0	0	0	0	0	0	0	0	0	0	0	0	0	0	0	214.672	38.1639	15.5041	0	0	0	0	0	1103.18	21.1004	0	0	268.34	0.033172
SRR7557139	1187.08	248.505	258.774	0	0	0	26.2383	0	0	0	0	0	0	0	0	0	0	0	0	99.0907	442.746	0	336.817	43.129	57.5054	24.6452	43.129	0	0	61.6129	1694.36	26.2383	0	541.836	566.839	0.048263
SRR7566716	262.988	42.3605	112.961	0	0	0	0	0	0	0	0	0	0	0	0	0	0	0	0	0	0	0	270.048	234.748	280.638	7.06009	17.6502	33.5354	58.2457	42.3605	418.31	0	0	0	944.286	0.123104
SRR7569055	3078.85	4.86006	29.1603	0	0	0	14.4855	0	0	0	0	0	0	0	0	0	0	0	0	0	0	0	43.7405	12.1501	8.5051	0	0	0	32.8054	59.5357	3112.87	14.4855	0	0	156.737	0.011893
SRR7560765	2544.49	43.3105	0	0	0	0	0	0	0	0	0	0	0	0	0	0	0	0	0	0	0	0	36.0921	60.1534	12.0307	0	0	0	67.3718	105.87	2587.8	0	0	0	281.518	0.026312
SRR7569577	177.56	263.874	162.763	0	0	0	54.9933	0	0	0	0	0	0	0	0	45.2762	45.2762	0	0	62.4078	57.5131	0	657.219	228.115	188.658	0	0	103.577	41.9239	0	604.198	54.9933	0	210.473	1219.49	0.124055
SRR7564988	778.377	635.929	714.784	0	0	0	166.801	0	0	0	0	0	0	0	0	0	0	48.9227	48.9227	51.4975	146.768	0	668.997	910.65	885.213	81.3989	25.4371	335.77	496.024	66.1366	2129.09	166.801	0	296.111	3469.63	0.22333
SRR7568987	178.525	11.83	47.3198	0	0	0	0	0	0	0	0	0	0	0	0	0	0	0	0	0	0	0	24.7354	60.2252	36.5653	0	0	0	44.0935	40.8671	237.674	0	0	0	206.486	0.007878
SRR7563551	373.707	376.915	271.058	0	0	0	0	0	0	0	0	0	0	0	0	0	0	0	0	0	0	0	465.129	267.85	407.389	0	0	94.6297	139.539	115.48	1021.68	0	0	0	1490.02	0.131181
SRR7568895	2804.52	0	328.188	0	0	0	0	9.32086	0	0	100.976	0	0	0	0	0	0	0	0	0	41.4621	0	683.071	408.272	321.907	0	0	0	7.85139	0	3132.71	0	110.297	41.4621	1421.1	0.14497
SRR7561295	0	0	0	0	0	0	0	0	0	0	0	0	0	0	0	0	0	0	0	0	0	0	0	0	0	0	0	0	0	0	0	0	0	0	0	0.000823
SRR7563259	541.021	203.503	284.574	0	86.8811	0	6.68317	0	0	0	106.387	0	0	0	0	0	0	0	0	0	228.593	0	900.048	317.664	306.082	330.9	335.863	14.8905	208.467	0	1029.1	93.5643	106.387	228.593	2413.91	0.150198
SRR7561201	585.854	45.1396	269.877	0	28.1089	0	0	0	0	0	0	0	0	0	0	0	0	0	0	0	18.1328	0	276.6	170.954	87.3979	0	0	39.3771	22.0896	0	900.871	28.1089	0	18.1328	596.419	0.063111
SRR7562430	278.821	92.0954	98.8547	0	104.966	0	8.07428	0	0	0	0	0	0	0	0	0	0	0	0	0	0	0	200.244	70.1277	106.459	19.433	22.8126	3.37965	47.3151	0	469.771	113.04	0	0	469.771	0.027496
SRR7564544	2480.19	742.858	799.77	60.2059	189.649	0	60.2059	33.1817	48.2642	13.5743	39.2147	16.5908	0	67.8716	31.6734	0	0	0	0	10.3274	47.211	7.37673	1602.54	843.204	644.01	14.977	0	934.563	274.079	0	4022.82	310.061	250.371	64.9152	4313.37	0.263514
SRR7564893	515.187	360.039	299.637	0	0	0	0	0	0	0	23.4015	0	0	0	0	0	0	0	0	7.00717	37.3716	0	1010.24	413.334	376.619	0	0	442.942	0	0	1174.86	0	23.4015	44.3788	2243.14	0.125573
SRR7559788	1268.28	816.081	692.432	0	0	0	0	0	0	0	234.659	0	7.29509	0	0	61.3675	61.3675	134.768	134.768	101.076	140.784	0	2475.33	1088.11	801.95	47.1042	38.861	878.494	115.405	114.228	2776.8	0	241.954	634.131	5559.48	0.375193
SRR7565095	1696.54	1213.38	1222.53	0	0	0	0	0	0	0	23.6072	0	0	0	0	0	0	0	0	0	90.7731	0	2210.81	1513.53	1237.18	67.7153	0	225.107	7.32057	0	4132.46	0	23.6072	90.7731	5261.66	0.311447
SRR7560153	409.003	274.96	229.133	0	0	0	0	0	0	0	55.2732	0	0	0	0	0	0	0	0	0	6.71204	0	517.841	490.345	287.562	0	0	364.322	0	0	913.096	0	55.2732	6.71204	1660.07	0.135029
SRR7569870	499.481	331.943	433.718	0	15.1742	0	21.9183	0	0	0	0	0	0	0	0	0	0	0	0	0	0	0	1221.3	588.73	433.718	0	0	358.561	184.761	150.314	1265.14	37.0925	0	0	2937.39	0.201615
SRR7565913	679.744	655.416	394.967	0	106.114	0	17.9348	0	0	0	0	0	0	0	0	0	0	0	0	0	14.2882	0	1539.8	523.76	502.295	20.0345	0	510.881	51.5174	0	1730.13	124.049	0	14.2882	3148.29	0.211375

## Sheet: IBD-Butyrate
Table S6. (B) TMM-normalized abundance of butyrate pathway genes in WGS metagenomics samples from IBD dataset.																															Average Total TMM
Sample-id	Butyrate-P1			Butyrate-P2				Butyrate-P3								Butyrate-P4							Butyrate-Universal								1848.17	95.6435	286.356	615.859	3536.72
	Thl	Hbd	Crt	Cat	AbfH	AldD	AbfD	GctA	GctB	GcdA	GcdB	GcdC	HgdA	HgdB	HgdC	KamE1	KamE2	KamD1	KamD2	KDD	KCE	KAL	CtfA	CtfB	But	Ptb	Buk	Bcd	EtfA2	EtfB2	Total TMM (P1 only)	Total TMM (P2 only)	Total TMM (P3only)	Total TMM (P4only)	Total TMM Universal downstream	CPI Butyrate	Correlation CPI vs. P1only	Correlation CPI vs. P2only	Correlation CPI vs. P3only	Correlation CPI vs. P4only	Correlation CPI vs. Universal downstream
SRR5935742	1212.93	499.975	134.434	0	0	8.87754	128.724	0	9.3006	0	0	0	10.8507	0	0	82.1246	82.1246	123.187	123.187	117.104	437.998	13.6874	55.8885	43.8045	0	1019.59	796.033	755.249	249.232	137.455	1847.34	137.602	20.1513	979.411	3057.25	0.155961	0.731788	0.15946	0.313048	0.113099	0.879337
SRR5935743	0	0	0	0	0	0	0	0	0	0	0	0	0	0	0	0	0	0	0	0	0	0	0	0	0	0	0	0	0	0	0	0	0	0	0	0.165588
SRR5935747	1927.7	1384.44	1150.78	0	0	0	0	0	0	0	1749.92	0	0	0	0	0	0	0	0	0	73.1954	0	0	0	2453.44	0	35.0491	2348.29	2295.72	1425.33	4462.92	0	1749.92	73.1954	8557.83	0.697141
SRR5935748	1174.43	805.166	798.225	0	0	0	56.3863	0	0	12.4773	453.343	0	54.0684	16.6364	0	0	0	0	0	0	0	0	0	4.16465	981.47	419.242	113.834	1874.09	1106.41	796.837	2777.82	56.3863	536.525	0	5296.05	0.329045
SRR5935749	5.27059	0	57.9765	0	0	0	0	0	0	0	0	0	0	0	0	161.795	161.795	296.002	296.002	190.873	212.495	0	103.153	78.3059	0	932.141	0	201.788	188.235	149.835	63.2471	0	0	1318.96	1653.46	0.043267
SRR5935752	606.671	0	0	0	0	0	0	0	0	0	92.6245	0	0	0	0	0	0	0	0	0	0	0	0	0	0	0	0	421.85	0	0	606.671	0	92.6245	0	421.85	0.000309
SRR5935756	449.146	458.266	354.529	62.2068	46.0791	10.3678	103.678	31.5477	14.0212	14.0212	98.1484	0	0	28.0424	0	133.843	133.843	247.095	247.095	162.442	212.777	0	100.317	101.457	354.529	807.095	106.017	1273.34	625.841	538.064	1261.94	222.332	185.781	1137.1	3906.66	0.1658
SRR5935757	286.574	227.283	223.577	0	11.4277	0	0	0	32.6683	0	0	0	4.83975	0	16.9391	65.2257	65.2257	14.4946	14.4946	43.4838	44.6917	0	32.1161	0	253.223	0	0	723.848	298.927	258.164	737.435	11.4277	54.4472	247.616	1566.28	0.125946
SRR5935758	360.862	181.767	195.133	0	0	0	0	0	0	0	62.0634	0	0	0	0	108.859	108.859	358.437	358.437	223.027	233.648	0	152.364	109.595	40.0958	481.149	0	489.168	384.919	414.323	737.762	0	62.0634	1391.27	2071.61	0.105066
SRR5935759	131.68	78.6291	62.5243	0	0	0	0	0	0	0	0	0	0	4.6265	0	0	0	0	0	0	0	0	0	0	102.313	0	0	377.041	48.3142	121.259	272.833	0	4.6265	0	648.927	0.081726
SRR5935760	0	0	1.65706	0	0	0	0	0	0	0	0	0	13.7095	0	11.9958	0	0	0	0	0	0	0	0	0	0	1035.66	0	24.8559	14.9135	9.94235	1.65706	0	25.7052	0	1085.37	0.03134
SRR5935763	42.2566	0	54.3299	0	0	0	0	0	0	0	0	0	0	0	0	153.853	153.853	349.939	349.939	171.953	214.187	0	81.4949	72.4399	0	1315.99	0	350.126	259.576	162.99	96.5865	0	0	1393.72	2242.62	0.077226
SRR5935764	762.17	588.277	546.345	0	0	0	4.80605	0	11.089	0	0	0	0	4.92843	0	0	0	0	0	0	4.97475	6.21844	0	3.69985	1012.53	552.512	0	1610.67	831.234	328.054	1896.79	4.80605	16.0174	11.1932	4338.7	0.267671
SRR5935765	859.373	592.129	263.751	309.994	30.8281	0	162.704	56.2177	0	0	21.0817	42.1633	112.435	31.6225	56.2177	152.799	152.799	293.304	293.304	217.783	381.12	84.3031	137.989	113.535	455.887	139.735	185.149	1392.11	831.426	551.955	1715.25	503.526	319.738	1575.41	3807.79	0.144133
SRR5935771	1533.41	1018.99	1038.68	0	0	0	0	0	0	0	0	0	0	0	0	0	0	79.773	79.773	34.9007	57.3368	0	31.9974	2.46134	1469.42	206.752	17.2293	2673.01	1321.74	1156.83	3591.09	0	0	251.784	6879.43	0.34732
SRR5935772	6.94742	68.3163	86.8427	17.6783	12.9641	0	53.035	0	38.3782	0	39.5775	0	0	68.3612	40.7769	215.644	215.644	447.519	447.519	236.513	352.45	0	217.686	178.317	0	631.057	0	330.002	328.844	304.528	162.106	83.6775	187.094	1915.29	1990.44	0.09944
SRR5935779	594.748	333.639	257.483	0	0	0	0	0	0	0	0	0	0	0	0	0	0	0	0	0	0	0	0	0	340.892	380.784	0	540.351	268.362	373.531	1185.87	0	0	0	1903.92	0.129568
SRR5935780	215.385	79.8282	99.4087	20.8934	0	0	25.3706	18.5692	0	10.832	193.429	0	13.9269	0	0	41.7022	41.7022	8.93618	8.93618	64.0426	14.8936	0	33.1362	0	73.8034	570.847	13.5557	42.1734	146.101	79.8282	394.622	46.264	236.757	180.213	959.444	0.048514
SRR5935782	298.67	274.776	189.442	0	0	0	0	0	0	0	0	0	0	0	0	85.0135	85.0135	127.52	127.52	78.2124	57.8092	0	0	49.4939	27.307	213.336	0	848.222	389.124	295.256	762.888	0	0	561.089	1822.74	0.103871
SRR5935783	3001.1	2322.51	1854.18	0	0	0	0	0	0	0	0	0	27.9906	0	0	0	0	0	0	0	0	0	0	0	1395.42	0	0	4606.78	2657.02	1844.62	7177.79	0	27.9906	0	10503.8	0.51217
SRR5935784	153.12	145.318	67.295	0	0	0	38.5854	0	0	0	42.9709	0	0	0	0	25.1707	25.1707	0	0	0	49.3732	0	2.92587	20.4811	106.307	172.626	8.77761	158.972	159.947	123.862	365.734	38.5854	42.9709	99.7146	753.899	0.051271
SRR5935793	399.222	0	0	0	0	0	0	0	0	0	0	0	0	0	0	0	0	0	0	0	0	0	0	0	0	0	0	499.027	1497.08	998.054	399.222	0	0	0	2994.16	0.255801
SRR5935794	3305.31	598.795	31.8296	156.914	70.2742	86.6394	64.4982	60.2081	76.7168	54.3815	422.428	0	134.012	60.2081	45.6416	60.542	60.542	166.739	166.739	46.6471	578.622	34.7372	62.6646	0	20.8882	1094.14	1706.86	1431.34	224.797	257.621	3935.93	378.325	853.596	1114.57	4798.31	0.306543
SRR5935795	170.479	208.775	172.95	0	0	6.18117	0	30.6379	0	0	3.82973	0	0	0	0	0	0	0	0	0	0	0	0	0	203.834	284.132	0	515.144	202.598	231.012	552.204	6.18117	34.4676	0	1436.72	0.071715
SRR5935797	344.627	200.422	276.191	0	9.92473	0	0	14.9795	0	17.4761	0	0	0	0	0	78.4453	78.4453	31.8684	31.8684	24.5142	4.90283	0	17.1092	0	354.404	95.3225	7.3325	369.069	366.625	312.853	821.24	9.92473	32.4557	250.045	1522.72	0.129321
SRR5935799	3916.57	1714.95	883.959	0	0	0	33.324	349.26	214.683	0	32.0422	0	0	19.2253	0	293.988	293.988	571.644	571.644	0	450.782	244.99	0	0	758.153	228.439	0	4489.32	1102.47	1119.02	6515.48	33.324	615.21	2427.04	7697.4	0.314612
SRR5935804	1210.52	1057.56	872.945	42.8376	0	0	0	0	0	0	177.497	0	0	5.29842	0	66.0194	66.0194	226.352	226.352	80.84	86.2294	0	48.79	21.0984	1178.87	650.094	443.066	2322.14	1499.3	1108.98	3141.02	42.8376	182.796	751.812	7272.35	0.35717
SRR5935806	323.217	335.233	148.992	33.1737	45.4602	54.0608	230.987	116.453	77.6354	382.112	166.188	0	150.419	168.614	89.766	257.71	257.71	424.744	424.744	230.269	291.117	0	173.023	163.411	152.597	1248.41	118.954	1128.26	490.233	422.946	807.442	363.682	1151.19	1886.29	3897.83	0.145276
SRR5935808	141.367	52.3583	57.5941	2.09251	0	0	0	31.1079	0	21.4537	126.577	22.5264	5.36343	0	0	12.4724	12.4724	0	0	0	50.929	10.3937	0	0	18.849	544.526	46.0753	187.443	93.1977	132.99	251.32	2.09251	207.029	86.2676	1023.08	0.047812
SRR5935809	516.966	182.458	486.556	0	0	0	0	0	0	0	0	0	0	0	0	179.148	179.148	507.587	507.587	0	59.7161	0	0	30.4097	456.146	760.244	0	30.4097	0	486.556	1185.98	0	0	1433.19	1763.77	0.166183
SRR5935810	104.052	112.971	135.763	0	43.9032	0	11.4985	0	9.08444	0	34.319	0	7.06568	20.1876	6.05629	91.6577	91.6577	99.5423	99.5423	43.3649	49.2783	18.7258	13.8736	22.7924	28.7383	21.8014	0	434.047	176.393	274.5	352.787	55.4017	76.7131	493.769	972.146	0.103685
SRR5935811	756.766	368.722	62.7955	0	0	0	228.893	178.433	137.129	533.647	223.041	0	214.781	249.476	132.173	0	0	0	0	0	130.862	0	0	0	212.539	359.061	523.296	716.513	243.131	103.049	1188.28	228.893	1668.68	130.862	2157.59	0.109632
SRR5935813	798.596	604.146	330.669	5.23171	0	0	68.0122	6.26939	19.8531	34.4816	45.9755	0	25.0775	0	33.4367	95.3349	95.3349	164.764	164.764	98.4436	151.292	0	32.235	74.8684	414.896	693.572	27.0358	1137.58	823.552	706.05	1733.41	73.2439	165.094	769.933	3909.79	0.165922
SRR5935815	952.498	538.585	580.974	0	0	0	0	0	0	0	0	0	0	0	0	0	0	0	0	0	0	0	0	0	890.162	351.576	0	1493.58	982.419	847.773	2072.06	0	0	0	4565.51	0.220857
SRR5935817	107.259	122.126	63.718	0	0	0	0	0	0	0	0	0	0	0	0	150.867	150.867	303.858	303.858	210.363	237.987	0	109.383	77.5235	76.4616	918.601	4.24786	510.806	248.5	180.534	293.103	0	0	1357.8	2126.06	0.083533
SRR5935819	139.474	64.2314	91.7591	0	0	0	0	0	0	0	0	0	0	0	0	0	0	0	0	0	0	0	0	0	0	211.046	7.34073	231.233	97.2646	77.0776	295.464	0	0	0	623.962	0.038962
SRR5935820	276.145	215.933	294.831	108.976	205.614	28.786	191.221	0	22.8967	0	0	16.6522	10.4076	0	0	268.852	268.852	439.193	439.193	207.283	291.427	0	149.492	186.865	126.653	390.34	80.9748	872.036	579.281	508.688	786.909	534.597	49.9565	1914.8	2894.33	0.160698
SRR5935823	348.49	292.668	216.909	0	0	0	1.60255	0	0	0	0	0	0	0	1.63145	0	0	0	0	0	22.9604	0	2.39238	0	94.8978	658.703	0	796.663	347.693	283.896	858.068	1.60255	1.63145	22.9604	2184.24	0.066201
SRR5935824	587.777	632.178	630.063	0	120.782	0	10.4122	0	0	20.9821	0	0	10.491	6.29463	0	121.736	121.736	54.5712	54.5712	121.736	29.3845	0	44.4004	50.7434	602.577	245.26	0	966.238	778.065	627.949	1850.02	131.194	37.7678	503.734	3315.23	0.220831
SRR5935828	726.405	590.599	592.178	0	0	0	0	0	0	0	67.2526	0	0	0	0	150.547	150.547	333.125	333.125	222.617	387.578	0	120.015	124.752	844.841	917.481	0	2155.53	1064.34	685.347	1909.18	0	67.2526	1577.54	5912.31	0.265752
SRR5935829	342.429	392.786	263.296	35.3031	11.7677	23.5354	207.406	0	88.9655	0	185.106	0	7.17464	57.3971	67.4416	156.723	156.723	235.085	235.085	172.396	203.74	0	120.857	74.8165	335.235	126.612	0	1244.54	598.532	587.022	998.512	278.012	406.085	1159.75	3087.62	0.211066
SRR5935830	493.627	330.235	204.815	0	0	0	93.8159	11.8802	10.6922	0	0	1.18802	0	0	0	16.182	16.182	33.5199	33.5199	102.872	184.938	12.7145	0	25.3142	245.087	887.147	17.2597	425.739	189.856	277.305	1028.68	93.8159	23.7605	399.927	2067.71	0.074504
SRR5935831	3982.99	794.967	397.03	809.556	306.789	408.441	691.419	0	0	0	1274.53	0	0	0	0	0	0	40.5807	40.5807	71.0163	356.004	0	18.1292	0	758.708	5.43877	39.8843	2854.45	1181.12	871.109	5174.99	2216.2	1274.53	508.182	5728.84	0.365867
SRR5935837	866.507	771.471	715.567	0	0	0	51.8254	0	37.2059	0	199.052	0	16.7427	13.0221	16.7427	51.0675	51.0675	204.27	204.27	160.768	242.098	0	81.992	59.6306	736.065	484.498	22.3615	2715.05	1134.84	879.551	2353.54	51.8254	282.765	913.541	6114	0.282701
SRR5935838	258.769	267.918	134.612	15.5791	10.3861	0	0	0	0	0	0	0	0	0	0	11.7745	11.7745	0	0	5.23309	10.4662	0	3.92075	20.9106	386.847	440.43	0	494.014	312.353	181.661	661.299	25.9651	0	39.2482	1840.14	0.114896
SRR5935839	1943.91	1727.92	1468.73	0	0	0	0	0	0	489.485	0	0	0	0	0	0	0	0	0	0	0	0	0	0	1900.71	0	0	2635.08	1943.91	1555.13	5140.56	0	489.485	0	8034.83	0.450823
SRR5935841	869.825	535.495	0	8.36162	0	16.7232	216.009	210.785	145.369	572.752	309.635	0	277.654	248.58	167.174	0	0	15.5461	15.5461	21.1992	211.992	0	0	21.2498	209.665	443.412	708.326	725.326	182.748	195.498	1405.32	241.094	1931.95	264.284	2486.23	0.130733
SRR5935843	272.559	322.599	220.39	0	0	0	35.5373	0	0	0	0	0	0	0	3.27637	156.417	156.417	288.361	288.361	258.568	251.119	0	142.668	108.598	157.573	324.729	4.25874	841.1	561.088	374.769	815.548	35.5373	3.27637	1399.24	2514.78	0.139482
SRR5935844	953.03	427.041	557.236	0	0	0	0	0	51.4216	0	565.638	0	0	0	0	140.567	140.567	218.66	218.66	98.9174	244.69	0	0	10.4156	62.4938	401.002	0	1791.49	713.47	817.627	1937.31	0	617.059	1062.06	3796.5	0.267462
SRR5935846	657.962	368.301	183.495	0	0	0	0	0	0	0	159.448	0	0	0	0	0	0	0	0	0	53.9124	0	0	3.93204	254.272	958.107	0	925.34	357.816	254.272	1209.76	0	159.448	53.9124	2753.74	0.098727
SRR5935847	156.071	0	98.2672	0	0	0	0	0	0	0	0	0	0	0	0	0	0	0	0	0	0	0	0	0	0	826.601	0	132.95	0	179.193	254.339	0	0	0	1138.74	0.066525
SRR5935848	397.737	279.586	231.623	0	28.3078	23.5898	261.847	0	0	0	5.84697	0	0	7.01636	0	270.424	270.424	237.645	237.645	184.965	263.4	39.8027	139.208	94.7549	305.321	72.5285	23.3963	887.889	662.115	784.945	908.945	313.745	12.8633	1504.31	2970.16	0.150375
SRR5935850	86.4205	6.85877	54.8702	0	0	0	6.69079	0	0	0	39.0568	0	0	0	0	0	0	6.80571	6.80571	0	17.6948	0	0	0	6.85877	598.085	5.48702	13.7175	35.6656	80.9335	148.149	6.69079	39.0568	31.3063	740.747	0.049519
SRR5935851	830.815	583.787	505.667	16.6401	0	0	0	8.47677	23.3111	5.29798	0	5.29798	8.47677	0	26.4899	0	0	0	0	0	25.2503	0	0	0	0	513.057	0	1363.93	714.691	564.785	1920.27	16.6401	77.3505	25.2503	3156.46	0.18737
SRR5935862	1195.25	801.622	471.871	24.6716	0	0	27.0591	0	0	20.69	144.83	0	24.0004	0	0	0	0	0	0	17.0032	67.2032	0	0	0	1057.12	543.73	0	2236.4	906.217	337.735	2468.74	51.7307	189.521	84.2064	5081.2	0.278236
SRR5935865	327.36	292.22	164.605	0	0	0	24.0318	0	0	0	209.348	0	0	0	0	12.9435	12.9435	0	0	16.6417	11.0945	0	0	0	136.863	301.468	149.809	353.253	245.983	264.478	784.186	24.0318	209.348	53.6232	1451.85	0.092351
SRR5935868	1899.85	1166.11	259.428	592.164	150.015	50.0049	278.975	0	0	225.699	166.709	30.7771	159.015	0	69.2485	49.2455	49.2455	57.0211	57.0211	230.676	684.253	51.8374	0	39.3072	0	96.9578	107.44	1168.73	500.512	524.096	3325.39	1071.16	651.448	1179.3	2437.05	0.267446
SRR5935874	3552.1	322.918	739.625	0	78.0433	0	0	0	0	0	482.152	0	0	0	0	37.1184	37.1184	47.8948	47.8948	13.1711	156.855	0	78.3551	0	312.233	112.784	0	2867.09	725.379	637.526	4614.64	78.0433	482.152	340.053	4733.36	0.134091
SRR5935877	500.93	584.574	201.673	64.5978	48.4484	56.9981	319.189	211.342	133.279	459.812	213.246	0	181.83	221.814	120.903	129.031	129.031	206.637	206.637	175.782	296.398	15.8952	113.383	88.2902	317.845	865.244	152.417	1204.46	558.551	397.77	1287.18	489.234	1542.23	1159.41	3697.96	0.133068
SRR5935879	1329.17	1170.8	1126.32	0	0	0	39.0914	0	0	0	0	0	10.7693	0	0	0	0	0	0	0	45.9072	0	10.676	0	1528.45	220.638	0	2846.94	1295.36	1124.54	3626.29	39.0914	10.7693	45.9072	7026.61	0.383444
SRR5935888	2659.08	1602.07	1353.63	12.8233	39.2242	0	169.72	95.7863	61.8927	138.522	234.308	0	136.311	80.3131	0	0	0	0	0	0	111.452	18.7	6.77568	9.03424	1919.02	50.4412	91.8481	3127.35	1838.47	1363.42	5614.78	221.767	747.133	130.152	8406.36	0.630359
SRR5935889	480.347	272.261	342.271	0	0	0	0	0	56.2637	9.70064	0	0	7.76051	81.4853	46.563	170.207	170.207	139.26	139.26	65.7619	129.59	38.6835	71.9548	52.5075	334.492	453.121	17.5025	1024.87	457.01	519.241	1094.88	0	201.773	852.97	2930.7	0.172299
SRR5935890	177.588	163.494	169.132	0	0	0	19.3726	0	0	0	20.1407	0	0	0	0	168.059	168.059	403.343	403.343	159.656	198.87	0	121.211	87.3847	95.8413	380.546	0	896.398	544.04	343.901	510.214	19.3726	20.1407	1501.33	2469.32	0.098377
SRR5935892	4405.92	1940.22	1387.8	0	0	0	0	0	0	0	0	0	0	0	0	0	0	0	0	0	0	0	0	0	242.528	1845.91	1522.54	2991.18	1832.43	1886.33	7733.94	0	0	0	10320.9	0.468133
SRR5935893	149.176	252.006	241.867	0	0	0	32.6411	0	0	0	61.5039	0	48.631	52.922	4.29097	11.5832	11.5832	23.1664	23.1664	81.0823	94.1133	0	78.2086	92.6917	246.212	172.349	13.0348	777.741	353.387	236.074	643.049	32.6411	167.348	244.695	1969.7	0.135735
SRR5935894	5118.3	1274.16	253.009	738.821	183.264	184.417	375.75	225.444	225.444	569.421	661.226	0	405.568	290.521	226.607	244.595	244.595	523.641	523.641	296.27	1146.04	138.949	153.857	191.466	80.9172	1673.05	2931.25	3096.51	751.048	850.201	6645.47	1482.25	2604.23	3117.73	9728.3	0.51794
SRR5935896	73.9272	155.555	107.811	0	0	0	0	0	0	0	0	0	0	0	0	6.04906	6.04906	0	0	0	0	0	4.62045	0	187.898	13.8614	56.9856	597.578	217.161	138.614	337.293	0	0	12.0981	1216.72	0.118998
SRR5935897	1585.25	1435.26	1225.79	0	0	0	0	39.674	35.1212	86.5022	260.808	0	53.9826	55.2834	0	0	0	0	0	0	0	0	0	0	1685.46	206.238	80.8143	2849.84	1657.66	1214.8	4246.31	0	531.371	0	7694.81	0.572818
SRR5935899	3009.94	1524.08	964.048	127.876	76.0917	0	317.049	0	0	0	474.011	0	0	0	0	73.1774	73.1774	120.902	120.902	201.503	756.166	43.4822	96.0948	82.6622	1298.83	322.383	441.21	2965.51	1729.71	1473.45	5498.07	521.017	474.011	1389.31	8409.85	0.539602
SRR5935900	1094.14	623.065	87.0203	34.1617	0	0	269.878	234.566	151.709	707.199	410.782	0	263.741	249.737	163.379	16.1991	16.1991	30.0841	30.0841	87.9382	261.5	9.25665	2.32054	10.4424	199.567	565.052	744.894	820.311	297.029	258.74	1804.22	304.039	2181.11	451.262	2898.36	0.160109
SRR5935902	628.577	406.638	494.52	0	0	0	0	0	0	0	22.6514	0	0	0	0	0	0	0	0	0	0	0	0	0	433.45	92.3501	104.266	747.738	713.479	509.415	1529.74	0	22.6514	0	2600.7	0.146403
SRR5935903	4282.31	137.264	1284.85	489.485	0	0	343.748	259.851	250.402	702.385	1138.62	0	514.977	318.121	285.049	327.808	327.808	829.814	829.814	349.979	275.549	180.532	223.452	220.26	0	0	836.351	6368.39	1635.99	1610.45	5704.42	833.233	3469.4	3121.31	10894.9	0.356311
SRR5935907	202.118	195.088	154.664	0	0	0	14.1652	74.6681	43.7081	0	72.8469	18.2117	30.9599	61.9198	0	86.8274	86.8274	175.427	175.427	109.863	79.7394	0	68.5443	40.4235	110.725	567.687	3.51509	288.237	244.299	298.783	551.869	14.1652	302.315	714.111	1622.21	0.089257
SRR5935910	39.1547	121.135	89.3218	0	0	0	6.24482	0	8.45615	0	0	0	50.7369	64.0251	31.4085	0	0	29.2691	29.2691	2.43909	95.1245	13.415	36.7076	3.67076	42.8255	112.57	0	549.39	119.911	63.6265	249.612	6.24482	154.627	169.517	928.702	0.084349
SRR5935913	85.5251	160.989	152.184	0	0	0	0	0	0	0	0	0	0	0	0	0	0	0	0	0	0	0	0	0	149.669	65.4016	0	484.223	177.339	96.8447	398.698	0	0	0	973.477	0.111928
SRR5935918	338.718	307.482	249.89	8.81204	0	0	6.85381	57.3799	54.3599	48.3199	229.52	21.14	64.4265	67.4465	51.3399	0	0	0	0	6.81962	94.5004	5.84539	4.88066	0	299.673	576.895	8.7852	516.374	324.076	243.057	896.09	15.6659	593.932	107.165	1973.74	0.090613
SRR5935919	205.14	111.587	185.978	0	0	11.437	16.0118	0	21.1279	0	4.69508	0	7.04262	0	0	83.6295	83.6295	166.129	166.129	111.883	116.403	0	64.247	52.9756	108.206	640.216	0	423.805	347.159	229.937	502.705	27.4489	32.8656	727.802	1866.55	0.083051
SRR5935920	4932.54	84.5742	151.947	0	23.2819	0	0	0	0	0	0	0	0	0	0	0	0	0	0	0	0	0	0	0	0	0	0	2991.63	230.787	0	5169.06	23.2819	0	0	3222.42	0.000208
SRR5935928	758.311	556.593	539.161	0	0	0	0	0	0	0	0	0	0	0	0	121.329	121.329	223.701	223.701	146.606	147.87	0	99.614	70.975	758.311	363.591	0	1271.32	738.389	530.444	1854.07	0	0	984.538	3832.65	0.192767
SRR5935929	150.829	50.2764	40.9227	0	0	5.97782	0	0	0	11.0353	0	0	0	0	0	58.6414	58.6414	185.307	185.307	93.8263	109.073	0	71.3223	54.9533	22.2152	302.828	5.84609	343.75	134.46	190.583	242.028	5.97782	11.0353	690.796	1125.96	0.081516
SRR5935937	936.354	822.724	694.891	0	0	0	29.2887	0	22.2298	6.66895	140.048	0	11.1149	28.8988	0	0	0	0	0	0	7.70772	0	0	0	1198.58	406.445	0	1816.99	1047.8	610.761	2453.97	29.2887	208.961	7.70772	5080.57	0.278766
SRR5935938	96.4416	67.266	108.598	0	24.0501	0	0	0	33.655	0	35.2967	0	0	10.6711	29.5507	86.2152	86.2152	90.2439	90.2439	63.6542	88.6324	13.6977	34.0382	35.6591	20.2608	73.7494	0	205.85	139.395	213.954	272.306	24.0501	109.173	518.902	722.907	0.090566
SRR5935939	80.5196	27.6786	130.844	0	0	0	0	128.185	99.984	43.5828	379.426	0	0	0	33.328	67.9317	67.9317	196.247	196.247	57.8677	32.7078	0	42.776	62.9059	37.7435	218.913	0	452.922	196.266	20.1299	239.042	0	684.506	618.933	1031.66	0.104084
SRR5935940	1549.72	688.763	770.327	0	0	0	0	0	0	0	103.775	0	0	129.719	0	0	0	0	0	0	0	0	0	0	1096.58	0	0	2011.91	1087.52	1160.02	3008.81	0	233.494	0	5356.04	0.337169
SRR5935941	0	0	0	0	0	0	0	0	0	0	0	0	0	0	0	0	0	0	0	0	0	0	0	0	0	0	0	0	0	0	0	0	0	0	0	0.185841
SRR5935942	751.143	276.377	498.025	0	0	0	0	0	0	0	109.086	0	0	0	0	53.2871	53.2871	77.8811	77.8811	80.6138	47.8217	0	39.6779	49.2553	540.44	259.958	0	1375.04	675.892	376.255	1525.54	0	109.086	390.772	3316.52	0.21691
SRR5935948	599.792	379.75	432.986	17.8947	0	0	55.4737	0	0	0	0	0	0	0	0	275.695	275.695	439.334	439.334	318.384	410.875	0	181.002	191.65	532.36	493.32	0	968.895	787.893	610.439	1412.53	73.3684	0	2159.32	3765.56	0.191071
SRR5935958	430.337	226.666	394.202	0	26.1658	0	3.27073	0	0	0	774.422	0	0	0	0	124.118	124.118	274.366	274.366	55.5265	107.787	0	82.1253	22.9951	427.052	325.216	0	417.197	492.752	371.206	1051.2	29.4366	774.422	960.281	2138.54	0.1484
SRR5935960	245.909	318.042	162.3	86.9449	0	0	10.0321	0	31.396	71.0542	41.3106	0	67.7494	80.9687	46.2679	0	0	0	0	0	0	0	0	22.9515	140.988	632.805	18.0333	1022.98	222.957	342.633	726.251	96.977	338.747	0	2403.35	0.105366
SRR5935961	2072.16	1327.3	1136.89	0	0	0	0	368.325	181.414	769.634	274.869	0	516.754	280.367	0	0	0	0	0	0	0	0	0	0	1954.55	0	0	3186.65	2206.57	1187.29	4536.35	0	2391.36	0	8535.07	0.486526
SRR5935962	1890.58	1206.93	1244.91	0	0	0	0	0	0	46.094	268.183	0	67.0458	58.6651	0	0	0	0	0	0	0	0	0	0	1464.36	362.924	130.822	3928.87	1282.89	1341.98	4342.43	0	439.988	0	8511.84	0.513004
SRR5935963	1177.88	692.043	737.388	0	342.345	0	0	0	0	0	100.186	0	0	0	0	35.21	35.21	94.9604	94.9604	55.4825	70.4201	0	34.5482	23.7519	679.088	382.189	293.66	1610.81	1187.59	804.325	2607.31	342.345	100.186	386.244	5015.96	0.375441
SRR5935966	480.048	669.298	692.377	18.6299	0	0	18.6299	13.7187	19.8159	25.913	0	7.62148	0	10.6701	0	0	0	0	0	0	35.3923	0	7.69308	0	812.389	306.185	56.9288	2169.45	950.864	629.294	1841.72	37.2598	77.7391	35.3923	4932.8	0.288631
SRR5935967	661.573	484.923	484.923	0	0	0	0	0	0	0	256.753	0	27.7571	0	0	210.323	210.323	755.094	755.094	0	72.4063	0	173.187	100.448	529.951	76.2021	0	1624.49	813.977	897.107	1631.42	0	284.51	2003.24	4215.36	0.259519
SRR5935968	129.014	209.365	63.3753	22.1147	0	0	12.8032	6.57063	43.8042	0	4.38042	0	0	0	26.2825	133.857	133.857	227.888	227.888	155.982	196.913	14.3813	90.5361	80.3508	23.7657	374.593	0	377.988	219.55	258.028	401.754	34.9179	81.0378	1090.77	1424.81	0.140875
SRR5935969	717.481	456.176	364.645	11.8158	0	0	0	0	16.4753	0	0	0	26.9596	10.4843	0	0	0	0	0	0	0	0	0	0	529.991	789.819	0	1358.19	584.614	249.494	1538.3	11.8158	53.9192	0	3512.11	0.166442
SRR5935974	423.701	345.527	287.679	0	0	0	4.59994	0	0	0	159.603	0	0	0	0	0	0	0	0	4.65878	12.4234	0	0	9.38083	348.654	977.17	136.022	656.658	437.772	358.035	1056.91	4.59994	159.603	17.0822	2923.69	0.085592
SRR5935976	131.607	186.563	268.998	0	0	0	0	0	9.00791	9.00791	49.5435	0	0	0	0	106.872	106.872	200.569	200.569	125.904	150.792	0	53.5103	66.5264	263.213	1107.81	0	730.344	361.556	287.799	587.168	0	67.5593	891.578	2870.76	0.118135
SRR5935977	78.2873	33.3446	33.3446	50.411	0	7.41339	0	0	0	0	0	0	0	0	0	7.32339	7.32339	0	0	0	7.32339	0	0	0	0	237.761	0	216.015	53.6413	102.933	144.977	57.8244	0	21.9702	610.351	0.038884
SRR5935978	2101.76	56.9327	550.349	0	0	0	0	0	0	0	0	0	0	68.6996	64.1196	130.857	130.857	1986.22	1986.22	0	887.955	490.712	14.2332	18.9776	0	474.439	71.1658	1902.5	431.739	635.748	2709.05	0	132.819	5612.81	3548.8	0.13452
SRR5935981	919.457	564.112	468.612	0	164.013	0	97.5215	0	74.5565	0	631.537	15.3499	0	83.3278	10.9642	114.107	114.107	225.976	225.976	71.5963	192.415	24.6112	0	48.8601	177.673	519.693	415.31	2243.12	1006.07	724.017	1952.18	261.535	815.736	968.787	5134.75	0.27136
SRR5935988	2332.19	1893.27	1343.79	42.3813	0	0	179.04	36.1723	21.8716	36.1723	78.2331	5.0473	1.68243	31.9662	0	33.806	33.806	58.3154	58.3154	71.8378	280.59	16.0579	45.0388	59.7787	2147.94	164.596	220.28	4134.56	2074.24	1456.8	5569.25	221.421	211.145	552.728	10303.2	0.795944
SRR5935989	33.4359	24.3992	27.1102	0	6.62625	0	92.7675	0	12.0798	0	0	4.64608	0	0	0	23.1786	23.1786	65.0784	65.0784	21.3956	31.202	8.91484	0	12.6514	7.22939	46.0873	7.22939	82.2343	60.5461	91.271	84.9453	99.3937	16.7259	238.026	307.249	0.063462
SRR5935991	280.988	146.88	102.177	0	0	0	0	0	0	0	0	0	0	0	0	0	0	24.3286	24.3286	5.28883	74.0436	0	21.287	0	0	1009	0	200.097	145.816	124.529	530.045	0	0	127.99	1500.73	0.050035
SRR5935992	1565.26	1171.77	921.763	0	0	0	12.7202	0	0	0	143.877	0	0	0	42.9483	122.508	122.508	293.144	293.144	155.323	262.517	0	115.22	134.786	1339.17	410.88	0	2963.12	1423.95	910.893	3658.79	12.7202	186.825	1249.14	7298.02	0.351712
SRR5935993	178.706	90.749	71.2031	0	0	0	0	0	0	0	0	0	17.4879	51.0065	17.4879	0	0	16.9084	16.9084	16.9084	39.453	0	19.5459	20.9421	55.8455	441.18	0	297.378	106.107	54.4494	340.658	0	85.9824	90.1783	995.447	0.067825
SRR5935994	1053.46	821.011	669.862	0	30.9959	0	106.272	85.3957	50.7758	285.037	264.265	0	117.708	123.478	68.0857	0	0	0	0	0	36.445	0	29.7717	0	1230.94	673.298	73.2841	1816.07	965.289	777.498	2544.33	137.268	994.744	36.445	5566.16	0.309667
SRR5935998	850.556	412.063	98.5107	0	0	0	313.477	241.371	160.499	787.567	243.86	0	345.882	307.313	185.383	177.036	177.036	327.577	327.577	210.757	304.694	0	160.981	123.739	263.096	245.075	194.619	1381.55	502.164	378.425	1361.13	313.477	2271.88	1524.68	3249.65	0.105059
SRR5936000	459.926	361.18	274.888	2.64858	0	0	0.882859	0	0	0	0	0	0	0	0	0	0	0	0	4.38767	10.5304	0	0	9.78566	392.316	656.529	17.7921	970.56	387.868	306.024	1095.99	3.53144	0	14.9181	2740.88	0.097383
SRR5936002	850.108	606.51	521.996	0	0	0	0	0	0	0	130.363	30.0837	0	0	0	20.0873	20.0873	472.052	472.052	135.589	190.83	0	99.4279	91.9708	738.252	350.483	37.2855	1996.01	790.452	691.024	1978.61	0	160.446	1310.7	4794.91	0.188061
SRR5936003	925.3	338.587	878.776	0	0	0	18.2497	99.7749	107.258	202.044	1090.04	49.8875	54.8762	159.64	94.7862	102.245	102.245	178.929	178.929	23.0052	17.8929	0	74.9545	28.431	666.836	258.464	0	1253.55	770.222	460.065	2142.66	18.2497	1858.31	603.248	3512.52	0.272321
SRR5936008	66.714	0	0	0	0	0	0	0	0	0	0	0	0	0	0	0	0	0	0	0	0	0	0	0	0	1231.06	0	83.0778	62.9377	50.3502	66.714	0	0	0	1427.43	0.020771
SRR5936012	402.296	316.701	349.717	0	6.02001	0	0	42.656	7.52752	12.5459	0	0	0	8.78211	0	131.762	131.762	248.885	248.885	146.403	183.003	24.4005	95.3772	96.6	375.395	409.633	0	1154.31	599.165	388.846	1068.71	6.02001	71.5115	1115.1	3119.32	0.144123
SRR5936013	562.928	265.127	254.858	0	57.4407	0	67.7989	0	35.423	0	0	0	0	43.8127	0	61.118	61.118	112.05	112.05	58.3399	68.5262	0	35.4747	33.6076	137.231	470.507	54.1456	436.899	454.637	532.121	1082.91	125.24	79.2357	473.201	2154.62	0.167403
SRR5936015	392.357	561.477	427.309	58.1076	55.8288	6.83618	29.6235	0	36.5847	152.055	84.6022	0	61.7367	48.0174	37.728	181.173	181.173	272.322	272.322	205.93	231.812	0	151.08	117.256	493.829	843.343	29.314	1475.85	819.666	625.742	1381.14	150.396	420.724	1344.73	4556.08	0.196243
SRR5936025	184.976	24.5772	133.234	0	0	0	13.0805	0	0	0	0	0	0	0	0	117.731	117.731	277.692	277.692	189.394	222.666	0	89.2541	85.3735	111.244	0	0	574.331	187.563	248.359	342.787	13.0805	0	1202.91	1296.12	0.095013
SRR5936026	2347.05	1420.07	1032.18	34.5826	0	0	0	50.6629	19.8246	288.558	174.016	0	39.6493	83.704	0	0	0	0	0	0	24.502	0	0	0	2248.44	54.7865	166.551	4670	1926.29	1341.17	4799.3	34.5826	656.415	24.502	10407.2	0.575366
SRR5936027	1620.43	1246.48	890.344	0	34.3996	0	10.1925	0	18.6298	0	0	0	0	4.96794	11.1779	20.6124	20.6124	16.7476	16.7476	15.4593	50.2428	16.7476	0	6.3596	1470.34	310.348	5.08768	2292	1170.17	905.607	3757.25	44.5921	34.7756	157.17	6159.91	0.457323
SRR5936028	179.375	154.803	309.606	0	0	0	16.6038	0	25.0334	20.4819	18.2061	0	0	0	0	23.5761	23.5761	70.7284	70.7284	58.9403	70.7284	0	78.6301	12.286	211.318	194.118	0	1707.75	471.781	461.952	643.784	16.6038	63.7213	318.278	3137.83	0.180628
SRR5936031	549.842	312.936	341.585	19.744	0	0	0	18.7402	0	0	97.0079	0	0	0	11.0236	33.2128	33.2128	27.6773	27.6773	3.32128	71.961	0	0	0	481.525	455.08	7.71321	891.427	404.393	340.483	1204.36	19.744	126.772	197.062	2580.62	0.139496
SRR5936035	194.464	192.216	85.4293	15.6455	0	0	39.1137	0	0	0	21.9586	9.24572	56.63	41.6057	27.7371	24.7149	24.7149	23.5915	23.5915	24.7149	125.821	6.74043	12.3648	55.0794	111.283	378.811	0	301.251	240.551	150.625	472.109	54.7592	157.177	253.889	1249.97	0.074829
SRR5936039	198.507	143.165	102.261	27.6159	0	0	0	0	0	28.3582	0	0	3.6989	16.0286	8.63076	0	0	12.0026	12.0026	0	38.4084	19.2042	0	4.81228	7.21842	842.149	0	281.518	146.775	70.9811	443.933	27.6159	56.7164	81.6178	1353.45	0.05196
SRR5936041	63.3727	45.028	29.1848	0	0	0	0	0	0	0	53.6259	0	0	0	0	0	0	0	0	0	0	0	0	0	78.382	1170.73	0	85.8867	56.7019	60.8711	137.585	0	53.6259	0	1452.57	0.029166
SRR5936043	971.627	681.132	723.341	0	0	0	67.947	0	0	0	13.2703	0	0	0	0	0	0	0	0	0	0	0	0	0	1086.67	247.459	0	1688.35	902.107	803.62	2376.1	67.947	13.2703	0	4728.2	0.294661
SRR5936045	121.617	165.274	153.84	15.4934	3.09869	0	13.4276	0	8.58637	0	26.8324	0	0	0	0	91.8786	91.8786	230.213	230.213	129.043	154.852	0	88.3539	83.1566	125.774	77.9593	0	436.572	315.995	218.286	440.73	32.0198	35.4188	928.077	1346.1	0.093225
SRR5936046	424.121	385.565	391.073	202.743	0	0	0	0	0	0	419.39	0	0	0	0	527.456	527.456	1049.42	1049.42	351.637	351.637	131.864	297.435	391.073	324.976	0	0	776.637	941.879	462.677	1200.76	202.743	419.39	3988.88	3194.68	0.218045
SRR5936048	16.7255	0	0	0	0	0	0	0	0	0	0	0	0	0	0	0	0	0	0	0	260.883	0	0	0	0	0	0	7.43354	0	0	16.7255	0	0	260.883	7.43354	0.005513
SRR5936050	1352.65	967.804	845.225	0	0	0	5.78835	0	25.2952	0	21.0794	0	33.727	0	29.5111	56.5353	56.5353	131.916	131.916	56.5353	111.621	0	41.3348	47.0362	1034.8	417.624	92.647	1553.62	1124.59	835.248	3165.68	5.78835	109.613	545.058	5146.9	0.403352
SRR5936051	1143.23	857.034	484.209	173.074	0	0	419.667	0	0	0	0	0	7.57521	28.7858	9.09026	0	0	90.0052	90.0052	136.56	400.368	20.1736	23.2049	54.1448	595.592	490.397	64.9737	1873.41	1229.86	951.401	2484.47	592.741	45.4513	737.112	5282.98	0.190033
SRR5936053	170.455	128.471	188.928	0	0	0	0	0	0	18.2522	93.8686	0	13.0373	0	0	0	0	0	0	0	0	0	0	0	39.4651	368.62	0	522.282	296.408	232.592	487.855	0	125.158	0	1459.37	0.073673
SRR5936054	286.942	450.62	357.667	0	0	0	0	0	0	8.03474	6.02605	0	0	0	0	0	0	0	0	0	0	0	0	0	583.987	535.49	0	1246.78	521.345	551.656	1095.23	0	14.0608	0	3439.26	0.185776
SRR5936057	378.856	273.273	354.013	0	0	0	0	0	0	0	0	0	0	0	0	0	0	0	0	0	144.208	0	0	0	285.694	0	0	670.761	360.223	453.385	1006.14	0	0	144.208	1770.06	0.097819
SRR5936058	475.507	672.963	664.904	0	0	0	0	0	11.8017	0	609.753	0	0	0	0	0	0	0	0	0	0	0	0	0	463.418	449.314	354.615	1758.97	759.602	733.409	1813.37	0	621.554	0	4519.33	0.307992
SRR5936059	1902.31	1437.37	1101.77	41.3674	0	0	0	0	35.6396	0	21.0598	0	0	17.8198	0	69.5539	69.5539	0	0	61.2737	0	0	29.4677	31.1048	926.596	0	0	3121.94	1601.08	1316.23	4441.44	41.3674	74.5192	200.382	7026.42	0.384995
SRR5936062	5448.4	1432.05	566.423	575.097	63.3874	0	436.797	136.456	103.479	183.079	642.482	0	65.9539	179.668	139.868	345.142	345.142	623.332	623.332	600.246	2295.94	181.228	299.199	122.192	53.6732	1783.78	2736.19	2306.8	582.411	719.449	7446.87	1075.28	1450.99	5014.36	8603.7	0.575329
SRR5936063	582.716	379.491	427.187	8.31108	0	0	6.23331	0	0	0	0	0	14.4675	0	0	143.526	143.526	370.256	370.256	216.329	255.851	0	109.907	80.8751	593.084	329.722	0	1758.52	754.835	895.848	1389.39	14.5444	14.4675	1499.75	4522.79	0.205421
SRR5936065	547.363	418.937	378.194	2.62133	0	0	48.9316	27.7332	0	0	0	0	0	0	0	0	0	0	0	7.0858	23.9146	13.2859	0	0	690.847	564.192	59.342	1384.35	454.365	536.735	1344.49	51.5529	27.7332	44.2862	3689.83	0.210541
SRR5936069	183.538	504.728	36.7075	0	0	0	0	0	0	0	0	0	0	0	0	0	0	375.144	375.144	0	457.493	0	91.7688	0	468.021	1468.3	0	367.075	266.13	348.721	724.974	0	0	1207.78	3010.02	0.172046
SRR5936070	533.398	390	374.791	0	0	0	0	0	0	0	0	0	0	0	0	0	0	0	0	0	0	0	0	0	102.117	0	0	770.222	483.426	171.643	1298.19	0	0	0	1527.41	0.127275
SRR5936072	150.719	141.918	114.414	0	0	0	0	0	0	0	3.26501	0	6.53002	0	0	0	0	0	0	0	0	0	0	0	140.818	73.7092	0	480.76	64.9081	127.616	407.051	0	9.79504	0	887.811	0.090673
SRR5936073	243.867	180.525	159.939	0	0	0	0	6.51299	0	8.14123	26.052	0	0	9.76948	0	0	0	0	0	0	0	0	0	0	228.031	731.601	0	277.121	286.623	205.862	584.33	0	50.4757	0	1729.24	0.08697
SRR5936074	306.156	343.332	271.167	0	17.349	0	0	0	0	8.93786	0	0	0	0	0	108.525	108.525	206.198	206.198	0	106.355	0	83.0995	80.9127	85.2863	734.775	13.121	1054.05	330.211	177.133	920.655	17.349	8.93786	735.801	2558.59	0.10743
SRR5936075	1360.18	1264.17	1188.16	0	0	0	19.9824	0	0	0	366.738	0	0	0	0	72.7806	72.7806	307.296	307.296	80.8673	121.301	0	0	64.0086	480.065	372.05	0	2460.33	1484.2	1052.14	3812.51	19.9824	366.738	962.321	5912.8	0.388964
SRR5936076	2740.63	1459.55	940.974	176.257	0	0	252.229	65.6333	42.4686	115.823	618.69	0	75.2852	0	0	49.3364	49.3364	82.5629	82.5629	93.6384	317.162	31.2128	47.5941	34.704	1506.15	129.892	172.529	2626.6	1564.66	1194.81	5141.15	428.486	917.9	705.812	7276.93	0.577341
SRR5936079	4369.87	2105.87	946.26	215.03	103.629	0	608.819	0	120.579	0	701.768	0	0	0	0	142.047	142.047	222.11	222.11	454.55	1464.38	108.472	112.949	107.929	1049.17	168.168	404.106	3343.29	1854.87	1249.97	7421.99	927.477	822.347	2755.71	8290.45	0.38617
SRR5936082	9.02514	58.6634	69.9448	0	0	0	0	0	0	0	37.2012	0	0	13.9504	0	0	0	0	0	0	0	0	0	11.2814	144.402	534.74	0	76.7137	81.2263	119.583	137.633	0	51.1516	0	967.946	0.063279
SRR5936083	557.73	499.834	447.728	0	7.72322	0	0	0	0	0	166.935	0	0	0	0	273.111	273.111	467.918	467.918	276.931	343.777	0	160.179	148.599	360.884	335.796	0	1184.94	866.508	648.434	1505.29	7.72322	166.935	2102.77	3705.34	0.172304
SRR5936087	472.753	214.509	343.631	0	0	0	0	0	0	0	66.0848	0	17.0542	0	38.3718	126.42	126.42	238.091	238.091	168.56	244.412	0	143.7	97.8828	347.796	347.796	16.6609	601.875	468.588	379.035	1030.89	0	121.511	1141.99	2403.33	0.121094
SRR5936090	330.531	339.513	145.506	45.4203	0	0	10.9009	0	20.3729	18.5208	238.918	0	0	16.6687	0	0	0	0	0	0	0	0	0	0	201.193	470.648	0	573.04	292.807	260.473	815.55	56.3212	294.481	0	1798.16	0.089346
SRR5936093	456.471	390.133	363.282	0	0	0	0	0	0	0	0	0	0	0	0	0	0	0	0	0	0	0	0	0	418.564	0	15.7949	972.963	355.384	388.553	1209.89	0	0	0	2151.26	0.095889
SRR5936095	1440.62	1222.73	1187.82	0	11.6447	0	3.17582	0	38.6397	0	74.2289	3.0505	0	53.8922	55.9259	41.6495	41.6495	85.4348	85.4348	46.9891	61.9402	0	7.40406	27.5008	1257.63	528.861	118.465	2213.81	1467.06	1073.59	3851.17	14.8205	225.737	363.098	6694.33	0.474577
SRR5936096	8871.86	1205.42	0	0	0	0	0	0	0	0	0	0	0	0	0	0	0	0	0	0	0	0	0	0	0	0	0	6043.15	0	0	10077.3	0	0	0	6043.15	0.003233
SRR5936099	1020.08	1078.82	851.02	0	30.2599	0	0	0	0	0	29.5052	0	0	5.62004	37.9353	57.4692	57.4692	149.42	149.42	86.2037	114.938	0	64.4712	30.0866	959.905	471.356	64.4712	1921.24	1359.63	896.866	2949.92	30.2599	73.0605	614.92	5768.03	0.384483
SRR5936100	216.429	64.3437	42.8958	21.9757	31.9646	0	35.9602	67.465	32.7103	91.9977	0	0	47.021	14.3108	0	0	0	0	0	40.9	91.5381	19.4762	0	11.6989	9.74904	0	0	122.838	23.3977	37.0464	323.668	89.9006	253.505	151.914	204.73	0.034532
SRR5936105	1849.1	1451.79	1111.96	0	34.1727	0	0	85.6703	28.5568	11.8987	1375.49	0	0	0	0	0	0	15.1457	15.1457	0	0	0	19.9902	0	989.516	254.875	299.853	4058.02	1471.78	1241.89	4412.84	34.1727	1501.61	30.2915	8335.93	0.546455
SRR5936112	162.324	126.015	159.121	0	0	0	11.8503	48.9628	13.3535	45.6244	96.8128	0	0	33.3837	34.4965	133.763	133.763	257.895	257.895	186.198	176.567	0	80.0942	90.7735	187.954	1290.05	39.5132	548.913	322.513	296.883	447.46	11.8503	272.634	1146.08	2856.69	0.086778
SRR5936120	154.335	120.784	95.2853	48.8154	0	0	0	0	0	0	15.2246	0	0	0	0	0	0	0	0	0	0	0	0	0	158.362	873.672	0	139.573	150.309	124.81	370.405	48.8154	15.2246	0	1446.73	0.062425
SRR5936122	1979.59	1412.84	1313.46	0	0	0	0	0	0	0	115.885	32.3399	43.1199	0	0	0	0	0	0	0	0	0	0	0	1697.56	145.044	13.43	3236.64	1278.54	1496.11	4705.88	0	191.345	0	7867.31	0.490795
SRR5936124	1622.86	845.876	767.951	0	0	0	0	0	0	0	836.481	0	0	0	0	0	0	0	0	0	0	0	0	0	1432	0	0	1533.64	1350.69	913.636	3236.69	0	836.481	0	5229.97	0.379307
SRR5936130	2524.48	1392.76	1299.91	0	0	0	0	0	0	0	199.401	0	0	0	0	0	0	0	0	0	32.072	0	0	0	1445.31	409.943	462.5	3029.03	1792.19	1124.72	5217.14	0	199.401	32.072	8263.69	0.520327
SRR5936137	395.366	460.656	282.922	0	0	0	0	0	0	0	0	0	0	0	0	0	0	247.982	247.982	0	0	0	126.952	94.3075	47.1537	0	0	431.638	544.082	467.91	1138.94	0	0	495.965	1712.04	0.108029
SRR5936138	10871	0	0	0	0	0	0	0	0	0	0	0	0	0	0	0	0	0	0	0	54.0519	0	0	0	0	0	0	6900.08	0	0	10871	0	0	54.0519	6900.08	0.004037
SRR5936142	1568.83	1364.83	1044.45	0	29.935	0	0	0	0	0	346.205	0	0	0	0	0	0	0	0	0	0	0	0	0	1830.31	392.209	120.68	2856.08	1646.41	1081.81	3978.12	29.935	346.205	0	7927.5	0.507829
SRR5936144	2037.06	1505.3	1374.4	0	0	0	0	0	0	0	0	0	48.1234	64.1645	0	0	0	0	0	0	0	0	0	0	818.096	278.153	0	3615.98	1701.64	1235.32	4916.76	0	112.288	0	7649.2	0.421313
SRR5936146	274.568	0	0	0	0	0	0	0	0	0	114.913	0	0	0	0	0	0	0	0	0	0	0	0	0	0	15.4885	0	14.0804	0	16.8965	274.568	0	114.913	0	46.4654	0.003393
SRR5936148	593.272	125.93	117.535	0	0	0	0	0	0	0	2.77332	0	0	0	0	309.58	309.58	0	0	0	248.222	100.404	0	0	0	640.845	0	590.473	120.333	366.597	836.737	0	2.77332	967.788	1718.25	0.08683
SRR5936152	466.877	416.726	390.457	0	0	0	0	0	0	0	18.1466	0	0	0	0	129.716	129.716	287.993	287.993	132.096	164.227	0	85.9722	68.0613	185.079	194.631	69.2554	1122.41	591.059	532.55	1274.06	0	18.1466	1131.74	2849.02	0.137641
SRR5936155	691.423	556.823	531.319	0	0	0	0	0	0	29.806	254.06	0	46.838	11.3547	0	0	0	0	0	0	0	0	0	0	518.568	0	0	1483.44	895.45	629.082	1779.57	0	342.059	0	3526.54	0.253824
SRR5936157	343.136	238.561	218.953	0	0	0	19.3406	0	0	0	8.40157	0	0	0	0	0	0	47.4927	47.4927	19.6521	37.6666	0	0	0	271.241	916.663	14.7058	405.227	313.724	267.973	800.65	19.3406	8.40157	152.304	2189.53	0.080004
SRR5936158	341.991	365.079	288.6	0	0	0	0	0	0	0	0	0	0	0	0	134.171	134.171	256.8	256.8	134.171	155.811	0	85.137	70.707	20.202	701.298	8.658	961.038	629.148	471.861	995.67	0	0	1071.92	2948.05	0.138458
SRR5936162	262.722	390.772	258.307	0	0	0	196.774	0	0	0	0	13.448	0	0	0	160.016	160.016	721.166	721.166	203.855	282.767	0	156.75	161.166	141.296	507.783	64.0248	1236.34	423.888	609.339	911.801	196.774	13.448	2248.99	3300.59	0.152063
SRR5936164	1576.82	994.306	1009.94	0	0	0	0	0	0	0	307.189	0	0	0	0	0	0	0	0	0	26.367	0	22.1536	0	951.302	191.564	0	1905.21	1644.58	1196.3	3581.07	0	307.189	26.367	5911.11	0.389826
SRR5936165	140.474	48.5849	66.5401	0	0	0	0	0	0	0	0	0	0	0	0	0	0	8.32504	8.32504	0	0	0	0	0	34.8544	0	0	237.643	61.2592	143.642	255.599	0	0	16.6501	477.399	0.070079
SRR5936166	1397.6	1009.17	695.084	0	0	0	40.3025	0	11.2363	0	183.527	0	3.74545	0	0	146.019	146.019	237.043	237.043	170.671	261.696	22.7562	91.0672	87.3502	856.775	711.811	0	2540.59	1354.86	972.003	3101.86	40.3025	198.509	1221.25	6614.45	0.293077
SRR5936167	1607.76	1278.88	959.696	15.2875	14.1955	0	17.4714	0	4.30994	0	102.361	0	19.3947	0	0	0	0	24.2152	24.2152	31.9201	35.2221	16.5104	21.5662	19.4096	1519.34	6.46986	6.46986	3202.58	1605.6	1002.83	3846.33	46.9544	126.066	132.083	7384.27	0.476275
SRR5936172	101.427	379.251	343.971	0	0	0	22.0381	0	7.51985	28.5754	9.02382	0	0	22.5596	0	84.8586	84.8586	141.919	141.919	106.805	112.657	0	14.6996	36.7491	261.654	852.579	0	924.607	542.417	445.399	824.65	22.0381	67.6787	673.017	3078.1	0.121637
SRR5936173	384.766	368.454	356.94	0	0	0	0	0	0	0	58.3255	0	0	0	0	0	0	0	0	0	0	0	0	0	511.422	816.548	0	1044.91	465.365	302.247	1110.16	0	58.3255	0	3140.49	0.137407
SRR5936174	0	156.176	134.311	21.7107	24.8122	27.9137	93.0457	0	0	0	0	0	0	0	0	0	0	43.5115	43.5115	0	21.7557	0	12.4941	59.3468	134.311	418.551	0	277.993	106.2	146.805	290.487	167.482	0	108.779	1155.7	0.115051
SRR5936183	442.178	343.673	186.065	64.3328	10.9039	0	248.608	0	0	0	61.6606	0	0	0	0	63.2643	63.2643	57.8105	57.8105	13.0892	26.1783	0	33.9295	29.5515	217.806	424.666	0	578.991	349.146	374.319	971.917	323.845	61.6606	281.417	2008.41	0.083146
SRR5936184	282.161	309.217	65.7086	0	0	0	0	0	0	0	0	0	0	0	0	122.402	122.402	198.903	198.903	225.679	206.553	0	0	46.3825	336.273	630.03	0	583.647	487.017	231.913	657.086	0	0	1074.84	2315.26	0.130591
SRR5936187	0	0	0	0	0	0	0	0	0	0	0	0	0	0	0	0	0	0	0	0	0	0	0	0	0	0	0	0	0	0	0	0	0	0	0	0.494034
SRR5936188	78.416	87.6414	0	65.0266	35.4691	0	0	0	0	0	0	0	0	0	0	0	0	0	0	0	34.9065	0	0	0	0	900.631	0	54.1993	50.7398	47.2802	166.057	100.496	0	34.9065	1052.85	0.030068
SRR5936191	1350.06	1421.67	1026.47	0	0	0	0	0	2.51671	0	3.77507	0	6.29178	0	0	28.0901	28.0901	0	0	0	0	0	0	11.9357	1838.1	370.007	185.667	2460.08	1300.99	1395.15	3798.21	0	12.5836	56.1802	7561.93	0.579781
SRR5936192	341.152	184.01	214.136	0	0	0	0	0	0	0	78.8829	0	0	0	0	0	0	0	0	0	0	0	0	0	258.103	605.769	0	467.354	263.803	199.48	739.298	0	78.8829	0	1794.51	0.075117
SRR5936193	257.245	481.551	465.865	0	50.3965	0	0	0	0	0	54.3738	0	0	0	0	88.5885	88.5885	177.177	177.177	96.4981	197.742	0	119.211	56.4685	417.24	395.28	7.84285	1212.5	818.793	649.388	1204.66	50.3965	54.3738	825.771	3676.73	0.170604
SRR5936194	356.719	308.911	244.555	0	0	0	0	49.5645	51.4708	47.6582	0	0	158.225	0	0	0	0	0	0	0	0	0	0	0	66.1953	0	0	527.724	456.012	286.846	910.186	0	306.919	0	1336.78	0.092805
SRR5936197	161.484	132.705	163.882	0	0	0	34.2439	0	11.4898	0	9.84838	0	0	46.7798	0	65.2758	65.2758	99.5059	99.5059	65.2758	89.1573	0	43.9684	39.9713	193.461	714.686	23.9828	484.452	233.432	96.7305	458.071	34.2439	68.1179	483.997	1830.68	0.06721
SRR5936200	931.004	333.794	172.93	498.462	213.342	231.286	348.923	0	10.3493	0	8.27946	0	0	10.3493	0	0	0	0	0	0	202.586	0	0	0	327.762	424.281	0	935.026	544.929	478.572	1437.73	1292.01	28.9781	202.586	2710.57	0.122854
SRR5936208	1023.31	210.775	139.98	14.4102	0	0	0	0	0	0	229.412	0	0	0	0	0	0	22.4489	22.4489	41.6909	259.766	16.035	0	20.9166	19.3076	43.4422	0	247.781	130.327	24.1346	1374.06	14.4102	229.412	362.39	485.909	0.040672
SRR5936209	1648.59	1194.1	903.491	0	0	0	0	0	8.22926	5.48618	443.009	0	0	0	0	5.63921	5.63921	0	0	14.098	7.04901	0	6.88636	22.0364	1468.17	588.095	0	3020.36	1473.68	1026.07	3746.18	0	456.724	32.4255	7605.3	0.462907
SRR5936211	1986.22	1002.75	1243.8	0	0	0	0	0	0	0	0	0	0	0	0	0	0	0	0	0	0	0	0	0	1099.17	0	0	2323.69	1089.53	1571.62	4232.77	0	0	0	6084.01	0.450083
SRR5936220	1018.62	912.401	690.428	54.9012	0	62.9356	93.7338	0	55.6167	13.5651	137.007	0	48.8342	21.7041	0	48.2246	48.2246	78.5372	78.5372	33.0683	15.1563	0	49.0245	0	972.319	204.269	74.8985	2199.29	1330.47	792.563	2621.45	211.571	276.727	301.748	5622.84	0.28351
SRR5936228	143.144	86.712	61.9371	0	0	0	0	0	0	0	0	0	0	0	0	0	0	10.9954	10.9954	0	8.24657	0	0	0	0	302.804	0	103.229	88.0884	70.1954	291.793	0	0	30.2374	564.316	0.041039
SRR5936229	177.695	317.761	336.576	0	0	0	4.3761	0	18.8745	0	8.38867	0	0	0	0	0	0	0	0	0	0	0	0	0	406.608	7.31686	0	703.464	328.214	272.814	832.032	4.3761	27.2632	0	1718.42	0.148646
SRR5936233	179.295	197.12	94.366	0	40.1176	44.4546	299.255	0	4.25888	0	6.38833	0	12.7767	0	0	194.721	194.721	297.26	297.26	209.221	206.114	0	121.627	95.4145	18.8732	125.821	0	680.484	508.528	472.879	470.782	383.828	23.4239	1399.3	2023.63	0.124533
SRR5936234	2058.78	1563.22	1184.5	0	0	0	0	0	23.4436	85.96	554.833	0	101.589	0	0	0	0	0	0	0	0	0	0	0	1438.32	410.95	314.256	2929.03	1970.14	1712.29	4806.5	0	765.826	0	8774.99	0.532814
SRR5936237	120.492	227.596	0	0	0	0	0	0	0	0	83.3804	0	0	20.8451	0	0	0	0	0	0	0	0	0	0	0	328.005	0	287.842	0	167.35	348.087	0	104.225	0	783.197	0.093401
SRR5936239	570.008	777.574	627.488	409.219	126.039	93.3018	152.229	191.372	137.395	163.566	94.8683	13.0853	94.8683	161.93	52.3411	82.8215	82.8215	201.37	201.37	177.011	427.099	17.8635	108.573	132.523	150.086	258.659	448.662	1558.34	659.421	898.921	1975.07	780.789	909.427	1190.36	4215.19	0.22634
SRR5946614	1095.9	610.169	586.084	0	0	0	0	0	0	0	0	0	0	0	0	0	0	0	0	0	0	0	0	0	879.125	0	0	955.396	995.539	557.984	2292.15	0	0	0	3388.04	0.198949
SRR5946615	1227.84	733.459	208.691	6.46164	15.0772	0	471.7	359.724	237.817	983.245	431.669	0	457.649	445.658	265.796	0	0	0	0	0	82.0771	0	0	0	457.906	419.409	243.136	2407.04	688.885	431.566	2169.99	493.238	3181.56	82.0771	4647.94	0.258483
SRR5946626	887.252	770.852	564.183	0	296.243	0	136.079	0	48.8499	9.30475	29.0773	0	0	0	41.8714	0	0	0	0	0	4.72285	0	0	0	409.775	140.155	79.5795	1887.34	990.587	646.138	2222.29	432.323	129.103	4.72285	4153.57	0.311539
SRR5946627	30.8399	73.0418	35.7093	0	0	0	0	0	0	0	20.2089	0	0	0	0	0	0	0	0	0	4.86904	0	0	0	0	986.876	76.2881	128.229	74.665	51.9408	139.591	0	20.2089	4.86904	1318	0.020165
SRR5946628	346.241	220.433	177.421	0	0	0	0	0	32.5842	0	0	0	0	11.5621	38.8908	0	0	3.16551	3.16551	0	0	0	0	0	169.894	583.878	0	362.37	198.927	176.346	744.095	0	83.0371	6.33102	1491.42	0.110128
SRR5946632	563.757	504.697	595.972	0	0	0	0	0	0	0	526.184	0	0	0	0	69.7876	69.7876	0	0	0	59.0511	0	0	13.4228	697.985	437.583	10.7382	1283.22	695.301	343.623	1664.43	0	526.184	198.626	3481.87	0.299075
SRR5946633	1069.55	587.942	569.178	0	0	0	22.0288	0	0	0	292.325	0	0	0	0	0	0	0	0	0	0	0	0	0	293.971	0	0	1485.49	641.107	559.796	2226.67	22.0288	292.325	0	2980.37	0.251833
SRR5946636	140.367	102.935	202.128	0	0	0	0	0	0	0	0	0	0	0	0	0	0	44.7093	44.7093	0	85.6928	0	24.3302	0	26.2018	817.869	24.3302	190.899	52.4035	97.3208	445.43	0	0	175.111	1233.35	0.077605
SRR5946638	1354.95	1369.83	1237.31	0	0	0	0	0	0	0	169.788	0	0	0	0	53.4877	53.4877	102.861	102.861	69.9455	76.8029	0	0	39.2152	912.769	110.884	13.5225	3981.02	1583.48	1598.36	3962.09	0	169.788	459.446	8239.26	0.520052
SRR5946639	744.284	763.994	708.619	34.3272	92.7763	0	38.9661	117.141	103.52	223.385	628.385	32.6905	133.486	155.28	106.244	175.966	175.966	315.622	315.622	204.829	275.588	13.9656	169.881	142.662	384.813	545.308	218.686	1845.22	1002.39	919.797	2216.9	166.07	1500.13	1477.56	5228.76	0.263685
SRR5946640	902.32	341.73	445.4	85.0279	15.4596	0	0	0	0	0	0	0	0	0	0	131.819	131.819	135.696	135.696	69.7866	201.606	0	65.2742	3.83966	940.717	433.882	0	1604.98	598.987	656.582	1689.45	100.488	0	806.423	4304.26	0.285532
SRR5946644	161.992	120.7	84.1722	0	0	0	0	0	62.8428	0	34.7289	0	23.1526	49.6127	64.4965	125.986	125.986	290.247	290.247	181.803	271.11	0	147.698	141.346	50.821	889.367	0	366.864	358.923	311.278	366.864	0	234.833	1285.38	2266.3	0.091841
SRR5946652	109.22	128.381	21.0776	0	0	0	92.5163	39.5982	61.3772	0	89.0959	0	0	0	0	0	0	0	0	0	0	0	9.58071	0	11.4968	423.467	26.826	270.176	258.679	128.381	258.679	92.5163	190.071	0	1128.61	0.076308
SRR5946655	0	0	0	0	0	0	0	0	0	0	0	0	0	0	0	0	0	0	0	0	0	0	0	0	0	0	0	0	0	0	0	0	0	0	0	0.206247
SRR5946656	291.774	248.175	241.468	0	0	0	17.1023	0	0	6.93022	38.1162	0	0	0	0	280.662	280.662	501.182	501.182	347.486	379.784	0	213.52	164.332	92.7863	514.237	51.4237	624.91	639.443	462.814	781.417	17.1023	45.0464	2290.96	2763.47	0.125921
SRR5946657	149.327	118.583	90.7671	2.88655	0	0	0	0	0	0	0	0	0	0	0	13.1744	13.1744	7.31911	7.31911	0	83.4378	0	0	0	0	1326.37	93.6951	232.774	212.278	121.511	358.677	2.88655	0	124.425	1986.63	0.04077
SRR5946658	160.438	139.477	130.608	30.3616	0	0	0	30.0624	0	0	20.0416	5.0104	0	0	10.0208	86.8347	86.8347	165.629	165.629	111.759	109.347	0	64.4979	54.8232	158.826	930.382	0	288.628	146.733	125.771	430.523	30.3616	65.1352	726.034	1769.66	0.077072
SRR5946660	294.61	267.638	230.293	0	0	40.8461	8.16921	0	80.8377	0	72.754	0	0	26.2723	0	112.013	112.013	304.336	304.336	147.941	196.55	0	85.0634	93.3622	78.8392	219.92	118.259	981.341	404.57	450.213	792.542	49.0153	179.864	1177.19	2431.57	0.165887
SRR5946661	0	460.19	431.428	0	0	0	0	0	0	0	0	0	0	0	0	0	0	0	0	0	0	0	0	0	0	0	0	71.9046	0	445.809	891.617	0	0	0	517.713	0.093461
SRR5946669	454.497	261.975	359.455	0	0	0	10.9625	0	0	0	177.553	0	0	0	0	56.1083	56.1083	118.315	118.315	110.997	107.338	0	63.3615	49.9581	347.27	935.801	108.446	615.338	644.581	459.371	1075.93	10.9625	177.553	567.182	3224.13	0.096057
SRR5946672	324.283	167.974	129.48	0	0	0	64.2192	0	0	31.1987	51.5979	4.79981	61.1975	0	0	143.674	143.674	182.536	182.536	28.2637	215.51	0	106.15	82.8205	3.49946	156.309	59.4908	250.794	186.638	151.643	621.737	64.2192	148.794	896.193	997.345	0.058478
SRR5946673	339.126	224.557	61.8677	143.824	77.6192	0	0	108.235	51.7645	199.999	32.941	16.4705	0	127.058	89.4114	0	0	0	0	0	57.0983	22.8393	0	0	126.027	36.6623	16.0398	288.716	167.272	109.987	625.551	221.443	625.88	79.9376	744.703	0.052692
SRR5946676	3315.6	2551.78	1800.84	318.603	98.4774	0	53.5833	84.6403	61.052	141.53	216.457	24.9758	104.066	84.6403	62.4396	76.1232	76.1232	0	0	150.81	689.418	56.0152	158.771	134.455	954.057	145.898	81.5311	4738.82	2231.38	1866.63	7668.21	470.664	779.801	1048.49	10311.5	0.71793
SRR5946677	4223.86	15.213	120.809	0	113.605	0	0	0	0	0	0	0	0	0	0	0	0	0	0	0	0	0	0	0	0	0	0	2834.99	0	0	4359.88	113.605	0	0	2834.99	0.000329
SRR5946684	154.376	77.1882	205.835	0	0	0	0	0	45.3782	0	200.42	0	0	0	0	216.091	216.091	413.553	413.553	283.153	324.136	0	187.457	135.998	0	749.828	0	882.151	419.022	319.78	437.4	0	245.799	1866.58	2694.23	0.136814
SRR5946689	664.578	494.446	522.801	0	0	0	36.1177	0	64.4281	0	29.6021	0	26.1195	10.4478	15.6717	112.588	112.588	255.557	255.557	126.885	189.434	0	88.6104	72.6605	384.569	483.813	33.6719	1384.09	625.589	646.856	1681.82	36.1177	146.269	1052.61	3719.86	0.237854
SRR5946692	79.2318	134.694	158.464	64.1671	63.0004	47.8336	173.834	0	32.4738	0	0	0	0	0	0	252.177	252.177	580.907	580.907	311.844	386.146	0	200.343	179.969	0	98.4738	9.05506	717.613	455.017	341.828	372.389	348.836	32.4738	2364.16	2002.3	0.174457
SRR5946693	168.182	145.758	83.2902	0	0	0	30.4095	0	0	0	0	0	0	0	0	140.747	140.747	254.304	254.304	135.948	171.135	0	88.0954	83.2902	168.182	640.694	0	278.702	187.403	169.784	397.23	30.4095	0	1097.18	1616.15	0.076772
SRR5946696	284.656	138.338	101.093	0	0	0	0	0	0	0	0	0	0	0	0	0	0	0	0	0	0	0	0	0	127.696	143.658	0	335.202	359.145	300.618	524.086	0	0	0	1266.32	0.175877
SRR5946697	316.493	317.965	94.212	11.9454	26.8772	56.7408	106.016	106.241	59.1915	324.794	103.206	0	122.936	125.972	75.8865	42.89	42.89	1.47896	1.47896	36.9741	16.2686	0	19.1368	25.0251	225.225	319.437	29.4412	650.651	322.382	210.505	728.671	201.579	918.227	141.981	1801.8	0.10323
SRR5946698	1492.36	1261.5	1214.83	0	0	0	0	0	0	0	48.0307	0	0	12.6397	7.58379	52.4897	52.4897	84.4956	84.4956	84.4956	21.764	0	45.4141	34.0606	1375.04	151.38	6.30752	2583.56	1422.98	1200.95	3968.69	0	68.2541	380.23	6819.69	0.383557
SRR5946702	2008.49	1411.8	1353.2	0	0	0	0	0	0	0	1589.9	0	0	0	0	106.6	106.6	273.333	273.333	131.2	169.467	0	69.2581	87.9046	2248.23	0	0	2426.7	2232.24	1515.69	4773.48	0	1589.9	1060.53	8580.02	0.765546
SRR5946705	34.3641	217.64	139.747	0	0	0	22.8048	0	0	5.76097	17.2829	0	0	0	2.30439	6.91327	6.91327	0	0	36.8708	65.676	0	2.29094	12.6002	22.9094	1206.18	20.6185	320.732	140.893	121.42	391.751	22.8048	25.3483	116.373	1847.64	0.05991
SRR5946706	1104.08	637.024	725.579	0	0	0	34.1006	14.2025	71.0125	24.1443	752.733	0	34.086	29.8253	7.10125	164.81	164.81	322.517	322.517	213.117	218.8	0	112.836	97.1247	721.294	771.284	221.387	1989.63	1098.37	757.001	2466.68	34.1006	933.105	1406.57	5768.92	0.290994
SRR5946707	905.843	569.571	595.314	0	0	0	0	0	50.9322	9.54979	0	6.36653	0	79.5816	17.508	133.526	133.526	273.566	273.566	169.351	219.83	0	99.7554	86.8837	952.503	262.26	57.9225	1522.07	926.76	688.634	2070.73	0	163.938	1203.37	4596.79	0.280721
SRR5946708	954.631	868.358	815.844	0	9.3507	0	0	14.4441	104.72	14.4441	0	0	55.971	27.0827	59.582	66.069	66.069	171.779	171.779	128.363	135.913	0	82.5221	76.8956	1114.05	65.6426	0	2205.59	1256.59	1040.9	2638.83	9.3507	276.244	739.973	5842.19	0.356636
SRR5946709	972.931	742.028	923.612	0	286.507	0	11.0195	0	0	0	0	0	0	0	12.8647	0	0	49.4399	49.4399	40.4508	114.611	0	116.572	6.72533	768.929	643.39	179.342	2582.53	1170.21	849.633	2638.57	297.527	12.8647	253.941	6317.33	0.350894
SRR5946710	1408.35	910.221	781.16	0	0	0	0	0	0	0	184.651	0	0	4.61628	0	0	0	0	0	0	0	0	0	0	876.258	76.9839	0	1734.4	991.734	511.717	3099.73	0	189.267	0	4191.09	0.351646
SRR5946712	2581.3	1079.09	744.004	0	0	0	46.66	0	0	0	19.3105	0	0	0	0	0	0	0	0	0	47.8548	0	0	0	871.791	408.918	417.438	1365.9	1008.1	786.6	4404.39	46.66	19.3105	47.8548	4858.75	0.328058
SRR5946713	130.298	162.873	40.7181	0	0	0	37.7208	154.025	81.0658	181.047	894.426	75.6614	254.006	181.047	116.194	16.1159	16.1159	0	0	0	21.4878	0	13.5727	0	157.444	135.727	48.8618	247.023	309.458	141.156	333.889	37.7208	1937.47	53.7196	1053.24	0.094256
SRR5946714	419.617	398.504	331.207	13.3469	0	0	128.13	14.8697	41.9055	12.1661	362.28	4.05537	0	5.40717	0	41.4601	41.4601	0	0	113.681	132.405	1.33742	9.23686	22.4324	413.02	0	22.4324	675.61	439.411	423.576	1149.33	141.477	440.684	330.344	2005.72	0.153882
SRR5946717	614.823	610.751	502.852	6.12251	16.3267	0	28.5717	0	0	0	49.9203	0	0	0	0	59.5095	59.5095	79.3461	79.3461	93.2316	81.3297	5.95095	93.6485	18.3225	818.406	315.555	22.3942	1624.6	745.116	462.135	1728.43	51.0209	49.9203	458.223	4100.17	0.240802
SRR5946720	0	0	0	0	0	0	0	0	0	0	0	0	0	0	0	0	0	0	0	0	0	0	0	0	0	0	0	0	0	0	0	0	0	0	0	0.052208
SRR5946722	1350.32	1428.57	1153.69	0	0	0	0	0	0	0	0	0	0	0	0	90.1187	90.1187	134.177	134.177	126.166	142.187	0	16.0513	56.1796	1203.85	200.641	38.1219	3097.9	1884.02	1258.02	3932.57	0	0	716.944	7754.79	0.396743
SRR5946737	0	0	27.067	0	0	0	0	0	0	0	15.9197	0	0	0	0	63.0618	63.0618	122.37	122.37	0	29.2787	0	58.7742	44.0806	0	191.016	0	76.5611	75.0144	63.4142	27.067	0	15.9197	400.142	508.861	0.032089
SRR5946739	1044.56	767.212	643.545	0	0	0	0	24.3395	31.6414	40.1602	21.9056	0	0	0	0	100.374	100.374	170.146	170.146	101.598	107.718	0	50.4271	54.029	929.299	576.309	0	1911.43	1039.76	782.82	2455.32	0	118.047	750.355	5344.07	0.227907
SRR5946742	331.159	347.513	253.48	16.1616	0	0	0	8.22559	26.7332	24.6768	0	0	0	10.282	20.564	98.0176	98.0176	236.876	236.876	132.732	265.464	0	94.0328	102.21	247.347	784.97	12.2652	789.058	435.413	492.65	932.151	16.1616	90.4815	1067.98	2957.95	0.145474
SRR5946749	0	16.8374	5.18075	7.56804	0	0	0	0	0	0	26.6175	0	0	0	0	3.86878	3.86878	0	0	0	11.6064	0	0	0	0	713.648	0	10.3615	2.59038	23.3134	22.0182	7.56804	26.6175	19.3439	749.914	0.01411
SRR5946754	31.3473	6.71729	0	0	0	0	0	0	0	0	0	0	0	0	0	0	0	0	0	0	0	0	0	0	0	873.247	0	78.3683	91.8029	24.6301	38.0646	0	0	0	1068.05	0.032493
SRR5946756	538.761	135.607	370.169	14.7517	20.2836	0	20.2836	150.417	80.7114	14.6748	11.0061	12.8405	0	29.3496	135.742	145.023	145.023	290.045	290.045	139.584	279.169	0	100.789	131.942	20.1577	820.97	14.6602	789.817	339.017	443.47	1044.54	55.3188	434.741	1288.89	2660.82	0.107966
SRR5946762	375.867	243.018	207.375	0	0	0	0	0	0	0	0	0	0	0	0	0	0	0	0	0	17.6655	0	0	0	0	158.772	166.872	505.477	264.079	121.509	826.26	0	0	17.6655	1216.71	0.095743
SRR5946767	461.635	272.246	334.389	0	0	0	0	0	0	0	0	0	0	0	0	241.007	241.007	482.013	482.013	255.702	385.023	0	121.327	121.327	254.491	591.84	0	582.962	473.472	432.043	1068.27	0	0	2086.77	2577.46	0.158596
SRR5946770	312.787	249.93	296.324	0	0	0	6.04401	0	0	0	25.8432	0	0	0	0	177.511	177.511	319.221	319.221	176.019	223.753	0	130.203	118.23	333.739	927.884	4.48976	1041.62	520.812	378.636	859.041	6.04401	25.8432	1393.24	3455.62	0.13936
SRR5946775	601.194	211.23	385.902	6.17758	0	0	8.23678	0	0	0	0	0	0	0	0	204.066	204.066	345.499	345.499	274.782	282.864	18.1841	117.802	117.802	329.032	989.127	0	1159.74	605.256	379.808	1198.33	14.4144	0	1674.96	3698.56	0.14917
SRR5946779	517.497	209.299	395.598	0	0	0	0	0	56.8644	0	0	0	0	0	0	55.432	55.432	210.18	210.18	0	90.0769	0	50.5997	62.0996	342.698	0	0	1718.09	519.797	82.7995	1122.39	0	56.8644	621.3	2776.08	0.232931
SRR5946785	4446.59	150.61	1097.3	0	0	0	0	0	0	0	0	0	0	0	0	552.24	552.24	305.185	305.185	0	624.903	217.989	0	150.61	982.553	466.175	0	3442.52	946.694	939.522	5694.51	0	0	2557.74	6928.08	0.293218
SRR5946803	1718.43	600.186	699.164	0	88.8993	0	0	24.0394	0	0	2093.43	6.00985	0	0	12.0197	0	0	0	0	0	0	0	0	0	635.986	149.52	63.1775	3354.72	1021.37	798.142	3017.78	88.8993	2135.5	0	6022.92	0.310577
SRR5946804	708.457	519.479	472.022	39.6156	0	0	28.1711	33.5967	36.1811	15.5062	30.1509	0	36.1811	0	0	0	0	0	0	5.93418	115.293	0	0	2.54231	707.61	61.0155	0	1570.3	659.306	516.937	1699.96	67.7866	151.616	121.227	3517.71	0.222542
SRR5946821	2378.48	1369.5	959.82	0	0	0	78.3526	0	97.2442	169.02	1954.15	0	152.812	76.4062	0	0	0	0	0	0	0	0	0	0	2310.59	49.1615	0	2413.6	2137.36	1577.85	4707.8	78.3526	2449.63	0	8488.55	0.658999
SRR5946827	476.77	500.09	418.469	6.54297	3.92578	0	6.54297	0	53.7926	0	0	0	0	91.841	45.9205	297.591	297.591	573.375	573.375	298.873	423.297	0	229.316	168.424	380.898	513.046	32.3893	1090.87	826.574	497.499	1395.33	17.0117	191.554	2464.1	3739.02	0.209244
SRR5946829	78.6536	176.184	138.43	0	0	0	0	36.5294	14.2941	63.5293	355.764	0	49.2352	0	36.5294	0	0	9.28888	9.28888	20.1259	10.837	0	0	0	0	254.838	110.115	213.938	226.523	168.319	393.268	0	555.882	49.5407	973.732	0.078683
SRR5946832	831.43	1107.73	757.919	694.45	272.729	277.78	555.56	0	0	0	35.0392	0	0	0	0	193.36	193.36	577.537	577.537	310.394	480.857	167.918	172.37	230.671	370.088	268.694	0	2030.41	1082.38	674.269	2697.08	1800.52	35.0392	2500.96	4828.88	0.215562
SRR5946836	27.8285	95.8536	86.5774	0	0	0	0	0	35.2811	0	0	0	19.2442	0	0	156.263	156.263	250.02	250.02	118.76	43.7536	0	108.222	52.5649	0	1042.02	0	340.126	210.259	204.075	210.259	0	54.5253	975.079	1957.27	0.080964
SRR5946841	315.256	313.932	325.853	0	0	0	30.4694	0	0	0	0	0	0	0	0	0	0	64.9701	64.9701	64.9701	271.814	0	50.335	0	154.979	392.083	0	519.246	419.9	254.324	955.041	30.4694	0	466.724	1790.87	0.103267
SRR5946856	1499.56	1168.33	893.314	0	0	3.99762	5.99643	0	59.0405	0	72.0495	0	0	73.0502	69.0474	75.2717	75.2717	143.423	143.423	95.6154	104.77	0	54.2011	66.2458	1591.91	383.422	0	2920.84	1429.3	727.7	3561.21	9.99404	273.188	637.775	7173.61	0.428355
SRR5946857	344.126	248.255	202.843	9.00737	6.00491	0	22.018	0	39.8175	0	39.8175	0	0	43.9014	33.6918	150.055	150.055	270.904	270.904	133.941	178.253	0	90.825	80.7334	269.448	674.124	0	778.068	402.658	349.172	795.224	37.0303	157.228	1154.11	2645.03	0.120614
SRR5946862	1216.72	499.465	362.675	84.5573	0	0	35.2322	53.2775	22.5752	63.2106	242.006	15.3511	61.4046	37.9264	2.70903	33.3533	33.3533	30.649	30.649	65.8051	331.73	26.1418	47.6967	32.3977	518.364	0	0	1107.82	462.568	379.774	2078.86	119.79	498.461	551.681	2548.62	0.147402
SRR5946864	5333.51	108.941	269.584	0	234.4	0	0	0	0	0	0	0	0	0	0	0	0	0	0	0	0	0	0	0	0	0	0	3953.28	384.988	0	5712.04	234.4	0	0	4338.27	0.000239
SRR5946866	702.299	1507.6	1254.77	0	0	0	21.4929	0	9.10735	0	376.437	42.501	0	0	0	41.3109	41.3109	0	0	25.4221	0	0	24.9706	0	749.118	234.1	262.191	2088.17	1797.88	774.089	3464.67	21.4929	428.045	108.044	5930.52	0.365048
SRR5946876	526.169	471.335	386.168	0	108.084	0	263.677	0	54.7786	0	55.9198	0	63.9083	74.1793	45.6488	84.8501	84.8501	399.842	399.842	91.8241	94.1488	23.2466	49.0002	44.3335	273.001	117.834	58.3335	779.336	803.836	577.502	1383.67	371.76	294.435	1178.6	2703.18	0.195317
SRR5946880	138.594	136.462	147.123	0	0	0	2.1331	0	54.9278	0	0	0	4.22522	14.7883	0	121.609	121.609	145.078	145.078	119.476	89.6067	0	110.876	46.9089	149.256	750.542	0	515.998	275.057	396.593	422.18	2.1331	73.9413	742.456	2245.23	0.136198
SRR5946881	119.204	24.1426	16.598	0	0	0	19.316	0	0	0	0	0	3.09136	0	0	0	0	0	0	0	0	0	0	0	0	1093.96	33.1961	46.7763	21.1248	45.2674	159.945	19.316	3.09136	0	1240.33	0.034947
SRR5946886	50.5973	76.833	35.6055	28.3034	54.7198	0	32.0771	0	0	0	48.9589	0	0	0	0	56.7829	56.7829	0	0	0	71.925	0	14.9918	39.3535	0	372.921	0	279.222	50.5973	174.28	163.036	115.1	48.9589	185.491	931.366	0.062832
SRR5946888	862.958	712.965	622.97	0	0	0	0	0	12.5835	8.38899	0	0	0	8.38899	0	28.4928	28.4928	3.0528	3.0528	11.1936	20.352	0	11.9994	1.9999	946.954	0	0	1264.94	771.962	692.966	2198.89	0	29.3615	94.6366	3690.82	0.32686
SRR5946890	1185	1083.17	897.232	0	0	0	0	0	0	0	36.7478	0	0	0	0	0	0	0	0	0	0	0	0	7.37855	788.029	200.697	10.33	1937.61	1127.44	1040.38	3165.4	0	36.7478	0	5111.86	0.383119
SRR5946891	418.395	410.816	388.077	0	0	0	0	0	0	0	74.1092	0	0	0	0	67.5586	67.5586	156.136	156.136	79.5691	45.0391	0	83.3759	43.9618	471.453	466.905	0	1008.09	612.434	495.708	1217.29	0	74.1092	571.997	3181.93	0.139325
SRR5946893	521.022	668.837	472.799	39.4374	40.4752	0	30.0969	0	95.1385	0	71.8824	0	0	98.3098	102.538	128.179	128.179	229.876	229.876	161.019	219.282	0	83.8667	83.8667	618.517	526.264	0	708.674	787.299	545.134	1662.66	110.01	367.869	1096.41	3353.62	0.17522
SRR5946895	1001.73	551.474	701.559	0	6.95948	0	0	0	0	0	3772.17	0	0	0	0	0	0	0	0	0	0	0	0	0	356.015	544.493	495.629	4603.76	1012.2	876.076	2254.76	6.95948	3772.17	0	7888.17	0.31535
SRR5946898	707.321	561.844	524.221	0	0	0	0	0	23.1043	0	0	0	69.313	51.343	79.5816	0	0	5.06343	5.06343	25.3171	35.444	0	0	27.5906	436.432	0	0	1166.33	850.291	915.505	1793.39	0	223.342	70.888	3396.15	0.261417
SRR5946901	310.605	213.541	213.541	0	0	0	0	0	0	0	0	0	0	0	0	103.129	103.129	206.258	206.258	122.773	171.882	0	80.0779	60.665	281.486	718.274	0	502.307	388.256	308.178	737.687	0	0	913.43	2339.24	0.090411
SRR5946904	616.667	426.093	404.519	0	0	0	0	0	0	9.04536	37.9905	0	0	0	0	0	0	0	0	0	0	0	0	0	222.935	221.137	0	1328.62	505.199	382.945	1447.28	0	47.0359	0	2660.84	0.16809
SRR5946905	988.643	844.86	820.721	0	8.34145	0	4.17072	0	0	0	0	0	0	0	0	0	0	144.289	144.289	72.6713	68.4585	0	47.2282	7.34661	866.9	460.737	91.3078	2667.87	1461.97	806.028	2654.22	12.5122	0	429.708	6409.39	0.349239
SRR5946906	1569.99	1189.56	1181.04	0	0	0	0	159.552	96.8708	28.4914	25.6423	0	230.78	31.3406	0	101.961	101.961	136.919	136.919	67.0028	131.092	0	39.7466	70.9761	1635.29	525.223	0	3171.21	1376.94	1206.59	3940.59	0	572.677	675.854	8025.98	0.359071
SRR5946907	9.37038	42.1667	7.80865	0	0	0	21.7163	0	0	0	20.8704	0	0	0	0	17.2133	17.2133	0	0	0	6.25939	0	0	0	0	915.174	4.68519	20.3025	9.37038	9.37038	59.3458	21.7163	20.8704	40.686	958.902	0.022252
SRR5946924	722.393	517.687	483.851	0	0	0	7.609	0	6.81625	0	174.666	0	0	0	0	68.2075	68.2075	130.447	130.447	87.8172	81.8491	0	55.829	49.0618	689.403	455.937	9.30483	988.85	760.458	589.588	1723.93	7.609	181.483	566.975	3598.43	0.238538
SRR5946925	532.023	555.668	440.988	0	0	0	9.5449	0	0	0	0	0	0	0	0	92.9575	92.9575	218.093	218.093	126.327	127.519	0	79.2123	66.2073	420.889	610.053	140.691	1112.52	507.195	587.59	1528.68	9.5449	0	875.946	3524.36	0.197752
SRR5946927	1655.81	1088.2	799.683	124.974	0	0	10.9352	0	15.4165	24.6663	428.578	0	32.3746	0	0	88.1364	88.1364	105.764	105.764	91.3414	535.229	38.4595	53.3122	31.3601	1453.54	131.712	34.4961	2411.59	1199.52	835.747	3543.69	135.909	501.035	1052.83	6151.29	0.447228
SRR5946952	1035.29	893.399	733.113	0	0	0	0	0	15.4916	0	134.26	0	0	54.2206	28.4012	0	0	78.6564	78.6564	0	41.9501	0	0	23.6488	583.337	91.9675	105.106	2351.74	1363.75	688.443	2661.8	0	232.374	199.263	5207.99	0.355282
SRR5946956	1820.91	1022.27	0	0	0	0	0	0	0	0	341.924	0	0	217.588	0	0	0	0	0	0	0	0	0	0	638.917	990.321	0	1277.83	0	0	2843.18	0	559.512	0	2907.07	0.259258
SRR5946958	1511.78	782.766	900.349	0	0	0	0	0	4.44462	28.89	136.672	0	14.445	0	0	3.40526	3.40526	65.8351	65.8351	46.5386	61.2947	0	35.8348	29.1158	1101.92	382.984	94.0664	2198.24	1077.28	1006.73	3194.9	0	184.452	246.314	5926.18	0.373687
SRR5946961	1497.24	1032.16	599.714	92.2548	3.04137	0	460.26	4.96111	9.92223	0	340.332	0	8.93001	9.92223	0	70.2404	70.2404	103.834	103.834	200.541	411.263	35.6292	61.1953	65.2749	944.447	63.2351	77.514	2020.46	1328.96	946.487	3129.12	555.557	374.068	995.582	5507.57	0.272324
SRR5946963	141.758	88.8349	119.077	0	0	0	0	0	0	0	0	0	0	0	0	0	0	0	0	0	0	0	0	0	258.944	0	0	257.054	147.428	185.23	349.669	0	0	0	848.657	0.097671
SRR5946964	623.563	472.238	322.218	144.359	78.0318	107.944	149.561	0	0	0	23.2653	0	0	0	0	217.199	217.199	69.3465	69.3465	79.8139	242.059	77.1971	0	41.7448	374.399	66.5308	0	1682.84	675.744	533.551	1418.02	479.896	23.2653	972.16	3374.81	0.200739
SRR5946970	3695.7	2108.89	1721.91	56.0455	49.0398	0	7.00569	0	54.9968	24.1986	567.567	0	0	15.3991	0	135.773	135.773	0	0	194.296	905.933	72.5683	132.807	148.836	1069.33	114.489	0	3801.03	2278.33	1742.52	7526.5	112.091	662.161	1444.34	9287.34	0.70417
SRR5946972	1298.72	854.251	626.998	128.358	0	0	265.337	12.9595	54.6151	113.859	295.292	9.25679	12.0338	55.5408	12.0338	90.1367	90.1367	154.923	154.923	289.189	572.744	62.9079	82.1395	64.7989	935.478	62.9736	96.7421	1606.28	831.434	632.474	2779.97	393.695	565.59	1414.96	4312.32	0.383567
SRR5946974	998.971	741.594	519.116	0	0	0	0	0	0	0	0	0	0	0	0	0	0	0	0	0	0	0	0	0	724.145	872.464	0	1487.55	964.073	488.58	2259.68	0	0	0	4536.81	0.251635
SRR5946978	49.3041	34.9237	67.7931	0	0	0	0	0	0	0	12.4745	4.15817	0	18.7118	0	201.667	201.667	388.93	388.93	166.684	220.188	0	104.771	106.825	10.2717	795.028	0	341.02	211.597	166.401	152.021	0	35.3445	1568.07	1735.91	0.079915
SRR5946979	412.971	296.623	250.595	78.8934	31.8119	59.8063	145.062	0	0	0	0	73.4837	0	0	0	41.2259	41.2259	82.4518	82.4518	105.641	158.462	24.4779	40.9135	44.7491	21.7353	295.344	80.5485	488.405	340.094	310.687	960.189	315.574	73.4837	535.937	1622.48	0.105466
SRR5946997	556.974	604.675	472.797	0	4.11752	0	38.4301	0	36.8314	83.5789	24.0821	0	41.0811	0	0	57.9188	57.9188	115.838	115.838	5.65062	96.0605	0	51.9094	39.2828	596.257	113.64	0	1619.01	621.51	659.39	1634.45	42.5477	185.573	449.224	3701	0.182092
SRR5946998	547.631	460.551	299.939	0	0	0	0	19.4737	31.1579	70.1053	42.8421	0	29.2105	13.6316	0	0	0	0	0	0	0	0	0	0	679.217	36.7667	0	1073.98	396.693	234.146	1308.12	0	206.421	0	2420.8	0.160598
SRR5947000	446.697	320.133	271.209	0	0	0	5.44894	0	0	5.52239	144.687	0	3.31343	5.52239	0	89.5495	89.5495	183.415	183.415	101.417	119.759	0	64.8775	57.4325	372.248	808.309	0	722.161	470.096	265.891	1038.04	5.44894	159.045	767.105	2761.01	0.140812
SRR5947008	3736.91	185.131	150.848	0	0	0	0	0	0	0	1556.83	0	0	0	0	0	0	0	0	0	0	0	0	0	0	171.418	212.558	1721.04	0	534.824	4072.89	0	1556.83	0	2639.84	0.121259
SRR5947019	494.69	354.548	347.361	0	0	0	2.40879	19.219	0	0	21.6214	0	0	0	0	111.095	111.095	198.039	198.039	114.718	148.529	0	61.0876	70.6699	331.789	634.832	129.362	877.984	476.723	310.229	1196.6	2.40879	40.8404	881.515	2892.68	0.173
SRR5947020	152.48	80.5966	119.806	0	0	0	0	0	56.0827	0	174.978	0	0	35.8929	0	0	0	0	0	0	0	0	0	6.53486	0	400.805	0	156.837	176.441	141.589	352.883	0	266.954	0	882.206	0.068109
SRR5947024	746.596	710.657	592.408	0	0	0	0	0	0	0	0	0	0	0	0	43.6046	43.6046	83.6737	83.6737	45.9616	34.1766	0	0	23.1862	861.368	55.6469	0	1754.04	687.471	540.239	2049.66	0	0	334.695	3921.95	0.269293
SRR5947026	1633.29	996.613	783.853	85.1965	0	0	104.486	0	87.493	0	49.1189	0	0	207.22	107.447	605.877	605.877	763.309	763.309	922.332	1660.2	57.2482	479.91	457.514	183.966	503.906	467.112	2407.55	1682.88	1252.57	3413.76	189.683	451.279	5378.15	7435.41	0.418602
SRR5947035	3454.59	2655.84	1867.08	334.99	89.4693	31.2102	201.826	73.596	65.6397	200.897	346.1	31.8253	107.41	135.258	69.6179	64.2587	64.2587	50.2021	50.2021	174.703	457.843	32.1294	89.8594	111.825	2565.98	73.8844	189.703	4944.26	2326.36	1831.13	7977.52	657.496	1030.34	893.598	12133	0.772618
SRR5947051	134.929	144.833	143.595	0	23.9389	0	97.0156	0	38.1039	0	0	0	8.89091	13.9714	0	163.352	163.352	287.104	287.104	181.915	199.24	0	112.648	91.6035	290.903	340.418	0	316.899	569.427	305.758	423.357	120.954	60.9663	1282.07	2027.66	0.109172
SRR5947065	461.068	444.428	358.012	23.0351	0	0	13.7114	0	6.45721	9.68582	0	0	0	0	0	3.72197	3.72197	0	0	17.0147	30.3075	1.59513	0	4.83074	447.112	110.57	0	1150.25	490.589	352.108	1263.51	36.7464	16.143	56.3613	2555.46	0.157082
SRR5947066	1743.76	1100.32	1008.41	0	0	0	21.2488	0	0	0	204.961	0	0	0	0	0	0	0	0	0	0	0	0	0	1059.77	291.978	0	2811.64	1722.13	1148.99	3852.49	21.2488	204.961	0	7034.51	0.310336
SRR5947068	321.927	0	117.064	0	0	0	0	0	0	0	0	0	0	0	0	0	0	0	0	0	0	0	0	0	0	673.12	0	673.12	0	0	438.991	0	0	0	1346.24	0.180181
SRR5947072	1280.4	758.595	955.744	0	0	0	0	0	0	0	189.229	0	0	0	0	77.1412	77.1412	158.628	158.628	95.6116	89.0926	0	54.6445	34.2868	1100.39	452.157	187.506	1850.41	1306.11	1078.96	2994.74	0	189.229	656.243	6064.47	0.32519
SRR5947073	2691.62	2078.7	1916.8	0	0	0	0	0	0	23.1459	107.05	0	0	0	5.78646	0	0	0	0	0	0	0	0	0	2483.46	167.684	156.12	3535.82	2454.55	2020.88	6687.12	0	135.982	0	10818.5	0.841519
SRR5947076	610.69	408.749	347.923	183.768	0	0	50.3473	29.3972	0	117.589	0	17.1484	34.2968	95.541	0	85.6992	85.6992	83.3186	83.3186	242.814	349.938	64.2744	24.3303	68.1248	124.085	53.5267	75.4239	462.276	345.49	257.901	1367.36	234.115	293.972	995.062	1411.16	0.201517
SRR5947079	6428.71	172.896	384.213	0	246.411	0	0	0	0	0	0	0	0	0	0	0	0	0	0	0	0	0	0	0	0	0	0	5372.13	504.966	0	6985.82	246.411	0	0	5877.09	0.000194
SRR5947080	1138.3	1207.77	1191.74	0	0	0	10.5223	0	0	0	274.138	0	0	0	0	0	0	0	0	0	0	0	0	0	1736.84	0	0	3821.06	1549.8	828.341	3537.82	10.5223	274.138	0	7936.04	0.517201
SRR5947081	1427.5	1158.44	1045.1	0	0	0	0	28.8188	35.5998	13.5618	0	7.62852	18.6475	17.7999	29.6665	90.0288	90.0288	158.206	158.206	109.258	105.762	0	54.5045	73.5378	1377.32	495.732	19.0333	1808.17	1431.83	1140.27	3631.04	0	151.723	711.49	6400.39	0.392115
SRR5947083	0	0	0	0	0	0	0	0	0	0	0	0	0	0	0	0	0	0	0	0	0	0	0	0	0	0	0	0	0	0	0	0	0	0	0	0.12884
SRR5947084	697.224	271.143	348.612	0	0	0	0	0	0	0	0	0	0	0	0	0	0	0	0	0	0	0	0	0	0	0	0	0	0	271.143	1316.98	0	0	0	271.143	0.159832
SRR5947085	1568.7	18.2407	0	0	0	0	0	0	0	0	0	0	0	0	0	0	0	0	0	0	0	0	0	0	0	0	0	1071.23	0	0	1586.94	0	0	0	1071.23	0.000562
SRR5947098	116.253	61.1856	146.846	0	12.431	0	0	0	0	0	0	0	6.2691	0	0	64.1406	64.1406	18.3259	18.3259	93.1566	32.0703	0	0	39.7707	62.7153	486.426	0	353.347	128.49	220.268	324.284	12.431	6.2691	290.16	1291.02	0.063986
SRR5950486	227.746	158.892	121.817	0	0	0	0	0	7.25627	0	0	0	0	0	0	0	0	0	0	0	0	0	0	0	180.078	849.191	0	566.716	227.746	63.5569	508.455	0	7.25627	0	1887.29	0.076782
SRR5950490	475.023	477.964	294.132	0	47.9097	0	0	0	48.9398	0	23.7284	0	0	7.41513	38.5587	116.741	116.741	255.648	255.648	177.328	200.972	0	123.535	77.9449	189.715	660.326	210.304	700.034	466.199	379.43	1247.12	47.9097	118.642	1123.08	2807.49	0.238366
SRR5950498	1138.94	443.012	573.499	12.8798	0	0	16.0998	53.2924	40.373	37.1432	46.8327	0	24.2238	0	46.8327	106.847	106.847	195.885	195.885	108.465	77.7066	0	53.1614	45.1067	496.173	289.971	48.3286	1905.76	739.427	414.015	2155.45	28.9797	248.698	791.636	3991.94	0.188641
SRR5950500	99.5119	84.2024	174.146	0	0	0	0	0	0	0	0	0	0	0	0	471.049	471.049	1025.11	1025.11	625.492	658.311	42.4717	336.81	269.83	40.1875	589.417	0	644.914	564.539	470.768	357.86	0	0	4318.6	2916.46	0.144185
SRR5950506	1070.54	685.975	597.053	26.6562	0	0	2.31793	50.8408	41.5971	54.3073	134.035	0	131.724	92.4379	5.77737	186.225	186.225	406.724	406.724	213.644	277.623	0	110.865	139.736	363.775	23.0968	47.3485	1793.47	1107.49	830.331	2353.57	28.9741	510.719	1677.16	4416.11	0.209075
SRR5950508	0	0	4.78651	0	0	0	0	0	0	29.2488	0	0	19.8892	0	0	0	0	0	0	0	0	0	7.17976	0	0	173.511	0	0	5.98313	4.78651	4.78651	0	49.138	0	191.46	0.048342
SRR5950509	129.553	155.993	118.977	0	0	0	0	0	30.9762	0	0	2.69358	0	17.5083	0	83.5236	83.5236	167.047	167.047	124.623	128.6	0	46.269	54.2008	19.8296	832.842	129.553	400.557	244.565	227.379	404.523	0	51.1781	754.364	1955.2	0.09078
SRR5950528	168.767	64.9102	222.858	4.4547	18.9325	21.1598	47.888	0	18.9974	0	0	0	0	0	0	208.25	208.25	363.889	363.889	274.013	275.109	15.3447	156.866	114.675	108.184	664.248	0	603.665	283.441	187.158	456.535	92.435	18.9974	1708.75	2118.24	0.11046
SRR5950539	0	0	0	0	0	0	0	0	0	0	37.2892	0	0	0	0	0	0	0	0	0	0	0	0	0	0	0	0	0	0	0	0	0	37.2892	0	0	0.02322
SRR5950542	363.244	196.152	236.109	0	0	0	0	0	0	0	103.266	0	0	0	0	0	0	0	0	27.0395	0	0	0	10.8973	357.796	88.9949	0	630.229	265.168	230.66	795.505	0	103.266	27.0395	1583.75	0.109509
SRR5950550	1781.23	1135.39	967.813	0	0	0	147.664	0	24.4551	0	7.52466	0	45.1479	0	0	75.8826	75.8826	147.874	147.874	79.774	97.2854	0	75.3162	15.0632	1238.95	218.417	0	2969.34	1254.01	1310.5	3884.43	147.664	77.1277	624.572	7081.6	0.453187
SRR5950552	1126.79	779.272	855.62	0	0	0	0	0	0	0	0	0	0	0	0	290.859	290.859	518.258	518.258	288.215	404.558	0	168.491	173.757	1029.38	539.699	13.1634	1566.44	1024.11	929.335	2761.68	0	0	2311.01	5444.37	0.30517
SRR5950553	747.528	573.931	362.545	0	38.1851	0	111.084	75.1345	72.7866	210.142	145.573	0	117.398	58.6989	62.2208	0	0	0	0	0	0	0	0	0	596.369	599.912	11.8093	1190.38	601.092	325.936	1684	149.269	741.953	0	3325.49	0.215727
SRR5950556	861.002	828.409	457.662	0	96.7218	0	0	0	0	0	321.36	0	0	0	0	8.24831	8.24831	16.4966	16.4966	0	0	0	0	0	598.899	137.163	0	1412.37	896.311	385.685	2147.07	96.7218	321.36	49.4899	3430.43	0.329812
SRR5950557	278.274	255.522	302.776	0	0	0	0	0	0	0	0	0	0	0	0	0	0	232.788	232.788	183.409	176.355	0	108.509	12.251	353.53	668.557	0	518.044	323.778	339.529	836.571	0	0	825.34	2324.2	0.120002
SRR5950565	462.584	68.8308	55.672	0	0	0	0	0	0	0	62.5991	0	0	0	0	0	0	0	0	0	0	0	0	0	63.7697	0	0	388.692	116.405	130.576	587.086	0	62.5991	0	699.443	0.038154
SRR5950566	58.2875	114.493	87.4313	67.5783	0	79.1934	46.4601	0	0	0	0	0	0	0	0	50.4946	50.4946	23.1433	23.1433	41.0268	84.1576	0	36.4297	31.2255	0	338.276	0	370.542	206.088	81.1862	260.212	193.232	0	272.46	1063.75	0.063104
SRR5950570	1106.37	902.643	733.398	0	0	0	0	0	0	0	0	0	6.27566	0	0	0	0	39.9483	39.9483	8.41017	6.30763	0	13.5814	7.31308	1175.32	167.156	15.6709	1423.96	973.685	710.414	2742.41	0	6.27566	94.6144	4487.1	0.40891
SRR5950571	422.557	625.153	486.23	0	135.593	0	0	0	0	0	0	0	0	0	0	0	0	0	0	0	39.1326	0	17.3654	11.5769	81.0383	654.095	57.8845	1678.65	914.575	793.018	1533.94	135.593	0	39.1326	4208.2	0.243978
SRR5950584	373.217	190.341	162.35	0	0	0	0	0	0	0	136.973	0	0	0	0	118.098	118.098	269.938	269.938	206.202	183.708	0	158.617	93.3043	147.421	0	0	395.61	436.664	311.636	725.908	0	136.973	1165.98	1543.25	0.117775
SRR5950587	761.653	441.892	349.739	0	9.81916	0	94.9186	76.5872	47.7282	199.793	146.515	0	96.5664	69.9274	51.0581	0	0	0	0	0	12.1923	0	0	0	602.883	627.309	65.5066	1193.55	522.943	289.784	1553.28	104.738	688.175	12.1923	3301.98	0.184531
SRR5950591	520.469	680.114	390.676	0	0	0	0	20.6566	0	0	7.74623	0	7.74623	14.2014	27.1118	0	0	0	0	0	0	0	0	0	808.609	477.638	0	1321.29	652.858	465.956	1591.26	0	77.4623	0	3726.35	0.187113
SRR5950600	994.395	407.689	322.754	0	0	0	0	0	0	0	72.9018	0	0	0	3.97646	0	0	0	0	0	3.88321	0	0	0	283.553	359.341	81.0151	943.434	331.901	267.873	1724.84	0	76.8783	3.88321	2267.12	0.139677
SRR5950609	320.91	331.028	258.751	0	48.282	0	13.1678	0	66.1771	0	0	0	0	27.9414	75.0007	126.07	126.07	189.829	189.829	152.153	156.5	21.7361	91.0689	63.6037	173.465	932.372	88.1778	527.621	539.186	374.394	910.689	61.4498	169.119	962.186	2789.89	0.135546
SRR5950619	445.162	422.571	164.776	0	0	0	6.58337	0	0	0	13.4043	0	0	101.873	57.6384	0	0	0	0	7.87485	0	0	0	0	200.655	675.051	0	1012.58	277.728	321.579	1032.51	6.58337	172.915	7.87485	2487.59	0.113946
SRR5950630	1712.04	639.044	561.764	862.5	306.336	398.534	660.258	0	0	0	151.53	11.4362	0	0	0	462.447	462.447	2585.63	2585.63	357.742	1113.95	631.139	148.615	362.62	74.3075	529.069	142.67	1180	844.133	861.967	2912.85	2227.63	162.966	8198.99	4143.38	0.225212
SRR5950635	274.326	291.642	159.492	0	25.2223	8.10716	0	0	14.8964	0	138.723	0	0	8.37924	21.4136	0	0	0	0	16.1808	4.49468	0	0	0	182.276	471.184	145.821	482.12	397.362	204.149	725.459	33.3295	183.412	20.6755	1882.91	0.108007
SRR5950639	1102.47	1004.36	586.579	0	0	0	3.12587	0	60.6377	0	0	0	0	61.6831	0	65.9035	65.9035	155.576	155.576	96.1544	106.958	0	46.4199	43.2549	1090.87	269.024	13.715	2740.88	1298.7	915.738	2693.41	3.12587	122.321	646.071	6418.61	0.328362
SRR5950642	453.217	531.944	444.706	0	0	0	0	0	50.9468	0	0	0	0	29.719	0	119.4	119.4	245.195	245.195	164.174	157.778	0	91.4944	108.517	163.839	851.111	295.761	772.383	719.189	465.983	1429.87	0	80.6658	1051.14	3468.28	0.152689
SRR5950645	240.081	0	34.7944	0	0	0	0	0	0	0	13.9258	0	0	0	0	0	0	0	0	0	135.378	0	6.95888	6.95888	0	0	0	187.89	31.3149	45.2327	274.876	0	13.9258	135.378	278.355	0.056902
SRR5950650	257.71	316.183	82.2941	0	0	0	8.60625	0	114.512	0	0	0	0	145.947	116.757	0	0	0	0	0	0	0	0	0	129.938	1186.77	0	415.802	147.263	257.71	656.187	8.60625	377.216	0	2137.48	0.083496
SRR5950654	3286.72	496.109	2209.24	0	0	0	0	0	0	0	356.801	22.5348	22.5348	0	71.3602	0	0	0	0	32.0053	68.0112	0	0	0	713.157	62.0136	65.8895	4096.77	2817.74	2321.63	5992.07	0	473.23	100.017	10077.2	0.750783
SRR5950662	552.787	503.566	318.988	4.68002	0	0	15.9121	0	9.42823	8.48541	0	0	0	97.1108	83.9113	35.1108	35.1108	34.1618	34.1618	11.3873	112.924	5.69364	36.9156	4.73277	291.538	741.151	25.5569	687.198	497.887	331.294	1375.34	20.5921	198.936	268.55	2616.27	0.131148
SRR5950664	797.378	527.332	833.525	0	0	0	10.7292	0	0	0	17.0885	0	0	0	0	205.167	205.167	336.124	336.124	174.61	172.427	0	121.201	91.4326	1458.67	431.647	0	2385.75	1273.68	1054.66	2158.24	10.7292	17.0885	1429.62	6817.05	0.446494
SRR5950665	107.343	81.3206	0	0	0	0	0	0	0	0	0	0	0	0	0	0	0	0	0	0	0	0	0	0	0	0	0	165.894	94.3318	42.2867	188.664	0	0	0	302.512	0.046189
SRR5950666	367.7	245.859	184.938	0	0	0	22.2664	0	97.9354	0	0	0	0	161.806	100.064	95.3397	95.3397	228.815	228.815	156.781	46.6105	0	91.3812	54.3935	63.0965	0	0	1090.05	439.5	443.851	798.497	22.2664	359.806	851.702	2182.27	0.133777
SRR5950671	1565.65	1435.17	1008.76	0	0	0	0	0	101.399	0	0	0	0	113.69	0	25.3718	25.3718	0	0	0	114.173	0	0	0	1272.88	0	0	3430.42	1377.9	1256.97	4009.58	0	215.089	164.917	7338.17	0.452637
SRR5950674	558.147	346.871	537.65	26.8371	129.45	0	12.6292	0	0	0	27.4244	0	0	0	11.2924	43.4624	43.4624	28.9749	28.9749	40.2429	94.9733	25.7555	0	48.8773	816.724	263.307	36.2638	1259.77	554.994	543.957	1442.67	168.916	38.7168	305.846	3523.89	0.164024
SRR5950679	770.703	708.044	788.606	0	0	0	25.4557	0	42.1188	0	238.375	0	0	25.9882	34.9497	397.2	397.2	788.97	788.97	522.964	624.3	0	326.721	285.545	794.872	219.306	205.879	1773.24	1499.34	1085.79	2267.35	25.4557	341.431	3519.6	6190.69	0.380964
SRR5950681	1443.93	69.8676	98.5312	0	0	0	0	0	0	0	0	0	0	0	0	0	0	0	0	0	77.6976	7.22768	34.038	0	80.6164	240.058	0	1062.35	304.551	214.977	1612.33	0	0	84.9252	1936.59	0.058753
SRR5950684	37.5381	88.3248	134.695	11.0072	35.2232	0	0	0	23.0884	31.4842	83.958	0	0	0	0	90.7431	90.7431	254.523	254.523	101.809	152.714	11.0662	77.2842	72.868	66.2436	585.152	0	324.594	150.152	128.071	260.558	46.2304	138.531	956.122	1404.36	0.108231
SRR5950698	190.257	138.369	46.1229	0	0	0	0	0	17.2074	0	143.395	0	0	0	0	0	0	0	0	86.4485	57.6323	0	57.6536	0	0	167.195	69.1843	443.933	196.022	253.676	374.748	0	160.602	144.081	1187.66	0.130228
SRR5950704	1667.94	946.56	898.734	0	0	0	23.6085	90.6712	17.74	63.0756	72.9311	5.91334	70.96	19.7111	41.3934	68.2905	68.2905	204.871	204.871	102.436	124.53	0	55.7972	35.8696	928.625	470.291	237.138	2614.5	1149.82	958.516	3513.23	23.6085	382.396	773.289	6450.56	0.318637
SRR5950714	397.409	466.859	273.942	0	0	0	19.6232	0	0	0	0	0	0	0	0	41.9597	41.9597	0	0	0	0	0	11.575	0	0	289.375	0	783.242	574.892	381.975	1138.21	19.6232	0	83.9193	2041.06	0.114385
SRR5950716	937.837	149.739	506.353	0	0	0	0	0	0	0	0	0	0	0	0	50.0599	50.0599	0	0	106.127	138.165	0	61.0776	45.3157	0	19.7025	120.185	1032.41	638.36	514.234	1593.93	0	0	344.412	2431.28	0.152911
SRR5950721	0	260.201	0	121.796	0	0	0	0	0	94.1461	0	0	0	0	0	0	0	0	0	0	0	0	0	0	360.278	880.681	0	640.495	0	0	260.201	121.796	94.1461	0	1881.45	0.1012
SRR5950725	322.972	350.843	211.49	0	0	0	0	0	0	0	0	0	3.37346	0	0	22.9031	22.9031	17.9953	17.9953	0	49.0781	0	0	11.4762	270.51	529.544	0	401.666	311.496	250.836	885.305	0	3.37346	130.875	1775.53	0.068351
SRR5950726	138.796	170.074	209.171	0	5.90786	0	7.87714	50.0663	12.0159	0	84.1114	16.0212	16.0212	10.0133	0	53.3051	53.3051	0	0	163.864	157.941	0	87.9692	68.4205	138.796	338.193	0	336.238	189.622	164.209	518.041	13.785	188.249	428.415	1323.45	0.073758
SRR5950731	619.087	327.969	342.709	0	0	12.5981	16.1976	0	44.1159	0	294.694	0	0	88.2319	81.1733	63.6405	63.6405	109.098	109.098	90.9151	72.732	0	23.9528	47.9055	462.472	224.787	14.7402	1575.35	578.551	414.567	1289.76	28.7958	508.216	509.124	3342.33	0.131439
SRR5950735	99.3095	164.374	80.4749	0	0	0	0	0	0	0	14.1332	0	7.06661	0	21.1998	131.946	131.946	292.649	292.649	187.769	201.302	0	118.144	99.3095	0	0	0	308.202	207.18	227.727	344.159	0	42.3996	1238.26	960.562	0.089402
SRR5950737	686.357	558.208	295.394	0	130.377	0	88.3196	152	112.914	499.429	156.343	0	152	167.2	106.4	0	0	0	0	0	0	0	0	0	410.511	688.529	132.493	1164.2	443.091	369.243	1539.96	218.696	1346.29	0	3208.07	0.170236
SRR5950738	0	0	0	0	0	0	0	0	0	0	0	0	0	0	0	0	0	0	0	0	0	0	0	0	0	0	0	0	0	0	0	0	0	0	0	0.219501
SRR5950739	249.207	295.776	244.173	0	0	0	6.38316	0	0	6.54483	9.16276	0	0	90.3186	45.8138	78.2774	78.2774	184.331	184.331	109.841	99.7406	0	75.5173	83.069	135.931	1110.1	0	544.983	411.569	295.776	789.156	6.38316	151.84	734.798	2656.95	0.111955
SRR5950754	816.192	480.353	368.406	0	135.299	0	0	103.706	61.0036	258.248	396.523	0	105.74	91.5053	71.1708	0	0	26.6625	26.6625	0	0	0	0	0	647.255	490.53	32.5663	1860.35	746.989	293.096	1664.95	135.299	1087.9	53.325	4070.78	0.27224
SRR5950756	1925.57	1374.95	1280.51	0	0	0	43.3345	0	63.2814	12.6563	292.676	0	0	128.145	104.414	399.239	399.239	883.456	883.456	538.732	695.862	27.2573	331.333	358.544	918.769	480.193	673.871	3063.63	2356.15	1922.37	4581.04	43.3345	601.173	3827.24	10104.9	0.535452
SRR5950760	755.606	592.435	45.1857	0	15.6513	0	414.758	377.779	206.757	1263.52	462.014	0	441.593	418.62	316.518	0	0	0	0	17.5667	57.7191	0	15.0619	0	358.975	620.048	308.769	1606.6	394.12	308.769	1393.23	430.41	3486.8	75.2858	3612.35	0.133386
SRR5950761	201.858	321.478	497.17	0	0	0	5.50333	0	20.597	0	132.944	0	0	39.3216	0	0	0	0	0	0	22.2411	0	0	0	512.122	1001.82	0	1224.23	672.861	461.658	1020.51	5.50333	192.863	22.2411	3872.69	0.158164
SRR5950763	12.6096	102.678	88.2671	0	0	0	0	0	0	0	19.5744	0	0	0	0	16.005	16.005	23.1183	23.1183	0	37.345	0	39.6301	10.8082	34.226	581.842	84.6643	178.335	102.678	122.493	203.555	0	19.5744	115.592	1154.68	0.076586
SRR5950766	980.914	775.238	743.596	108.751	0	0	0	0	0	0	0	0	0	0	0	0	0	0	0	0	0	0	0	0	253.139	0	0	2499.75	822.702	458.814	2499.75	108.751	0	0	4034.4	0.187749
SRR5950770	423.876	210.613	283.467	0	0	0	4.0534	0	20.5875	0	0	0	0	0	0	120.892	120.892	207.243	207.243	124.877	128.863	0	88.7491	64.906	22.5184	785.495	0	446.394	468.913	431.824	917.957	4.0534	20.5875	910.009	2308.8	0.107511
SRR5950772	454.611	429.926	213.934	20.267	0	0	24.3204	0	0	0	0	0	0	0	0	0	0	0	0	80.9748	222.681	32.3899	0	47.3124	306.502	143.994	30.8559	724.086	364.1	248.904	1098.47	44.5874	0	336.046	1865.75	0.099807
SRR5950781	109.843	119.21	73.2288	5.21829	8.69716	7.82744	0	0	0	0	6.05252	0	0	0	0	0	0	6.83374	6.83374	11.959	21.3554	0	0	0	149.012	557.731	0	91.1103	103.883	112.398	302.282	21.7429	6.05252	46.982	1014.13	0.065406
SRR5950783	1430.04	1018.61	1088.29	0	47.6195	0	0	0	8.21394	0	36.1413	0	0	0	8.21394	71.7848	71.7848	164.08	164.08	83.7489	78.6214	0	54.7464	46.4515	807.924	0	0	2113.54	1403.5	895.85	3536.95	47.6195	52.5692	634.099	5322.01	0.385277
SRR5950786	216.906	216.906	141.823	0	0	0	0	0	0	0	0	0	0	0	0	0	0	0	0	0	0	0	0	0	322.578	928.803	0	645.157	291.989	183.536	575.636	0	0	0	2372.06	0.083244
SRR5950788	453.524	380.901	220.834	0	0	0	16.0944	0	0	7.49751	0	13.4955	0	0	0	0	0	0	0	0	0	0	0	0	438.703	286.046	0	829.979	290.493	360.152	1055.26	16.0944	20.993	0	2205.37	0.106955

## Sheet: TEDDY-GER-Propionate
Table S6. (C) TMM-normalized abundance of propionate pathway genes in WGS metagenomics samples from TEDDY dataset.																							Average Total TMM
Sample-id	Propionate-P1								Propionate-P2						Propionate-P3								3872.23	95.4783	2279.51
	Mce	MutB	MutA	MutA1	AarC	MmdA	MmdB	MmdC	Pct	Acr	LcdA	LcdB	LcdC	LcdX	PduC	PduD	PduE	PduC2	PduD2	PduG	PduP	PduL	Total TMM (P1 only)	Total TMM (P2 only)	Total TMM (P3 only)	CPI Propionate	Correlation CPI vs. P1	Correlation CPI vs. P2	Correlation CPI vs. P3
SRR7559685	203.455	32.2137	1168.17	0	0	1127.48	639.187	242.45	0	0	0	0	0	0	0	3.41498	10.245	367.111	114.402	0	158.797	235.634	3412.95	0	889.604	0.37181	0.703776	0.151098	0.474631
SRR7567260	136.007	38.8592	1602.94	61.5271	1194.92	799.852	1389.22	294.682	26.4875	0	0	0	0	0	285.341	116.127	106.173	1798.31	534.185	195.757	1128.09	816.208	5518.01	26.4875	4980.2	0.711933
SRR7561388	0	0	0	0	0	0	0	0	0	0	0	0	0	0	0	0	0	0	0	0	0	0	0	0	0	0.033659
SRR7557580	43.6272	0	438.169	0	0	1066.97	569.051	363.244	172.484	0	0	0	0	0	0	0	0	475.348	155.899	0	311.798	417.962	2481.06	172.484	1361.01	0.267008
SRR7564282	159.811	406.433	1308.08	333.433	278.19	655.028	1000.3	149.946	0	0	0	0	0	0	86.9743	12.4249	39.3455	451.438	41.4163	0	283.702	209.152	4291.22	0	1124.45	0.340171
SRR7556847	33.0282	0	230.226	0	5.82851	352.625	919.934	314.74	96.4014	0	0	0	0	0	77.6748	0	0	792.091	293.438	68.0853	621.398	553.313	1856.38	96.4014	2406	0.295213
SRR7565980	247.311	1256.18	995.133	875.403	541.729	2023.63	2296.46	327.785	670.273	0	0	0	0	0	112.51	16.3651	26.5933	464.36	200.473	65.4605	392.763	294.572	8563.64	670.273	1573.1	0.503953
SRR7569289	77.6953	0	204.372	30.4025	15.2012	211.128	971.191	133.433	0	0	0	0	0	0	484.197	189.753	99.7838	994.567	356.605	453.117	757.376	682.129	1643.42	0	4017.53	0.254416
SRR7557534	327.536	1397.04	2306.12	1194.84	803.8	1366.96	2449.83	775.391	0	0	0	0	0	0	0	0	0	212.342	30.8238	0	106.171	684.973	10621.5	0	1034.31	0.388818
SRR7560901	50.0858	460.511	819.459	105.737	239.299	575.986	587.116	102.954	0	0	0	0	0	0	39.1943	12.1637	13.5153	262.196	106.771	41.8974	143.262	278.415	2941.15	0	897.414	0.294146
SRR7564439	20.2284	40.4568	65.7423	32.0283	50.571	107.885	0	6.7428	0	0	0	0	0	0	19.8094	103.999	64.3805	133.713	74.2852	128.761	264.125	237.713	323.654	0	1026.79	0.152947
SRR7564636	0	0	231.906	0	147.221	188.912	631.879	130.284	48.7475	0	0	0	0	0	77.2842	78.5723	30.9137	2295.34	695.558	145.552	1382.1	1232.68	1330.2	48.7475	5938	0.493677
SRR7561336	245.343	174.807	2344.56	29.1345	147.206	880.167	1114.78	248.41	0	0	292.126	0	0	0	800.673	275.135	208.67	1785.28	584.275	391.062	993.886	459.073	5184.4	292.126	5498.06	0.598758
SRR7561093	45.9015	355.062	889.68	292.96	229.508	722.274	234.908	156.605	0	0	0	0	0	16.5531	259.172	115.338	92.2706	0	14.9261	308.021	244.246	118.052	2926.9	16.5531	1152.03	0.174789
SRR7565086	50.9443	71.9214	311.659	71.9214	0	71.9214	71.9214	170.813	21.3168	137.036	79.1765	21.3168	0	0	43.4312	0	0	0	0	0	0	114.783	821.102	258.846	158.214	0.181801
SRR7569491	15.812	0	310.968	0	0	1315.91	38.6514	469.088	0	0	0	0	0	0	17.5887	12.3121	12.3121	40.4541	93.2203	0	181.164	450.272	2150.43	0	807.323	0.245826
SRR7567773	292.826	1417.4	2065.36	211.832	373.821	1305.26	1554.47	400.3	45.284	0	0	0	0	0	509.119	215.942	133.979	9.45731	12.6098	499.661	379.869	220.671	7621.28	45.284	1981.31	0.43731
SRR7561950	0	0	0	0	0	0	0	0	0	0	0	0	0	0	0	0	0	0	0	0	0	0	0	0	0	0.003512
SRR7566521	220.07	1696.63	2590.44	236.053	534.808	956.507	1338.86	238.512	0	0	0	0	0	0	865.677	421.547	200.737	1599.62	411.51	1053.87	1587.07	609.738	7811.88	0	6749.77	0.298695
SRR7568594	301.193	1973.21	1673.17	290.886	138.572	1259.74	0	103.07	0	0	0	0	0	0	367.322	144.225	66.4785	1477.18	482.251	368.449	1240.56	1087.32	5739.84	0	5233.77	0.470083
SRR7563637	115.436	75.387	3536.12	42.4052	209.67	1505.38	3430.11	353.376	0	0	0	0	0	0	511.005	152.113	106.955	663.118	159.243	544.28	425.441	187.765	9267.89	0	2749.92	0.630205
SRR7559847	145.173	773.884	824.136	45.7853	59.1859	1079.86	1139.05	192.075	0	0	0	0	0	0	199.523	45.8673	52.7474	718.97	198.376	110.082	409.366	377.259	4259.15	0	2112.19	0.394143
SRR7557152	241.638	869.544	1387.21	481.512	336.882	823.686	819.276	149.039	0	0	20.2718	0	0	0	683.237	271.543	190.08	0	0	704.26	554.473	236.505	5108.79	20.2718	2640.1	0.440346
SRR7565965	125.675	457.815	433.45	447.556	212.878	283.409	1110.55	51.2958	120.469	111.402	227.985	174.875	150.263	67.3592	2105.5	722.918	396.314	2953.64	775.846	1898.95	2333.99	1174.74	3122.63	852.353	12361.9	0.442838
SRR7568320	108.496	469.819	498.685	522.574	314.54	737.576	2734.31	659.936	166.591	0	0	0	0	0	0	13.587	11.646	213.51	58.2299	17.469	179.542	164.985	6045.93	166.591	658.968	0.235078
SRR7558537	22.2158	0	0	27.0454	35.7385	0	0	0	0	0	0	0	0	0	17.0188	20.8008	14.1824	0	0	0	0	0	84.9997	0	52.002	0.023266
SRR7561779	232.461	62.4894	1419.76	0	0	789.866	1407.26	509.914	0	0	0	0	0	0	186.623	59.6156	54.4316	806.106	290.302	132.191	476.925	510.62	4421.75	0	2516.81	0.531069
SRR7565750	0	46.867	51.1276	45.4468	19.883	237.175	357.894	113.617	0	0	121.231	0	0	0	181.074	59.3921	30.4204	1050.23	436.025	126.027	621.444	611.304	872.01	121.231	3115.91	0.23402
SRR7560844	348.851	38.2302	3414.44	19.1151	129.027	1557.88	1166.02	365.577	313.934	0	0	0	0	0	0	0	0	1001.87	197.989	0	818.195	543.873	7039.14	313.934	2561.93	0.631353
SRR7559911	213.367	505.984	792.505	54.8657	91.4429	957.102	1328.97	557.802	18.31	0	73.2401	0	0	0	81.479	0	0	209.965	100.282	28.2043	87.7466	100.282	4502.04	91.5502	607.959	0.466827
SRR7559069	230.185	908.299	872.527	222.409	79.3206	1995.46	1381.11	662.561	0	0	0	0	0	0	0	0	0	181.079	65.1248	0	103.247	457.462	6351.87	0	806.913	0.374579
SRR7558695	95.9439	0	1050.7	0	0	1591.26	1219.19	367.395	0	0	18.5901	0	0	0	0	0	0	0	0	0	0	0	4324.5	18.5901	0	0.244272
SRR7569299	0	0	1981.74	334.022	18.6604	33.5888	738.953	11.1963	0	0	0	0	0	0	2342.71	671.205	645.175	1654.77	494.572	1864.87	1757.03	1080.25	3118.16	0	10510.6	0.808726
SRR7569503	281.92	105.72	1277.45	0	0	3457.93	1193.76	792.9	60.0221	0	0	0	0	0	195.603	59.1357	0	109.174	0	13.6467	113.723	90.978	7109.67	60.0221	582.259	0.625524
SRR7565608	224.804	409.312	2674.31	44.5366	190.871	1009.5	907.697	279.944	0	0	226.121	0	0	0	431.395	143.798	67.6699	712.648	266.45	270.679	513.868	287.597	5740.97	226.121	2694.11	0.50708
SRR7564526	69.3473	0	622.2	0	0	982.421	1569.95	493.137	7.76342	0	0	0	0	0	96.4012	0	0	515.451	228.215	15.739	468.234	184.933	3737.05	7.76342	1508.97	0.31302
SRR7558310	119.397	0	45.2886	261.439	39.1129	41.1715	1860.95	531.112	0	0	0	0	0	0	500.473	194.183	132.125	808.764	304.287	314.297	526.497	310.293	2898.47	0	3090.92	0.312733
SRR7560315	24.7063	132.125	11.8161	110.641	0	363.076	734.745	272.844	0	0	0	0	0	0	0	0	0	448.529	155.634	0	252.905	337.207	1649.95	0	1194.28	0.12997
SRR7563045	0	0	0	0	0	276.922	670.442	365.828	0	0	0	0	0	0	0	0	0	14.84	29.68	0	20.776	467.46	1313.19	0	532.756	0.137721
SRR7561623	260.022	1636.79	1551.84	601.883	424.736	1193.41	936.492	200.973	0	5.27072	0	0	0	0	168.893	74.7224	57.3213	0	0	175.035	172.988	65.5101	6806.14	5.27072	714.469	0.384723
SRR7563995	0	0	113.98	0	0	1258.23	272.369	254.606	53.9567	0	0	0	0	0	131.974	28.1742	23.7256	321.778	157.182	75.6254	295.087	182.391	1899.18	53.9567	1215.94	0.202214
SRR7557079	59.7798	269.619	669.778	36.5999	107.36	281.819	242.779	13.42	0	0	0	0	0	0	249.851	65.495	70.3465	252.277	121.287	208.614	380.841	122.5	1681.15	0	1471.21	0.281364
SRR7565097	320.042	1087.2	1404.89	362.401	171.787	1567.27	2134.4	569.487	0	0	47.7616	0	0	0	0	0	0	0	0	35.6335	223.303	299.321	7617.48	47.7616	558.258	0.479311
SRR7562018	0	19.1517	183.005	0	0	0	21.2797	0	78.0326	0	0	0	0	18.9809	397.921	114.585	62.5007	1352.1	256.253	512.506	820.842	433.338	223.436	97.0135	3950.04	0.260595
SRR7559453	19.5641	0	83.1472	112.493	109.233	132.057	1151.02	202.162	175.194	0	0	0	0	0	811.1	289.794	216.941	2638.91	828.909	565.018	1834.28	1070.13	1809.67	175.194	8255.09	0.599945
SRR7559261	0	0	66.4657	0	0	0	0	0	0	0	0	0	0	0	0	0	0	0	7.91893	0	7.91893	0	66.4657	0	15.8379	0.06061
SRR7565038	227.249	62.6895	1042.21	299.734	0	673.912	981.482	440.786	0	0	0	0	0	0	333.56	67.5062	73.4626	561.89	152.882	182.664	383.197	683.004	3728.07	0	2438.17	0.413633
SRR7563442	329.735	1855.51	1245.5	20.9831	0	1825.53	1503.29	389.687	259.043	0	0	0	0	0	0	39.9326	0	176.625	46.076	38.3967	141.3	102.903	7170.24	259.043	545.233	0.571039
SRR7559957	0	65.0999	270.263	0	0	950.852	939.016	181.491	352.246	0	0	0	0	0	1441.7	458.455	290.68	2559.55	784.251	856.433	1584.11	836.925	2406.72	352.246	8812.09	0.489141
SRR7568730	0	95.1247	23.3913	48.3421	0	74.8522	335.276	56.1392	267.486	0	0	0	0	0	17.682	0	12.8596	451.694	141.456	0	270.052	279.696	633.125	267.486	1173.44	0.186043
SRR7560923	38.8011	0	259.136	0	0	764.936	816.209	361.682	0	0	0	0	0	0	0	0	0	375.65	107.329	0	309.276	279.619	2240.76	0	1071.87	0.325935
SRR7564601	392.759	1628.64	1682.75	350.865	1248.1	1389.49	2028.38	247.874	100.112	80.7925	40.3963	0	0	40.3963	1378.68	504.993	330.255	1548.18	393.161	864.953	1027.46	761.858	8968.87	261.697	6809.54	0.5779
SRR7557583	124.269	466.008	1019	246.984	0	1435.3	1272.2	728.526	0	0	0	0	0	0	0	0	0	0	0	0	0	840.011	5292.3	0	840.011	0.242449
SRR7557777	0	0	0	0	0	0	0	0	0	0	0	0	0	0	0	0	0	0	0	0	0	0	0	0	0	0.003665
SRR7563776	432.253	0	5589.75	0	651.489	1833.19	2784.77	496.003	0	0	0	0	0	0	0	0	0	316.245	117.817	0	167.424	201.529	11787.4	0	803.014	0.720967
SRR7560574	90.1511	0	1116.71	0	0	433.307	397.44	135.711	228.006	0	0	0	0	0	119.7	0	15.2161	396.633	132.887	33.4755	242.443	151.147	2173.32	228.006	1091.5	0.355334
SRR7567093	230.028	1243.68	1726.74	0	0	1752.81	1568.79	490.726	201.42	0	87.6409	0	0	0	381.832	161.014	108.876	1916.83	613.385	254.555	1084.16	1056.56	7012.79	289.061	5577.2	0.718417
SRR7557664	0	18.9831	146.869	10.9902	18.9831	1341.8	29.9733	296.736	0	0	0	0	0	0	3.97845	11.9353	16.9084	475.424	189.971	36.8006	355.076	305.346	1864.34	0	1395.44	0.186154
SRR7564618	48.4638	333.189	1096.49	87.8406	166.594	196.884	133.275	284.725	450.472	157.072	669.78	0	0	121.509	559.974	222.785	150.531	1827.44	602.122	376.326	1116.94	1044.68	2347.46	1398.83	5900.8	0.507989
SRR7559087	0	0	17.0669	0	0	514.283	738.428	283.311	81.6995	0	0	0	0	0	46.7385	19.3794	22.7993	1855.86	505.004	102.597	1208.36	850.413	1553.09	81.6995	4611.16	0.372441
SRR7560609	0	0	11.1876	0	0	688.04	418.138	41.9537	0	0	0	0	0	0	0	12.22	23.0822	369.315	71.9621	63.8154	172.437	181.942	1159.32	0	894.774	0.129807
SRR7559400	23.4993	95.1723	131.596	39.9489	25.8493	64.6232	0	25.8493	5.97151	0	0	0	0	0	149.354	88.4638	20.6799	782.388	234.372	290.667	605.46	642.224	406.539	5.97151	2813.61	0.162889
SRR7564472	107.285	632.11	869.876	373.08	446.536	942.366	729.729	161.41	0	0	0	0	0	0	807.25	117.784	127.36	1127.09	334.199	778.522	684.678	326.539	4262.39	0	4303.42	0.489473
SRR7564794	0	15.4255	12.8545	79.6982	0	11.5691	0	0	0	0	0	0	0	0	107.376	39.6267	48.5747	0	0	180.238	43.4616	54.9661	119.547	0	474.242	0.0629
SRR7566677	256.602	329.355	3289.62	315.591	680.34	1033.29	2932.74	654.778	84.7154	0	0	0	0	0	86.0133	2.96598	8.89793	14.8299	3.95464	12.8526	38.5577	56.3536	9492.31	84.7154	224.426	0.510875
SRR7565984	210.207	1130.91	807.196	16.8166	0	805.094	1429.41	182.88	0	0	0	0	0	0	705.578	269.522	184.064	1102.19	260.757	666.136	729.682	348.407	4582.52	0	4266.34	0.508173
SRR7557112	52.9688	0	351.654	0	0	567.943	579.714	183.919	152.001	0	0	0	0	0	162.2	0	52.1356	777.69	236.058	283.849	333.089	270.816	1736.2	152.001	2115.84	0.271153
SRR7560290	0	0	0	0	0	378.592	0	174.98	0	0	0	0	0	0	0	0	0	0	0	0	173.637	314.002	553.572	0	487.639	0.016803
SRR7558922	65.1494	18.0971	1630.55	0	0	285.934	542.912	77.8174	0	0	0	0	0	0	335.29	124.842	82.0391	624.21	210.448	203.314	431.597	253.251	2620.46	0	2264.99	0.677438
SRR7558969	27.6682	34.9494	981.495	29.1245	48.0554	87.3734	186.397	18.9309	0	0	0	0	0	0	0	0	0	0	0	0	21.2117	15.5552	1413.99	0	36.7669	0.249246
SRR7567746	148.912	70.6702	1070.15	78.242	0	805.135	643.604	184.247	0	0	0	22.7547	0	0	201.848	92.202	54.8228	588.1	261.654	433.599	787.455	872.181	3000.96	22.7547	3291.86	0.465108
SRR7561133	432.348	295.918	3187.85	48.0387	318.977	2031.08	1496.89	441.956	0	0	0	0	0	0	198.104	112.648	128.185	289.388	64.0926	291.33	299.099	134.012	8253.05	0	1516.86	0.555146
SRR7564991	225.057	151.045	2425.78	146.513	83.0746	879.08	1667.53	425.946	170.219	0	0	0	0	0	855.334	298.688	185.549	1378.79	410.319	635.09	764.823	481.22	6004.03	170.219	5009.82	0.614566
SRR7567950	360.196	265.991	881.094	77.5806	0	1873.02	717.62	351.883	1260.15	0	407.438	302.668	203.719	337.591	99.2653	51.1367	18.0482	69.1849	0	24.0643	162.434	297.796	4527.38	2511.56	721.93	0.424557
SRR7562277	0	0	0	0	0	957.742	292.077	224.152	0	0	0	0	0	8.1897	157.811	62.8569	49.4831	643.28	200.607	93.6166	349.056	299.573	1473.97	8.1897	1856.28	0.166206
SRR7567068	161.494	351.698	943.843	0	52.037	900.778	1984.58	558.051	0	0	0	0	0	0	150.456	52.5691	45.3182	221.153	152.269	105.138	217.527	130.516	4952.48	0	1074.95	0.402195
SRR7566523	0	84.6085	92.1854	85.8713	0	40.41	12.6281	0	0	0	0	0	0	0	0	0	0	0	0	0	0	0	315.703	0	0	0.048728
SRR7569246	270.13	671.607	2436.13	81.7824	111.522	1769.47	2173.43	468.39	321.001	243.259	205.642	175.548	140.438	160.501	119.479	87.1199	44.8045	557.567	176.729	116.99	609.839	256.381	7982.46	1246.39	1968.91	0.590657
SRR7557928	425.699	1931.07	1622.59	166.578	0	1412.83	2100.73	579.938	28.4646	0	0	0	0	0	0	0	0	706.583	169.58	0	351.722	568.407	8239.44	28.4646	1796.29	0.751323
SRR7562634	65.5637	343.066	385.759	436.075	271.403	747.121	2093.46	628.192	0	0	0	0	0	0	0	0	0	289.219	105.997	0	160.509	260.449	4970.64	0	816.174	0.152922
SRR7558403	7.90493	0	64.3687	0	0	128.737	345.558	222.467	0	0	15.0158	0	0	0	0	29.3572	27.0989	886.361	268.731	0	514.879	616.5	769.037	15.0158	2342.93	0.216701
SRR7561678	50.5713	483.236	427.046	402.697	228.507	265.967	161.079	50.5713	0	0	0	0	0	0	291.598	127.574	71.077	0	0	293.42	244.213	209.586	2069.68	0	1237.47	0.09101
SRR7559484	559.619	522.69	4263.9	482.92	335.203	2200.13	3100.63	661.884	0	0	0	0	0	0	102.662	7.03166	0	45.0026	0	30.9393	75.9419	9.84432	12127	0	271.422	0.637394
SRR7558140	79.3681	3.307	537.388	0	0	535.735	462.981	148.815	0	0	0	0	0	0	8.3489	0	21.7071	380.71	105.196	0	210.392	313.919	1767.59	0	1040.27	-
SRR7559048	130.458	579.106	617.289	703.2	443.875	1105.71	725.473	225.915	0	0	6.34205	0	0	0	1112.42	458.793	237.253	956.867	267.106	1054.28	1060.57	545.21	4531.03	6.34205	5692.49	0.310201
SRR7566557	127.437	697.08	1383.96	210.271	462.596	467.693	959.6	158.022	0	0	0	0	0	0	0	0	0	483.336	136.426	0	314.429	415.773	4466.66	0	1349.96	0.402838
SRR7564754	37.4033	18.7017	470.942	30.6027	0	300.927	467.541	105.409	0	0	0	0	0	0	0	28.1357	14.8954	569.335	167.159	47.9963	259.842	269.772	1431.53	0	1357.14	0.263602
SRR7565477	0	0	39.7974	0	0	0	0	0	0	0	39.1079	0	0	0	0	0	0	0	0	0	0	25.9823	39.7974	39.1079	25.9823	0.029732
SRR7557862	55.9447	91.7494	485.6	29.0913	53.707	1188.27	1038.33	445.32	0	0	0	0	0	0	124.245	49.698	0	40.662	24.849	49.698	45.18	187.497	3388.01	0	521.829	0.323874
SRR7567930	0	0	0	0	0	0	0	0	0	0	0	0	0	0	0	0	0	0	0	0	0	0	0	0	0	0.003746
SRR7563582	0	17.2923	966.925	0	12.9692	0	132.574	0	0	0	0	0	0	0	369.978	125.291	101.707	1479.91	455.47	288.907	1124.67	577.814	1129.76	0	4523.75	0.297434
SRR7564845	0	0	2032.66	0	955.125	425.884	1102.46	175.925	160.633	0	0	0	0	0	123.458	41.3947	24.6916	955.708	262.166	90.7778	399.422	509.808	4692.06	160.633	2407.43	0.440894
SRR7562767	0	9.15843	0	16.4852	31.1387	278.416	1908.62	529.357	9.19634	0	0	0	0	0	12.8519	0	20.1959	262.547	64.2597	14.6879	167.075	209.303	2773.17	9.19634	750.921	0.160929
SRR7566635	0	0	0	0	0	0	0	0	1307.06	461.167	479.002	440.784	264.98	366.895	40.7989	63.7482	66.2981	706.33	321.291	181.045	961.323	402.889	0	3319.89	2743.72	0.182775
SRR7564341	219.353	0	2002.48	15.3311	0	720.562	911.611	163.925	0	0	0	0	0	0	28.9069	16.8623	0	9.63562	7.22672	18.0668	75.8805	32.5202	4033.26	0	189.099	0.322577
SRR7567776	0	0	34.9975	0	0	0	0	0	0	0	0	0	0	0	0	0	0	0	0	0	0	0	34.9975	0	0	0.037616
SRR7562764	293.509	278.135	1913.4	106.222	192.878	855.37	999.329	283.726	201.11	0	0	0	0	0	158.45	50.4161	30.2496	352.912	125.32	80.6657	221.831	154.129	4922.57	201.11	1173.97	0.509213
SRR7563984	98.1051	752.139	1064.29	566.334	442.959	521.741	0	66.8899	0	0	0	0	0	0	160.858	36.9974	36.9974	0	0	114.209	83.6462	157.641	3512.46	0	590.349	0.124246
SRR7560297	8.8341	7.06728	97.1751	0	0	8.8341	102.476	0	0	22.7623	0	0	0	0	0	0	16.0291	0	0	60.5543	21.3721	30.2771	224.386	22.7623	128.233	0.147041
SRR7560095	0	0	400.032	0	0	57.1474	705.414	16.0727	0	0	0	0	0	0	1194.89	413.616	321.701	2055.71	622.192	717.642	1269.13	595.678	1178.67	0	7190.56	0.478652
SRR7566814	27.8073	261.117	212.285	134.967	0	264.508	215.676	75.2831	273.239	0	0	0	0	0	92.0278	24.1491	31.3286	11.0955	0	65.2679	75.7108	48.9509	1191.64	273.239	348.531	0.147977
SRR7562676	312.62	1648.5	2312.42	408.5	258.636	1039.38	1061.94	132.944	1126.38	0	0	0	0	0	475.36	241.239	145.535	222.256	61.694	449.259	552.082	488.015	7174.94	1126.38	2635.44	0.702753
SRR7562119	0	0	359.806	0	659.645	0	1248.08	119.935	394.353	0	0	0	0	0	668.831	274.964	167.208	2396.64	564.791	627.958	1270.78	843.47	2387.46	394.353	6814.64	0.628196
SRR7568057	242.206	1137.8	4989.16	198.552	1413.81	1104.01	2631.87	471.738	24.4604	0	83.453	69.0646	38.8488	24.4604	0	0	0	114.068	39.9239	0	29.9429	24.2395	12189.1	240.287	208.175	0.65677
SRR7557759	147.475	392.39	568.834	60.5703	0	658.373	919.088	468.761	0	0	0	0	0	0	47.3701	23.685	0	76.3185	0	28.9484	110.53	13.1584	3215.49	0	300.01	0.369887
SRR7558165	24.6967	97.5519	88.9081	4.93934	79.0294	86.4384	116.074	11.1135	0	0	0	0	0	0	0	0	0	0	0	0	0	0	508.752	0	0	0.070725
SRR7557923	61.4348	138.797	314.759	0	56.1256	131.971	141.073	22.7536	0	0	0	0	0	0	0	0	0	394.314	127.44	0	331.344	127.44	866.913	0	980.537	0.152507
SRR7563798	233.841	160.899	2449.96	81.5224	338.962	1038.34	615.709	220.969	0	0	0	0	0	0	84.0997	56.8241	61.37	868.272	181.837	234.115	363.674	404.588	5140.2	0	2254.78	0.422735
SRR7565190	48.4675	177.32	126.488	183.231	82.7493	150.131	570.97	24.8248	14.6653	30.5527	34.219	28.1085	0	42.7738	839.345	280.962	158.189	1060.1	292.767	842.887	831.081	498.177	1364.18	150.319	4803.51	0.198927
SRR7561169	116.299	69.1052	490.479	0	0	468.567	1149.51	638.802	0	0	0	0	0	0	6.86645	0	0	0	0	0	0	365.638	2932.76	0	372.505	0.249887
SRR7564158	357.062	365.878	2938.04	55.1021	0	2506.04	2453.15	628.164	0	0	0	0	0	0	0	0	0	37.6729	0	0	17.7284	359.001	9303.44	0	414.402	0.524995
SRR7564779	448.967	354.447	3644.9	0	0	1246.47	1335.08	528.717	0	0	0	0	0	0	15.1429	66.6287	69.6573	1429.49	381.601	9.08573	911.602	802.573	7558.59	0	3685.78	0.702241
SRR7560201	38.9619	92.7664	2090.96	44.5279	729.144	9.27664	1569.61	339.525	0	0	0	0	0	0	76.9219	34.798	0	512.812	153.844	18.3147	267.395	280.215	4914.77	0	1344.3	0.452523
SRR7566572	0	0	0	0	0	0	0	0	0	0	0	0	0	0	0	0	0	39.0412	20.1503	0	50.3758	9.44546	0	0	119.013	0.025322
SRR7559234	191.32	112.742	1475.9	78.5778	194.736	1226.5	550.045	300.646	47.4868	50.8787	67.8382	0	0	0	60.8869	57.5043	16.913	47.3565	0	0	43.9739	128.539	4130.46	166.204	355.174	0.434165
SRR7563433	184.234	359.257	2278.98	49.7433	106.856	1704.17	1169.89	326.095	0	0	0	0	0	0	241.821	106.401	87.0554	48.3641	0	276.643	210.868	106.401	6179.22	0	1077.55	0.317546
SRR7563569	16.1135	54.786	375.445	0	32.227	164.358	191.751	12.8908	0	0	0	0	0	0	226.803	79.381	45.3606	484.386	93.9611	132.842	293.224	95.5812	847.571	0	1451.54	0.20356
SRR7568234	431.097	3140.23	3179.62	1536.19	1013.19	2262.71	1982.61	477.052	329.989	115.164	0	0	0	19.9322	296.465	144.838	63.3665	977.655	264.781	289.675	631.402	375.673	14022.7	465.085	3043.86	0.691934
SRR7569094	0	0	0	0	0	583.287	839.645	102.255	20.0477	2.86396	0	0	0	12.8878	642.179	173.834	143.664	3202.28	942.438	370.654	1995.5	1360.5	1525.19	35.7995	8831.04	0.536035
SRR7557937	34.5247	208.164	448.822	128.96	104.59	124.898	153.33	0	0	0	0	0	0	0	535.664	162.898	151.905	304.809	82.948	509.68	407.744	300.811	1203.29	0	2456.46	0.168207
SRR7560422	0	0	274.68	0	0	11.2322	65.3513	23.4856	0	0	0	0	0	0	0	0	0	964.637	307.071	0	663.769	472.496	374.749	0	2407.97	0.239246
SRR7565399	10.1126	0	4.04503	0	0	466.189	429.784	199.218	100.631	0	0	0	0	0	0	0	0	762.102	208.565	4.94229	519.929	330.145	1109.35	100.631	1825.68	0.171239
SRR7559430	0	0	77.2872	0	0	0	942.246	32.8882	0	0	0	0	0	0	1798.96	594.698	312.216	3118.86	926.737	1653.59	1832	817.709	1052.42	0	11054.8	0.425596
SRR7561598	3.49339	7.86013	0	0	0	0	0	0	0	0	0	0	0	0	0	0	0	0	0	0	0	0	11.3535	0	0	0.025408
SRR7559756	172.315	78.4801	1206.2	98.9532	107.484	458.938	407.755	116.014	0	0	0	0	0	0	168.613	75.7039	56.7779	1452.14	476.59	49.8957	913.608	913.608	2646.14	0	4106.94	0.566007
SRR7557048	151.936	161.876	1016.69	235.714	186.015	765.361	637.564	264.113	142.745	0	0	0	0	0	280.334	100.524	83.534	519.61	113.266	162.82	404.927	692.341	3419.28	142.745	2357.36	0.416555
SRR7558344	152.213	525.827	990.154	0	0	1949.56	1815.8	578.102	0	0	0	0	0	0	15.5813	0	0	0	0	0	10.9069	10.9069	6011.65	0	37.3952	0.328234
SRR7569308	232.144	96.7265	926.156	0	0	1467.82	1414.63	558.596	0	0	0	0	0	0	0	0	0	0	0	0	0	25.3049	4696.07	0	25.3049	0.377042
SRR7567968	262.967	270.272	2320.44	0	70.6116	1336.75	2559.06	535.674	83.1171	0	0	0	0	0	601.619	213.478	121.294	931.539	208.626	361.457	453.64	373.586	7355.78	83.1171	3265.24	0.535456
SRR7557548	13.8677	0	508.481	0	0	27.7353	36.9804	27.7353	0	0	0	0	0	0	0	0	0	4040.5	1274.49	0	2327.33	1888.64	614.8	0	9530.95	0.796946
SRR7562609	305.641	2388.27	1938.69	597.067	357.174	1513.99	1691.69	278.987	0	0	0	0	0	0	727.293	279.181	161.818	1123.84	325.415	647.273	675.724	268.511	9071.51	0	4209.05	0.648774
SRR7565127	36.3742	233.126	580.334	104.163	0	145.497	565.454	33.0675	0	0	0	0	0	0	340.245	112.345	94.6907	887.525	303.331	200.616	569.749	351.479	1698.01	0	2859.98	0.307721
SRR7567062	1262.43	4040.68	4125.51	161.85	3501.55	2937.86	3542.85	293.563	0	0	0	0	0	0	0	51.2752	0	47.9312	63.5367	120.385	140.449	67.9954	19866.3	0	491.573	0.828202
SRR7564917	155.808	809.469	1219.68	258.056	440.643	931.194	1884.3	628.099	11.3216	0	0	0	0	12.5796	0	0	0	0	0	0	18.6838	553.039	6327.25	23.9012	571.723	0.369128
SRR7567795	0	0	0	0	0	0	0	0	0	0	0	0	0	0	0	0	0	0	0	0	0	0	0	0	0	0.022357
SRR7568597	0	146.013	307.037	19.1045	25.9276	151.472	0	0	0	0	0	0	0	0	83.3739	44.9955	29.1147	0	0	124.399	67.4932	31.7615	649.554	0	381.138	0.033138
SRR7564380	270.7	10.828	1754.13	9.02332	0	696.6	2887.46	570.274	0	0	0	0	0	0	0	18.2585	21.9102	443.681	125.983	14.6068	248.315	124.158	6199.02	0	996.912	0.421064
SRR7565509	56.5272	301.478	2377.04	53.6283	988.501	207.266	1458.11	197.12	294.534	0	0	0	0	0	38.9295	4.3255	8.651	754.079	250.879	18.7438	380.644	654.592	5639.67	294.534	2110.84	0.489908
SRR7559294	1349.15	3239.9	4363.87	1123.97	887.138	3500.02	2201.35	438.716	0	0	0	0	0	246.041	0	0	17.913	197.043	43.7874	0	65.6812	179.13	17104.1	246.041	503.556	0.808956
SRR7560103	244.374	23.2738	4054	48.0021	816.036	958.588	2048.09	277.83	0	0	0	5.77007	0	0	42.4351	0	0	280.95	81.9436	0	166.814	203.396	8470.19	5.77007	775.538	0.637168
SRR7561766	93.5387	124.718	576.198	0	199.549	108.505	256.92	62.3591	0	0	0	0	0	0	63.3534	53.6067	23.1484	242.449	130.362	95.0301	183.968	292.4	1421.79	0	1084.32	0.214867
SRR7568865	409.564	206.851	3756.41	256.495	133.763	1556.9	1783.05	463.346	113.307	0	0	0	0	0	0	0	9.81992	8.41707	0	0	32.2655	108.019	8566.38	113.307	158.522	0.590929
SRR7563658	0	0	18.2714	0	0	534.854	827.196	149.493	318.066	0	0	0	0	0	590.686	91.0021	54.6012	2548.06	752.835	236.605	2091.39	1659.55	1529.81	318.066	8024.73	0.503397
SRR7568176	329.099	570.967	1252.95	0	549.159	1350.1	1306.48	384.61	136.495	0	0	0	0	0	441.367	129.814	77.8883	920.68	223.679	219.685	493.293	523.25	5743.37	136.495	3029.66	0.461546
SRR7564280	21.7735	0	113.222	0	0	301.926	214.832	75.4816	0	12.7516	0	0	0	7.08421	286.649	130.801	73.7495	1829.82	560.774	194.81	1068.67	839.074	727.236	19.8358	4984.35	0.425503
SRR7561508	40.8707	325.626	529.31	42.8808	148.743	164.823	131.992	13.4002	7.97328	0	0	0	0	29.2354	0	0	0	10.3949	0	8.44587	9.74523	16.2421	1397.65	37.2086	44.8281	0.059539
SRR7565864	0	0	0	0	40.1314	85.4974	73.2835	160.526	0	0	0	0	0	0	27.0988	11.8557	20.3241	492.86	176.142	0	281.15	660.534	359.438	0	1669.96	0.231203
SRR7569267	791.868	398.803	4280.68	7.17272	1169.15	1638.25	2810.27	642.676	117.098	0	0	0	0	0	253.296	81.1117	73.9967	368.56	116.687	113.841	200.645	196.376	11738.9	117.098	1404.51	0.728894
SRR7556873	66.6301	608.362	234.654	0	0	489.587	1294.94	272.314	0	0	0	0	0	0	0	0	0	79.5686	28.4174	0	213.13	150.612	2966.49	0	471.728	0.352649
SRR7567556	570.168	2773.79	4449.62	0	0	2866.25	3736.91	749.308	0	0	0	0	0	0	126.925	32.2049	34.0993	174.285	22.7329	71.9875	212.174	92.8259	15146	0	767.235	0.896241
SRR7563277	0	0	276.344	17.107	0	0	107.906	6.57961	0	0	0	0	0	0	43.4507	44.7674	38.1839	616.21	258.071	0	484.541	251.487	407.936	0	1736.71	0.216595
SRR7559663	419.711	908.824	3516.32	1052.58	213.161	1692.07	1895.31	287.519	0	0	103.422	93.4137	93.4137	0	1229.69	415.46	417.128	240.266	93.4368	1458.28	1223.02	647.383	9985.5	290.25	5724.67	0.770364
SRR7563356	0	113.722	583.19	58.319	64.1508	1354.46	1010.38	651.714	0	0	0	0	0	0	115.447	59.2036	19.2412	296.018	78.4447	162.81	192.412	424.786	3835.93	0	1348.36	0.286058
SRR7563624	759.765	2162.7	7221.53	0	0	4257.69	5282.62	697.705	0	0	0	0	0	0	0	29.3196	0	164.923	82.4614	69.634	80.6289	49.4768	20382	0	476.443	0.972513
SRR7560744	183.382	822.599	639.217	1608.52	0	565.864	1037.42	130.987	0	0	0	0	0	0	251.022	0	46.106	0	0	61.4747	0	297.128	4987.99	0	655.73	0.709552
SRR7557229	227.902	890.064	1426.37	30.6137	215.43	1348.14	1437.71	353.758	3.40576	0	0	0	0	0	176.789	67.294	28.5144	1036.78	272.598	79.8404	563.445	337.611	5929.98	3.40576	2562.88	0.489817
SRR7566896	323.735	198.517	2518.11	59.555	145.07	1078.1	1411	372.6	435.135	0	0	0	0	0	1246.71	418.684	295.725	1816.37	705.071	826.474	1252.94	876.28	6106.68	435.135	7438.26	0.658012
SRR7564567	107.885	0	1053.4	0	0	803.684	747.923	281.229	32.8232	0	0	0	0	0	0	14.6366	0	534.234	157.343	0	359.815	382.99	2994.12	32.8232	1449.02	0.399968
SRR7564546	51.3345	100.225	129.559	7.3335	102.669	542.679	849.464	330.008	203.414	0	0	0	0	0	119.688	28.7252	0	912.026	248.952	142.429	503.888	478.754	2113.27	203.414	2434.46	0.315018
SRR7559095	33.1745	301.681	381.507	52.8719	132.698	695.629	843.877	335.892	79.5576	0	0	0	0	0	240.539	111.018	78.1239	340.25	102.795	269.322	293.992	354.641	2777.33	79.5576	1790.68	0.212231
SRR7569992	0	0	51.9315	0	0	1021.32	903.032	385.159	165.424	0	0	0	0	0	143.881	45.5859	0	806.301	247.874	276.365	531.361	377.509	2361.44	165.424	2428.88	0.280799
SRR7564018	34.953	133.57	1426.83	792.684	99.8658	133.57	637.893	19.9732	0	0	0	0	0	0	1814.13	626.744	445.576	0	0	1362.43	1064.97	679.38	3279.34	0	5993.24	0.543637
SRR7568827	317.321	301.455	591.01	59.4977	150.727	797.269	1876.16	690.173	269.494	0	172.959	0	0	0	0	0	12.6666	730.438	147.776	25.3331	662.883	350.441	4783.61	442.453	1929.54	0.579742
SRR7565252	254.383	423.497	1495.03	271.436	180.484	1178.12	2066.33	500.239	0	0	0	0	0	0	0	0	0	8.68577	0	0	0	137.525	6369.52	0	146.211	0.383796
SRR7558010	23.0249	0	663.117	239.459	131.242	218.737	686.142	0	0	0	565.641	0	0	0	1592.46	619.034	294.559	3072.16	998.739	1429.07	1914.63	1056.27	1961.72	565.641	10976.9	0.580458
SRR7557543	227.853	299.057	1495.28	0	242.093	1940.31	1068.06	551.83	0	0	0	0	0	0	0	0	0	370.777	93.1421	0	200.614	173.746	5824.48	0	838.279	0.380347
SRR7562922	76.4918	20.3978	441.103	453.851	71.3923	286.844	875.831	181.031	0	0	0	0	0	0	556.81	177.109	70.0791	740.29	219.156	578.471	581.02	351.67	2406.94	0	3274.61	0.38751
SRR7560498	355.167	50.7382	3851.49	0	0	1487.55	2096.41	274.447	334.788	0	21.0706	0	37.4588	0	216.902	82.1946	52.5132	755.733	223.752	136.991	488.601	399.557	8115.8	393.318	2356.24	0.745677
SRR7569039	0	14.7778	0	319.2	0	39.4074	117.237	6.89629	88.854	0	0	0	0	0	121.904	38.6998	22.2524	169.312	40.6348	137.384	68.6922	92.8796	497.518	88.854	691.759	0.149429
SRR7566589	101.816	132.361	945.194	40.7265	246.056	293.57	456.476	302.055	0	0	0	0	0	0	273.32	85.9496	41.2558	469.285	163.304	347.236	555.234	362.707	2518.25	0	2298.29	0.426337
SRR7557352	0	0	0	0	0	0	10.0156	0	284.142	0	0	0	0	0	0	0	0	1662.9	546.059	0	713.746	1274.85	10.0156	284.142	4197.56	0.280646
SRR7562484	393.485	280.745	3833.16	68.5282	172.426	1443.51	1151.72	384.642	0	0	0	0	0	0	86.7808	117.933	89.006	487.308	120.158	218.065	411.653	220.29	7728.22	0	1751.19	0.562364
SRR7559782	262.481	474.853	1095.26	35.7929	570.3	584.617	937.774	83.5168	0	0	0	0	0	0	561.684	200.772	167.31	936.937	284.427	344.181	540.173	327.45	4044.6	0	3362.93	0.429535
SRR7558383	144.579	113.598	452.916	0	22.1294	1233.35	1413.33	417.509	0	0	0	0	0	0	0	0	0	46.2458	11.9344	8.9508	107.41	180.508	3797.41	0	355.048	0.335881
SRR7568873	0	0	5.37244	0	0	508.233	666.183	340.613	0	0	0	0	0	0	8.26942	0	0	143.681	26.8756	16.5388	77.5258	76.4921	1520.4	0	349.383	0.104427
SRR7562912	568.236	1411.12	2513.5	7.57647	0	2424.47	1687.66	572.024	122.538	0	5.74398	0	0	0	237.174	53.1269	20.8713	362.401	104.356	96.7669	220.097	229.584	9184.58	128.282	1324.38	0.707728
SRR7564113	109.039	440.829	247.674	0	0	1151.14	828.696	177.578	419.596	0	0	0	0	0	0	0	0	785.425	205.229	0	507.671	620.316	2954.95	419.596	2118.64	0.45149
SRR7559841	663.442	2554.08	4614.87	1289.07	689.223	2505.95	3348.15	397.034	0	10.0873	0	0	0	0	744.605	215.587	172.47	757.871	253.729	280.263	759.53	348.256	16061.8	10.0873	3532.31	0.844573
SRR7562405	205.861	171.675	1637.23	26.7545	120.395	595.288	1086.53	341.12	0	0	0	0	0	0	39.0601	20.6789	15.3177	63.5684	22.2107	40.5919	41.3578	101.863	4184.85	0	344.648	0.353971
SRR7563548	216.365	680.475	1735.87	741.586	284.082	919.963	1017.41	315.463	0	0	191.116	0	0	0	547.79	222.169	137.371	900.546	391.763	330.709	630.891	449.425	5911.22	191.116	3610.66	0.553983
SRR7560265	115.264	0	477.233	0	341.748	99.0866	497.455	97.0644	0	0	0	0	0	0	114.018	41.2824	29.4875	446.244	96.3257	121.881	255.558	292.909	1627.85	0	1397.71	0.346739
SRR7557918	134.602	1054.38	1115.7	1758.8	656.558	649.08	1039.43	139.089	160.917	0	248.825	74.4986	0	0	1580.37	575.231	358.763	0	0	1026.33	1226.15	1374.5	6547.63	484.241	6141.35	0.500433
SRR7565449	13.8247	0	2734.78	15.0815	1154.99	738.994	1519.46	295.346	205.196	0	0	0	0	0	456.814	160.133	105.514	918.594	192.408	247.027	450.608	487.848	6472.48	205.196	3018.95	0.521214
SRR7567272	481.092	129.798	4840.63	13.561	6.45761	2120.03	1657.02	491.424	136.784	55.6086	0	0	0	89.485	0	0	0	11.3624	0	0	3.78746	30.9309	9740.02	281.878	46.0808	0.684042
SRR7569131	0	123.116	78.3464	47.9672	0	89.5388	1039.29	172.682	135.958	0	0	0	0	0	39.9471	68.709	31.9577	2257.81	647.143	210.921	1176.04	1148.88	1550.94	135.958	5581.41	0.506622
SRR7567270	13.6401	158.566	2063.06	54.5603	39.2152	23.8701	421.137	0	0	0	0	0	0	0	692.848	242.415	145.777	935.263	281.726	343.967	671.555	363.623	2774.05	0	3677.17	0.514107
SRR7561127	225.273	738.067	1794.78	592.825	400.157	1261.23	1067.08	329.018	600.271	194.162	435.752	340.894	229.733	112.643	59.2023	40.9862	34.9142	323.335	185.197	141.175	567.734	308.155	6408.44	1913.46	1660.7	0.492578
SRR7561551	128.629	359.273	180.376	557.391	298.655	1391.26	545.563	616.53	0	0	0	0	0	0	143.54	0	47.3532	124.302	16.2777	66.5905	108.025	266.362	4077.67	0	772.45	0.149479
SRR7564036	83	0	640.701	46.5965	91.7368	266.474	2006.56	569.351	54.5834	0	0	0	0	0	69.5816	36.2404	27.5427	252.233	81.1786	42.0389	146.411	123.217	3704.42	54.5834	778.444	0.242024
SRR7560883	0	0	0	0	0	0	0	0	0	0	0	0	0	0	0	0	0	0	0	6.25203	0	0	0	0	6.25203	0.024845
SRR7569504	187.78	658.177	3397.1	248.476	569.029	876.304	1724.16	288.308	221.175	86.5466	184.633	100.009	115.395	38.4651	246.754	139.636	57.3846	801.471	269.708	296.487	853.117	654.184	7949.33	746.224	3318.74	0.790581
SRR7567752	111.588	708.1	597.89	16.5315	23.4197	396.757	745.296	159.805	0	0	0	0	0	4.17971	4.1544	0	0	13.848	0	0	4.1544	16.6176	2759.39	4.17971	38.7744	0.287171
SRR7563997	519.128	1282.93	3482.84	472.321	372.325	2048.85	3046.69	678.696	0	0	0	0	0	0	0	0	0	165.487	28.307	0	130.648	67.5012	11903.8	0	391.943	0.594658
SRR7566881	249.558	274.723	1486.86	0	0	1010.81	1390.39	484.436	263.823	0	0	0	0	0	0	0	0	867.042	290.448	0	634.683	477.626	4896.79	263.823	2269.8	0.483833
SRR7561287	276.933	736.84	627.056	0	676.508	679.475	768.49	72.2004	0	0	0	0	0	0	80.1672	27.7121	23.7532	145.489	0	34.6402	66.3111	38.599	3837.5	0	416.672	0.186931
SRR7565619	451.523	368.802	3115.86	46.531	946.131	1008.17	1516.57	292.973	0	0	0	0	0	0	206.063	76.1914	48.4854	429.442	152.383	212.99	360.178	282.254	7746.56	0	1767.99	0.554842
SRR7563282	33.4682	0	19.6872	0	21.6559	68.9051	177.184	29.5307	89.187	0	0	0	0	0	349.533	101.54	85.9187	564.33	144.5	197.223	353.438	212.844	350.432	89.187	2009.33	0.247376
SRR7564904	29.668	103.414	38.1446	109.348	89.8518	980.741	1353.71	408.571	109.306	0	0	0	0	0	74.68	20.9775	13.4256	558.002	167.82	93.9794	340.675	281.099	3113.45	109.306	1550.66	0.259917
SRR7564768	84.0447	453.841	621.931	41.3758	125.421	744.765	919.319	431.86	34.9313	0	0	0	0	0	0	0	0	131.195	52.4782	0	81.3412	291.254	3422.56	34.9313	556.269	0.293773
SRR7565657	7.01474	0	13.1526	0	16.66	0	4.38421	0	0	0	0	0	0	0	0	0	0	0	0	0	0	20.3954	41.2116	0	20.3954	0.041113
SRR7566041	0	124.584	83.4843	83.4843	93.7593	205.5	1894.45	498.337	141.23	0	0	0	0	0	339.207	96.5626	75.5169	1406.35	347.873	434.532	789.832	464.243	2983.6	141.23	3954.11	0.31592
SRR7561584	438.776	372.046	5397.86	238.585	170.026	1975.41	1310.84	413.181	0	0	0	0	0	0	227.023	77.7848	51.5551	136.576	27.1342	187.226	266.82	449.524	10316.7	0	1423.64	0.731904
SRR7561522	47.9427	567.936	701.93	0	158.58	470.822	770.771	65.1529	0	0	69.7209	0	0	29.156	481.338	179.547	95.5036	1424.91	407.482	416.396	741.108	482.611	2783.13	98.877	4228.9	0.403918
SRR7565026	237.45	1525.05	1096.79	125.792	0	1086.9	1447.31	214.836	0	0	0	0	0	0	39.6077	0	63.6552	0	0	24.0475	32.5349	42.4368	5734.13	0	202.282	0.46385
SRR7561717	69.6864	423.186	675.324	430.788	392.778	305.353	1131.45	69.6864	343.933	0	0	0	0	0	1619.89	612.272	324.748	2429.84	700.84	1521.05	1621.17	852.304	3498.26	343.933	9682.12	0.546906
SRR7558561	79.9503	384.523	477.798	473.039	344.548	303.621	2815.39	659.59	0	0	0	0	0	0	0	0	0	156.239	45.8425	0	87.9427	82.3294	5538.46	0	372.353	0.179849
SRR7564829	212.092	326.736	1404.39	0	0	2178.24	1740.68	536.917	0	0	0	0	0	0	0	0	9.61989	0	0	0	0	388.643	6399.06	0	398.263	0.43903
SRR7566808	504.46	1254.48	2428.88	0	440.401	923.508	1916.41	645.922	0	0	0	0	0	0	106.249	0	0	65.384	19.0703	0	0	73.557	8114.06	0	264.26	0.705179
SRR7563276	0	0	11.9155	0	0	0	2615.45	0	0	0	0	0	0	0	3920.84	1078.81	1122.31	507.505	124.701	3538.04	2482.43	1769.02	2627.36	0	14543.6	0.925263
SRR7569438	124.595	43.1292	1458.41	343.436	196.477	515.953	198.075	86.2584	0	0	0	0	0	0	408.277	174.976	127.992	772.81	233.301	549.229	818.174	882.979	2966.33	0	3967.74	0.34958
SRR7567781	0	0	2.4463	0	0	606.683	616.469	357.16	0	0	0	0	0	0	117.511	29.0749	18.1718	517.291	182.929	104.185	403.414	324.669	1582.76	0	1697.25	0.198017
SRR7561613	308.694	1259.55	1299.56	0	0	1520.6	2048.43	464.947	91.6824	0	0	0	0	0	0	17.5059	0	0	0	0	95.3097	120.596	6901.79	91.6824	233.411	0.535497
SRR7561307	65.2189	72.4654	228.266	0	52.5374	452.909	527.186	152.177	265.458	0	0	0	0	0	0	0	0	1554.02	428.695	35.7246	1007.43	839.528	1550.76	265.458	3865.4	0.433634
SRR7562842	0	0	0	0	0	0	1307.19	398.699	156.353	0	0	0	0	0	0	0	0	708.81	252.801	53.2213	495.925	342.309	1705.89	156.353	1853.07	0.173594
SRR7559469	11.7403	0	229.774	0	0	58.7015	0	16.7718	0	0	0	0	0	0	60.639	27.0417	25.4028	0	0	65.5557	63.0974	25.4028	316.988	0	267.14	0.060838
SRR7569702	70.4868	27.5818	505.666	0	47.502	654.301	556.233	254.365	0	0	0	0	0	0	742.612	365.013	143.173	224.986	70.7999	863.759	785.092	465.706	2116.14	0	3661.14	0.362722
SRR7564306	3.52711	0	6.34879	119.216	0	0	0	0	0	0	0	0	0	0	0	0	0	0	0	0	0	0	129.092	0	0	0.045314
SRR7558234	362.659	284.51	4583.91	192.93	139.202	1666.76	1666.76	412.723	0	0	0	0	0	0	236.455	86.861	76.0034	16.8896	31.3665	182.167	194.231	364.334	9309.46	0	1188.31	0.608798
SRR7566153	0	0	0	667.223	0	0	542.239	24.9968	0	0	0	0	0	0	1001.38	295.205	248.898	2155.19	640.575	551.821	1213.62	972.439	1234.46	0	7079.13	0.549098
SRR7563112	418.431	1182.36	2456.84	0	117.084	1748.58	2464.52	769.683	115.52	0	0	0	0	0	0	0	0	14.1572	16.1797	0	123.37	32.3594	9157.51	115.52	186.066	0.665262
SRR7558065	371.041	2079.92	4447.26	266.522	648.015	240.393	313.556	219.489	0	0	0	0	0	0	2659.12	809.52	681.431	0	0	3176.6	2326.09	911.991	8586.2	0	10564.7	0.810841
SRR7560345	242.765	648.294	1922.81	146.211	242.765	871.748	1936.6	728.296	0	0	0	0	0	0	0	0	0	0	0	0	0	390.043	6739.5	0	390.043	0.432367
SRR7560813	73.3959	371.174	283.099	0	92.2692	1050.61	1507.76	660.563	0	0	0	0	0	0	0	0	0	10.6597	0	0	0	319.791	4038.87	0	330.45	0.346068
SRR7560440	482.031	186.239	3957.98	320.833	120.508	1770.06	2155.06	353.698	0	0	0	0	0	0	170.259	52.5099	47.7362	0	0	81.1516	157.53	147.982	9346.4	0	657.169	0.590976
SRR7562760	0	0	0	1477.12	0	0	1909.33	0	0	0	0	0	0	0	2675.83	974.21	683.571	2268.29	672.205	1836.39	2185.48	1355.78	3386.45	0	12651.7	0.787423
SRR7557106	0	0	0	0	0	0	0	0	0	0	0	0	0	0	0	0	0	0	0	0	0	0	0	0	0	0.008915
SRR7563444	84.7113	0	950.914	22.6692	256.52	933.017	382.99	215.954	0	0	0	0	0	0	53.954	46.2463	17.9847	74.5079	0	51.3847	93.7771	84.7848	2846.78	0	422.639	0.309384
SRR7561322	186.068	1278.46	1113.4	1173.43	657.239	768.279	120.044	139.551	0	0	0	0	0	0	220.701	73.5669	64.5587	40.5369	91.5833	220.701	318.289	153.139	5436.47	0	1183.08	0.237645
SRR7566559	83.6544	412.151	414.191	412.151	108.139	818.181	1124.23	244.842	463.146	0	0	0	0	0	0	12.3978	0	1500.14	450.455	245.89	843.053	700.478	3617.54	463.146	3752.41	0.450764
SRR7567364	236.008	0	2608.74	0	0	1736.35	1475.05	360.334	0	0	0	0	0	0	618.121	212.222	103.02	2385.95	640.785	379.114	1403.13	914.819	6416.48	0	6657.16	0.665312
SRR7566833	16.3915	0	89.523	16.3915	0	40.3484	489.224	108.436	411.35	0	0	0	0	0	75.6224	97.9373	45.8694	2330.66	675.643	192.155	1170.29	1027.72	760.315	411.35	5615.9	0.628959
SRR7560299	0	0	0	0	0	0	12.6256	0	0	0	0	0	0	0	0	0	0	0	0	0	0	21.8086	12.6256	0	21.8086	0.016299
SRR7563885	353.97	299.201	2979.84	296.158	204.876	1519.33	2226.26	632.885	0	0	0	0	0	0	7.12222	0	11.1921	183.143	0	0	110.903	244.19	8512.51	0	556.551	0.570181
SRR7564762	337.733	206.226	2122.04	16.4383	953.423	135.99	1289.66	171.855	0	0	0	0	0	0	15.1326	42.3713	52.9641	0	0	28.7519	0	27.2387	5233.37	0	166.458	0.337599
SRR7564076	185.037	89.6572	1117.85	59.1356	152.608	698.182	1657.71	625.693	0	0	0	0	0	0	134.639	128.869	9.61709	0	0	98.0944	319.288	159.644	4585.87	0	850.151	0.457192
SRR7557988	40.8459	235.885	1658.34	159.299	120.495	154.193	110.284	12.2538	110.265	0	0	0	0	48.5571	715.192	246.899	255.061	0	0	899.856	562.155	1490.58	2491.6	158.822	4169.74	0.33744
SRR7565024	0	0	112.752	0	0	353.433	0	86.7321	0	0	0	0	0	0	0	0	0	56.7626	81.9904	0	189.209	130.344	552.917	0	458.305	0.132447
SRR7565420	124.969	0	754.123	0	262.866	511.367	1321.51	287.285	99.2986	0	0	0	0	0	190.476	57.7199	34.6319	757.573	271.283	111.111	424.241	396.824	3262.12	99.2986	2243.86	0.39515
SRR7568815	407.147	1690.63	1496.75	0	0	1547.16	2233.49	721.231	0	0	0	0	0	0	0	0	0	384.622	151.394	0	581.025	286.421	8096.4	0	1403.46	0.641715
SRR7566218	0	0	6.45473	16.1368	0	1387.77	406.648	313.054	0	0	0	0	0	0	129.851	52.5844	37.5603	365.945	148.095	86.9252	183.509	96.5836	2130.06	0	1101.05	0.094526
SRR7563435	0	0	0	0	0	0	0	0	0	0	0	0	0	0	0	0	0	0	0	0	0	0	0	0	0	0.022196
SRR7558558	188.479	48.7446	1577.7	24.3723	25.9971	674.3	1506.21	242.098	163.005	0	0	0	6.45563	0	389.275	151.206	136.729	1434.85	501.875	302.412	815.547	717.424	4287.9	169.46	4449.32	0.527127
SRR7569385	424.593	406.052	2618.01	5.56235	713.835	823.228	1750.29	454.259	232.353	0	0	0	0	0	0	0	0	527.83	208.105	5.67559	312.158	204.321	7195.83	232.353	1258.09	0.598416
SRR7567281	33.265	305.622	1045.77	0	268.199	120.585	1320.2	153.85	0	0	0	0	0	0	374.439	106.375	70.2074	1155.23	321.252	425.499	544.639	429.754	3247.49	0	3427.4	0.53106
SRR7566875	401.044	646.298	3374.94	237.542	414.926	1420.62	1468.44	422.639	124.503	87.7904	148.446	73.4247	49.4819	60.6552	0	9.59122	0	185.43	52.7517	0	94.3136	52.7517	8386.45	544.301	394.838	0.551988
SRR7567478	300.591	224.014	2255	243.444	137.152	1730.4	1993.27	581.752	0	0	22.6219	0	0	28.2774	0	0	0	11.5502	18.4803	0	9.24016	473.558	7465.62	50.8992	512.829	0.443109
SRR7557011	0	0	21.8178	0	0	172.984	1218.68	428.563	165.093	0	0	0	0	0	0	72.7816	44.9078	795.952	249.316	0	422.753	263.253	1842.04	165.093	1848.96	0.179467
SRR7559259	36.9453	0	150.09	170.872	157.018	122.381	496.453	41.5635	337.176	0	0	0	0	0	830.769	270.593	287.209	1046.77	275.341	519.824	750.066	318.066	1175.32	337.176	4298.64	0.194573
SRR7567586	45.7893	393.157	497.367	0	0	333.157	2106.31	473.683	0	0	0	0	0	0	222.359	78.8508	59.9266	1390.93	372.176	151.394	820.048	594.535	3849.46	0	3690.22	0.44724
SRR7562292	20.9935	262.418	361.087	23.0928	0	10.4967	369.485	35.6889	0	0	0	0	0	0	733.358	277.949	194.564	1962.75	620.041	538.794	1684.8	917.232	1083.26	0	6929.49	0.484921
SRR7568290	0	0	39.5264	0	0	0	0	0	0	0	0	0	0	0	0	0	0	0	0	0	0	20.9096	39.5264	0	20.9096	0.035932
SRR7560157	19.5379	0	470.414	0	70.6372	485.443	1743.39	535.039	100.018	0	0	0	0	0	40.2905	0	17.9069	332.769	137.286	92.5188	244.727	241.743	3324.46	100.018	1107.24	0.277729
SRR7565796	406.384	449.644	3163.24	197.948	697.408	1246.68	2724.09	677.744	0	0	0	58.2084	0	0	0	6.6797	22.711	58.7813	81.4923	0	157.641	439.524	9563.14	58.2084	766.829	0.497938
SRR7560816	308.349	97.7163	2577.54	0	0	1748.04	1346.31	490.753	210.49	134.54	86.8001	119.35	75.9501	125.86	0	0	0	82.5873	184.735	10.8668	67.3739	152.135	6568.71	752.991	497.697	0.538602
SRR7562376	0	0	173.528	0	0	163.395	311.59	63.3313	0	0	0	0	0	0	251.437	103.827	83.8123	1117.08	330.245	135.1	379.032	441.578	711.843	0	2842.11	0.281488
SRR7565685	0	0	0	0	0	494.004	482.288	80.056	264.9	0	0	0	0	0	97.2608	24.792	0	1180.48	478.676	76.283	814.321	861.998	1056.35	264.9	3533.81	0.32635
SRR7563312	0	0	0	0	0	0	0	0	0	0	0	0	0	0	0	0	3.71251	0	0	0	0	0	0	0	3.71251	0.011225
SRR7561892	347.471	0	3525.52	0	0	1098.14	1678.35	306.495	0	0	0	0	0	0	72.9437	25.3717	19.0288	1059.27	306.046	36.4719	761.152	442.42	6955.97	0	2722.7	0.684225
SRR7564850	39.0777	295.428	223.525	87.5341	214.146	92.2234	1381.79	18.7573	0	0	0	0	0	0	2137.1	721.192	609.042	2588.82	739.884	1562.32	1700.95	973.532	2352.48	0	11032.8	0.593074
SRR7561003	0	10.8741	0	0	0	0	132.043	54.3706	0	0	0	0	0	0	0	0	0	472.828	160.202	0	272.187	321.959	197.288	0	1227.18	0.151292
SRR7568296	35.4212	0	77.0027	0	0	418.895	1960.49	605.241	15.3798	0	0	0	0	0	29.7179	0	6.2564	98.5383	21.8974	0	73.5127	51.6153	3097.05	15.3798	281.538	0.179513
SRR7563147	299.945	689.159	1294.4	512.406	151.758	1794.31	1281.91	507.05	0	0	0	0	0	0	84.6654	55.2166	5.52166	441.732	139.882	90.187	217.185	167.49	6530.94	0	1201.88	0.441893
SRR7566344	53.7723	388.627	771.144	361.741	249.308	265.195	161.317	50.1061	0	0	0	0	0	0	236.7	143.454	83.6818	0	0	306.036	271.368	352.659	2301.21	0	1393.9	0.234989
SRR7563598	322.605	1297.29	2141.55	0	0	2050.03	2116.38	507.932	303.057	0	0	0	0	0	630.12	199.964	165.087	1678.77	478.984	388.303	1018.42	1157.93	8435.79	303.057	5717.58	0.667018
SRR7567035	66.4367	526.748	161.346	9.49095	287.892	275.238	317.947	101.237	129.657	0	0	0	0	0	67.3183	23.4831	0	720.149	184.734	0	414.868	576.119	1746.34	129.657	1986.67	0.405899
SRR7560989	115.991	0	311.846	0	173.036	511.503	1452.74	380.3	68.2695	0	0	0	0	0	52.3646	34.9097	32.9703	389.825	124.123	13.576	250.186	285.096	2945.42	68.2695	1183.05	0.360998
SRR7559510	0	0	164.563	0	0	0	21.5499	0	0	0	0	0	0	19.968	0	0	0	234.753	143.685	0	240.824	386.533	186.112	19.968	1005.8	0.195121
SRR7567166	118.634	440.05	775.261	51.0403	33.1072	408.323	1121.51	146.224	0	0	23.9143	0	0	0	285.445	84.9372	69.6206	2169.38	682.282	129.494	1322.79	795.068	3094.15	23.9143	5539.02	0.563029
SRR7569862	253.759	537.969	1684.96	121.804	188.797	416.165	1315.49	170.526	484.09	94.3566	0	0	0	116.92	582.025	189.88	140.346	1913.25	691.412	596.472	1723.37	1089.75	4689.47	695.367	6926.51	0.637149
SRR7560229	372.707	2071.07	1680.36	242.472	0	1447.42	2005.42	272.119	87.1257	0	0	0	0	29.7771	29.9005	24.5611	13.8824	0	0	80.0907	0	48.0544	8091.56	116.903	196.489	0.610105
SRR7567425	0	0	173.32	0	0	351.892	919.12	339.637	177.053	0	0	0	0	0	61.056	0	34.8891	903.629	200.613	151.768	336.68	354.125	1783.97	177.053	2042.76	0.3015
SRR7560408	8.00525	0	54.2578	0	0	506.11	169	88.0577	55.8295	0	0	0	0	0	190.922	54.0346	39.6254	379.143	222.442	219.741	293.588	201.729	825.43	55.8295	1601.23	0.15275
SRR7561283	0	0	0	0	0	0	319.683	369.633	0	0	0	0	0	0	86.4886	35.9009	19.5823	567.887	172.977	62.0107	256.202	820.826	689.316	0	2021.87	0.210437
SRR7556880	34.4232	0	442.911	0	0	134.25	114.744	42.4552	0	0	0	0	0	0	0	0	0	0	16.1231	0	63.3407	11.5165	768.784	0	90.9802	0.102192
SRR7562386	0	6.43839	0	0	0	64.3839	587.182	66.9593	262.077	0	0	0	0	0	147.7	55.0745	0	533.221	305.413	43.8092	700.948	499.425	724.963	262.077	2285.59	0.270032
SRR7562918	371.548	0	3373.57	45.5887	0	1869.14	1369.94	366.989	188.436	0	0	0	0	0	397.723	140.107	79.0926	1003.35	318.63	286.993	655.339	386.424	7396.77	188.436	3267.65	0.674126
SRR7563403	0	0	76.7384	0	0	0	0	0	0	0	0	0	0	0	0	0	0	0	0	0	0	0	76.7384	0	0	0.047108
SRR7567498	153.68	434.945	3989.89	295.762	1744.13	582.826	2274.76	289.963	0	0	0	0	0	0	285.658	115.16	83.753	82.2575	32.903	321.552	391.845	385.862	9765.96	0	1698.99	0.59839
SRR7568300	0	0	0	0	0	1499.23	1680.96	568.58	98.529	0	0	0	0	0	214.434	35.5114	45.0721	777.152	147.509	233.555	383.796	264.969	3748.77	98.529	2102	0.211501
SRR7564259	595.692	2133.66	3338.04	8.66461	797.144	2469.41	2352.44	693.169	0	0	0	0	0	0	0	0	0	0	35.2096	0	61.6168	59.4162	12388.2	0	156.243	0.6777
SRR7566952	180.971	183.384	1689.06	115.822	168.906	1930.36	1170.28	468.112	0	0	0	0	0	0	7.26328	0	0	917.595	251.794	58.1063	527.799	493.903	5906.9	0	2256.46	0.507712
SRR7563209	0	0	0	53.1102	0	0	0	0	0	0	0	0	0	0	81.4657	25.2328	20.1862	0	0	74.2564	59.1167	38.9305	53.1102	0	299.188	0.041119
SRR7561912	77.7031	186.487	508.955	0	0	1087.84	1285.99	701.27	0	0	0	0	0	0	135.216	24.2177	0	0	38.3447	0	96.8708	52.4717	3848.25	0	347.12	0.335196
SRR7562921	155.894	900.255	449.425	140.445	116.57	1317.38	1692.37	405.887	54.4887	0	0	0	0	0	14.4402	0	0	62.0928	69.3129	0	176.17	220.935	5178.22	54.4887	542.951	0.413093
SRR7560766	28.8102	259.292	494.206	180.618	46.5396	1005.03	245.995	221.617	0	0	0	0	0	0	154.816	95.2712	53.0487	643.081	231.682	230.6	488.265	380.002	2482.11	0	2276.77	0.214081
SRR7567199	80.2735	407.841	665.493	27.1894	20.7157	268.01	334.041	72.5051	8.99974	0	0	11.5711	0	0	384.361	141.816	125.911	1642.15	418.821	557.987	833.667	707.755	1876.07	20.5708	4812.47	0.407373
SRR7561728	0	5.91661	0	0	0	91.1158	262.697	93.4824	0	0	35.0773	0	0	0	144.696	41.6922	40.466	819.129	201.104	69.8957	434.089	441.447	453.212	35.0773	2192.52	0.225551
SRR7569905	25.8341	36.1677	585.142	15.5004	76.2105	455.971	663.936	77.5022	752.123	0	0	0	0	0	375.978	125.326	111.259	979.59	291.575	242.979	548.621	520.487	1936.26	752.123	3195.82	0.430083
SRR7560165	17.7772	0	0	787.531	0	721.755	551.094	453.319	0	0	0	0	0	0	64.5456	16.1364	34.0657	23.3081	0	0	0	462.577	2531.48	0	600.633	0.297212
SRR7568539	229.253	125.404	715.193	0	115.606	1036.54	1220.73	670.126	0	0	0	0	0	0	0	0	0	0	0	0	0	355.146	4112.85	0	355.146	0.301948
SRR7561363	166.484	141.82	1335.98	0	139.764	1619.62	1101.67	741.985	0	0	0	0	0	0	0	0	0	16.9031	0	10.5644	0	335.949	5247.33	0	363.416	0.387954
SRR7564428	0	52.1153	185.299	0	159.241	622.489	1673.48	790.416	0	0	0	0	0	0	0	0	0	0	0	0	17.3478	202.391	3483.04	0	219.739	0.244208
SRR7563671	0	7.97196	32.8843	0	0	386.64	1409.04	595.904	57.0448	0	0	0	0	0	106.796	18.4466	26.2136	676.699	198.058	150.485	507.767	358.252	2432.44	57.0448	2042.72	0.26808
SRR7559634	301.372	1211.23	2080.9	0	172.213	1495.38	2560.23	579.783	332.837	0	0	0	0	0	0	0	38.6301	300.126	56.4594	17.8293	252.581	178.293	8401.11	332.837	843.919	0.595554
SRR7569877	130.279	28.4245	961.695	61.5864	0	731.93	871.684	229.764	257.538	0	0	0	0	0	567.268	169.696	48.4844	1430.29	373.33	678.782	666.661	593.934	3015.36	257.538	4528.45	0.515405
SRR7564313	189.814	480.052	989.9	316.724	282.513	802.294	1542.79	664.348	0	0	0	0	0	0	0	0	0	7.83352	0	0	0	527.084	5268.43	0	534.918	0.274548
SRR7559942	16.5782	27.128	0	0	0	1709.06	1270.5	281.83	0	0	0	0	0	0	10.6088	0	0	148.523	68.1994	0	86.386	234.909	3305.1	0	548.627	0.185868
SRR7564539	158.367	0	1141.33	0	0	409.57	562.476	150.176	395.766	0	130.115	0	0	0	564.976	236.312	127.663	1282.06	355.826	578.557	869.194	630.166	2421.92	525.88	4644.76	0.512821
SRR7564693	154.47	862.348	663.551	0	0	546.691	818.021	124.92	0	0	0	0	0	0	0	0	0	0	0	0	0	0	3170	0	0	0.274538
SRR7564347	0	0	87.3713	24.3827	0	180.838	310.879	6.09567	0	0	66.1289	0	0	0	410.576	189.343	105.634	1700.1	514.217	211.267	865	799.228	609.567	66.1289	4795.37	0.385716
SRR7563056	18.0307	38.3151	252.429	34.5588	102.174	120.956	131.474	21.787	0	0	0	0	0	0	110.004	49.9361	39.0805	149.808	53.5547	91.9115	114.347	65.1341	719.724	0	673.776	0.065996
SRR7558509	507.003	443.628	5215.91	402.972	291.766	2387.94	2413.05	517.765	0	0	7.09379	0	0	0	168.535	53.4089	29.6716	280.1	72.3987	102.07	132.929	261.11	12180	7.09379	1100.22	0.690398
SRR7561110	246.674	1336.6	1695.2	117.36	414.02	924.754	579.194	163	0	0	0	0	0	0	432.665	207.366	124.419	0	0	460.688	402.401	154.684	5476.81	0	1782.22	0.281349
SRR7562266	9.3452	48.8027	32.189	131.871	0	403.92	1502.5	462.068	116.87	0	0	0	0	0	198.697	64.901	50.9223	565.138	158.758	228.651	453.308	196.7	2590.7	116.87	1917.07	0.224614
SRR7563597	290.768	218.601	3023.28	120.511	273.252	1891.74	1503.58	348.921	111.788	0	27.4196	0	0	0	184.381	38.0242	48.7857	415.396	125.551	283.388	225.993	170.75	7670.66	139.207	1492.27	0.475704
SRR7558321	0	0	220.895	0	0	23.2521	587.115	174.391	302.11	0	0	0	0	0	512.972	246.456	209.201	2000.31	593.214	404.073	1048.87	905.583	1005.65	302.11	5920.68	0.380352
SRR7562883	126.463	103.308	381.171	0	53.4352	835.37	1173.79	568.194	0	0	0	0	0	0	0	0	0	228.144	58.8185	0	0	304.787	3241.73	0	591.749	0.286664
SRR7567182	271.103	919.972	924.416	0	0	3219.9	1362.18	704.423	0	0	0	0	0	0	0	0	0	29.1051	0	0	29.1051	0	7402	0	58.2101	0.518399
SRR7557016	40.7239	10.3661	455.368	10.3661	0	124.393	190.292	22.2131	0	0	0	0	0	0	97.9697	32.4216	15.506	28.8975	33.8313	0	91.6263	81.054	853.722	0	381.306	0.130716
SRR7557461	0	0	29.6523	0	8.72126	130.819	62.7931	64.5374	0	0	0	0	0	0	0	0	5.09432	548.488	166.414	0	359.998	264.904	296.523	0	1344.9	0.173607
SRR7564286	48.0501	315.329	319.333	292.305	210.219	811.847	2035.12	576.601	123.818	0	0	0	0	0	96.4962	21.4436	9.74709	157.903	84.7997	102.344	203.714	232.955	4608.81	123.818	909.403	0.169439
SRR7563662	312.239	1256.52	2348.41	41.6318	52.9859	1491.18	1131.63	404.964	151.215	0	118.258	89.178	0	0	184.517	102.721	77.9917	523.115	0	203.539	760.894	311.967	7039.56	358.65	2164.74	0.670554
SRR7562891	80.2496	21.8863	395.169	250.476	0	684.554	462.043	155.636	0	0	0	0	0	0	277.774	141.946	84.4334	927.543	265.537	360.983	939.78	535.968	2050.01	0	3533.97	0.377046
SRR7562408	0	0	342.848	0	0	0	197.224	0	0	11.4915	16.0881	0	19.5356	8.04407	417.888	108.558	99.2193	930.327	306.996	196.104	635.004	163.42	540.072	55.1593	2857.52	0.17604
SRR7560381	192.371	762.85	945.271	376.45	165.837	832.501	1472.63	235.488	0	0	0	0	0	0	1032.25	329.222	209.193	2501.75	622.436	1040.82	1567.23	860.779	4983.4	0	8163.68	0.490086
SRR7562479	6.85513	87.1581	7.83443	0	65.6134	1203.57	528.824	422.08	19.5001	0	0	0	0	0	5.86732	0	0	28.3587	0	0	55.7396	19.5577	2321.93	19.5001	109.523	0.082836
SRR7557830	71.5379	341.792	375.177	238.46	241.639	626.354	1495.94	405.382	0	0	27.4631	0	0	12.9238	42.1015	0	0	315.761	97.1573	105.254	673.624	547.319	3796.28	40.3869	1781.22	0.194088
SRR7566834	0	175.897	436.668	36.9015	0	295.212	185.738	61.5025	95.4793	0	0	0	0	0	0	0	0	224.407	77.2154	0	118.236	139.953	1191.92	95.4793	559.812	0.14593
SRR7562245	0	0	0	0	0	0	0	0	0	0	0	0	0	0	0	0	0	0	0	0	0	0	0	0	0	0.015145
SRR7568821	211.219	18.501	2374.29	0	275.973	1276.57	1708.26	598.198	155.413	0	0	0	0	0	17.3637	7.89261	0	325.176	107.34	0	173.637	315.705	6463.01	155.413	947.114	0.536381
SRR7559590	4.04986	0	0	171.714	0	0	5.6698	0	0	0	0	0	0	0	175.554	85.3609	59.5916	0	0	215.818	136.9	86.1662	181.434	0	759.39	0.126106
SRR7559902	11.6419	5.82096	0	0	0	0	0	50.9334	217.693	0	0	0	0	0	404.485	63.1111	111.879	708.566	246.707	546.485	426	281.131	68.3963	217.693	2788.36	0.142976
SRR7557251	0	0	319.586	0	20.5521	1002.94	489.141	233.267	0	0	0	0	0	0	0	27.7022	16.4161	871.079	262.658	0	580.719	262.658	2065.49	0	2021.23	0.228661
SRR7563622	0	0	0	398.404	0	0	0	0	0	0	0	0	0	0	348.368	86.7987	77.4151	194.711	62.1667	252.186	380.038	323.736	398.404	0	1725.42	0.187268
SRR7560337	165.488	98.5046	1132.8	23.6411	74.8635	1197.82	636.34	240.351	0	0	0	0	0	0	0	0	17.9555	760.118	195.516	33.916	321.205	333.175	3569.81	0	1661.89	0.374535
SRR7567822	220.457	599.524	1225.98	533.686	562.615	617.48	2633.52	689.303	97.5769	0	0	0	0	0	61.5003	12.8952	0	20.8308	34.7179	88.2827	172.598	115.065	7082.56	97.5769	505.89	0.363829
SRR7567054	228.931	612.216	1522.74	574.061	391.957	981.626	799.523	234.134	0	0	0	0	0	0	184.132	66.1445	57.206	1566.02	437.984	109.049	877.755	698.986	5345.18	0	3997.27	0.508875
SRR7560922	15.1365	36.58	12.6138	70.6372	49.1938	1905.94	877.92	891.795	0	0	0	0	0	0	3.82083	0	0	0	0	0	0	0	3859.82	0	3.82083	0.030523
SRR7567831	0	0	0	0	0	1143.88	971.968	281.011	70.315	0	0	0	0	0	13.2028	59.4128	26.4057	372.98	178.238	23.105	376.281	481.904	2396.86	70.315	1531.53	0.217336
SRR7561197	333.532	876.17	1826.65	46.66	86.4073	1722.96	2792.69	665.336	0	0	0	0	0	0	0	0	0	17.8227	5.3468	0	37.4276	7.12907	8350.4	0	67.7262	0.489635
SRR7563803	0	0	0	0	0	80.2865	337.454	60.2149	197.853	0	0	0	0	0	320.626	89.2064	71.1065	2073.73	686.501	180.998	1257.94	780.879	477.955	197.853	5460.98	0.36981
SRR7558114	301.282	630.121	2588.45	12.8596	0	1199.62	1818.72	547.452	0	0	0	0	0	0	129.151	7.38003	94.0954	363.467	110.7	166.051	415.127	378.227	7098.5	0	1664.2	0.595853
SRR7559643	50.3833	93.958	465.705	216.512	113.022	355.406	329.534	96.6814	0	0	5.34499	0	0	0	197.907	58.8372	44.1279	549.593	151.105	145.756	385.116	326.279	1721.2	5.34499	1858.72	0.314081
SRR7565397	24.6039	141.205	173.297	148.693	118.741	387.244	321.99	70.6025	299.04	0	0	0	0	0	209.864	48.6642	38.5258	1476.15	386.272	265.625	820.195	758.35	1386.38	299.04	4003.64	0.355031
SRR7557033	33.797	23.5555	673.892	44.0385	81.9321	290.859	540.752	152.599	128.294	0	0	0	0	0	398.946	123.252	108.115	845.463	211.906	260.558	446.517	311.372	1841.42	128.294	2706.13	0.345048
SRR7562929	188.549	143.946	1467.84	0	93.2607	652.825	1204.28	334.522	0	0	0	0	0	0	104.89	62.5309	34.2911	2117.98	669.685	92.7877	1379.71	1133.62	4085.22	0	5595.5	0.74265
SRR7563049	261.668	230.128	1937.98	26.8677	691.551	445.069	1042	155.365	5.80983	0	0	0	0	0	0	0	0	158.972	73.6416	0	133.256	106.371	4790.63	5.80983	472.242	0.384875
SRR7562640	348.957	704.582	1200.23	0	68.9023	1480.29	1251.36	706.805	0	0	0	0	0	0	11.3954	36.4653	0	0	0	0	15.9535	325.908	5761.13	0	389.722	0.458804
SRR7563258	0	0	123.313	0	0	0	0	0	0	0	0	0	0	0	0	0	0	0	0	0	0	0	123.313	0	0	0.055712
SRR7559046	416.421	174.398	3114.26	17.7958	0	2181.76	1434.34	679.798	0	0	0	0	0	0	0	69.141	65.502	116.448	83.697	149.199	181.95	702.327	8018.77	0	1368.26	0.61918
SRR7564517	0	5.76283	568.216	0	0	118.714	39.1873	96.8156	150.001	0	0	0	0	0	117.534	31.4201	9.30966	394.497	172.229	30.2564	304.891	381.696	828.696	150.001	1441.83	0.383051
SRR7557215	0	0	0	0	0	1234.05	22.8854	258.781	377.639	0	0	0	0	0	28.2135	21.1601	0	123.434	0	15.8701	165.754	40.5568	1515.72	377.639	394.988	0.188756
SRR7561903	37.8673	11.3602	186.812	53.0142	31.5561	146.42	138.847	41.654	156.503	0	0	0	0	0	0	18.9229	10.0922	233.382	108.491	0	199.321	169.044	647.531	156.503	739.254	0.242299
SRR7559925	32.1151	6.17597	71.6413	0	109.932	66.7005	910.339	202.572	121.897	0	0	0	0	0	138.74	37.0771	28.7048	806.128	272.696	129.172	510.707	430.573	1399.48	121.897	2353.8	0.275627
SRR7567352	315.829	866.158	2365.33	923.089	872.935	1707.92	1327.02	431.046	0	0	0	0	0	0	47.8854	33.8014	28.1679	235.202	94.3623	221.118	215.484	164.782	8809.33	0	1040.8	0.426522
SRR7557390	389.722	28.5163	2217.14	0	553.691	449.131	1825.04	425.368	268.006	0	0	0	0	0	240.969	58.4167	51.1146	343.198	333.462	425.955	657.188	630.413	5888.61	268.006	2740.72	0.614074
SRR7566719	40.1952	104.035	21.2798	53.1995	0	150.141	200.976	54.3817	0	0	0	0	0	0	0	0	0	205.171	63.3099	0	105.516	143.033	624.208	0	517.031	0.159669
SRR7565873	212.97	637.121	229.077	697.97	377.619	1966.84	993.265	785.663	0	0	0	0	0	0	0	11.1196	0	0	0	7.4131	55.5982	87.1039	5900.53	0	161.235	0.252451
SRR7566028	24.1459	149.704	194.374	166.607	123.144	988.774	231.8	27.7678	0	0	0	0	0	0	0	0	0	499.507	140.95	0	269.536	280.664	1906.32	0	1190.66	0.167662
SRR7560400	18.1148	0	16.468	0	0	306.304	1012.78	77.3994	170.206	0	0	0	0	0	559.336	168.765	138.227	2208.41	667.025	266.81	1245.65	1462.63	1431.07	170.206	6716.86	0.403952
SRR7561349	496.523	2270.9	2495.22	88.2148	496.523	2464.97	1660.96	579.697	0	0	0	0	0	0	0	0	0	449.61	120.566	0	241.132	281.32	10553	0	1092.63	0.739853
SRR7566844	20.3925	0	0	0	38.9311	485.711	31.5156	50.0542	0	0	0	0	0	0	0	0	0	0	0	0	0	0	626.605	0	0	0.047523
SRR7566515	34.0908	0	100.267	10.0267	30.0801	409.089	190.507	222.593	0	17.5996	0	31.2881	19.5551	0	16.2437	26.396	0	16.2437	0	0	0	52.792	996.654	68.4427	111.675	0.15948
SRR7561378	65.1284	362.177	681.466	0	0	266.868	168.381	55.5974	0	0	0	0	0	0	198.18	73.174	60.9784	740.887	245.438	190.557	571.672	471.058	1599.62	0	2551.94	0.352897
SRR7558820	102.865	734.749	1227.03	123.438	361.497	584.86	859.657	168.992	0	0	0	0	0	0	444.924	147.825	130.434	607.241	192.752	221.737	324.635	463.764	4163.09	0	2533.31	0.247762
SRR7561736	141.09	0	1488.61	0	179.941	398.734	490.749	77.7019	0	0	0	0	0	0	253.021	95.4013	45.6267	447.971	105.771	167.989	398.197	261.316	2776.82	0	1775.29	0.359683
SRR7563235	0	0	0	0	0	0	0	0	0	0	0	0	0	0	0	0	0	13.3094	0	0	0	33.8786	0	0	47.188	0.035321
SRR7560657	0	0	0	0	0	0	143.073	0	0	0	0	0	0	0	99.955	9.32913	3.9982	238.559	0	0	123.944	82.6295	143.073	0	558.415	0.039928
SRR7566618	164.553	895.619	746.14	449.694	388.143	1399.33	1413.14	410.754	0	0	0	0	0	0	0	0	0	0	0	0	0	177.608	5867.37	0	177.608	0.250775
SRR7567356	0	0	0	0	0	670.487	246.885	103.951	159.915	0	0	0	0	0	287.606	97.1469	81.8079	543.256	112.486	180.233	474.23	221.137	1021.32	159.915	1997.9	0.18953
SRR7569106	63.556	192.624	274.757	0	0	980.718	751.916	308.002	77.4288	0	0	0	0	0	0	0	0	286.786	83.5201	0	162.009	192.197	2571.57	77.4288	724.512	0.268872
SRR7563723	278.142	468.975	3311.51	53.6328	456.502	1347.06	2303.71	437.793	0	0	33.8846	0	3.76495	8.78489	68.3624	98.7457	69.6284	568.421	249.396	100.012	477.271	416.504	8657.33	46.4344	2048.34	0.75354
SRR7562595	201.268	1312.57	1422.46	993.994	703.822	692.709	1224.9	133.356	0	0	0	0	0	0	689.191	231.785	208.36	711.383	236.717	450.009	580.696	289.732	6685.07	0	3397.87	0.323314
SRR7565423	36.6614	36.6614	171.417	16.8444	7.92679	61.4326	83.2313	6.93594	0	0	0	0	0	0	160.768	44.55	40.6761	0	0	183.043	125.902	54.2348	421.111	0	609.173	0.145412
SRR7566097	0	0	142.978	0	0	1666.97	158.495	319.206	0	0	0	0	0	0	0	0	0	365.038	119.467	0	241.147	120.573	2287.65	0	846.225	0.135528
SRR7558497	3.84459	0	9.61147	1055.34	0	57.6688	118.541	12.8153	0	0	37.8238	40.3881	16.027	0	160.122	51.4677	38.7596	341.847	105.477	90.2273	240.818	379.971	1257.82	94.2388	1408.69	0.330475
SRR7567326	100.662	214.746	798.589	464.389	122.137	578.473	1177.08	166.429	359.362	0	0	0	0	0	1253.46	465.841	288.121	2224.19	689.337	1256.16	1466.19	721.65	3622.5	359.362	8364.94	0.524358
SRR7560957	62.7737	41.1952	102.007	0	37.2719	690.511	1428.1	439.416	87.693	0	0	0	0	0	0	0	0	470.295	184.199	9.79781	433.063	417.387	2801.28	87.693	1514.74	0.28773
SRR7561610	0	0	354.001	0	0	4.26507	81.0363	102.362	0	0	27.8741	0	0	0	311.164	121.7	24.8931	1060.72	322.228	194.996	558.713	316.696	541.664	27.8741	2911.11	0.307661
SRR7557232	96.8339	0	618.487	0	0	560.699	303.517	151.498	50.5794	0	0	0	0	33.5476	5.14345	25.2029	15.4304	132.187	47.3197	45.2624	136.816	135.787	1731.04	84.127	543.148	0.239841
SRR7568225	537.461	162.752	4244.81	0	427.698	2053.33	2789.5	476.902	0	0	0	0	0	0	73.2254	24.4085	0	105.144	41.3066	0	69.4703	88.246	10692.4	0	401.801	0.60901
SRR7560695	344.964	5.21684	4090	11.7379	0	2594.07	1442.46	490.383	35.4209	54.0973	0	0	0	103.043	0	0	0	22.9259	0	0	16.3757	40.6117	8978.84	192.561	79.9133	0.601388
SRR7563346	28.3352	190.413	145.076	0	0	673.244	388.759	201.747	0	0	0	0	0	0	171.266	45.5969	28.9151	245.778	45.5969	232.433	92.3059	87.8574	1627.57	0	949.75	0.150993
SRR7565483	159.88	86.5593	121.183	972.519	671.089	946.042	128.311	24.4403	0	0	0	0	0	0	137.231	49.9021	30.1492	28.0699	40.5455	222.48	96.6853	71.7343	3110.02	0	676.797	0.180226
SRR7563981	15.6746	0	53.2937	47.0239	0	62.6985	849.564	238.254	267.097	0	0	0	0	0	369.538	141.388	77.121	2291.14	674.808	234.576	1160.03	838.69	1266.51	267.097	5787.29	0.43162
SRR7562817	67.9591	284.694	668.571	209.388	222.245	1597.96	1384.9	789.795	0	0	0	0	0	0	0	0	0	0	9.4904	0	0	30.3693	5225.51	0	39.8597	0.150611
SRR7566706	0	148.277	78.4156	155.406	75.5642	78.4156	362.138	86.9701	0	0	0	0	0	0	100.658	36.7267	24.4845	1394.25	428.478	102.019	813.428	546.82	985.186	0	3446.87	0.233734
SRR7566985	0	0	0	0	0	611.006	1297.75	349	73.7513	0	0	0	0	0	53.2491	32.1504	23.1081	947.433	254.189	181.851	568.661	527.468	2257.76	73.7513	2588.11	0.231856
SRR7569499	355.116	1341.39	1739.51	539.61	384.246	1326.14	1430.17	184.494	0	0	0	0	0	0	268.288	108.691	60.5367	411.375	114.194	159.597	261.409	108.691	7300.68	0	1492.78	0.543768
SRR7562736	135.91	0	293.69	0	246.825	1493.45	2048.02	245.263	0	0	0	0	0	0	6.43321	0	0	20.9079	0	0	33.7744	32.1661	4463.15	0	93.2816	0.213089
SRR7569617	0	0	20.2967	0	0	0	0	0	0	0	0	0	0	0	0	0	0	0	0	0	0	29.0208	20.2967	0	29.0208	0.025475
SRR7560398	475.247	924.904	983.396	0	318.05	716.526	1743.79	446.001	0	0	0	0	0	0	0	0	0	22.9068	30.5424	0	0	30.5424	5607.91	0	83.9916	0.521277
SRR7558040	0	0	0	0	0	0	0	0	0	0	0	0	0	0	0	0	0	0	0	0	0	0	0	0	0	0.002393
SRR7561104	0	0	133.384	0	0	0	224.724	59.443	0	0	0	0	0	0	0	0	0	335.976	115.582	0	209.626	173.731	417.551	0	834.916	0.159815
SRR7564404	79.5774	208.417	294.31	250.1	205.891	695.987	563.358	104.84	0	0	0	0	0	0	88.5462	8.85462	18.9742	637.533	164.443	97.4009	327.621	360.51	2402.48	0	1703.88	0.275547
SRR7563166	307.964	506.216	502.366	2000.8	1170.26	1810.25	145.321	143.396	0	0	246.556	0	0	0	315.134	124.319	96.3712	78.0607	96.3712	344.045	406.686	191.779	6586.58	246.556	1652.77	0.409501
SRR7568263	18.0324	21.6388	65.8181	80.244	0	132.538	144.259	95.5715	0	0	0	0	0	0	0	0	0	70.5567	25.2611	0	191.636	168.988	558.101	0	456.441	0.08637
SRR7560334	0	0	0	0	0	0	0	0	0	0	0	0	0	0	0	0	37.2692	0	0	23.7167	38.9632	42.3513	0	0	142.3	0.041296
SRR7559667	153.218	1298.64	1380.45	2369.68	592.047	609.898	345.113	113.054	0	0	0	0	0	0	1104.98	372.298	265.076	996.269	306.773	1034.99	1468.34	731.193	6862.1	0	6279.92	0.524569
SRR7567280	74.1774	391.404	344.057	197.28	93.1163	246.206	531.868	77.3339	0	0	0	0	0	0	620.033	182.91	141.058	1471.03	458.824	672.736	936.25	514.627	1955.44	0	4997.47	0.399257
SRR7564157	30.5909	0	0	0	42.4874	943.219	1001	237.929	182.904	0	0	0	0	0	20.1534	0	0	141.074	104.126	11.7561	211.611	188.098	2255.23	182.904	676.818	0.16863
SRR7557481	366.992	2341.38	1816.54	0	0	1570.57	2286.14	410.4	0	0	0	0	0	0	7.86664	0	0	0	0	9.17774	0	0	8792.02	0	17.0444	0.55826
SRR7565772	124.063	535.637	517.913	37.4158	0	1037.8	1217	447.02	0	0	408.961	0	0	0	977.71	406.065	181.35	2239.27	640.637	1011.22	1448.82	849.583	3916.84	408.961	7754.66	0.350282
SRR7562900	30.7248	282.668	0	368.697	152.088	261.161	165.914	256.552	7.83436	0	0	0	0	0	0	0	13.9358	0	0	6.1937	0	385.558	1517.8	7.83436	405.688	0.082182
SRR7564761	0	0	108.459	0	53.3685	196.258	883.163	289.223	0	0	0	0	0	0	0	0	0	822.203	211.472	0	353.581	485.539	1530.47	0	1872.79	0.352905
SRR7561684	212.896	88.5498	1639.11	13.1883	0	1290.57	953.324	405.068	0	0	0	0	0	0	402.558	155.707	70.2578	1129.82	148.111	127.224	856.386	774.735	4602.71	0	3664.8	0.438702
SRR7564625	260.674	541.315	3049.33	349.414	260.674	1293.39	1230.16	259.565	0	0	0	0	0	0	569.673	221.539	135.636	524.461	120.942	552.718	603.582	347.003	7244.52	0	3075.55	0.497204
SRR7564130	143.249	0	1500.02	0	0	820.613	785.824	180.085	459.919	0	0	0	0	0	437.624	138.961	89.184	943.691	269.626	547.548	584.881	375.402	3429.79	459.919	3386.92	0.500393
SRR7561257	430.225	401.202	3305.22	725.577	375.593	2880.11	1876.26	1196.78	0	0	0	0	0	0	0	0	0	161.686	46.4417	0	61.9222	68.8025	11191	0	338.852	0.61931
SRR7564090	69.5834	197.39	391.939	0	0	505.545	989.789	399.04	0	0	0	0	0	0	180.422	58.2463	34.0954	288.39	144.905	15.6271	360.843	544.106	2553.29	0	1626.63	0.283498
SRR7567765	216.856	755.711	2267.13	639.617	499.427	1088.66	1025.14	168.666	0	79.907	0	0	0	63.9256	696.976	266.628	215.174	297.033	86.5373	746.091	706.331	453.736	6661.21	143.833	3468.51	0.385904
SRR7562436	0	0	0	268.361	0	114.196	778.437	24.7425	0	30.5129	0	0	0	5.72117	1938.68	693.328	482.315	2460.56	832.747	1218.98	1401.73	1011.73	1185.74	36.2341	10040.1	0.482296
SRR7567533	172.261	468.608	1744.51	33.5762	0	1668.59	1956.18	437.951	4.59725	0	0	0	0	0	257.3	83.7001	57.3501	604.501	218.55	127.1	311.55	257.3	6481.68	4.59725	1917.35	0.431829
SRR7565401	0	0	0	0	0	0	0	0	0	0	0	0	0	0	0	0	0	0	0	0	0	0	0	0	0	0.011367
SRR7566159	485.512	1271.58	2876.08	306.72	117.139	1770.96	2470.72	537.916	260.11	0	0	0	0	42.8417	722.138	265.892	217.548	1187.45	374.666	542.359	867.17	625.45	9836.62	302.952	4802.67	0.820216
SRR7566514	0	0	0	0	0	948.393	446.211	155.474	279.405	0	0	0	0	0	0	0	7.67205	1017.31	316.089	3.06882	618.367	601.489	1550.08	279.405	2564	0.271144
SRR7566460	169.334	642.215	748.832	38.8841	96.5831	911.895	1079.97	349.957	16.0605	0	0	0	0	9.88338	36.4053	31.3839	46.4481	420.544	128.046	116.748	238.517	606.336	4037.67	25.9439	1624.43	0.325142
SRR7568636	369.215	1286.3	2896.15	333.485	0	1746.82	2697.65	398.99	0	0	0	0	0	0	583.939	171.631	149.93	996.247	286.051	654.958	832.507	400.471	9728.62	0	4075.73	0.699553
SRR7560708	72.3334	604.501	129.167	117.111	25.8334	1756.67	850.779	199.778	0	0	0	0	0	0	0	0	28.5171	910.765	319.035	0	597.077	650.547	3756.17	0	2505.94	0.332681
SRR7564434	118.023	118.023	874.333	154.152	320.348	132.475	33.7208	69.8503	0	0	0	0	0	61.8198	46.2358	100.178	41.0985	0	0	28.2552	95.0403	231.179	1820.93	61.8198	541.986	0.101627
SRR7557309	28.1622	64.3707	205.182	512.954	66.3823	120.695	1798.36	0	133.516	0	92.2832	100.137	0	58.9042	2880.44	859.485	855.614	865.292	253.587	2386.81	845.935	1825.44	2796.1	384.841	10772.6	0.757773
SRR7566645	105.573	28.6299	676.381	21.4724	30.4193	518.917	1773.26	604.807	0	0	0	0	0	0	0	5.4366	0	88.7977	0	0	0	97.8587	3759.46	0	192.093	0.270191
SRR7565031	256.676	26.8898	2992.11	23.2231	22.0008	1571.83	1280.93	298.233	0	0	0	0	0	0	176.856	59.765	56.1059	500.075	121.969	43.909	292.727	298.825	6471.9	0	1550.23	0.590071
SRR7557844	654.791	643.217	5777.38	176.926	320.782	2409.17	2037.13	633.296	0	0	0	0	0	0	98.8215	29.1604	63.1809	68.041	0	121.502	283.504	165.242	12652.7	0	829.452	0.775211
SRR7557880	396.158	1161.54	2136.09	22.1849	866.794	1071.21	1693.97	207.587	0	0	0	0	0	0	1267.3	447.099	308.561	1275.18	338.473	1031.16	1232.67	698.985	7555.53	0	6599.43	0.643415
SRR7557776	0	11.1709	375.023	22.3418	28.7252	0	9.57507	0	0	0	0	0	0	0	0	6.45001	0	0	0	0	0	20.9625	446.836	0	27.4125	0.159361
SRR7565578	110.373	203.645	567.408	242.509	164.782	561.19	499.008	105.709	0	0	0	0	0	0	118.394	42.5005	47.0541	157.859	57.6792	56.1613	98.6618	65.2686	2454.62	0	643.578	0.248493
SRR7562012	465.151	663.27	3388.13	379.012	0	1869.22	2259.71	743.667	0	0	0	0	0	0	0	0	0	15.2627	0	0	76.3137	228.941	9768.16	0	320.517	0.703937
SRR7569363	46.591	169.92	131.551	0	0	186.364	696.124	112.366	492.036	0	0	0	0	0	0	24.6131	13.674	2488.66	804.029	38.2871	1528.75	855.99	1342.92	492.036	5754	0.529103
SRR7564959	0	0	0	0	0	561.116	675.975	160.05	0	0	0	0	0	0	420.239	140.697	92.5637	2863.92	868.247	264.732	1745.75	1344.02	1397.14	0	7740.17	0.470677
SRR7569745	152.139	561.532	603.024	4.14925	0	1544.9	948.795	283.532	0	0	0	0	0	0	0	0	4.19981	32.1985	11.1995	0	55.9974	62.9971	4098.07	0	166.592	0.296565
SRR7560206	34.3832	0	1193.78	0	0	590.015	639.527	74.2676	110.388	0	0	0	0	0	393.361	117.318	89.7139	1903.31	586.591	193.23	1028.26	1002.04	2531.98	110.388	5313.82	0.572152
SRR7561217	285.824	255.509	3369.26	770.858	0	1346.84	1459.43	348.618	388.267	0	0	0	0	0	1323.66	436.181	349.808	399.472	60.4607	1589.25	628.359	373.561	7836.33	388.267	5160.75	0.702247
SRR7563892	250.609	224.503	1092.5	9.13677	0	1015.49	1020.71	279.324	516.177	0	0	0	0	0	5.27011	0	0	1110.67	334.652	0	712.782	640.318	3892.26	516.177	2803.7	0.582574
SRR7567778	218.145	0	1505	0	0	1961.3	724.481	310.206	23.4978	0	0	0	0	0	42.5115	0	0	631.599	246.971	91.096	301.629	402.847	4719.13	23.4978	1716.65	0.424876
SRR7557505	0	48.7787	41.8103	73.1681	31.3578	0	0	0	0	0	0	0	0	0	8.50223	51.0134	37.4098	0	0	37.4098	32.3085	0	195.115	0	166.644	0.037665
SRR7569368	25.3185	73.1423	180.043	19.6921	84.3949	120.966	1001.49	317.888	198.527	0	0	0	0	0	139.317	77.8537	60.0976	439.805	107.903	165.268	278.634	249.951	1822.93	198.527	1518.83	0.205538
SRR7569139	0	0	199.788	0	0	0	0	0	61.5795	0	0	0	0	0	0	0	0	3031.06	1090.76	0	1520.77	1646.63	199.788	61.5795	7289.22	0.704013
SRR7564232	308.494	450.402	1007.75	109.001	308.494	1190.79	1610.34	563.517	0	0	0	0	0	0	0	0	0	0	0	0	0	36.5083	5548.79	0	36.5083	0.348375
SRR7559691	66.2254	477.52	533.289	637.856	327.642	294.529	2155.81	57.5116	0	0	0	0	0	0	3407.18	1124.95	844.136	1996.31	585.449	3282.94	1640.62	1494.26	4550.39	0	14375.8	0.806511
SRR7563869	0	0	0	0	0	0	0	0	0	0	0	0	0	0	0	0	0	0	0	0	6.76202	0	0	0	6.76202	0.006838
SRR7564441	0	0	1240.89	0	0	0	0	0	0	0	0	0	0	0	0	0	0	3001.6	892.51	0	2252.53	832.301	1240.89	0	6978.94	0.546362
SRR7562542	141.812	782.161	839.178	697.366	564.325	558.477	2640.34	96.4908	0	0	8.71202	0	0	0	3993.27	1291.82	997.963	2690.1	796.383	3854.15	2939.94	1990.25	6320.15	8.71202	18553.9	0.899889
SRR7562393	414.094	1151.64	3840.59	641.579	792.643	1077	2967.97	563.381	0	0	98.8608	28.2459	0	0	938.112	385.668	264.061	568.079	138.98	807.819	797.395	561.13	11448.9	127.107	4461.24	0.714687
SRR7559614	65.0455	456.867	636.517	120.799	255.536	562.179	1211.09	74.3377	0	0	0	0	0	0	1601.83	574.855	287.427	2962.83	1048.72	1604.93	2081.91	1039.4	3382.37	0	11201.9	0.467525
SRR7560137	28.527	0	88.665	0	0	664.602	336.156	179.643	138.055	0	0	0	0	0	81.8711	16.3742	0	113.875	61.7755	104.944	100.478	125.784	1297.59	138.055	605.102	0.134173
SRR7568616	584.366	1152.45	1393.07	36.1837	1264.62	960.677	1662.64	168.254	0	0	10.9359	0	0	0	111.884	51.3567	27.5125	713.492	210.929	18.3417	498.894	665.803	7222.26	10.9359	2298.21	0.491354
SRR7563178	190.327	95.1634	367.528	154.23	95.1634	964.76	1230.56	485.661	23.3151	0	0	0	0	0	228.962	0	0	932.935	468.176	27.3388	717.642	410.081	3583.39	23.3151	2785.14	0.55042
SRR7569738	45.7105	152.99	163.252	170.715	26.1203	697.784	1521.51	648.343	207.738	0	0	0	0	0	99.1691	49.5845	38.5658	191.911	42.2387	111.106	343.419	286.488	3426.42	207.738	1162.48	0.202674
SRR7567660	21.343	162.207	390.578	0	40.5518	318.011	845.185	194.222	206.17	49.9806	0	0	0	18.7427	471.768	202.186	67.3954	682.378	339.083	543.375	956.172	442.282	1972.1	274.893	3704.64	0.333512
SRR7560850	142.304	692.858	1154.76	687.026	711.521	737.182	354.594	146.97	0	0	0	0	0	0	852.084	375.637	282.028	552.055	213.621	616.861	894.088	662.466	4627.22	0	4448.84	0.260325
SRR7562189	106.574	413.245	402.37	343.646	160.948	852.59	756.891	152.248	149.83	0	0	0	0	0	0	0	0	545.796	128.423	0	310.355	295.372	3188.51	149.83	1279.95	0.221923
SRR7565806	0	0	50.0676	0	0	1385.96	327.716	315.199	200.165	0	0	0	0	0	174.11	55.7606	40.967	673.679	231.008	116.073	459.74	290.183	2078.95	200.165	2041.52	0.20091
SRR7565887	316.572	2446.11	3448.58	312.175	1024.46	1717.7	847.124	367.869	0	0	0	0	0	0	993.709	420.053	222.566	0	0	1098.72	852.646	363.628	10480.6	0	3951.32	0.475908
SRR7567320	112.501	409.095	1241.89	432.472	463.154	1326.64	1519.49	281.983	152.37	0	0	0	0	0	163.457	23.1444	31.8235	1293.19	354.399	160.564	785.463	452.762	5787.23	152.37	3264.81	0.420185
SRR7567120	143.1	1011.72	1468.21	82.998	147.393	918.702	1232.09	143.1	405.184	0	0	0	0	0	897.355	338.3	225.056	1963.86	567.656	819.948	1066.51	829.982	5147.31	405.184	6708.66	0.701485
SRR7565404	0	0	32.5666	0	0	0	5.1421	5.99911	0	0	0	0	0	0	15.9201	0	0	0	0	0	26.8128	0	43.7078	0	42.7329	0.036383
SRR7565904	0	0	0	0	0	0	170.493	0	9.35971	0	0	0	0	0	451.875	202.512	132.993	705.771	317.37	299.235	397.468	259.941	170.493	9.35971	2767.17	0.138456
SRR7558805	0	20.1593	20.1593	0	230.392	0	1199.48	349.908	219.561	0	11.6324	0	0	0	0	0	0	1048.69	348.616	0	620.393	461.026	1820.1	231.193	2478.73	0.276916
SRR7564841	0	0	198.706	43.1969	0	433.697	1962.87	34.5575	224.421	0	0	0	0	0	75.5926	63.5665	24.0522	611.613	187.264	70.4386	426.068	297.216	2673.02	224.421	1755.81	0.201699
SRR7561607	86.5477	289.106	720.003	68.1333	62.609	0	73.6576	64.4504	0	0	0	0	0	0	196.025	60.1662	60.1662	0	0	199.907	149.445	130.037	1364.51	0	795.746	0.129179
SRR7568665	189.438	970.87	1034.81	1011.13	719.865	708.025	2841.57	475.963	0	0	82.0913	0	0	0	0	0	0	333.326	108.584	0	30.3024	406.557	7951.66	82.0913	878.77	0.277775
SRR7558557	0	13.3823	0	0	0	125.794	0	85.6469	0	0	0	0	0	0	99.4234	0	0	168.357	0	95.4464	59.654	159.077	224.823	0	581.958	0.065198
SRR7559646	259.773	778.149	1747.03	531.248	384.979	1505.98	2394.12	767.618	0	0	0	0	0	0	0	0	0	19.1821	0	0	0	273.345	8368.9	0	292.527	0.390325
SRR7567367	674.428	1805.09	4236.67	90.9156	649.633	2150.57	3091.13	700.877	0	0	0	0	0	0	419.553	203.221	136.027	193.388	11.4722	419.553	416.275	278.609	13399.3	0	2078.1	0.77746
SRR7562136	93.0224	17.4417	552.32	113.371	319.764	284.881	1345.92	130.813	339.432	0	0	0	0	0	1052.91	336.467	284.256	2691.73	762.851	577.214	1038.41	1012.3	2857.53	339.432	7756.14	0.656256
SRR7565319	70.6621	0	1262.22	0	0	437.828	415.659	103.915	0	0	0	0	0	0	0	0	0	0	0	0	0	25.4348	2290.28	0	25.4348	0.252727
SRR7561533	303.773	177.591	2327.37	0	0	1074.89	1871.71	663.628	16.7545	0	0	0	0	0	22.1179	0	12.2877	493.967	184.316	0	299.821	339.142	6418.96	16.7545	1351.65	0.551094
SRR7560511	184.846	882.76	1317.62	702.653	462.116	675.4	353.104	157.593	0	0	0	0	0	0	151.425	48.4559	33.9191	271.353	47.2445	146.579	106.603	106.603	4736.1	0	912.182	0.327879
SRR7558541	693.587	0	4914.84	173.397	371.84	1568.28	2217.55	483.585	0	0	0	0	0	0	0	0	0	292.803	58.5606	5.66715	198.35	273.912	10423.1	0	829.294	0.720305
SRR7568505	44.1479	0	272.914	14.0471	0	458.536	395.325	86.2891	115.079	0	0	0	0	0	71.1283	29.2308	38	1246.21	325.436	152	688.872	570.975	1271.26	115.079	3121.85	0.363318
SRR7563203	16.9517	172.907	556.014	398.364	125.442	806.899	937.426	54.2453	6.70966	0	0	0	0	0	2010.63	744.742	517.789	2641.06	754.829	1531.51	1472.67	1492.85	3068.25	6.70966	11166.1	0.51015
SRR7567642	228.472	832.171	1677.68	160.097	718.769	625.379	0	131.746	223.182	0	0	0	0	0	724.873	272.035	187.439	1375.1	411.37	741.461	1350.22	570.609	4374.32	223.182	5633.11	0.446641
SRR7566471	189.324	0	1598.33	0	0	602.559	760.936	154.736	0	0	0	0	0	0	15.3542	0	0	120.915	47.982	0	120.915	142.027	3305.88	0	447.192	0.282011
SRR7564519	227.153	379.214	623.263	24.4049	317.263	1725.24	846.662	518.134	0	0	0	0	0	0	24.7165	0	0	34.2229	9.50636	0	79.8535	224.35	4661.33	0	372.649	0.376696
SRR7557176	168.613	334.591	1362.08	187.055	72.4509	189.69	98.7967	94.8448	42.1426	0	9.2187	0	0	19.7544	527.013	243.436	137.256	726.423	203.295	550.32	778.218	618.949	2508.12	71.1157	3784.91	0.251025
SRR7566623	0	73.9419	10.035	9.50682	0	42.2525	27.9923	0	0	0	0	0	0	0	0	0	0	0	0	0	0	0	163.729	0	0	0.01443
SRR7565330	396.508	263.825	2584.25	262.282	152.741	1137.07	1393.18	359.48	0	0	0	0	0	0	29.2988	24.4157	21.1603	39.0651	43.9482	39.0651	48.8314	118.823	6549.33	0	364.608	0.492988
SRR7563724	374.881	0	2818.95	0	1139.32	108.062	1350.11	132.076	151.519	0	0	0	0	0	94.4135	36.4166	40.4629	153.759	84.9721	0	186.129	97.111	5923.39	151.519	693.265	0.378837
SRR7557722	122.956	447.425	592.013	536.227	0	458.81	456.533	100.187	42.0505	58.4034	109.798	121.479	71.2522	49.0589	0	0	0	0	24.9076	0	22.6433	14.7181	2714.15	452.043	62.269	0.363006
SRR7567105	0	0	0	0	0	204.823	18.4438	62.1264	194.453	0	0	0	0	0	0	0	0	7.47761	0	0	28.041	37.3881	285.393	194.453	72.9067	0.073677
SRR7560828	824.216	792.516	3120.75	70.4458	324.051	1870.34	1532.2	426.197	18.3273	0	0	0	32.9892	0	0	0	0	0	0	0	0	119.138	8960.71	51.3165	119.138	0.572711
SRR7557653	0	0	0	44.1339	0	0	0	0	0	0	0	0	0	0	0	0	12.9106	0	0	0	0	14.5244	44.1339	0	27.4349	0.025803
SRR7565707	545.783	1755.21	2175.88	0	583.861	1949.23	2237.53	449.682	18.6059	0	0	0	0	0	25.9751	24.1197	37.1073	102.045	0	0	50.0948	68.6484	9697.18	18.6059	307.99	0.652683
SRR7559231	0	181.416	247.125	64.2811	41.4256	289.979	2011.28	692.807	0	0	0	0	0	0	92.5289	8.67458	18.7949	56.3848	73.734	14.4576	26.0238	258.792	3528.32	0	549.39	0.304855
SRR7562126	16.707	98.6508	184.572	0	0	73.9881	117.744	13.5247	0	0	0	0	0	0	103.864	24.3924	39.3426	4.72111	0	101.504	70.0298	68.4561	505.187	0	412.31	0.095817
SRR7562193	0	0	62.7889	0	0	93.4533	0	0	0	0	0	0	0	57.4563	52.9884	41.2132	33.8537	0	0	107.449	57.4041	50.0446	156.242	57.4563	342.953	0.073505
SRR7565135	212.1	770.258	4180.6	0	0	922.821	1188.88	202.797	0	0	0	0	0	0	11.3444	37.8148	0	0	0	15.1259	0	100.209	7477.46	0	164.494	0.743294
SRR7568071	54.7517	303.966	479.549	311.518	194.463	330.398	859.035	130.271	370.229	147.355	344.441	0	0	130.777	1455.22	691.183	394.161	3185.05	954.58	838.76	1871.8	1066.66	2663.95	992.802	10457.4	0.505933
SRR7560793	65.6016	86.4749	92.4387	196.805	59.6378	101.384	65.6016	98.4024	0	0	0	0	0	0	195.378	77.5308	55.8222	0	52.721	9.3037	139.556	189.175	766.346	0	719.486	0.108798
SRR7557315	755.24	11.1662	7488.45	0	0	3431.06	2044.43	715.651	0	0	0	0	0	0	0	0	10.0192	8.01533	9.01725	0	42.0805	70.1342	14446	0	139.266	0.876172
SRR7565069	359.269	178.445	2488.71	147.515	133.239	1277.67	982.637	273.616	0	0	0	0	0	0	266.877	87.3416	60.6539	511.919	77.6369	126.16	436.708	279.008	5841.1	0	1846.3	0.621801
SRR7569838	13.9216	80.0489	103.252	0	0	359.64	174.019	48.7254	0	0	0	0	0	0	258.646	74.8711	45.3764	345.995	130.457	183.775	280.199	209.866	779.607	0	1529.19	0.142863
SRR7568689	141.725	785.045	790.603	0	0	533.553	829.508	81.9782	0	0	0	0	0	0	0	0	0	0	0	0	0	0	3162.41	0	0	0.2821
SRR7563187	99.9742	72.4583	845.653	0	0	762.188	523.718	183.439	0	0	0	0	0	20.0566	100.707	23.5891	10.8873	563.416	165.124	45.3636	319.36	204.136	2487.43	20.0566	1432.58	0.27951
SRR7564092	14.6773	38.6946	261.522	16.0116	13.343	0	89.3979	0	0	0	0	0	0	0	195.648	56.2823	36.1815	1041.22	273.371	138.026	600.345	1510.24	433.646	0	3851.32	0.323567
SRR7565542	0	16.6532	78.5079	161.774	0	54.7176	197.459	92.7821	0	0	0	0	0	0	0	0	54.9935	126.724	38.2564	78.9037	114.769	174.545	601.894	0	588.191	0.219776
SRR7563319	295.243	110.5	2263.53	112.227	0	1631.6	1334.63	393.657	125.956	0	0	0	0	0	3.4055	22.1358	13.622	921.189	289.468	0	539.772	558.503	6141.39	125.956	2348.1	0.593186
SRR7562678	114.593	410.431	1979.66	342.61	180.075	556.595	1128.39	217.493	0	0	0	0	0	0	1272.04	408.58	314.826	1553.3	450.248	877.347	1267.41	763.917	4929.84	0	6907.66	0.565283
SRR7558253	46.7723	0	399.124	0	3.11815	1915.79	507.012	304.955	53.4091	0	0	0	0	0	0	0	0	261.503	84.2551	0	114.212	141.673	3176.78	53.4091	601.644	0.200229
SRR7560804	14.7695	0	25.8465	0	12.3079	46.7699	705.241	257.235	0	0	0	0	0	0	0	0	0	51.7127	90.1966	0	127.478	180.393	1062.17	0	449.78	0.133664
SRR7563461	0	0	17.1247	17.1247	0	0	0	0	0	0	0	0	0	0	0	0	0	0	0	0	0	5.21937	34.2495	0	5.21937	0.021543
SRR7557666	219.775	830.115	1174.34	887.045	573.269	1432.51	2434.74	501.776	179.611	0	0	0	0	0	135.1	21.1921	0	249.008	80.795	91.3911	258.279	262.253	8053.58	179.611	1098.02	0.297957
SRR7561712	59.5797	252.338	273.366	215.538	117.407	290.889	604.559	99.8836	0	0	0	0	0	0	0	0	0	1707.32	524.114	0	1006.16	664.346	1913.56	0	3901.94	0.250395
SRR7562936	371.017	1517.96	1475.15	82.0518	240.804	2013.84	1985.3	551.174	0	0	0	0	0	0	25.5749	18.2678	36.5356	263.056	115.087	169.89	272.19	374.489	8237.29	0	1275.09	0.448503
SRR7565413	0	24.0473	340.906	0	0	0	9.90183	0	0	0	0	0	0	0	29.0432	0	27.6602	88.5126	37.3413	0	0	47.0223	374.855	0	229.58	0.124699
SRR7569104	30.2304	16.1229	284.166	0	14.1075	276.104	350.673	399.041	175.045	7.95661	0	0	0	0	40.1914	0	56.2679	610.909	178.852	0	373.78	1055.02	1370.45	183.002	2315.02	0.313923
SRR7560183	4.39521	0	90.8342	0	0	0	517.169	0	0	0	0	0	0	0	909.608	256.744	225.935	2384.05	651.397	523.758	1398.16	1098.87	612.399	0	7448.52	0.436077
SRR7567358	48.2977	362.233	535.665	266.735	165.749	156.967	130.623	0	0	0	0	0	0	0	0	0	0	0	0	0	0	0	1666.27	0	0	0.160357
SRR7561062	9.89641	0	33.4004	0	43.2968	517.088	119.994	165.765	0	0	0	0	0	0	50.5618	0	0	56.5811	8.42697	0	27.6886	40.931	889.44	0	184.19	0.093861
SRR7559091	0	0	7.24201	0	0	0	0	0	0	0	0	0	0	0	0	0	0	0	0	0	0	0	7.24201	0	0	0.008282
SRR7567107	220.225	1057.08	988.566	928.616	156.604	636.206	929.839	139.476	0	0	0	0	0	0	634.437	228.734	204.657	0	0	653.698	483.954	250.404	5056.61	0	2455.88	0.556403
SRR7558147	122.184	746.579	1238.91	116.793	425.847	504.907	0	55.7015	0	0	0	0	0	0	571.991	262.903	153.656	10.6582	17.7637	586.202	518.7	204.282	3210.92	0	2326.16	0.120494
SRR7558135	0	0	0	0	0	0	0	0	0	0	0	0	0	0	0	0	0	0	0	0	0	0	0	0	0	0.029629
SRR7569345	68.7051	187.887	1877.47	171.062	487.946	42.0643	1040.39	141.617	121.933	0	0	0	0	0	177.062	116.153	48.1609	378.205	87.8229	164.314	283.3	229.473	4017.15	121.933	1484.49	0.432342
SRR7560977	0	120.171	118.611	463.518	60.8659	79.5939	1079.98	0	0	0	0	0	0	0	2108.27	643.123	313.079	3682.92	1135.1	1884.64	2003.4	1141.27	1922.74	0	12911.8	0.573569
SRR7565146	161.122	818.004	741.869	1497.9	525.86	488.678	888.827	219.551	0	0	0	0	0	0	303.468	107.859	95.0622	839.107	206.578	104.203	674.576	915.888	5341.81	0	3246.74	0.555489
SRR7564831	82.0877	12.0128	494.529	106.113	7.00749	1117.19	2067.21	692.74	0	0	0	0	0	0	0	0	0	40.7691	24.8592	8.94932	14.9155	173.02	4578.89	0	262.513	0.204077
SRR7568138	349.924	1449.68	2420.06	1930.46	1235.02	1501.14	1409.99	371.978	0	0	0	0	0	0	147.097	40.5268	43.5288	321.212	103.568	75.0496	157.604	523.846	10668.3	0	1412.43	0.421656
SRR7559889	85.5019	675.058	1046.38	173.447	355.036	776.845	0	54.5583	0	0	0	0	0	0	568.644	201.625	137.829	0	0	461.531	602.511	150.431	3166.83	0	2122.57	0.116033
SRR7557402	0	0	27.6023	235.681	0	558.415	1469.29	490.471	169.515	0	0	0	0	0	241.52	65.6765	36.0161	1436.41	427.957	402.533	788.118	510.582	2781.46	169.515	3908.81	0.320081
SRR7563923	66.9845	36.7334	968.034	0	38.8942	69.1453	0	8.64316	0	0	95.881	0	25.0124	0	235.018	97.395	78.3394	38.1111	122.802	351.469	262.543	378.993	1188.43	120.893	1564.67	0.459496
SRR7565940	91.6669	56.0187	608.057	0	46.852	1818.06	283.149	383.983	239.775	0	0	0	0	0	0	0	0	64.0822	26.0334	0	0	25.0321	3287.79	239.775	115.148	0.233053
SRR7567467	353.529	373.015	4746.2	0	0	2805.96	2059.93	615.196	368.672	0	0	0	0	0	0	0	33.6853	805.641	193.691	0	974.068	437.909	10953.8	368.672	2444.99	0.73201
SRR7558094	489.307	2292.23	2497.29	2349.08	1620.2	1565.38	4495.13	584.732	0	0	0	0	0	0	0	0	0	118.164	2.11006	35.8711	124.494	56.9718	15893.3	0	337.61	0.382905
SRR7561199	0	0	115.33	0	0	0	0	0	0	0	0	0	0	0	0	0	0	218.947	107.239	0	221.181	216.712	115.33	0	764.079	0.116183
SRR7562723	0	72.2625	17.343	14.4525	0	465.37	1014.57	502.947	0	0	0	0	0	0	0	0	0	11.8385	0	0	0	512.016	2086.94	0	523.855	0.166661
SRR7563628	0	12.7674	234.07	0	0	34.0465	65.2557	17.0232	0	0	0	0	0	0	15.0465	13.6787	25.9895	86.1757	0	49.2432	67.0255	87.5435	363.162	0	344.703	0.218096
SRR7563308	86.6784	242.149	5562.55	0	2314.17	675.541	3381.83	401.747	155.856	0	0	16.6988	8.34942	0	86.093	2.77719	0	66.6527	49.9895	8.33158	169.409	51.3781	12664.7	180.904	434.631	0.712257
SRR7559173	24.7102	236.12	336.333	56.2843	42.5565	79.6218	124.924	26.083	0	0	0	0	0	0	136.052	74.2102	74.2102	0	0	164.912	145.672	131.929	926.632	0	726.985	0.0568
SRR7556808	0	0	0	0	0	251.019	955.762	435.87	81.1962	0	0	0	0	0	129.704	37.0583	13.3822	750.43	189.409	197.644	568.227	492.052	1642.65	81.1962	2377.91	0.194752
SRR7563831	25.2206	266.218	337.676	15.4126	179.347	508.616	2125.54	402.129	0	0	0	0	0	0	471.431	146.976	97.0593	1623.66	404.876	456.179	919.291	640.592	3860.16	0	4760.07	0.454194
SRR7569347	222.798	1214.25	772.366	0	0	969.17	2081.3	651.683	0	57.8916	0	0	0	0	0	45.3627	0	0	0	0	22.6814	400.704	5911.57	57.8916	468.748	0.437686
SRR7556978	104.282	170.806	564.559	0	219.351	1438.37	622.093	320.036	0	0	0	0	0	0	0	20.0697	0	94.8751	54.7356	0	105.822	171.505	3439.49	0	447.007	0.380062
SRR7560038	96.3992	316.19	1154.22	0	97.6846	296.91	570.683	87.402	0	0	0	0	0	0	0	6.47405	0	1663.83	519.219	0	949.096	850.691	2619.49	0	3989.31	0.699398
SRR7561060	0	0	0	67.1852	0	484.078	282.522	105.084	13.6756	0	0	0	0	0	119.646	0	0	847.634	225.811	87.6281	503.862	394.327	938.87	13.6756	2178.91	0.254898
SRR7567158	0	0	0	0	11.4598	1287.8	1209.01	199.115	113.439	0	0	0	0	0	0	0	0	79.3739	53.397	37.5222	95.2486	116.896	2707.39	113.439	382.438	0.146759
SRR7558871	107.175	39.8789	418.728	0	0	107.175	393.804	333.986	17.5565	0	0	0	0	0	0	0	0	1435.63	574.253	0	737.619	475.244	1400.75	17.5565	3222.75	0.485167
SRR7565975	81.7316	57.6929	391.831	396.639	0	1322.13	1451.94	346.157	166.465	0	0	0	0	0	0	0	0	1569.22	400.754	0	917.388	777.366	4048.12	166.465	3664.72	0.443604
SRR7563879	190.103	428.838	817.887	1021.25	0	1662.3	2263.56	760.414	0	0	0	0	0	0	0	0	0	0	0	0	0	0	7144.35	0	0	0.571466
SRR7559265	133.511	636.743	795.929	51.3503	163.037	1260.65	1291.46	439.045	88.1839	0	0	0	0	0	99.2759	86.3829	43.8361	15.4716	0	156.005	161.162	275.91	4771.72	88.1839	838.043	0.276263
SRR7559958	112.27	412.112	798.211	149.237	95.8401	559.98	761.244	197.157	0	0	20.376	23.0928	0	0	148.949	50.5607	31.4297	942.89	256.903	107.954	416.784	400.386	3086.05	43.4689	2355.86	0.48757
SRR7561948	444.859	2022.43	1753.27	130.841	456.074	1566.35	1958.87	370.093	0	0	0	0	0	0	0	7.77614	38.8807	54.4329	0	34.9926	81.6494	81.6494	8702.79	0	299.381	0.624959
SRR7561865	0	0	0	0	0	0	0	0	0	0	0	0	0	0	0	0	0	0	0	0	0	0	0	0	0	0.005969
SRR7556795	25.5834	90.1511	208.322	38.9843	0	0	0	0	0	0	0	0	0	0	57.9587	35.0167	30.1868	6.03736	0	65.2035	113.502	0	363.041	0	307.905	0.044669
SRR7562168	183.654	168.662	232.378	0	0	119.937	1817.8	236.126	195.749	0	0	0	0	0	52.5397	0	0	2049.05	645.488	15.0113	919.444	1114.59	2758.56	195.749	4796.12	0.666689
SRR7559054	162.752	152.252	761.259	108.501	0	409.505	1254.77	320.254	0	0	0	0	0	0	540.628	210.053	122.244	1713.14	535.463	303.027	979.673	674.924	3169.29	0	5079.15	0.470298
SRR7566283	9.89908	26.3976	182.583	0	48.3955	18.6983	0	0	0	0	0	0	0	0	0	0	2.27002	0	0	0	23.8352	213.382	285.974	0	239.487	0.087093
SRR7561210	723.083	723.083	2393.36	105.714	921.826	1057.14	1936.68	625.827	388.932	0	0	0	0	0	0	0	0	1172.7	351.37	30.7449	452.389	619.29	8486.72	388.932	2626.49	0.718748
SRR7557521	0	0	0	12.5711	0	0	0	0	0	0	0	0	0	0	0	0	0	0	0	0	0	0	12.5711	0	0	0.02471
SRR7560951	270.779	539.801	1440.05	260.23	36.9245	1049.71	1051.47	325.287	163.87	0	0	0	0	0	47.9685	0	0	966.476	188.321	76.3942	698.208	440.599	4974.25	163.87	2417.97	0.542594
SRR7559821	208.266	102.24	1385.92	181.76	672.132	1637.73	967.491	312.399	128.233	0	0	0	0	0	371.224	119.322	56.82	589.034	123.11	443.196	331.45	142.05	5467.94	128.233	2176.21	0.465604
SRR7560748	19.91	18.2508	0	0	0	0	157.621	68.0259	27.9984	0	0	0	0	0	363.752	138.65	92.977	3391.22	1024.38	440.418	1805.71	1419.12	263.808	27.9984	8676.23	0.649264
SRR7567570	685.821	3297.43	2976.46	0	444.412	2885.93	3980.5	595.292	0	0	0	0	0	0	0	0	0	0	0	0	0	100.15	14865.8	0	100.15	0.783404
SRR7561827	16.867	0	16.867	0	0	263.739	0	65.9348	126.566	0	0	0	0	0	26.6943	0	0	379.653	142.37	0	247.664	255.079	363.408	126.566	1051.46	0.218401
SRR7567418	338.265	1909.28	1866.82	464.229	332.603	1285.12	1429.49	243.437	0	0	0	0	0	0	504.634	182.984	97.21	770.532	210.145	444.593	500.346	238.736	7869.25	0	2949.18	0.586605
SRR7557394	0	57.2679	3.47078	19.0893	50.3263	6.94156	1429.96	86.7695	0	0	0	0	0	0	0	0	21.1046	747.456	153.009	0	434.404	272.602	1653.83	0	1628.57	0.185431
SRR7562180	125.33	8.64346	787.636	417.047	0	1040.46	667.708	293.878	218.261	0	0	0	0	0	0	11.8265	0	633.254	195.674	54.8319	273.084	335.442	3340.7	218.261	1504.11	0.444584
SRR7557899	84.1865	688.706	871.279	72.0149	266.76	583.22	463.533	110.558	0	0	0	0	0	0	13.08	12.0738	13.08	14.0861	0	0	41.2522	0	3140.26	0	93.5721	0.134746
SRR7569441	0	50.1097	101.538	0	47.4723	465.492	370.548	25.0548	19.8985	15.9188	46.4299	58.369	33.1642	57.0425	320.588	91.5965	60.192	499.855	137.395	217.215	231.608	256.47	1060.21	230.823	1814.92	0.186113
SRR7557072	62.7384	443.904	290.017	126.661	125.477	426.148	1280.81	321.978	93.2187	0	0	0	0	0	118.576	27.2725	23.7152	466.004	199.208	148.22	448.217	420.945	3077.73	93.2187	1852.16	0.293293
SRR7556761	73.988	0	241.815	839.133	0	241.815	180.459	39.7009	0	0	0	0	0	0	0	0	0	0	0	0	0	251.018	1616.91	0	251.018	0.53101
SRR7557067	83.8241	0	311.904	0	0	50.6843	1105.31	586.769	0	0	0	0	0	0	0	0	0	0	0	0	0	475.319	2138.49	0	475.319	0.186865
SRR7568619	120.75	67.6198	1135.05	26.5649	0	630.313	1903.02	306.704	23.6541	0	0	0	0	0	922.923	224.104	183.139	1248.23	467.486	607.249	971.117	561.465	4190.01	23.6541	5185.72	0.48217
SRR7559329	30.0563	88.9164	45.0844	18.7852	58.8602	52.5984	61.3649	41.3273	0	0	0	0	0	0	42.8318	30.5942	18.3565	112.587	0	58.7408	59.9646	29.3704	396.993	0	352.445	0.123836
SRR7561027	61.0837	33.3184	559.009	77.7429	244.335	1277.21	2041.68	557.158	0	0	0	0	0	0	0	0	0	84.4108	84.4108	0	181.952	223.22	4851.53	0	573.993	0.241022
SRR7563727	17.9991	14.9993	268.487	47.9977	44.9978	0	0	0	0	0	0	0	0	0	0	0	0	403.887	138.476	0	287.049	298.588	394.481	0	1128	0.19823
SRR7569089	0	0	1091.71	0	0	0	0	0	0	0	0	0	0	0	78.1222	0	36.7634	0	0	78.1222	47.4861	148.585	1091.71	0	389.079	0.270966
SRR7568302	98.3132	882.391	1276.86	115.306	444.23	468.505	0	80.107	0	0	0	0	0	0	597.422	284.362	139.572	0	0	606.553	513.939	203.489	3365.71	0	2345.34	0.105511
SRR7560302	21.5994	104.674	81.4132	8.30747	0	127.935	335.622	89.7207	0	0	0	0	0	0	109.731	22.5917	0	443.765	154.914	46.797	345.33	351.784	769.272	0	1474.91	0.229418
SRR7562158	504.043	1172.33	611.648	28.317	45.3073	141.585	2814.71	1098.7	0	0	0	0	0	0	0	0	0	0	0	0	0	0	6416.64	0	0	0.565372
SRR7565250	49.1843	296.367	320.329	200.521	35.3118	208.087	6.30568	32.7895	5.11261	0	0	0	0	0	0	0	0	258.792	101.266	0	196.282	153.775	1148.89	5.11261	710.114	0.198833
SRR7558236	42.8597	0	414.96	0	0	788.034	299.044	302.94	0	0	0	0	0	0	0	0	0	6.69228	0	0	12.4285	299.241	1847.84	0	318.361	0.115328
SRR7559715	198.708	478.706	1600.2	421.503	307.095	668.383	1062.79	180.644	0	0	0	0	0	0	898.368	333.812	238.437	1179.88	338.426	658.393	1009.13	624.551	4918.03	0	5280.99	0.428844
SRR7563167	15.234	0	23.3589	0	0	32.4993	27.4213	5.07802	0	0	0	0	0	0	0	0	0	0	0	0	0	0	103.592	0	0	0.045566
SRR7569077	0	0	80.9071	0	0	120.96	182.642	0	0	0	0	0	0	0	6.25854	0	0	429.493	107.96	0	311.363	130.647	384.509	0	985.721	0.162543
SRR7558469	163.565	1234.65	828.377	0	0	1487.91	2138.66	501.247	0	0	0	0	0	0	0	27.0584	21.6467	436.543	108.234	0	187.605	315.682	6354.41	0	1096.77	0.413111
SRR7565468	214.389	70.0047	2235.77	0	0	888.184	945.063	415.653	0	0	0	0	0	0	0	60.6205	60.6205	899.981	247.145	0	741.436	233.156	4769.07	0	2242.96	0.520071
SRR7557846	81.0536	16.9647	644.659	0	0	2086.66	1278.01	301.595	76.2005	0	0	0	0	0	7.50295	0	0	108.793	33.7633	0	106.917	163.189	4408.94	76.2005	420.165	0.290228
SRR7567292	0	0	9.63582	0	0	612.563	952.57	326.241	0	0	0	0	0	0	15.5693	31.1386	15.5693	424.618	76.4312	159.939	276.001	138.708	1901.01	0	1137.98	0.15361
SRR7558931	254.087	478.557	2335.11	49.8822	0	843.321	1909.55	385.028	43.4562	0	24.8321	0	15.5201	0	122.605	51.8712	48.7275	0	62.8742	110.03	127.32	165.045	6255.54	83.8083	688.473	0.538649
SRR7557030	0	0	0	0	0	0	0	0	0	0	0	0	0	0	0	0	0	0	0	0	0	0	0	0	0	0.015353
SRR7562130	286.425	58.8545	2344.37	35.3127	43.16	839.657	1182.98	641.514	0	0	0	0	0	0	0	0	0	0	0	0	0	794.2	5432.27	0	794.2	0.426973
SRR7560030	129.705	308.821	873.964	288.748	197.646	342.792	1454.55	83.3817	13.6664	0	0	0	0	0	2274.85	758.784	529.945	3537.98	999.668	1391.1	2356.15	1230.01	3679.6	13.6664	13078.5	0.631493
SRR7558544	230.081	881.656	2443.89	0	0	1743.98	1376.62	464.03	107.016	40.8606	0	0	0	42.8064	83.2415	17.4226	34.8453	482.026	191.649	46.4603	269.083	406.528	7140.26	190.683	1531.26	0.575301
SRR7558956	151.747	205.179	1222.53	0	173.12	1188.33	1685.25	628.361	95.1134	0	0	0	0	0	131.772	36.7234	21.602	373.714	103.69	201.979	315.389	255.984	5254.51	95.1134	1440.85	0.357399
SRR7563064	171.641	187.988	1646.94	133.839	41.8886	1357.8	1087.06	240.093	0	0	0	0	0	0	9.15243	16.271	12.2032	292.878	90.5074	32.542	195.252	224.743	4867.25	0	873.549	0.402358
SRR7556766	0	0	0	0	0	0	0	0	0	0	0	0	0	0	0	0	0	0	0	0	0	0	0	0	0	0.035996
SRR7566112	439.276	244.523	3659.19	486.882	257.507	1661.89	1419.53	380.85	0	0	0	0	0	0	0	0	0	0	0	0	13.5229	58.5991	8549.66	0	72.1219	0.570689
SRR7567595	263.949	1221.23	888.504	11.1528	228.632	1377.37	1449.86	453.546	13.0646	0	0	0	0	0	32.1388	0	5.67155	151.241	54.825	0	100.197	194.723	5894.24	13.0646	538.798	0.511762
SRR7566039	98.7303	25.7557	808.444	82.9907	0	580.935	920.052	253.265	199.085	0	0	0	0	0	283.247	99.2083	67.5766	567.931	166.785	175.412	347.948	319.192	2770.17	199.085	2027.3	0.327211
SRR7567431	258.071	0	2641.15	0	0	1540.75	819.302	272.461	33.1086	0	0	0	0	0	663.908	383.853	213.469	1644.1	510.171	1144.7	919.484	575.779	5531.73	33.1086	6055.47	0.541049
SRR7561645	64.2656	110.17	374.117	0	18.3616	718.397	1751.24	454.449	257.285	0	0	0	0	0	0	23.4724	0	164.307	258.197	32.8614	582.116	391.989	3491	257.285	1452.94	0.489485
SRR7567269	194.443	1420.09	1061.79	17.478	39.3255	3084.87	1981.57	775.586	21.89	0	0	0	0	0	0	0	0	31.5273	0	0	103.59	0	8575.14	21.89	135.117	0.346764
SRR7557473	121.904	159.83	502.515	46.0526	52.825	1140.48	1873.26	659.636	0	0	0	12.3187	0	0	0	0	0	168.036	67.7563	0	173.456	70.4665	4556.5	12.3187	479.714	0.265641
SRR7559908	43.4329	670.107	573.935	541.36	268.353	122.543	1088.92	23.2676	0	0	0	0	0	0	2079.07	645.228	453.53	3896.3	1103.43	1337.21	2495.19	1200.06	3331.92	0	13210	0.592084
SRR7558476	33.9815	41.3688	429.94	20.6844	0	23.6393	156.611	16.252	0	0	0	0	0	0	119.736	50.4912	0	36.0652	28.8521	165.9	147.146	148.589	722.477	0	696.779	0.190386
SRR7567032	907.305	2569.3	5957.69	2320.07	1890.22	2824.13	5053.18	620.272	0	0	0	0	0	0	20.0859	27.2594	0	44.4759	44.4759	0	14.3471	119.081	22142.2	0	269.725	0.74102
SRR7561340	230.662	92.7949	1850.6	26.5128	0	1561.61	2298.66	612.447	240.454	0	13.6621	0	0	0	0	0	0	860.136	334.034	41.7542	581.775	442.594	6673.28	254.116	2260.29	0.614624
SRR7558127	0	0	59.2013	0	0	990.09	628.758	296.006	321.095	0	0	0	0	0	0	0	20.1865	716.62	195.809	0	371.431	203.883	1974.06	321.095	1507.93	0.216656
SRR7557151	31.922	76.3013	10.1216	0	49.8294	1011.38	509.973	288.076	0	0	0	0	0	0	0	0	0	82.003	20.1139	10.8306	29.3973	34.8126	1977.6	0	177.157	0.059338
SRR7559006	89.6253	55.3568	615.515	254.378	14.4982	1024.1	926.568	307.099	11.8686	11.8686	23.7373	0	7.91242	40.8808	230.747	73.4195	47.1982	1023.94	308.1	108.818	595.222	305.477	3287.14	96.2678	2692.92	0.321924
SRR7568949	197.529	449.496	1804.21	9.3321	17.1088	1780.88	1729.55	583.256	0	0	0	0	0	0	0	0	0	40.5131	9.34918	0	28.0475	4.67459	6571.35	0	82.5844	0.479258
SRR7564862	0	0	0	0	0	0	0	0	0	0	0	0	0	0	0	0	0	0	0	0	0	0	0	0	0	0.032211
SRR7565407	306.288	247.061	1429.91	0	64.3036	1184.54	939.171	377.361	127.201	0	0	0	0	0	15.3586	0	0	655.299	208.194	0	298.639	278.161	4548.63	127.201	1455.65	0.460735
SRR7558987	359.737	1421.04	1156.83	0	223.903	2161.41	1776.3	474.674	123.238	0	0	0	0	0	0	0	0	356.493	86.5129	0	198.383	214.791	7573.89	123.238	856.179	0.514979
SRR7563339	0	0	1439.5	0	0	0	185.831	0	0	0	0	0	0	0	0	0	0	545.142	114.035	0	595.206	267.008	1625.33	0	1521.39	0.416189
SRR7562543	298.208	313.255	3823.35	354.292	1116.23	1255.75	2356.93	467.83	0	0	0	0	0	0	275.582	110.787	73.3961	6.92416	18.0028	261.733	229.882	214.649	9985.85	0	1190.96	0.621393
SRR7563059	0	275.029	244.04	129.767	120.083	0	0	44.547	0	0	0	0	0	0	0	0	0	399.308	127.934	0	302.389	314.019	813.467	0	1143.65	0.158946
SRR7561705	308.986	120.908	2625.42	0	0	2446.94	1907.65	516.256	0	0	0	0	0	0	0	0	0	0	0	7.97805	111.693	35.9012	7926.16	0	155.572	0.518133
SRR7557631	284.549	1877.01	2155.46	133.129	426.824	1340.43	1017.26	246.948	0	10.517	0	0	0	19.9822	503.871	201.957	125.458	0	5.09991	545.691	425.333	173.397	7481.62	30.4992	1980.81	0.404958
SRR7561282	0	81.5815	249.154	99.2207	0	185.212	57.3275	61.7373	0	0	0	0	0	0	0	0	0	0	0	0	0	52.4565	734.233	0	52.4565	0.147919
SRR7567255	21.0041	10.502	94.5184	0	0	1243.18	1202.48	647.189	6.74629	0	0	0	0	0	94.49	13.1236	13.1236	421.268	143.047	55.1192	326.778	406.832	3218.88	6.74629	1473.78	0.254129
SRR7562826	305.326	1160.91	1872.22	97.3018	973.018	1372.29	2486.23	607.298	0	0	0	0	0	0	0	0	0	583.165	165.633	0	269.153	296.759	8874.6	0	1314.71	0.679868
SRR7562689	34.8953	111.229	327.143	21.8095	37.0762	139.581	338.048	58.8858	148.02	0	0	0	0	0	563.069	192.685	137.021	2179.48	640.143	526.673	1104.73	892.775	1068.67	148.02	6236.58	0.564831
SRR7556848	325.004	509.466	3247.84	26.3517	628.048	1728.23	1756.78	349.16	8.7815	0	0	0	0	0	551.501	213.13	142.819	881.083	336.174	358.146	630.6	373.526	8570.88	8.7815	3486.98	0.678642
SRR7566558	0	0	0	15.6146	0	0	0	0	0	0	0	0	0	0	0	0	0	0	0	0	0	0	15.6146	0	0	0.041524
SRR7563347	0	0	127.503	0	0	0	0	0	0	0	0	0	0	0	26.091	16.6982	0	118.975	27.1346	0	100.189	63.662	127.503	0	352.75	0.064203
SRR7568996	206.698	1087.03	2349.63	99.6133	525.46	834.261	519.234	149.42	0	0	0	0	0	92.5614	619.657	259.936	147.831	0	0	666.47	517.408	261.168	5771.34	92.5614	2472.47	0.31431
SRR7561190	404.97	1178.98	2792.33	78.3812	329.854	2162.01	2511.46	419.666	0	0	0	0	0	0	0	0	0	34.1324	0	0	66.6394	52.0112	9877.66	0	152.783	0.57477
SRR7565544	22.0072	254.917	519.003	0	0	210.902	1668.88	264.086	0	0	0	0	0	0	1918.74	572.128	344.012	3933.15	1035.72	1780.77	2378.65	1405.48	2939.79	0	13368.7	0.579569
SRR7557731	0	0	273.998	0	0	1187.33	955.949	251.672	0	0	0	0	0	0	0	0	0	608.217	255.189	21.1817	430.694	172.479	2668.94	0	1487.76	0.238134
SRR7558808	125.404	55.2376	967.404	0	0	492.659	438.915	152.277	0	0	0	0	0	0	0	0	0	23.7591	0	0	89.0966	198.982	2231.9	0	311.838	0.308677
SRR7568342	0	0	0	41.2395	0	65.2959	412.395	298.987	294.556	0	0	0	0	0	414.785	27.4238	123.407	1264.92	346.226	226.246	709.591	661.6	817.918	294.556	3774.2	0.461898
SRR7567607	0	52.8379	346.518	38.0924	45.4652	507.49	908.075	92.1591	0	0	72.7516	0	0	0	1633.74	553.85	406.318	3858.81	1214.12	1137.93	1159.7	1206.86	1990.64	72.7516	11171.3	0.612471
SRR7564338	18.3993	174.252	62.774	67.1032	0	625.575	726.23	297.635	123.284	0	5.26855	0	0	0	86.3306	57.9047	27.3731	796.979	234.777	190.559	353.745	407.438	1971.97	128.553	2155.11	0.229588
SRR7561477	152.923	91.4382	2418.38	137.157	308.998	163.958	1024.74	170.264	28.4737	0	0	0	0	0	30.062	30.062	20.5687	166.132	72.7817	22.1509	151.892	134.488	4467.86	28.4737	628.138	0.464657
SRR7557783	99.909	368.414	686.874	68.6874	332.51	1400.29	1873.29	760.245	0	0	0	0	0	0	0	0	0	0	0	0	0	81.4214	5590.22	0	81.4214	0.296311
SRR7556877	64.7259	462.703	703.238	161.815	275.522	284.269	0	42.859	0	0	0	0	0	0	480.182	177.751	117.939	0	0	443.957	299.06	118.782	1995.13	0	1637.67	0.098592
SRR7565147	0	82.4444	132.827	58.0164	38.1687	473.292	1604.61	548.102	24.3647	0	0	0	0	0	0	0	10.6665	109.713	59.4278	9.14274	172.188	397.709	2937.46	24.3647	758.848	0.225975
SRR7569885	107.957	71.9716	663.167	0	15.4225	798.542	346.149	166.22	0	0	0	0	0	0	0	23.8919	0	295.235	90.4477	39.2509	165.536	150.177	2169.43	0	764.539	0.281776
SRR7569117	147.031	0	1545.33	0	22.5048	1020.22	906.192	250.553	490.801	0	0	0	0	0	0	17.7875	2.96459	1636.45	561.79	0	1056.88	962.01	3891.82	490.801	4237.88	0.657891
SRR7559443	74.4131	0	311.826	1715.05	0	352.576	143.511	21.2609	0	0	0	0	0	0	2627.22	1035.24	366.424	1385.65	407.335	2390.65	1832.12	1682.7	2618.63	0	11727.3	0.672475
SRR7561659	0	0	0	0	0	0	0	0	0	0	0	0	0	0	0	0	0	0	0	0	0	0	0	0	0	0.03051
SRR7566732	392.739	980.378	1686.52	0	222.324	1154.71	1426.98	183.148	0	0	0	0	0	0	852.647	287.486	203.105	2057.54	595.577	510.214	1294.18	577.916	6046.81	0	6378.66	0.57737
SRR7566233	161.317	383.935	963.065	232.297	138.733	1309.9	1132.45	243.589	153.89	0	0	0	0	0	162.224	47.5202	31.1339	1522.29	421.127	80.2928	925.825	752.13	4565.28	153.89	3942.54	0.415373
SRR7564884	530.628	939.272	4604.87	0	750.198	1845	3327.1	594.669	0	0	0	0	0	0	0	0	0	387.38	166.453	18.1585	223.954	236.06	12591.7	0	1032.01	0.817975
SRR7560910	86.9303	0	893.012	35.5624	0	367.478	0	102.736	0	0	0	0	0	0	0	0	0	136.008	123.644	0	144.251	148.373	1485.72	0	552.276	0.15933
SRR7567988	237.717	132.498	1883.55	48.063	44.166	941.775	1076.87	219.531	310.951	0	0	0	0	0	376.225	92.7316	82.1337	684.889	355.029	198.71	463.658	565.663	4584.17	310.951	2819.04	0.563821
SRR7568223	0	0	0	0	0	0	0	0	0	0	0	0	0	0	0	0	0	0	0	0	0	0	0	0	0	0.011376
SRR7569906	323.935	981.334	2478.51	74.859	782.617	1702.7	2463.54	692.786	0	0	0	0	0	0	0	0	0	18.0561	0	0	16.6672	240.285	9500.29	0	275.008	0.511943
SRR7566396	17.808	0	167.692	8.904	0	8.904	2163.67	227.052	0	0	0	0	0	0	1680.28	523.245	328.687	3289.81	853.406	1544.68	1948.54	1185.04	2594.03	0	11353.7	0.562078
SRR7560944	171.306	492.709	626.49	42.4186	125.624	1837.05	1068.62	491.077	0	0	0	0	0	0	18.0168	122.842	58.9642	538.867	239.133	127.756	322.665	402.922	4855.3	0	1831.17	0.406462
SRR7561616	136.102	456.749	1531.73	9.22726	312.573	449.829	545.562	53.0567	320.485	0	0	0	0	0	231.091	69.7849	42.3286	1705.73	470.19	185.33	989.573	954.108	3494.82	320.485	4648.13	0.666666
SRR7558861	129.004	341.288	741.362	393.543	419.67	545.408	2083.65	496.419	0	0	0	0	0	0	0	0	0	0	0	0	0	182.176	5150.35	0	182.176	0.170569
SRR7557045	0	0	0	0	0	0	0	0	0	0	0	0	0	0	0	0	0	0	0	0	0	0	0	0	0	0.016013
SRR7556949	0	0	0	0	0	0	116.573	30.4103	0	0	0	0	0	0	0	0	0	312.627	81.738	0	179.487	104.49	146.983	0	678.341	0.072083
SRR7563191	138.543	969.8	1452.6	126.998	483.85	566.766	8.39653	79.7671	261.222	0	0	0	0	0	696.039	288.627	171.926	734.592	255.284	668.947	971.12	433.461	3826.72	261.222	4220	0.28184
SRR7564450	242.533	274.267	1185.47	61.2	122.4	2692.8	1357.73	564.4	11.4545	0	0	0	0	0	268.833	114.886	41.359	163.138	147.054	149.352	413.59	213.688	6500.8	11.4545	1511.9	0.527251
SRR7562328	245.929	326.941	1764.9	72.3321	529.471	963.463	1487.15	347.194	247.276	0	0	0	0	0	861.964	254.738	186.611	2129.73	693.125	571.68	1398.1	820.495	5737.38	247.276	6916.44	0.750267
SRR7567998	153.189	207.089	740.413	0	0	995.728	1795.71	709.208	0	0	0	0	0	0	0	0	0	0	0	0	11.5427	49.0565	4601.34	0	60.5992	0.435713
SRR7562566	138.138	289.819	327.739	0	0	268.15	560.678	119.178	0	0	0	0	0	0	270.845	139.445	58.9959	1710.88	426.38	166.261	662.364	852.76	1703.7	0	4287.93	0.496208
SRR7557373	119.42	385.4	309.406	0	61.5193	267.79	873.935	425.207	0	0	0	0	0	0	0	0	0	345.085	82.2482	0	168.072	78.6722	2442.68	0	674.077	0.350613
SRR7565456	66.6263	461.158	646.667	48.3367	211.636	248.215	43.1111	35.2727	15.4852	0	0	0	0	0	112.838	45.9226	23.6173	94.4693	48.5467	68.2278	120.711	85.2848	1761.02	15.4852	599.618	0.107616
SRR7563484	122.429	744.897	626.894	14.7504	0	508.89	740.472	110.628	0	0	0	0	0	0	0	0	0	0	0	0	0	54.056	2868.96	0	54.056	0.230939
SRR7567328	252.195	902.86	2774.15	136.186	529.61	1238.28	716.235	257.239	0	0	0	0	0	0	528.309	188.308	138.616	2194.31	504.77	321.693	1289.39	967.695	6806.75	0	6133.09	0.613279
SRR7559036	73.4176	49.4157	367.088	201.898	221.665	1047.61	722.881	585.929	0	0	26.1699	0	0	0	783.585	156.717	133.14	1220.45	274.601	694.825	708.694	951.397	3269.91	26.1699	4923.41	0.233851
SRR7567516	92.4884	150.144	712.281	135.73	299.086	97.293	922.482	216.207	0	0	0	0	0	0	0	0	0	320.072	80.0179	0	169.45	282.416	2625.71	0	851.955	0.202188
SRR7566219	67.8425	0	552.295	1.91106	0	925.906	749.134	186.328	279.768	0	0	0	0	0	0	0	0	364.649	89.7599	0	265.54	172.975	2483.42	279.768	892.924	0.343545
SRR7569761	287.602	410.461	2063.48	399.292	323.901	927.028	929.821	187.081	0	0	0	0	0	0	314.018	210.333	162.934	334.755	127.385	542.125	491.763	346.604	5528.66	0	2529.92	0.369506
SRR7569698	0	13.216	17.1031	165.589	0	0	55.9738	3.10965	0	0	0	0	0	0	91.3955	33.7115	34.4606	5.24401	0	56.9349	75.6635	60.6807	254.992	0	358.091	0.068167
SRR7560300	15.1099	102.531	66.9152	64.7566	61.5188	154.337	1316.72	307.594	364.505	0	0	0	0	0	286.84	71.1788	38.2453	1106.99	265.593	444.071	564.119	384.578	2089.48	364.505	3161.62	0.292313
SRR7560169	65.2113	0	286.93	0	0	950.78	1482.9	537.341	0	0	0	0	0	0	0	0	0	221.048	42.3566	0	124.423	115.157	3323.17	0	502.985	0.21016
SRR7566879	29.9017	0	4.98362	0	0	981.773	1634.63	553.182	0	0	0	0	0	0	0	0	0	437.803	83.7982	0	165.886	128.263	3204.47	0	815.75	0.17629
SRR7559242	408.424	827.527	875.577	0	742.105	1011.72	1153.2	218.894	156.045	0	0	0	0	0	388.699	129.566	75.5804	693.72	245.636	0	461.58	286.126	5237.44	156.045	2280.91	0.502601
SRR7559699	143.99	32.9469	1188.53	58.5723	0	2441.73	933.497	544.235	0	0	0	0	0	0	0	0	0	514.536	139.328	0	304.322	173.549	5343.51	0	1131.73	0.447249
SRR7557552	0	0	45.7329	0	0	0	0	14.0716	0	0	0	0	0	0	0	0	0	142.069	24.2556	0	41.581	62.3715	59.8045	0	270.277	0.124423
SRR7568447	0	0	0	0	0	0	0	0	0	0	0	0	0	0	0	0	0	0	0	0	0	0	0	0	0	0.008035
SRR7556789	17.1333	436.898	445.465	51.3998	145.633	182.041	147.774	0	0	0	0	0	0	0	0	125.211	21.2622	0	0	340.195	193.722	708.74	1426.34	0	1389.13	0.021004
SRR7569293	0	0	0	0	0	0	0	0	0	0	0	0	0	0	0	0	0	0	0	0	0	0	0	0	0	0.000897
SRR7568062	98.0659	0	699.197	0	77.6886	1021.41	219.056	267.453	0	0	0	0	0	0	101.485	35.1293	33.8283	6.50544	44.237	93.6783	57.2478	182.152	2382.87	0	554.263	0.209829
SRR7568463	216.92	253.867	1783.03	286.048	177.588	811.66	1628.09	402.851	88.9553	0	15.4189	0	0	0	60.3399	23.8845	22.6275	49.0262	52.7974	22.6275	51.5403	110.623	5560.05	104.374	393.466	0.365591
SRR7567043	95.2222	131.846	183.12	36.6239	69.5854	151.989	851.506	100.716	58.268	0	0	0	0	0	578.268	235.799	192.756	1536.43	464.112	499.668	840.266	976.88	1620.61	58.268	5324.18	0.410151
SRR7558740	0	0	0	82.3309	0	2340.13	125.918	295.423	158.187	0	0	0	0	0	7.90211	10.8654	10.8654	328.925	98.7764	23.7063	193.602	169.895	2843.81	158.187	844.538	0.167011
SRR7569772	41.5662	169.959	73.8954	184.738	169.036	604.095	1374.45	278.955	3.64669	0	0	0	0	0	0	0	0	217.415	55.724	0	120.583	231.117	2896.7	3.64669	624.839	0.13957
SRR7563990	74.8778	33.4276	203.24	0	0	576.292	629.776	155.104	179.098	0	0	0	0	0	41.37	58.1765	0	491.268	179.701	213.314	306.396	258.562	1672.72	179.098	1548.79	0.311051
SRR7566172	526.355	1881.07	3095.57	1961.97	1277.06	1933.92	4176.32	738.838	0	0	0	0	0	0	181.628	87.5318	61.2723	5.47074	13.1298	45.9542	505.496	638.982	15591.1	0	1539.47	0.494888
SRR7566928	0	0	0	0	0	0	0	0	0	0	0	0	0	0	0	0	0	0	0	0	0	0	0	0	0	0.033895
SRR7563826	520.011	1249.7	3034.52	1466.1	1588.55	1216.15	2744.32	499.882	0	0	0	0	0	0	0	0	0	0	0	0	0	0	12319.2	0	0	0.419223
SRR7567634	0	166.911	156.313	0	0	755.073	2077.11	495.434	194.111	0	16.1759	0	0	0	0	0	0	65.8979	27.4575	13.7287	76.8809	159.253	3650.84	210.287	343.218	0.326044
SRR7560992	31.6162	129.626	36.3586	384.136	49.0051	37.9394	241.864	26.8737	0	0	0	0	0	0	619.638	277.332	270.993	402.527	131.534	534.061	575.265	381.925	937.419	0	3193.28	0.223675
SRR7568271	138.796	0	849.106	0	0	402.781	813.727	247.656	155.801	0	0	0	0	0	0	0	0	603.185	144.655	0	341.168	371.191	2452.07	155.801	1460.2	0.392413
SRR7559392	123.09	353.638	707.276	356.569	253.017	677.969	2743.14	706.299	66.0846	0	0	0	0	0	72.583	19.3555	14.5166	66.7764	39.6787	57.0987	142.263	128.714	5921	66.0846	540.986	0.212411
SRR7561768	0	0	73.5773	0	0	0	0	0	0	0	0	0	0	0	0	0	0	0	0	0	0	5.70925	73.5773	0	5.70925	0.040129
SRR7556959	13.0204	0	16.5714	17.755	0	455.713	442.692	116	0	0	0	0	0	0	0	0	0	848.345	220.5	0	497.866	376.011	1061.75	0	1942.72	0.26674
SRR7569697	54.9615	0	133.74	0	0	1449.15	1755.1	390.227	29.6742	0	0	0	0	0	0	18.5664	0	629.399	219.083	18.5664	412.173	232.079	3783.19	29.6742	1529.87	0.261859
SRR7559926	152.232	616.858	827.764	770.676	482.069	802.392	2394.49	488.412	7.85254	0	0	0	0	0	0	0	0	376.285	114.172	0	197.791	237.993	6534.89	7.85254	926.241	0.260439
SRR7563436	228.961	263.803	1732.14	0	0	522.628	1152.27	241.404	452.523	0	0	0	0	0	480.112	115.629	170.93	1809.85	560.55	291.586	952.683	897.382	4141.21	452.523	5278.72	0.715518
SRR7559184	6.88084	44.0374	13.7617	0	0	450.007	333.033	89.451	267.958	0	0	0	0	0	121.749	56.9046	37.0541	1045.46	328.194	244.822	543.902	493.614	937.171	267.958	2871.69	0.346128
SRR7560752	26.8017	221.114	25.4617	243.896	121.948	121.948	265.337	13.4009	0	0	0	0	0	0	298.561	93.4624	80.4815	534.813	136.299	206.396	262.214	176.54	1039.91	0	1788.77	0.20442
SRR7567694	0	0	19.9086	0	0	85.6936	0	8.65592	0	0	0	0	0	0	8.52958	0	0	546.746	173.151	0	317.3	330.095	114.258	0	1375.82	0.140012
SRR7569444	0	0	0	118.857	0	77.4695	262.123	27.5919	0	0	0	0	0	0	159.977	56.4626	36.5962	721.467	230.033	149.521	512.346	283.359	486.041	0	2149.76	0.207359
SRR7564109	15.3621	86.0277	39.9414	9.21725	0	6.14483	242.721	4.60863	204.871	0	0	0	0	0	477.595	145.225	95.8184	1735.21	470.109	431.183	932.733	681.209	404.023	204.871	4969.08	0.397208
SRR7563665	317.961	265.881	2228.47	98.6775	0	1247.17	1935.18	378.264	0	0	0	0	0	0	0	0	0	36.7471	0	0	33.9204	155.469	6471.6	0	226.136	0.530946
SRR7563348	392.046	1874.47	1794.83	0	166.926	1701.42	1289.46	441.052	186.365	0	0	0	0	0	81.6838	95.5546	40.0713	835.332	180.321	98.637	460.82	356.018	7660.21	186.365	2148.44	0.660909
SRR7565351	32.4861	0	274.102	0	0	119.793	265.98	607.084	381.009	0	0	27.4955	0	0	216.08	73.3857	59.1163	391.391	77.4627	124.348	191.618	1121.17	1299.44	408.504	2254.57	0.21649
SRR7565379	131.495	0	1187.7	0	0	723.224	903.5	413.574	13.0802	0	0	0	0	0	283.571	98.8203	32.224	1179.4	352.316	414.615	809.897	582.18	3359.49	13.0802	3753.02	0.513819
SRR7565104	388.833	528.484	2437.05	0	665.397	733.854	1604.62	454.551	428.635	0	0	0	0	0	0	68.0122	22.6707	22.6707	65.1784	34.0061	297.554	181.366	6812.79	428.635	691.458	0.584858
SRR7569256	565.5	539.924	4161.68	55.4133	186.132	2372.82	2048.87	645.067	0	0	0	0	0	0	0	0	0	0	0	0	0	76.1908	10575.4	0	76.1908	0.700689
SRR7562902	43.5793	0	418.361	21.1671	57.2757	171.827	950.029	250.27	0	0	0	0	0	0	4.81212	0	0	162.409	67.3697	10.8273	108.273	212.936	1912.51	0	566.627	0.142235
SRR7567589	52.7218	342.692	899.785	36.9053	0	601.028	1650.19	179.254	0	0	0	0	0	0	2361.04	721.622	537.714	4673.03	1459.01	1423.98	2769.14	1555.34	3762.58	0	15500.9	0.746407
SRR7562765	177.98	793.06	1049.56	15.7042	0	662.192	832.32	175.363	290.985	0	10.4859	0	0	0	168.614	63.2304	32.9325	325.373	172.566	80.3553	563.804	258.191	3706.18	301.471	1665.07	0.424366
SRR7561560	66.2934	0	54.5945	0	0	48.7451	540.096	152.085	56.8555	0	0	0	0	0	639.114	238.475	150.716	1219.09	362.483	364.391	677.27	513.199	861.814	56.8555	4164.74	0.341313
SRR7559989	41.0329	259.094	233.302	189.924	132.478	324.746	188.752	254.404	0	0	0	0	0	0	0	0	4.67248	178.722	109.803	0	84.1046	475.425	1623.73	0	852.728	0.115972
SRR7566163	229.123	88.5687	1147.54	78.9416	232.974	1020.46	1750.19	431.291	0	0	0	0	0	0	69.4536	39.6878	0	426.644	105.173	0	269.877	638.973	4979.1	0	1549.81	0.497036
SRR7564751	0	0	0	0	0	0	0	0	0	0	0	0	0	0	0	0	0	0	0	0	0	0	0	0	0	0.025461
SRR7566588	168.744	38.0406	1436.76	114.122	73.155	923.704	1194.87	356.021	82.126	0	0	0	0	0	0	0	0	54.1197	9.01995	0	55.1219	77.1707	4305.42	82.126	195.432	0.330052
SRR7557459	0	0	0	0	0	0	0	0	0	0	0	0	0	0	28.8726	0	21.3406	0	0	22.596	0	35.1493	0	0	107.959	0.048971
SRR7567470	0	0	657.773	184.321	0	0	124.688	21.6848	0	0	0	0	0	0	128.473	40.3772	16.5179	0	0	0	102.778	271.628	988.467	0	559.774	0.312246
SRR7565003	0	0	0	0	0	0	0	0	0	0	0	0	0	0	0	0	0	0	0	0	0	64.0747	0	0	64.0747	0.026292
SRR7559722	104.05	136.458	755.638	0	0	1241.77	2087.81	741.992	0	0	0	0	0	0	0	0	0	32.8756	19.0332	0	0	44.9876	5067.72	0	96.8964	0.280724
SRR7563908	0	0	896.068	0	0	0	91.9717	0	0	0	0	0	0	0	95.2492	20.5944	46.3374	2229.35	728.528	28.3173	1238.24	1253.69	988.039	0	5640.3	0.75264
SRR7560006	395.429	1330.08	1756.96	133.307	1049.98	1018.53	2281.2	103.351	0	30.6269	0	0	0	35.221	2323.6	722.897	579.793	3611.54	1121.23	1410.39	1512.18	1276.14	8068.84	65.8479	12557.8	0.799583
SRR7568813	27.1797	196.729	1184.26	141.076	88.0105	252.383	0	0	211.888	129.265	422.444	315.833	151.92	117.271	159.421	15.5533	16.8494	1263.7	378.463	0	978.559	171.086	1889.64	1348.62	2983.63	0.330998
SRR7567130	94.9436	0	601.309	5.82987	153.242	804.522	627.127	305.652	0	0	0	0	0	0	2.6133	0	0	442.519	162.896	43.5551	304.014	220.389	2592.63	0	1175.99	0.240277
SRR7568276	135.689	975.452	940.776	120.612	464.357	556.324	27.1378	90.4592	0	0	0	0	0	0	361.014	129.512	90.6582	0	0	339.968	267.118	105.228	3310.81	0	1293.5	0.128402
SRR7568199	628.084	2479.49	4020.97	49.2615	0	2508.23	2025.88	591.137	0	0	0	0	0	0	155.919	73.0256	49.3416	21.7103	0	169.735	303.944	161.84	12303	0	935.517	0.809513
SRR7559874	0	0	0	0	0	3.2819	9.84569	0	0	0	0	0	0	0	0	0	0	114.698	0	0	64.6187	38.7712	13.1276	0	218.088	0.034092
SRR7558200	396.719	981.824	1881.65	0	341.311	1252.21	1267.73	152.925	449.251	0	95.6326	0	0	0	317.827	153.434	153.434	541.401	144.666	293.716	501.947	304.675	6274.37	544.883	2411.1	0.646399
SRR7562788	207.789	193.156	2137.89	10.2431	0	1568.66	1169.18	632.148	127.484	0	0	0	0	0	0	15.0719	0	36.1724	28.6365	0	138.661	730.985	5919.07	127.484	949.527	0.44278
SRR7564920	158.389	933.833	643.454	103.943	57.7458	2083.8	1633.38	450.418	0	0	0	0	0	0	143.11	56.2216	71.5548	192.516	40.8884	218.072	107.332	596.29	6064.96	0	1425.98	0.335586
SRR7559675	798.83	1842.39	4352.01	1653.07	1202.86	2694.32	2364.17	817.3	13.8483	0	0	25.3885	20.7724	0	0	0	0	0	0	0	24.1043	132.574	15724.9	60.0093	156.678	0.688043
SRR7563712	39.3625	150.889	146.516	167.29	103.873	352.075	2040.29	578.41	0	0	0	0	0	0	41.1116	17.3102	0	403.543	140.645	42.1935	234.769	219.623	3578.7	0	1099.19	0.214568
SRR7559482	0	0	0	0	0	0	52.1933	4.34944	0	0	0	0	0	0	82.4437	24.5103	23.3962	121.437	22.2821	26.7385	64.618	0	56.5428	0	365.426	0.032809
SRR7565365	63.0011	268.263	398.329	0	0	286.553	349.554	50.8073	0	0	0	0	0	0	394.688	102.251	44.9903	427.408	163.601	249.492	243.357	161.556	1416.51	0	1787.34	0.281004
SRR7568134	24.7927	31.8763	228.447	70.8362	125.734	113.338	816.388	320.534	0	0	0	0	0	0	29.9795	59.959	33.5065	357.991	225.728	84.648	386.207	220.438	1731.95	0	1398.46	0.294443
SRR7562984	111.167	29.7769	109.182	25.8066	337.471	0	180.646	174.691	148.496	0	0	0	0	0	354.017	53.6992	75.5766	256.563	47.7326	278.44	367.939	161.098	968.741	148.496	1595.06	0.261666
SRR7565015	68.0649	68.0649	113.441	0	50.2384	753.576	763.299	382.46	0	0	0	0	0	0	0	0	0	526.992	166.419	0	331.206	293.68	2199.14	0	1318.3	0.358187
SRR7563303	81.2628	79.1792	383.394	129.187	29.1713	512.581	289.629	141.689	482.689	60.8608	180.484	203.569	94.4392	119.623	253.139	52.3014	0	658.997	92.0504	489.541	238.494	263.599	1646.09	1141.66	2048.12	0.28795
SRR7566076	0	0	89.4831	0	0	0	20.5371	0	0	0	0	0	0	0	161.612	51.9969	32.3224	1165.01	327.44	106.804	574.776	437.055	110.02	0	2857.02	0.259331
SRR7569268	0	0	0	0	0	0	49.2666	0	0	0	0	0	0	0	0	0	0	132.501	47.3217	0	66.2504	24.091	49.2666	0	270.164	0.02626
SRR7568652	605.16	2929.8	3177.9	2854.29	2054.96	2133.7	1665.54	352.74	0	0	46.1097	10.7232	0	0	0	0	0	0	0	0	0	13.7726	15774.1	56.8329	13.7726	0.562347
SRR7562272	155.01	769.088	2293.85	92.4098	403.92	976.264	620.04	162.462	0	0	0	0	0	96.2203	729.027	330.693	217.957	43.5913	0	886.858	683.933	291.611	5473.04	96.2203	3183.67	0.345589
SRR7568427	29.1796	43.7694	91.9158	180.914	109.424	138.603	119.636	26.2617	0	0	0	0	0	0	408.639	180.198	150.402	21.2833	31.2155	551.946	394.45	624.309	739.704	0	2362.44	0.189097
SRR7567658	25.219	129.698	637.68	0	0	118.889	36.0271	166.926	0	0	0	0	0	0	110.392	18.6054	31.0089	140.16	44.6529	60.7775	71.9407	199.698	1114.44	0	677.235	0.305016
SRR7558641	510.611	0	5335.1	589.572	0	2655.7	1989.8	460.603	0	0	0	0	0	0	459.085	139.273	123.798	716.997	203.751	229.542	335.287	206.33	11541.4	0	2414.06	0.902578
SRR7557821	291.454	144.762	3174.15	129.321	248.991	1389.72	1390.68	268.292	0	0	7.64264	0	0	0	169.375	55.1895	51.3833	1083.81	352.071	141.78	618.503	634.679	7037.37	7.64264	3106.79	0.671657
SRR7565223	162.498	412.048	619.522	23.214	0	410.597	404.793	101.561	0	0	47.2682	0	0	0	108.25	39.8817	47.0035	777.694	290.567	75.4904	478.581	417.334	2134.23	47.2682	2234.8	0.411455
SRR7561072	326.166	360.054	2228.1	0	76.2467	2382	1266.54	546.435	0	0	0	0	0	0	0	0	0	193.548	56.7547	0	158.622	125.151	7185.55	0	534.076	0.500276
SRR7560141	31.7188	234.367	68.7241	0	49.3404	195.599	140.972	22.908	0	0	0	0	0	0	0	0	0	829.853	211.803	0	531.245	480.898	743.63	0	2053.8	0.144452
SRR7565276	0	0	0	219.211	0	0	1025.21	144.358	347.055	0	0	0	0	0	212.802	61.955	51.1802	1092.29	265.329	0	649.18	441.766	1388.78	347.055	2774.5	0.308259
SRR7565607	69.3218	415.931	370.28	388.878	263.761	312.793	2169.26	419.312	0	0	0	0	0	0	20.3521	42.4003	13.5681	775.078	245.922	35.6163	481.668	422.307	4409.54	0	2036.91	0.254015
SRR7566796	274.07	1080.06	2103.36	64.8685	240.014	1673.61	1908.76	578.952	0	0	0	0	0	0	0	0	0	13.3299	0	0	61.651	229.941	7923.69	0	304.922	0.440483
SRR7560805	0	152.452	101.635	25.9733	54.2053	578.189	1289.63	377.178	188.532	0	0	0	0	0	153.302	39.704	19.852	913.193	260.282	262.488	530.49	422.407	2579.27	188.532	2601.72	0.245582
SRR7567909	69.8644	114.683	1794.06	15.8184	0	361.186	377.004	92.2737	0	0	0	0	0	0	42.0778	44.7077	26.2986	15.7792	34.1882	57.857	92.0452	93.3601	2824.89	0	406.314	0.639927
SRR7566108	531.434	66.0061	3755.58	20.3096	50.7739	1692.46	1382.74	379.112	153.973	0	15.3973	0	0	0	54.3175	10.1845	0	84.8711	0	0	112.03	234.244	7878.42	169.371	495.647	0.67638
SRR7563054	461.899	0	3242.17	0	0	1527.82	1409.38	488.547	0	0	0	0	0	0	435.455	156.764	145.152	2043.74	571.897	287.4	1198.95	984.128	7129.82	0	5823.48	0.781496
SRR7569337	325.993	1036.69	2343.75	421.782	46.3497	1578.98	1521.82	316.723	0	0	0	0	0	101.22	0	13.0961	37.6514	36.0144	24.5552	0	32.7403	40.9254	7592.08	101.22	184.983	0.52057
SRR7558030	0	0	125.971	0	0	148.294	73.35	47.8369	0	0	0	0	0	40.8102	400.467	91.4452	69.3722	2804.85	782.014	201.81	1825.75	1272.35	395.452	40.8102	7448.05	0.489732
SRR7567520	400.863	438.391	2804.34	0	0	2720.75	1003.01	491.27	0	0	0	0	0	0	241.146	140.951	0	290.394	122.271	247.938	183.407	292.092	7858.62	0	1518.2	0.540192
SRR7568790	238.078	618.086	2417.4	0	173.98	1327.74	1565.82	531.096	293.024	0	0	0	0	0	0	0	0	42.7969	114.125	0	185.453	76.0833	6872.2	293.024	418.458	0.585006
SRR7562025	99.4631	241.198	631.591	19.8926	19.8926	359.31	336.931	83.3003	0	0	48.9474	0	0	0	29.016	13.299	18.135	986.545	371.164	37.4791	605.71	522.289	1791.58	48.9474	2583.64	0.351948
SRR7557021	181.85	828.257	647.936	93.2171	88.6327	1144.58	1068.18	556.247	10.9991	0	0	0	0	0	399.285	146.351	104.991	550.408	170.213	211.573	418.374	779.48	4608.9	10.9991	2780.68	0.371389
SRR7569892	195.668	483.86	872.162	309.428	244.205	638.574	1442.48	486.894	0	0	0	0	0	0	0	0	0	4.75571	0	0	0	253.638	4673.27	0	258.394	0.281104
SRR7566540	538.809	114.55	4000.76	125.156	0	1550.67	1586.73	356.378	0	0	0	0	0	0	226.168	72.5445	64.0099	300.846	83.2129	140.822	170.693	277.376	8273.05	0	1335.67	0.615572
SRR7569592	203.177	881.643	1061.24	21.769	25.3971	936.066	2376.45	542.41	0	0	0	0	0	0	45.7235	18.2894	10.9736	0	0	0	16.4604	21.9473	6048.14	0	113.394	0.391242
SRR7558889	187.115	52.1762	2124.83	0	0	1642.65	593.729	343.643	252.248	0	42.6335	0	0	0	225.95	66.3503	43.038	410.654	139.874	118.355	279.747	138.08	4944.15	294.882	1422.05	0.476004
SRR7569815	0	0	356.798	0	0	251.341	355.041	54.4865	0	0	0	0	0	0	394.139	138.133	92.0886	1948.59	585.683	182.335	1101.38	545.164	1017.67	0	4987.52	0.452816
SRR7560643	234.543	295.249	2243.34	876.088	575.321	1396.22	1190.65	340.778	0	0	0	0	0	0	487.209	174.103	141.81	0	0	512.482	467.552	409.986	7152.19	0	2193.14	0.319251
SRR7559848	41.4723	0	268.855	34.3219	0	1713.24	552.011	324.628	0	0	13.0528	7.25153	0	0	93.2169	35.8527	10.0387	649.65	220.852	65.9689	638.177	288.255	2934.53	20.3043	2002.01	0.275937
SRR7562966	49.9411	41.128	66.0985	13.2197	0	277.614	450.939	280.551	0	0	0	0	0	0	0	0	0	0	0	0	0	412.247	1179.49	0	412.247	0.142692
SRR7561500	18.9004	0	370.447	96.3918	0	0	0	0	0	0	0	0	0	0	91.7744	38.2393	28.6795	0	0	0	149.133	74.5667	485.739	0	382.393	0.187564
SRR7565709	118.921	0	402.745	0	0	261.626	1355.7	418.601	0	0	0	0	0	0	114.049	32.1263	30.52	488.32	91.5601	49.7958	229.703	221.672	2557.59	0	1257.75	0.240503
SRR7560646	0	0	142.684	0	0	363.348	0	63.0466	0	0	0	0	0	0	197.667	60.9472	42.8278	520.522	186.136	98.8333	449.692	237.2	569.079	0	1793.82	0.171793
SRR7566513	64.8889	365.353	527.575	323.034	242.628	304.696	397.797	49.372	486.58	222.478	265.538	0	0	190.9	438.315	145.128	143.662	819.458	340.097	284.392	590.772	413.394	2275.34	1165.5	3175.22	0.258832
SRR7559494	14.8914	0	95.0759	0	0	0	0	0	0	0	0	0	0	0	0	0	2.27265	0	0	0	0	0	109.967	0	2.27265	0.040066
SRR7556944	300.081	733.217	1532.96	724.724	569.022	2099.15	1912.31	605.824	0	0	0	0	0	0	0	0	0	0	0	0	320.464	468.59	8477.29	0	789.054	0.296424
SRR7560658	150.994	358.467	1385.46	349.246	262.799	1267.89	1166.46	357.314	0	0	0	0	0	0	130.513	53.8814	39.5131	674.117	124.526	130.513	409.499	202.355	5298.62	0	1764.92	0.364112
SRR7563652	80.3012	92.6553	30.8851	55.5932	0	389.152	0	0	0	0	0	0	0	0	79.0065	133.703	82.0452	0	0	145.858	136.742	66.8516	648.587	0	644.207	0.085652
SRR7558907	50.12	271.58	343.846	235.447	191.155	210.97	148.029	37.2986	0	0	0	0	0	0	0	0	10.2894	0	0	0	17.149	8.00284	1488.45	0	35.4412	0.072231
SRR7569812	49.4379	52.1844	0	0	0	159.3	988.758	252.683	490.769	0	60.9995	0	0	0	111.813	78.2694	47.5207	1358.53	623.36	89.4507	986.753	877.735	1502.36	551.768	4173.44	0.470059
SRR7562740	0	141.798	65.3017	20.5234	0	7.46305	93.2882	0	0	11.1416	0	0	0	40.8526	103.303	49.7387	0	218.085	87.9993	114.782	139.651	225.737	328.374	51.9942	939.297	0.082278
SRR7565217	302.097	1444.08	1780.03	1402.41	1015.67	1574.29	2895.96	419.29	83.362	0	0	0	0	0	9.16708	0	0	77.2654	11.7862	10.4767	82.5037	78.575	10833.8	83.362	269.774	0.297755
SRR7563832	86.911	202.266	335.002	0	0	524.627	576.773	83.7506	312.819	0	0	0	0	0	134.761	73.6483	57.9785	888.481	203.708	195.873	719.247	556.28	1809.33	312.819	2829.98	0.428204
SRR7558110	226.975	1400.98	1175.97	13.6968	0	943.121	2175.83	412.86	0	25.9461	281.416	0	0	0	1364.46	342.093	261.946	1661.6	731.102	1370.33	1294.09	721.328	6349.44	307.362	7746.94	0.659131
SRR7564489	0	0	354.755	0	0	0	124.395	29.9469	183.921	0	163.23	85.0633	135.641	75.8673	369.458	181.154	138.249	786.588	419.514	288.416	676.942	476.72	509.097	643.722	3337.04	0.218421
SRR7558840	107.22	170.826	370.728	18.173	54.5189	54.5189	986.791	459.776	136.597	0	0	0	0	0	55.5289	11.1058	20.3606	483.102	118.462	11.1058	314.664	244.327	2222.55	136.597	1258.66	0.217779
SRR7563713	8.42653	42.1326	75.8388	51.9636	12.6398	1065.96	403.069	261.222	0	0	0	0	0	0	0	0	0	31.1106	0	0	33.8159	48.6948	1921.25	0	113.621	0.138322
SRR7565340	12.0817	0	70.2936	0	17.5734	542.579	708.427	414.073	91.2253	0	0	0	0	0	195.125	67.9648	37.271	1947.96	492.197	340.92	700.476	751.998	1765.03	91.2253	4533.91	0.354238
SRR7558136	42.1693	0	630.978	0	0	1338.49	1422.82	359.22	146.6	0	0	0	0	0	126.35	47.3811	33.1667	358.517	186.366	91.6034	301.659	192.683	3793.68	146.6	1337.73	0.263064
SRR7565368	0	0	1919.48	0	0	318.202	981.978	236.085	0	0	0	0	0	0	448.014	175.759	89.6028	978.738	189.544	406.659	909.813	641.004	3455.74	0	3839.13	0.563776
SRR7569814	0	0	0	210.257	0	0	0	0	0	0	0	0	0	0	0	0	0	231.282	74.5455	0	144.631	49.0599	210.257	0	499.519	0.064235
SRR7569278	21.8876	0	1111.29	28.8518	0	446.706	708.362	59.6934	0	0	0	0	0	0	541.329	198.455	144.42	2846.16	955.923	320.278	1941.32	852.766	2376.79	0	7800.65	0.59439
SRR7569228	90.8708	228.959	804.474	0	0	669.059	334.084	184.414	155.052	6.20209	0	0	0	72.6531	29.4633	7.14263	12.4996	8.03546	24.9992	28.5705	15.1781	158.923	2311.86	233.908	284.812	0.259222
SRR7562750	111.344	0	491.506	0	0	1509.51	1460.2	512.184	0	0	0	0	0	0	0	0	0	34.1484	13.0089	0	107.323	66.6707	4084.75	0	221.151	0.263663
SRR7565067	188.047	837.255	828.3	0	0	653.686	1481.99	192.524	0	0	0	0	0	0	1134.53	345.086	335.632	1649.8	467.994	543.629	950.169	467.994	4181.8	0	5894.83	0.526418
SRR7568086	148.307	36.5688	2218.51	0	0	1365.23	843.114	314.898	0	0	0	0	0	0	10.2998	0	0	434.653	193.637	0	341.954	100.938	4926.63	0	1081.48	0.476988
SRR7565812	66.6901	229.349	213.083	125.247	115.488	219.589	291.159	156.152	169.278	0	0	0	0	0	110.162	31.2399	14.7978	42.7493	32.8841	26.3073	93.7197	105.229	1416.76	169.278	457.089	0.214674
SRR7566231	38.2629	208.707	246.97	259.144	132.181	179.14	0	0	0	0	0	0	0	0	0	0	25.7065	0	0	0	0	109.681	1064.4	0	135.388	0.148369
SRR7556990	60.9589	276.659	275.487	283.693	207.495	403.266	942.518	191.083	0	0	0	0	0	0	0	0	0	10.3633	41.4531	0	51.8163	48.3619	2641.16	0	151.995	0.109533
SRR7565027	113.506	279.612	83.053	12.458	0	337.749	1276.25	419.418	0	0	0	0	0	0	0	8.21911	0	15.0684	0	0	120.547	109.588	2522.04	0	253.423	0.263063
SRR7559230	126.987	183.425	279.37	12.6987	0	403.535	1224.71	475.494	26.9505	0	0	0	0	0	162.538	61.6524	43.4369	580.093	190.562	85.4726	302.657	210.179	2706.22	26.9505	1636.59	0.21867
SRR7562065	374.832	977.447	1196.58	66.3164	435.382	1023.58	850.58	320.049	474.885	0	82.0789	87.9417	0	0	8.87731	44.3866	35.5093	236.728	159.792	65.1003	112.446	0	5244.77	644.906	662.839	0.56113
SRR7565235	39.3347	88.5032	432.682	848.975	29.5011	0	1258.71	0	0	0	0	0	0	0	2275.8	782.105	596.194	3051.49	910.318	2250.15	2493.76	1669.99	2697.71	0	14029.8	0.742938
SRR7566749	0	8.81722	45.3457	0	0	0	15.1152	0	8.63991	0	0	0	0	0	0	0	0	0	0	0	0	126.459	69.2781	8.63991	126.459	0.058645
SRR7560031	12.8588	53.2723	38.5765	14.6958	0	102.871	1205.06	314.123	0	0	0	0	0	0	45.8178	0	0	692.765	190.602	0	331.721	482.003	1741.45	0	1742.91	0.21892
SRR7569532	61.6025	0	113.728	17.3751	0	693.422	777.139	440.694	0	0	0	0	0	0	22.3716	20.7736	0	292.429	126.24	47.9391	317.996	199.746	2103.96	0	1027.5	0.263525
SRR7561293	131.257	16.4072	764.826	26.5039	10.0967	705.508	2081.18	538.912	0	0	0	0	0	0	0	0	0	204.422	81.261	0	120.622	340.28	4274.69	0	746.585	0.256475
SRR7566797	19.8241	36.8161	123.192	0	0	412.057	417.721	420.553	0	0	0	0	0	0	0	11.2068	0	329.199	29.4178	128.878	172.304	529.52	1430.16	0	1200.53	0.163793
SRR7557129	27.5544	154.994	235.935	49.9424	61.9975	299.654	452.926	99.8848	0	0	0	0	0	0	10.3326	22.3874	10.3326	831.776	258.316	10.3326	559.684	334.088	1382.89	0	2037.25	0.161826
SRR7560724	132.053	492.591	660.263	0	103.383	544.717	638.544	107.727	176.525	62.0461	0	0	0	63.7938	76.471	24.0583	0	886.72	279.248	46.3981	574.821	591.147	2679.28	302.365	2478.86	0.419306
SRR7566123	222.099	1528.92	4927.83	0	0	961.769	1261.21	216.15	0	0	0	0	0	0	0	0	0	0	0	0	0	0	9117.97	0	0	0.889541
SRR7562020	16.188	0	85.2569	0	0	301.097	103.603	41.0097	0	0	0	0	0	0	114.092	39.7753	19.8876	137.12	41.8687	69.0834	166.428	107.812	547.155	0	696.068	0.107461
SRR7557695	140.037	528.055	1018.18	264.027	134.202	633.082	904.403	77.3119	0	0	0	0	0	0	650.289	243.487	126.198	2382.91	780.94	592.386	1640.57	1107.57	3699.3	0	7524.35	0.613979
SRR7558762	24.5995	107.08	33.2816	7.23513	0	476.072	518.036	127.338	0	0	0	0	0	0	0	0	0	707.092	205.331	0	413.555	400.541	1293.64	0	1726.52	0.296083
SRR7568862	141.557	711.448	837.141	48.8129	169.625	491.79	517.417	123.253	0	0	0	0	0	0	0	0	14.4439	6.01829	0	0	20.4622	0	3041.04	0	40.9244	0.220924
SRR7560383	0	0	237.612	5.30976	0	261.506	294.692	65.0446	0	0	0	0	0	0	116.864	74.0138	64.9244	898.553	288.264	103.879	586.916	506.41	864.163	0	2639.82	0.351612
SRR7557210	164.72	0	1524.53	0	0	576.519	1103.97	247.08	245.474	0	0	0	0	0	217.942	87.1766	67.9978	1794.09	437.627	378.347	833.409	685.208	3616.82	245.474	4501.8	0.547941
SRR7559998	61.4152	0	217.745	2754.38	0	362.908	135.858	53.9709	0	0	0	0	0	0	786.293	224.121	197.974	250.269	0	651.82	250.269	438.905	3586.28	0	2799.65	0.732146
SRR7558419	618.173	794.794	4503.83	0	1541.85	632.494	2386.77	460.646	12.1993	0	82.9549	0	0	0	773.636	236.389	191.021	1241.64	348.614	823.78	928.841	582.615	10938.6	95.1542	5126.54	0.645152
SRR7567970	58.9905	730.008	569.627	0	403.716	593.592	617.557	171.441	401.238	0	0	0	0	0	376.012	82.5393	44.0209	568.604	163.244	559.433	341.162	276.965	3144.93	401.238	2411.98	0.408729
SRR7568576	0	0	78.7073	9.83842	0	137.738	1761.08	123.683	311.013	0	0	0	0	0	152.12	156.269	143.823	2443.6	663.797	337.43	1402.27	873.999	2111.04	311.013	6173.31	0.598649
SRR7566409	16.4685	32.937	10.48	0	0	678.203	306.913	344.341	0	0	0	14.9631	0	0	135.734	74.579	0	428.083	117.835	79.0537	368.42	668.228	1389.34	14.9631	1871.93	0.203197
SRR7567695	116.59	846.283	800.049	667.377	520.635	514.604	2731.82	96.4883	0	0	0	0	0	0	3837.28	1227.46	1163.57	302.026	129.716	3581.72	2305.85	2482.03	6293.85	0	15029.7	0.935004
SRR7567115	290.4	316.8	1940.4	0	0	1349.7	1359.6	297	290.567	0	0	0	0	0	704.675	204.691	201.336	2261.67	734.876	362.404	1479.82	912.722	5553.91	290.567	6862.2	0.77298
SRR7566068	261.158	149.572	2421.64	0	87.8439	1253.56	1464.86	436.845	0	0	0	0	0	0	516.172	179.227	160.109	1192.45	286.762	327.387	604.591	391.909	6075.48	0	3658.61	0.583276
SRR7560719	18.3043	44.2355	0	56.4384	19.8297	742.851	861.829	117.453	549.77	0	0	0	0	0	17.7714	39.9856	14.8095	2008.17	593.86	50.3523	1343.22	1119.6	1860.94	549.77	5187.76	0.558129
SRR7565655	0	0	6.75825	0	0	0	0	0	0	0	0	0	0	0	0	0	0	0	0	0	0	8.1511	6.75825	0	8.1511	0.027325
SRR7557268	19.1927	0	71.173	0	67.1745	0	86.3672	5.59787	0	0	0	0	0	0	0	0	0	0	0	0	0	0	249.505	0	0	0.027892
SRR7565180	20.3342	122.005	908.939	315.18	172.841	1364.42	1606.4	620.193	70.1636	0	0	0	0	0	0	0	0	144.696	26.4936	0	99.8605	220.101	5130.32	70.1636	491.151	0.345007
SRR7558097	203.711	838.94	722.846	0	0	1079.89	1259.5	354.852	72.1588	0	0	0	0	10.9332	778.597	218.094	115.59	2078.44	678.273	615.026	1090.47	765.511	4459.74	83.092	6340	0.547869
SRR7569170	0	0	0	0	0	986.779	52.3292	206.327	0	0	0	0	0	0	51.7663	35.4969	29.5807	242.562	220.376	63.5985	276.58	211.502	1245.43	0	1131.46	0.160357
SRR7568182	480.967	995.941	3964.33	26.7204	383.802	1727.11	2436.41	527.12	0	0	0	0	0	0	102.772	51.386	53.833	641.102	207.991	0	648.442	281.4	10542.4	0	1986.93	0.677366
SRR7564747	136.431	0	1385.5	0	105.966	390.749	308.626	95.3693	0	0	0	0	0	0	0	0	0	0	0	0	0	98.9895	2422.64	0	98.9895	0.30605
SRR7563508	122.801	1082.47	1085.88	944.887	662.899	641.295	471.875	123.938	0	0	0	0	0	0	827.245	317.997	226.333	0	0	827.245	611.098	345.157	5136.04	0	3155.08	0.146892
SRR7560531	59.9056	0	391.22	13.4482	0	193.165	306.863	33.0092	4.80254	0	0	0	0	0	333.337	111.112	79.197	487.003	141.845	180.853	269.506	269.506	997.611	4.80254	1872.36	0.177183
SRR7567232	0	0	0	0	0	0	56.5189	0	0	0	0	0	0	0	0	31.506	16.2304	24.8229	18.1398	0	24.8229	0	56.5189	0	115.522	0.038896
SRR7562002	33.3215	106.023	4580.19	0	2057.85	899.68	2505.17	549.3	0	0	12.1227	0	4.04089	0	0	0	0	72.9057	38.478	0	9.11321	235.931	10731.5	16.1636	356.428	0.580603
SRR7559072	36.0676	437.32	750.657	40.5761	207.389	0	1041.45	0	35.7539	22.3462	388.823	0	0	0	1633.42	551.861	328.014	2559.84	766.843	1451.68	1611.26	893.173	2513.46	446.923	9796.09	0.480734
SRR7562943	35.554	316.177	257.767	276.813	171.421	538.389	548.548	68.5684	0	0	0	0	0	0	284.286	115.037	109.748	606.918	210.24	355.689	662.453	542.127	2213.24	0	2886.5	0.164063
[truncated: 228 more rows]

## Sheet: IBD-Propionate
Table S6. (D) TMM-normalized abundance of propionate pathway genes in WGS metagenomics samples from IBD dataset.																							Average Total TMM
[truncated: 386 more rows]

[truncated: 2 more sheets: TEDDY-GER-other, IBD-other]
