# Supplementary material for: Genomic reconstruction of short-chain fatty acid production by the human gut microbiota
Source: Front Mol Biosci. 2022 Aug 11;9:949563. doi: 10.3389/fmolb.2022.949563 (PMC9403272; doi:10.3389/fmolb.2022.949563)
Supplement: Supplementary file 6 [file Table4.XLSX]

## Sheet: AGP
Table S4. (A) Community Phenotype Indices (CPIs) for production of SCFAs and alpha-diversity (AD) in 16S samples from the AGP dataset.
SampleId	Abundance Coverage (%)	Selected (ab.cov>75%)	CPI (Butyrate)	Error (Butyrate)	CPI (Propionate)	Error (Propionate)	CPI (Acetate)	Error (Acetate)	CPI (Formate)	Error (Formate)	CPI (L-lactate)	Error (L-lactate)	CPI (D-lactate)	Error (D-lactate)	Faith AD
s000001020	87.4588	+	0.440454	0.00534052	0.383956	0.00871144	0.800904	0.00730762	0.928741	0.00787048	0.410977	0.0086477	0.508165	0.0425886	30.5433
s000001026	88.7194	+	0.427727	0.00393634	0.462726	0.0113349	0.833871	0.00388258	0.836415	0.0108688	0.407122	0.00637832	0.578248	0.0223472	25.4414
s000001032	85.4734	+	0.177314	0.00353132	0.760149	0.00945521	0.802086	0.0233385	0.883187	0.0266663	0.248743	0.00424843	0.684403	0.040511	20.2474
s000001047	99.2224	+	0.294664	0.00201368	0.564197	0.0021014	0.956668	0.00302016	0.809496	0.00307921	0.413412	0.00639701	0.707406	0.015286	14.8833
s000001059	93.8533	+	0.322146	0.00156259	0.09812	0.00269821	0.891767	0.00341353	0.931724	0.00158756	0.314088	0.0034652	0.11585	0.0297488	22.2964
s000001060	98.9379	+	0.248797	0.00721808	0.639436	0.00654477	0.524799	0.0062695	0.917718	0.00256744	0.291734	0.00630137	0.665323	0.0629034	16.6484
s000001072	97.0819	+	0.269138	0.00429571	0.656	0.00563287	0.951537	0.00229664	0.950872	0.00602972	0.211515	0.00586391	0.351995	0.0557051	21.429
s000001089	94.5547	+	0.335994	0.00402144	0.442025	0.00699775	0.862477	0.00252034	0.910061	0.0268195	0.371852	0.00451046	0.474398	0.0287509	16.3652
s000001097	94.2695	+	0.172719	0.00966522	0.681261	0.00636522	0.725308	0.0111219	0.878785	0.0217761	0.215644	0.0144035	0.703085	0.0165956	18.0194
s000001098	93.4348	+	0.242785	0.0133137	0.518963	0.0125585	0.744968	0.0138262	0.93898	0.0131126	0.369412	0.0119582	0.584366	0.025094	19.8149
s000001129	98.9959	+	0.219754	0.0011431	0.858584	0.00416159	0.772766	0.00076419	0.763128	0.00691494	0.102241	0.00192424	0.800724	0.0233811	15.2913
s000001140	90.6636	+	0.382317	0.005008	0.486604	0.0127495	0.812009	0.00245389	0.69892	0.0120306	0.36435	0.00378959	0.320734	0.0182023	21.4879
s000001151	91.2174	+	0.484702	0.00310251	0.388358	0.00762585	0.768537	0.00938498	0.854568	0.005266	0.41704	0.0100013	0.422735	0.02836	20.9916
s000001173	99.3187	+	0.347069	0.00516578	0.529721	0.00832458	0.869302	0.00233944	0.958307	0.00654042	0.322206	0.00786587	0.565079	0.0275661	16.4187
s000001180	94.6181	+	0.300174	0.00631209	0.768209	0.00919815	0.611144	0.019792	0.726779	0.00868824	0.115359	0.0179095	0.715589	0.013311	18.5392
s000001182	96.5134	+	0.286912	0.0109774	0.694606	0.0287313	0.874368	0.0214409	0.907388	0.0137136	0.452813	0.0214052	0.574871	0.0132868	18.3882
s000001184	80.0202	+	0.285615	0.00269959	0.575501	0.0132293	0.677203	0.0128381	0.886034	0.0125509	0.272135	0.0131938	0.622431	0.0148623	25.3834
s000001189	95.104	+	0.311503	0.00165008	0.571864	0.00258234	0.851591	0.00133139	0.865264	0.00212899	0.335184	0.00359304	0.568497	0.022755	16.8317
s000001193	94.8316	+	0.469923	0.00759967	0.430092	0.00716052	0.877395	0.00555578	0.927164	0.00230703	0.32448	0.0066251	0.523203	0.0814714	21.3161
s000001208	99.2096	+	0.176231	0.0127503	0.791301	0.0117894	0.905559	0.00077904	0.932927	0.0017599	0.4295	0.0104474	0.771746	0.007742	14.2066
s000001230	97.9901	+	0.226523	0.00460845	0.768641	0.00560208	0.674555	0.00305828	0.876429	0.00627264	0.310725	0.00408044	0.667631	0.0452532	16.9865
s000001243	86.1753	+	0.357607	0.0121755	0.46516	0.0116615	0.574519	0.00680661	0.85338	0.00692277	0.360594	0.0157708	0.466189	0.0306993	30.8779
s000001281	95.3124	+	0.252064	0.00162543	0.725607	0.00448051	0.459896	0.00133809	0.847656	0.00370508	0.365589	0.00220563	0.637536	0.0479589	19.6504
s000001322	97.9813	+	0.084641	0.00170511	0.463215	0.0469986	0.862239	0.00095751	0.906251	0.00737684	0.854861	0.0524375	0.609154	0.0528038	16.0778
s000001333	100	+	0.058942	0.00877782	0.658571	0.0183237	0.964845	0.0121401	0.998096	0.00055323	0.504197	0.0171075	0.633038	0.0590367	9.15632
s000001336	96.2895	+	0.340945	0.00650093	0.528967	0.0122329	0.871476	0.00473085	0.94039	0.00957029	0.39011	0.013682	0.620302	0.0305421	21.3991
s000001360	98.6673	+	0.268022	0.0131503	0.737594	0.0139933	0.7603	0.0136899	0.916096	0.00792037	0.406707	0.0138679	0.652521	0.0130864	18.178
s000001362	84.0333	+	0.277982	0.0208628	0.482312	0.0267091	0.803246	0.0274018	0.918299	0.0274611	0.416167	0.0158285	0.576267	0.0390746	23.3932
s000001363	91.2388	+	0.361998	0.00533956	0.608076	0.00676299	0.804455	0.00407671	0.809523	0.00203468	0.393829	0.00729204	0.60926	0.0178161	18.7904
s000001364	99.3286	+	0.27218	0.00364069	0.558353	0.00561533	0.900708	0.00332382	0.917578	0.00365349	0.81134	0.0061531	0.587873	0.0166193	16.0542
s000001397	91.5872	+	0.272287	0.0100749	0.65737	0.0248745	0.469498	0.0235948	0.945269	0.0236637	0.34771	0.0270616	0.712219	0.0262374	21.5231
s000001408	97.9362	+	0.227109	0.00309314	0.708548	0.00777769	0.95458	0.00315444	0.945818	0.00985917	0.296755	0.00409124	0.705496	0.0289009	16.955
s000001446	99.7078	+	0.072186	0.00215198	0.761001	0.00494275	0.960869	0.00265917	0.6715	0.00019557	0.379334	0.0625554	0.604665	0.00521099	12.6226
s000001487	97.6237	+	0.421921	0.0027803	0.581732	0.00331127	0.667669	0.00141115	0.768493	0.0065996	0.235081	0.00397953	0.667977	0.0343516	16.4225
s000001497	93.901	+	0.402943	0.00969584	0.576315	0.0103388	0.779568	0.00413361	0.864927	0.00974382	0.325758	0.012794	0.654895	0.0205182	26.7446
s000001509	98.8203	+	0.241474	0.00239308	0.632755	0.00540201	0.895311	0.00245488	0.934205	0.00442332	0.400586	0.0139248	0.689936	0.0254364	17.8676
s000001516	92.8198	+	0.252825	0.00327755	0.702321	0.0151085	0.894683	0.00462202	0.9412	0.0170676	0.297068	0.00666267	0.777487	0.0255327	14.4747
s000001519	98.2078	+	0.086447	0.00209234	0.862636	0.00829781	0.913861	0.0007375	0.882851	0.0257742	0.089077	0.00283268	0.774262	0.0248602	12.7954
s000001524	97.5042	+	0.589378	0.00457726	0.324835	0.00489772	0.878804	0.00322018	0.950858	0.00247302	0.274749	0.00375332	0.267949	0.0204555	18.0917
s000001543	64.9489		0.302766	0.00663367	0.483068	0.0105338	0.591622	0.00800919	0.927717	0.0118998	0.465696	0.0110185	0.57082	0.0240495	24.3579
s000001551	83.1677	+	0.294012	0.00453173	0.568292	0.00701064	0.835276	0.00072054	0.827438	0.00992207	0.205781	0.00678223	0.565419	0.0219573	21.193
s000001556	96.1679	+	0.418502	0.00993181	0.462844	0.0132552	0.844222	0.00750113	0.897802	0.0040133	0.464373	0.011757	0.514422	0.0640766	19.497
s000001559	93.4892	+	0.304484	0.00839883	0.609911	0.0102323	0.82318	0.00632794	0.879308	0.00667063	0.377499	0.0105494	0.62741	0.0294235	20.291
s000001565	97.4832	+	0.193325	0.00952282	0.718527	0.0119937	0.796111	0.00976318	0.8757	0.00457691	0.250218	0.00475003	0.747293	0.0152447	18.3894
s000001574	79.2098	+	0.323849	0.0106697	0.551549	0.0154067	0.813427	0.0156738	0.873523	0.0305132	0.283174	0.00948925	0.587516	0.0345422	28.5607
s000001580	95.774	+	0.423423	0.00345864	0.369826	0.00468556	0.912741	0.00188728	0.949947	0.00376674	0.381248	0.0060192	0.59895	0.0129973	19.0945
s000001585	76.3306	+	0.405094	0.0154146	0.475304	0.0390915	0.724966	0.0134141	0.779593	0.0361025	0.577059	0.0184107	0.453363	0.0409743	18.7684
s000001586	83.3462	+	0.461762	0.0139572	0.419388	0.0175621	0.771875	0.0193936	0.892278	0.0115233	0.496256	0.0215901	0.475499	0.0432316	22.4507
s000001595	87.288	+	0.324692	0.0119948	0.456255	0.0138581	0.857521	0.0075693	0.957156	0.0149339	0.396134	0.0079427	0.622119	0.0428879	20.5766
s000001605	96.0061	+	0.098499	0.00726107	0.796369	0.00890272	0.341542	0.0111776	0.953326	0.00937391	0.219973	0.00593336	0.845174	0.00902755	23.4571
s000001613	91.2056	+	0.477779	0.0160277	0.433813	0.0214306	0.852612	0.00597714	0.922401	0.016638	0.379244	0.0114314	0.565347	0.0432664	20.5703
s000001647	97.9409	+	0.164863	0.00366899	0.664964	0.00765825	0.940973	0.00251101	0.799828	0.00288256	0.509495	0.0280881	0.545914	0.017962	18.7768
s000001659	99.0693	+	0.535012	0.00490879	0.38669	0.00615077	0.783861	0.00552495	0.80871	0.00222555	0.498733	0.00859015	0.424683	0.130929	15.5183
s000001661	86.845	+	0.555918	0.00902958	0.197787	0.0106769	0.900111	0.00580033	0.939646	0.0317149	0.361849	0.0132119	0.380546	0.0407895	26.9917
s000001669	99.706	+	0.143915	0.0009725	0.33536	0.00593428	0.893086	0.00121343	0.511325	0.0160384	0.37325	0.00457554	0.501137	0.023647	15.4288
s000001684	98.2535	+	0.27785	0.00349971	0.583929	0.00401115	0.812962	0.001502	0.887413	0.00226893	0.414779	0.00833008	0.608692	0.0921786	16.2117
s000001685	93.4104	+	0.173972	0.00153714	0.696775	0.00285682	0.922052	0.00214653	0.924913	0.00393442	0.274223	0.00542965	0.7951	0.0375354	16.7947
s000001694	96.2501	+	0.283393	0.00762065	0.627308	0.0283266	0.781726	0.00246077	0.799097	0.0274222	0.328149	0.00777356	0.673107	0.0155768	19.4433
s000001730	98.3297	+	0.250467	0.00405866	0.606079	0.0054533	0.715949	0.00315315	0.89275	0.00444914	0.35314	0.00219717	0.60266	0.023213	19.3005
s000001748	98.4998	+	0.281636	0.00908845	0.657293	0.00893795	0.903884	0.00749571	0.974542	0.00126964	0.25873	0.00792923	0.720849	0.055703	12.4067
s000001749	91.5263	+	0.379212	0.00838323	0.510895	0.0088129	0.831456	0.00803749	0.916405	0.00325741	0.430606	0.00899178	0.671508	0.028665	22.5253
s000001755	90.3198	+	0.314923	0.00305846	0.448339	0.00614471	0.747093	0.00495196	0.865066	0.00547746	0.421206	0.00548871	0.430909	0.0426608	20.0618
s000001799	95.6604	+	0.142688	0.00377629	0.252209	0.00396803	0.931685	0.00186206	0.951566	0.0036445	0.138415	0.00474002	0.251189	0.0171904	18.4338
s000001805	70.8746		0.40147	0.00474128	0.433225	0.00948935	0.831163	0.0055984	0.870552	0.0239064	0.398641	0.0267408	0.641858	0.0222865	19.8245
s000001820	93.2604	+	0.528684	0.00705837	0.422824	0.00781124	0.869539	0.00709787	0.890657	0.00411529	0.410131	0.00678434	0.529042	0.0547223	21.4812
s000001833	75.8712	+	0.454617	0.0224539	0.413473	0.024317	0.787426	0.0399355	0.858198	0.0115769	0.412043	0.0176883	0.517924	0.0385131	30.1712
s000001870	92.6511	+	0.316698	0.00296297	0.613557	0.0293599	0.779862	0.0108941	0.84533	0.0304795	0.374863	0.00494037	0.647528	0.027407	22.2693
s000001884	95.0937	+	0.221895	0.0059591	0.698364	0.0195435	0.759198	0.0237766	0.941857	0.0293188	0.271905	0.00660847	0.661042	0.0411794	14.6685
s000001907	84.6513	+	0.277295	0.00567632	0.656008	0.00837318	0.783603	0.00733593	0.759024	0.0220009	0.349522	0.00784907	0.582445	0.0300654	23.1645
s000001911	82.6827	+	0.405359	0.00536232	0.566698	0.00909208	0.709376	0.0127299	0.778785	0.00828566	0.309024	0.0151058	0.551349	0.0292022	23.655
s000001923	98.3948	+	0.652891	0.00662499	0.268124	0.00941811	0.823251	0.00282311	0.883522	0.00484358	0.538289	0.00686529	0.291747	0.0840451	15.2569
s000001934	98.8619	+	0.338852	0.00861788	0.491257	0.0158377	0.853974	0.00777565	0.91413	0.0141244	0.347205	0.0124362	0.589483	0.0148381	20.8852
s000001936	92.4473	+	0.476005	0.00188269	0.503302	0.00434919	0.75452	0.00135508	0.903296	0.00382198	0.545899	0.00300163	0.438263	0.0828232	20.4203
s000001939	92.294	+	0.271106	0.0027039	0.647117	0.0824108	0.83615	0.0823055	0.679273	0.12395	0.539339	0.00536029	0.407954	0.0265727	18.7471
s000001969	82.8016	+	0.364203	0.0114513	0.521031	0.011297	0.83455	0.00647252	0.916119	0.0121383	0.395234	0.0152903	0.68612	0.0184628	19.8796
s000001987	90.8042	+	0.313006	0.00321694	0.573371	0.00750286	0.764395	0.00943445	0.829026	0.012212	0.30514	0.00757381	0.55061	0.0340592	22.4601
s000002013	89.3907	+	0.589694	0.00775323	0.244812	0.0316569	0.888472	0.007267	0.917159	0.0314455	0.360809	0.00632738	0.371123	0.0999961	24.8672
s000002014	95.3033	+	0.472033	0.00336784	0.244913	0.00844928	0.912261	0.0392359	0.939313	0.00632374	0.689021	0.0167818	0.437128	0.0986353	18.3837
s000002027	92.7918	+	0.449701	0.00631213	0.426583	0.00674017	0.829358	0.00516966	0.884621	0.00488893	0.450336	0.00578947	0.550091	0.049528	19.9582
s000002033	70.6315		0.356982	0.0100786	0.242087	0.0173189	0.891019	0.00847494	0.930867	0.0149782	0.376412	0.0106059	0.336643	0.0195601	28.5766
s000002034	86.4159	+	0.571941	0.00574289	0.229283	0.00904332	0.889405	0.00408488	0.942924	0.00444401	0.530552	0.00641207	0.346272	0.0539845	19.7567
s000002052	91.6967	+	0.326158	0.00933081	0.570721	0.00769897	0.677385	0.00927674	0.927852	0.00450959	0.287552	0.00940247	0.641032	0.0158668	25.2202
s000002064	91.0091	+	0.449874	0.0115113	0.439888	0.0161959	0.776049	0.00530104	0.772568	0.0134331	0.381632	0.00977119	0.462066	0.0279441	26.8368
s000002073	96.3366	+	0.270258	0.00271689	0.194276	0.0145008	0.825993	0.0027636	0.903949	0.0150703	0.266589	0.00381935	0.258888	0.0202962	21.6358
s000002079	99.9747	+	0.424802	0.00431958	0.326447	0.015937	0.940987	0.00400191	0.955126	0.00255141	0.597605	0.004661	0.415622	0.0534361	13.0683
s000002081	71.2483		0.46259	0.00326128	0.388058	0.0142897	0.820508	0.0171135	0.842111	0.0144592	0.376862	0.0102995	0.426121	0.0192125	37.7836
s000002099	82.9078	+	0.614718	0.00783271	0.240929	0.00958974	0.884909	0.00474331	0.93024	0.00615479	0.541445	0.012525	0.563493	0.0476002	22.7326
s000002109	99.973	+	0.012905	0.00030831	0.959238	0.00172034	0.977726	0.00105001	0.995619	0.00071711	0.714779	0.360463	0.942054	0.00348098	10.2549
s000002112	96.0033	+	0.402127	0.00169931	0.422489	0.00760092	0.751262	0.0067332	0.886609	0.00811424	0.506557	0.0148111	0.504291	0.0702687	21.4653
s000002141	58.3015		0.213072	0.00234578	0.522544	0.00912788	0.90377	0.0020513	0.484699	0.00886637	0.605367	0.00740623	0.218857	0.0113366	24.9142
s000002147	98.7103	+	0.27915	0.00419079	0.663798	0.00582483	0.918501	0.00288428	0.979418	0.0154019	0.320032	0.00776686	0.702397	0.0486975	14.2041
s000002161	98.8132	+	0.282185	0.00511089	0.642791	0.00999879	0.903402	0.00989739	0.968451	0.0237057	0.297612	0.01033	0.681789	0.0468326	20.5209
s000002172	88.0647	+	0.523295	0.0050262	0.531901	0.0106146	0.673566	0.00635979	0.798408	0.01335	0.212714	0.00779959	0.620686	0.0891708	23.5601
s000002177	100	+	0.113133	0.00057678	0.376694	0.00103269	0.968179	0	0.975313	5.268e-05	0.602509	0.00079037	0.389853	0.0437355	9.27285
s000002186	91.684	+	0.09647	0.00118707	0.855217	0.00307008	0.540607	0.0382617	0.926533	0.0384348	0.138688	0.00221668	0.82645	0.0382481	25.4211
s000002257	98.4224	+	0.41765	0.010205	0.501198	0.0146581	0.828206	0.00565431	0.859269	0.00734244	0.465274	0.0135027	0.58157	0.0354829	19.3569
s000002261	72.8339		0.406249	0.010471	0.571726	0.0131182	0.842738	0.00417157	0.874026	0.00844021	0.27844	0.0112906	0.708484	0.0279771	27.4078
s000002273	99.8651	+	0.192044	0.0065608	0.841833	0.00485465	0.905363	0.00226263	0.93491	0.00852468	0.190452	0.00623702	0.798118	0.0243507	13.629
s000002290	79.3792	+	0.438818	0.0101986	0.18877	0.0322487	0.880725	0.00768177	0.896438	0.0317633	0.413982	0.0115448	0.320145	0.0205682	22.2406
s000002329	85.3414	+	0.323064	0.00756577	0.539456	0.00759803	0.79458	0.00320318	0.891401	0.00996544	0.392234	0.0153974	0.556429	0.0221053	23.842
s000002330	95.8202	+	0.327934	0.00246182	0.661264	0.00270989	0.849152	0.00187917	0.893371	0.00707983	0.19035	0.00360502	0.704454	0.0324483	17.1722
s000002334	97.0386	+	0.34693	0.00335981	0.461979	0.00892465	0.795211	0.00228688	0.932487	0.0130837	0.358446	0.00953628	0.522292	0.0650502	21.0766
s000002337	95.0519	+	0.24817	0.00593655	0.769764	0.00937196	0.903799	0.00725683	0.912641	0.00568295	0.399598	0.00614244	0.69676	0.0562899	17.1224
s000002347	99.2728	+	0.344866	0.00380212	0.586709	0.00400953	0.862048	0.00300662	0.88594	0.00941703	0.239252	0.00369438	0.680267	0.0922115	18.337
s000002348	94.738	+	0.589498	0.00461	0.317581	0.0138488	0.872735	0.00383283	0.905129	0.0132903	0.614523	0.00644266	0.427257	0.123375	25.6322
s000002371	97.1823	+	0.332479	0.00267567	0.479352	0.00583181	0.897114	0.00246618	0.928588	0.00268402	0.440024	0.00716043	0.580111	0.0201647	20.573
s000002443	68.9234		0.427763	0.00845679	0.53377	0.0122951	0.816946	0.00777024	0.603743	0.0121588	0.288412	0.00798466	0.378387	0.0243499	25.3472
s000002446	89.8709	+	0.12495	0.00156673	0.088872	0.00475887	0.940201	0.00682605	0.936782	0.00494176	0.136649	0.00299723	0.08481	0.0179115	23.4617
s000002450	86.6454	+	0.667724	0.00911698	0.23482	0.0129222	0.876355	0.00513346	0.94559	0.00560878	0.457365	0.00910965	0.281436	0.0632998	19.4704
s000002457	76.7863	+	0.661713	0.00641286	0.162779	0.00993855	0.816521	0.0515417	0.902152	0.00851844	0.50646	0.0113586	0.255115	0.0285987	26.8583
s000002471	97.8836	+	0.436275	0.00866765	0.583314	0.00837448	0.888539	0.00121147	0.883028	0.00610754	0.326788	0.00711084	0.669886	0.0572701	13.2191
s000002588	93.0776	+	0.308519	0.00670177	0.577951	0.00698757	0.72733	0.00456139	0.838649	0.00914404	0.298678	0.00934672	0.5734	0.0171861	23.7524
s000002590	99.2494	+	0.483302	0.00174099	0.442446	0.00734966	0.896151	0.00064244	0.910682	0.00254478	0.602176	0.0162037	0.563738	0.087328	14.869
s000002605	81.8037	+	0.322365	0.00975984	0.72541	0.0362829	0.650558	0.0191608	0.788858	0.0350218	0.308172	0.00978522	0.729322	0.0220804	20.2853
s000002670	83.5779	+	0.298953	0.0111395	0.636536	0.0124221	0.900654	0.0100979	0.689178	0.00607974	0.29246	0.015174	0.39379	0.0151358	25.8778
s000002687	94.5834	+	0.241639	0.00222943	0.778671	0.01582	0.783157	0.00246082	0.811978	0.0158404	0.269238	0.00429903	0.815271	0.0177513	16.967
s000002689	86.7837	+	0.537478	0.00714131	0.299059	0.0101741	0.863684	0.00708431	0.937107	0.00784269	0.410887	0.0121712	0.385353	0.046346	24.1875
s000002710	97.412	+	0.425516	0.0139375	0.604597	0.013794	0.844078	0.0082911	0.87438	0.00769841	0.251368	0.0109091	0.676879	0.0383952	19.2431
s000002721	89.3016	+	0.436511	0.0138423	0.47913	0.0187021	0.860193	0.00945039	0.933093	0.0149152	0.484682	0.0138473	0.578697	0.0263434	22.1392
s000002736	89.6018	+	0.360322	0.00813718	0.641783	0.10516	0.729832	0.00513834	0.813017	0.104909	0.429431	0.00822267	0.77485	0.0118313	22.5309
s000002749	88.2191	+	0.272838	0.00356881	0.419415	0.00742862	0.706907	0.00331634	0.889865	0.00715554	0.32729	0.0071974	0.401329	0.00946844	28.7561
s000002774	92.4336	+	0.185394	0.00520128	0.540853	0.00629081	0.945357	0.00304925	0.739602	0.00392826	0.188952	0.00446887	0.614884	0.0118852	18.1734
s000002814	98.5679	+	0.148432	0.00360817	0.853932	0.00755935	0.836984	0.00656789	0.897573	0.00464264	0.194877	0.00384861	0.84703	0.00965333	13.9316
s000002818	97.4667	+	0.182678	0.00253707	0.111944	0.00266762	0.955892	0.00212748	0.970566	0.0016642	0.159927	0.00273522	0.167066	0.0151406	21.5022
s000002822	96.6923	+	0.259387	0.00304588	0.763051	0.00863199	0.776613	0.00832207	0.80332	0.0095379	0.198926	0.00334701	0.62966	0.0173014	20.5441
s000002826	96.2694	+	0.262688	0.0153596	0.732087	0.0070377	0.930193	0.0150341	0.935554	0.0345153	0.274562	0.0150356	0.733383	0.036484	14.8031
s000002829	98.4322	+	0.429151	0.0121645	0.351464	0.014064	0.770961	0.00820906	0.801295	0.00567449	0.652605	0.0117492	0.272733	0.0221272	20.6732
s000002831	90.1172	+	0.272516	0.00546962	0.702971	0.0348897	0.712208	0.00705779	0.734087	0.0367472	0.255299	0.00700983	0.616429	0.0143359	26.3767
s000002869	98.4013	+	0.251712	0.00473629	0.656407	0.00534509	0.800475	0.00343736	0.895799	0.012509	0.326076	0.0053528	0.744848	0.0621227	17.5664
s000002873	86.6318	+	0.351397	0.00342662	0.668329	0.00853864	0.705169	0.00242959	0.846554	0.00808986	0.250238	0.00448532	0.722329	0.0238139	15.4597
s000002885	87.1666	+	0.625446	0.00424332	0.32164	0.0119214	0.861779	0.00214601	0.895311	0.011539	0.47128	0.0050701	0.449398	0.108686	26.9063
s000002886	98.9362	+	0.489274	0.0206674	0.283731	0.0214009	0.869237	0.00187459	0.932258	0.00553105	0.490495	0.0209674	0.40541	0.0393052	20.3789
s000002890	86.1441	+	0.29508	0.0061297	0.645982	0.00805861	0.656527	0.00782239	0.866985	0.00592991	0.288502	0.0083271	0.642768	0.0146743	25.1735
s000002894	98.7259	+	0.141627	0.00088961	0.754209	0.0155095	0.687884	0.01215	0.901679	0.00614878	0.292398	0.00411547	0.668565	0.0286083	15.9857
s000002929	95.6629	+	0.349301	0.00371022	0.408355	0.00670161	0.901649	0.00279339	0.942463	0.00463509	0.376196	0.00588029	0.501407	0.0506105	20.3392
s000002972	90.3454	+	0.285015	0.00399166	0.588334	0.00882693	0.675843	0.00793902	0.821359	0.0059129	0.375951	0.00968523	0.560402	0.0156457	31.0852
s000002995	80.5093	+	0.558188	0.00389383	0.372712	0.0523353	0.794512	0.00605903	0.907705	0.0523264	0.443724	0.00902239	0.546995	0.00840991	19.758
s000002996	82.4999	+	0.2861	0.00511188	0.621451	0.00667916	0.750715	0.00446268	0.875496	0.00527328	0.28524	0.0071814	0.65032	0.0117981	31.1991
s000003009	93.2098	+	0.453283	0.00820234	0.488312	0.00963347	0.863045	0.00872659	0.881803	0.0142585	0.339537	0.0114979	0.577227	0.0352534	23.872
s000003048	96.1603	+	0.285137	0.00298011	0.582454	0.00910309	0.634888	0.00583544	0.837228	0.00666502	0.421171	0.0029792	0.600667	0.0214339	19.3993
s000003058	99.8321	+	0.082959	0.00104797	0.132116	0.00135784	0.91787	0.0007719	0.921935	0.00040794	0.229785	0.0124861	0.091753	0.0146732	12.4538
s000003063	84.6381	+	0.387668	0.00440362	0.503315	0.0132773	0.805506	0.0040803	0.738768	0.0125675	0.359118	0.00457331	0.496001	0.0311453	26.0921
s000003098	79.9843	+	0.418739	0.00390105	0.348664	0.0142522	0.818662	0.0166046	0.882505	0.00866355	0.303532	0.00921733	0.413916	0.0388671	32.8894
s000003103	98.1817	+	0.407178	0.0106143	0.423007	0.00948935	0.815687	0.00794775	0.918239	0.00411256	0.314707	0.00978415	0.384617	0.0323966	21.8004
s000003120	95.939	+	0.345414	0.00392581	0.66996	0.00553775	0.746524	0.00146744	0.862134	0.00510213	0.175625	0.00382933	0.685399	0.0458733	17.3524
s000003159	85.944	+	0.337106	0.00510172	0.486546	0.00916788	0.888239	0.00408713	0.82895	0.00348465	0.432031	0.00756994	0.562549	0.0792873	19.9566
s000003173	99.5516	+	0.063093	0.00230652	0.915623	0.00233523	0.159295	0.0015614	0.973096	0.00307228	0.075472	0.00229596	0.92668	0.00394438	16.6489
s000003193	89.7138	+	0.153347	0.00422088	0.476749	0.116147	0.813322	0.00396303	0.624307	0.00338006	0.675619	0.0109394	0.692869	0.0163194	14.8858
s000003201	92.0773	+	0.287584	0.00226087	0.668343	0.0176886	0.617905	0.0015674	0.831453	0.0178314	0.332012	0.00336349	0.698868	0.0117419	19.6336
s000003222	99.55	+	0.264789	0.00781869	0.545237	0.0112321	0.758555	0.00187668	0.839206	0.00659413	0.489135	0.00784839	0.498842	0.0279744	18.5392
s000003303	89.4384	+	0.401176	0.00532393	0.529371	0.0343535	0.657949	0.00953116	0.839592	0.0342699	0.430255	0.0105427	0.537863	0.0145767	27.2099
s000003319	98.7131	+	0.122831	0.00235707	0.908358	0.00274552	0.480277	0.00268957	0.921293	0.0142389	0.145877	0.0094188	0.873313	0.0147425	17.2528
s000003350	63.2973		0.483849	0.026839	0.317171	0.0288734	0.746624	0.033109	0.865125	0.0123908	0.427767	0.0282144	0.362031	0.038445	40.1387
s000003358	95.2424	+	0.276289	0.00386057	0.515063	0.0287072	0.55058	0.00250028	0.912201	0.0285082	0.466142	0.00525305	0.549438	0.02427	20.365
s000003365	98.9229	+	0.326683	0.0072777	0.531273	0.00418259	0.941935	0.00166726	0.931561	0.00190789	0.433886	0.00670222	0.620715	0.0543934	15.0926
s000003388	82.5027	+	0.320037	0.0188388	0.515415	0.0191582	0.707307	0.0170724	0.775181	0.0173494	0.405549	0.00690621	0.473451	0.0166238	24.1764
s000003423	95.1299	+	0.250111	0.00124402	0.631501	0.00541393	0.844134	0.00170722	0.948331	0.00541202	0.39244	0.00289894	0.641465	0.0698396	12.6689
s000003430	93.2187	+	0.200922	0.00207957	0.31972	0.00358662	0.832035	0.00483359	0.961617	0.00456764	0.249233	0.004174	0.304074	0.00875995	18.2278
s000003432	96.655	+	0.223266	0.00313512	0.738884	0.0041982	0.933132	0.00166042	0.980312	0.00099674	0.300319	0.00251929	0.737931	0.0283013	12.0072
s000003439	96.3199	+	0.285366	0.00544313	0.519251	0.0142446	0.520113	0.0266878	0.877092	0.0143303	0.467759	0.0274246	0.553945	0.00735338	23.6528
s000003442	95.8003	+	0.450249	0.0115634	0.556074	0.0128285	0.829603	0.00921646	0.932958	0.00989777	0.266655	0.00923529	0.652453	0.0252656	21.812
s000003458	94.6106	+	0.425307	0.00510654	0.302895	0.00531828	0.735181	0.00388841	0.970254	0.00194903	0.581446	0.00467533	0.444081	0.0663808	19.4055
s000003580	91.7174	+	0.306659	0.00376384	0.627263	0.00545316	0.776936	0.00301185	0.869171	0.00557465	0.304122	0.00539155	0.675538	0.0395065	18.3366
s000003602	89.3767	+	0.521687	0.00894703	0.396526	0.00990566	0.880549	0.00559787	0.907549	0.0107647	0.381454	0.00997668	0.521613	0.0225771	22.2647
s000003609	87.1163	+	0.288061	0.00126893	0.582898	0.00287579	0.873822	0.00081691	0.918403	0.00175945	0.449238	0.0103407	0.645327	0.040986	16.8047
s000003714	97.6736	+	0.558192	0.0178325	0.311503	0.0151142	0.758507	0.013649	0.789811	0.0026871	0.61358	0.0178642	0.353819	0.0673252	18.427
s000003718	92.9198	+	0.322738	0.00577887	0.479515	0.00675138	0.788725	0.0117801	0.934893	0.0111847	0.451017	0.0093121	0.587218	0.0337606	24.6745
s000003729	97.7266	+	0.502697	0.00248176	0.45214	0.0131518	0.950067	0.00244584	0.974123	0.00289243	0.613934	0.0144407	0.615272	0.0196667	22.1059
s000003731	95.5713	+	0.452118	0.00841364	0.236899	0.00816948	0.887762	0.00650739	0.943164	0.00258111	0.225936	0.0100472	0.377339	0.0448436	21.2716
s000003849	93.8928	+	0.331501	0.0039191	0.627214	0.00367305	0.520487	0.0112871	0.912275	0.0162831	0.173163	0.0116081	0.665764	0.034548	17.7727
s000003851	87.938	+	0.331951	0.00274336	0.464323	0.0257953	0.729699	0.00488736	0.806505	0.0258242	0.33985	0.00595118	0.497255	0.0274031	26.7315
s000003852	94.5499	+	0.204811	0.00258637	0.673059	0.0193263	0.520268	0.00362232	0.753195	0.0191279	0.308122	0.00887303	0.577147	0.0221015	23.358
s000003880	91.3174	+	0.337164	0.0031804	0.654428	0.00452274	0.696712	0.00355452	0.890797	0.00387655	0.200991	0.00336253	0.690328	0.0238567	17.5699
s000003921	97.0455	+	0.446159	0.0035109	0.265161	0.00371397	0.833796	0.00239357	0.915088	0.00194735	0.286938	0.00468529	0.435805	0.0788336	19.2141
s000003937	86.9423	+	0.496873	0.00712844	0.380684	0.00908184	0.830501	0.00297273	0.839601	0.00907543	0.416866	0.00464237	0.43617	0.0315137	25.4116
s000003969	99.4515	+	0.124702	0.00970175	0.807504	0.0108788	0.784363	0.00668514	0.801261	0.00685781	0.281454	0.00707899	0.688918	0.0207285	12.0963
s000003970	96.4026	+	0.182854	0.00487912	0.840768	0.00558532	0.84681	0.00168786	0.894475	0.0108233	0.178108	0.00582737	0.842227	0.0200912	16.9491
s000003974	94.4588	+	0.098426	0.00955141	0.781647	0.00459952	0.661561	0.0063489	0.857934	0.0130752	0.20069	0.00680058	0.70921	0.012971	17.3989
s000003981	87.0489	+	0.344237	0.00448869	0.449975	0.00621685	0.783276	0.0045917	0.791657	0.00213738	0.731299	0.0076227	0.347226	0.0437305	17.6545
s000003982	90.2728	+	0.555326	0.00206545	0.358374	0.00534067	0.78409	0.00303154	0.969363	0.00242233	0.372891	0.0147478	0.537782	0.160567	18.6477
s000003984	88.8056	+	0.269702	0.00841626	0.625643	0.0123588	0.850883	0.0134023	0.822636	0.0150404	0.333887	0.014385	0.576656	0.0302478	24.6282
s000003996	81.8892	+	0.29956	0.0174748	0.34432	0.0192729	0.823142	0.00791292	0.856326	0.00635782	0.341188	0.0182874	0.337641	0.0220204	33.0388
s000004040	87.0287	+	0.286137	0.00474473	0.670032	0.0431559	0.835132	0.00225564	0.877142	0.0430958	0.31028	0.00476932	0.717911	0.0432937	18.4283
s000004142	86.6975	+	0.529825	0.0100196	0.238343	0.0157983	0.831873	0.00657696	0.830056	0.00914905	0.581394	0.0140238	0.360342	0.0570517	26.9819
s000004148	71.1859		0.409991	0.0026101	0.309766	0.00883882	0.791145	0.00178136	0.878072	0.00474973	0.441463	0.00482754	0.370736	0.0348376	23.1705
s000004192	98.3344	+	0.18643	0.00460376	0.785542	0.00560745	0.610157	0.00627608	0.814409	0.0111428	0.128949	0.00376312	0.756013	0.0121483	20.5089
s000004234	83.1181	+	0.359722	0.00498536	0.583325	0.0116198	0.783512	0.00513949	0.806628	0.0115536	0.32264	0.00560009	0.629353	0.0216869	26.1494
s000004265	94.6089	+	0.43418	0.0034254	0.528204	0.00448104	0.801478	0.00304363	0.860606	0.00317796	0.278317	0.00383951	0.612968	0.0463968	19.0315
s000004278	88.8607	+	0.758584	0.00439821	0.186598	0.00521863	0.92837	0.00443568	0.939714	0.00136587	0.354844	0.018517	0.307615	0.0213498	14.5959
s000004281	92.7794	+	0.373982	0.0137652	0.619176	0.0205175	0.845321	0.00836587	0.959493	0.0212476	0.520441	0.0578409	0.601875	0.0282033	23.6744
s000004282	86.0873	+	0.501254	0.0158617	0.257977	0.0164933	0.875095	0.019735	0.945102	0.00486159	0.646437	0.0143655	0.461761	0.0504138	23.4996
s000004286	98.5426	+	0.397645	0.00671639	0.475225	0.0079938	0.772914	0.00399533	0.923906	0.00555477	0.405128	0.00749071	0.577009	0.0785825	19.6554
s000004287	96.7667	+	0.234814	0.00451118	0.813246	0.00506172	0.909325	0.00186764	0.881284	0.00970187	0.18701	0.0042546	0.817672	0.0161045	13.4625
s000004602	99.7181	+	0.245937	0.0153902	0.631696	0.0147107	0.858409	0.00927536	0.930516	0.00757741	0.312891	0.0168726	0.625082	0.0265253	16.471
s000004603	87.1682	+	0.330412	0.00328611	0.439688	0.00799242	0.806037	0.0027773	0.842167	0.00732658	0.372513	0.0110642	0.53857	0.0333691	32.92
s000004613	98.1384	+	0.204297	0.00636091	0.721072	0.00688299	0.794397	0.00170758	0.87643	0.0517126	0.193454	0.00743849	0.752662	0.0672291	17.0494
s000004645	80.7675	+	0.387477	0.00510191	0.536137	0.00765586	0.839558	0.00535832	0.85212	0.0060194	0.338636	0.00755415	0.586741	0.0330461	29.5297
s000004659	59.6367		0.289077	0.00536633	0.674516	0.0520366	0.686128	0.0126232	0.74349	0.0523721	0.295801	0.0108307	0.583328	0.0111831	27.271
s000004670	93.6758	+	0.40121	0.00479023	0.554417	0.0344339	0.799371	0.0180915	0.864021	0.038622	0.334682	0.00498499	0.702787	0.0401845	29.6388
s000004680	97.6867	+	0.201002	0.00389184	0.726273	0.0039674	0.855756	0.00239884	0.968018	0.0154392	0.186887	0.00422123	0.758752	0.0380977	17.1097
s000004737	83.2596	+	0.306682	0.00371232	0.631803	0.00544372	0.719809	0.0021734	0.823126	0.00267862	0.274294	0.00554871	0.719059	0.0176515	25.546
s000004775	98.1699	+	0.267233	0.00445092	0.568296	0.00650965	0.82938	0.00170152	0.789476	0.00784307	0.198907	0.00570686	0.520489	0.0101001	19.6932
s000004813	92.7234	+	0.37138	0.00456833	0.263525	0.0113564	0.850117	0.00738287	0.887444	0.0101264	0.357587	0.0125904	0.313622	0.0408427	24.9086
s000004814	85.4823	+	0.360135	0.0101814	0.548097	0.0125513	0.885636	0.00864259	0.954873	0.00382145	0.385307	0.0107371	0.633861	0.0331951	22.7238
s000004819	99.0627	+	0.120313	0.0006474	0.880153	0.00282657	0.545703	0.00053892	0.890617	0.00665186	0.178973	0.00436371	0.823856	0.0162079	14.972
s000004821	84.1179	+	0.472094	0.0173612	0.369491	0.0196258	0.723641	0.0082068	0.921505	0.0188361	0.375923	0.0187461	0.462818	0.0207655	29.8039
s000004860	89.0341	+	0.482167	0.00679517	0.399292	0.00904328	0.774132	0.0039111	0.832263	0.00718011	0.317939	0.00696877	0.512712	0.0676039	20.9686
s000004888	86.2559	+	0.227508	0.00250945	0.30799	0.0146715	0.837688	0.00434114	0.820279	0.0252537	0.269054	0.00515166	0.242812	0.0139649	25.5156
s000004890	85.0912	+	0.35044	0.00430698	0.608676	0.0121274	0.660013	0.0117134	0.791405	0.0110586	0.227411	0.00961179	0.746508	0.0139251	26.5271
s000004917	97.5664	+	0.647759	0.00793482	0.212932	0.00735956	0.934565	0.00249614	0.966291	0.00424348	0.522325	0.0110685	0.381806	0.103525	20.5589
s000004918	88.8093	+	0.388895	0.0101475	0.424541	0.0328814	0.792584	0.0101486	0.739542	0.00638841	0.623232	0.0119186	0.388696	0.0502753	24.489
s000004971	53.7136		0.595341	0.00307604	0.270008	0.0656941	0.772722	0.00838412	0.962969	0.00757193	0.581903	0.0117719	0.378252	0.0904923	20.0884
s000004972	98.0061	+	0.294695	0.0161023	0.571485	0.0149669	0.641215	0.0130219	0.872384	0.0105489	0.445331	0.0137353	0.537428	0.0147312	24.1399
s000005013	99.271	+	0.378397	0.00652028	0.558969	0.0111224	0.852757	0.00411103	0.892745	0.01227	0.36839	0.00634091	0.566418	0.0512682	17.6799
s000005042	97.0321	+	0.329479	0.00524135	0.641939	0.00670077	0.783403	0.00272176	0.86387	0.0128519	0.205414	0.00404804	0.782345	0.0384826	18.2248
s000005068	96.3064	+	0.197714	0.00953825	0.325654	0.00269367	0.825095	0.00161437	0.910445	0.0019993	0.203012	0.00961954	0.384686	0.0130938	21.9159
s000005080	89.7273	+	0.480969	0.016758	0.457648	0.00954349	0.848511	0.00168361	0.807496	0.0188735	0.345786	0.00852084	0.464713	0.0532331	26.7721
s000005163	96.0407	+	0.130903	0.00168894	0.492637	0.00194692	0.718688	0.00152792	0.776139	0.00150586	0.281175	0.00211131	0.333771	0.00783459	18.4151
s000005238	93.2222	+	0.523229	0.00412776	0.100179	0.00639326	0.905909	0.00389258	0.951689	0.0043911	0.348271	0.00769569	0.248399	0.094533	26.0569
s000005655	81.9713	+	0.36275	0.00223615	0.582904	0.00485636	0.788157	0.00206768	0.837892	0.0110986	0.298748	0.00459043	0.663677	0.0517209	21.9057
s000005686	95.4692	+	0.537691	0.00388209	0.37804	0.00607498	0.816391	0.00691306	0.919529	0.00755811	0.488096	0.00543578	0.458248	0.113885	23.6621
s000005703	95.869	+	0.260725	0.0067372	0.672346	0.0210511	0.565592	0.0207316	0.817739	0.0209775	0.182684	0.0209456	0.65028	0.0289419	27.5705
s000005725	81.5062	+	0.539914	0.0006219	0.215782	0.0114806	0.884219	0.0112485	0.806132	0.0120406	0.687055	0.0190062	0.302411	0.013588	22.4584
s000005727	97.7958	+	0.239093	0.0286223	0.468506	0.041152	0.793037	0.024175	0.695869	0.0187515	0.691578	0.0412452	0.588018	0.028319	20.0268
s000005734	88.1089	+	0.430113	0.00722239	0.467872	0.0292004	0.868329	0.00504441	0.847016	0.0286082	0.451464	0.00634067	0.513671	0.0174383	26.8367
s000005738	96.7412	+	0.302367	0.012629	0.638493	0.014396	0.817251	0.012773	0.838941	0.0145959	0.305925	0.00818444	0.752746	0.03684	15.95
s000005761	94.6907	+	0.339984	0.00351844	0.606888	0.00444584	0.690109	0.00271195	0.803996	0.00340296	0.301407	0.00448662	0.594494	0.0701227	26.1193
s000005770	95.3734	+	0.226166	0.00842898	0.600488	0.0148287	0.883929	0.00392865	0.954563	0.00520791	0.48007	0.0111723	0.618714	0.0329259	21.2875
s000005784	94.7642	+	0.457508	0.0089315	0.314891	0.00893242	0.857999	0.00567046	0.95216	0.00528643	0.485693	0.00962399	0.472656	0.0279079	23.7544
s000005792	99.9925	+	0.132327	0.008167	0.3514	0.0135461	0.970114	0.00801685	0.993387	0.00020921	0.114403	0.00736603	0.317957	0.0352323	9.07743
s000005804	95.9827	+	0.349327	0.00319231	0.414625	0.0161749	0.809666	0.0148296	0.799207	0.00589851	0.187595	0.0119693	0.425884	0.0246793	16.4523
s000005809	88.3301	+	0.368356	0.00437242	0.43925	0.0169762	0.71025	0.00669943	0.818984	0.0164663	0.39708	0.00594537	0.528881	0.0124661	32.7923
s000005839	94.5265	+	0.329568	0.00421052	0.613973	0.003586	0.835159	0.00267369	0.924403	0.006651	0.238291	0.00808484	0.729518	0.0661018	18.6307
s000005840	93.9939	+	0.161915	0.00114029	0.78968	0.00586112	0.38324	0.00264006	0.921798	0.00632579	0.175681	0.00529804	0.798993	0.0104933	23.4147
s000005846	91.2098	+	0.553548	0.00571351	0.326102	0.00648685	0.864631	0.0038676	0.940813	0.0044332	0.438022	0.00541906	0.436295	0.0375621	20.8974
s000005887	73.5473		0.454871	0.00214421	0.362411	0.00306741	0.911448	0.00138796	0.849718	0.00168018	0.497058	0.00317749	0.439264	0.0386452	20.1783
s000005893	85.7476	+	0.346379	0.00587645	0.486183	0.00659439	0.796417	0.00365177	0.887691	0.00459842	0.447883	0.00546865	0.585632	0.0477316	22.5816
s000005900	93.3826	+	0.251324	0.00243738	0.465846	0.0023842	0.531874	0.00129363	0.60198	0.00196959	0.598404	0.00668156	0.168126	0.01031	20.9088
s000005914	93.1679	+	0.221367	0.00466761	0.763964	0.00568202	0.883912	0.00394125	0.917046	0.00698678	0.250113	0.00603593	0.744308	0.0442146	20.6582
s000005915	95.8606	+	0.131673	0.00500585	0.836328	0.00558	0.568379	0.00441973	0.98046	0.0116803	0.135073	0.00780143	0.835093	0.0194034	17.5858
s000005927	89.9994	+	0.348471	0.00352438	0.188616	0.0132775	0.876913	0.0050426	0.898396	0.0126327	0.31887	0.0055422	0.217381	0.0265295	26.0963
s000005931	87.998	+	0.32757	0.00347712	0.573171	0.00296883	0.840419	0.00272702	0.89805	0.00176436	0.355668	0.00499182	0.618031	0.0488792	20.6958
s000005948	82.054	+	0.682379	0.0188438	0.189967	0.0189487	0.857431	0.0144203	0.922426	0.00724648	0.608795	0.017816	0.342377	0.0464367	24.386
s000005973	33.5297		0.662047	0.00581674	0.26388	0.0233404	0.868835	0.00434808	0.959616	0.00927956	0.518191	0.0103963	0.401798	0.0349689	16.986
s000005983	98.1938	+	0.399365	0.00348512	0.369929	0.00409137	0.694946	0.00269864	0.911336	0.00273743	0.551666	0.00768598	0.481005	0.0734112	15.1346
s000005986	95.5539	+	0.330927	0.00423388	0.186312	0.00511382	0.948728	0.00345969	0.942311	0.00245453	0.272606	0.00347314	0.20036	0.0311715	21.0369
s000005987	90.7587	+	0.252734	0.00279394	0.557328	0.0175342	0.584354	0.00227568	0.836238	0.0178018	0.426154	0.0044214	0.552022	0.0283566	23.4525
s000005989	93.2356	+	0.350398	0.00190257	0.537965	0.01426	0.751817	0.0064877	0.837205	0.0124957	0.377416	0.00709041	0.578335	0.0284221	23.27
s000005992	99.5866	+	0.533828	0.00997516	0.416697	0.0155446	0.914896	0.00919505	0.944748	0.00408417	0.357799	0.00629647	0.525195	0.188204	16.2969
s000006004	98.8553	+	0.435886	0.00350892	0.562756	0.00448568	0.908997	0.00104207	0.89752	0.00354079	0.287563	0.00400361	0.576092	0.0804533	12.8431
s000006017	94.3328	+	0.248936	0.00315884	0.682727	0.0134159	0.766099	0.0131242	0.900607	0.0132689	0.259917	0.0135635	0.731672	0.0198401	17.2489
s000006029	98.1585	+	0.371425	0.0132013	0.456096	0.0205284	0.583157	0.00380402	0.818746	0.0150843	0.591735	0.0232249	0.401308	0.0152637	17.9485
s000006030	91.7792	+	0.427934	0.0061421	0.472474	0.00748913	0.874126	0.00500738	0.91753	0.00750683	0.320083	0.00656773	0.569338	0.0324511	28.3396
s000006034	95.3598	+	0.273207	0.0036523	0.697846	0.00626989	0.937961	0.00271948	0.878593	0.00659562	0.230454	0.003607	0.709709	0.0421085	29.3125
s000006035	95.5562	+	0.202221	0.00388944	0.576205	0.00730931	0.805359	0.00608681	0.838002	0.00752531	0.429125	0.00666609	0.537787	0.0141694	20.5268
s000006042	80.1662	+	0.457251	0.00911612	0.392481	0.0108082	0.802153	0.00732702	0.900855	0.00896353	0.510759	0.00835853	0.545713	0.0237925	29.2466
s000006048	93.6715	+	0.180404	0.00549176	0.728303	0.0064166	0.57135	0.0025882	0.95994	0.00516355	0.186551	0.00539991	0.751214	0.00683541	18.862
s000006049	85.6925	+	0.465123	0.00506901	0.310629	0.00612751	0.806518	0.00495184	0.842828	0.00512264	0.314806	0.00627002	0.408822	0.0594073	28.6666
s000006053	92.6496	+	0.346537	0.00298638	0.16868	0.0113553	0.839091	0.0026968	0.933574	0.0115017	0.291652	0.00457922	0.266141	0.0411568	24.1896
s000006077	99.8493	+	0.136667	0.0100153	0.588739	0.00922414	0.878564	0.00136057	0.96104	0.00531728	0.717093	0.0169486	0.565611	0.0207335	11.5792
s000006113	98.0344	+	0.177667	0.00078679	0.790902	0.00333851	0.733036	0.00089871	0.774327	0.00246201	0.327468	0.00368273	0.388666	0.0183078	19.2767
s000006135	96.5299	+	0.327462	0.00782793	0.571393	0.00987288	0.79262	0.00294373	0.815551	0.00706776	0.443036	0.0083568	0.522599	0.019349	22.1171
s000006625	95.2026	+	0.203789	0.00211299	0.214852	0.0062662	0.766603	0.00417916	0.814351	0.00641387	0.422488	0.00271389	0.164411	0.0188126	19.85
s000006626	99.0496	+	0.335872	0.00335752	0.200871	0.00550942	0.817339	0.00347119	0.970416	0.00279591	0.522	0.0061085	0.270832	0.0679894	19.0343
s000006637	89.0013	+	0.514882	0.0233432	0.272831	0.0377291	0.785404	0.0228916	0.893602	0.0343481	0.543131	0.0169831	0.500943	0.0449957	27.8989
s000006650	97.5257	+	0.39482	0.00293005	0.281029	0.0102793	0.836839	0.00137565	0.942027	0.00232615	0.740333	0.01022	0.584824	0.0475798	19.7713
s000006657	99.6777	+	0.258972	0.0173156	0.610316	0.0104009	0.908846	0.00596275	0.932197	0.00263655	0.370969	0.0169684	0.628077	0.0383731	18.1563
s000006662	95.352	+	0.342189	0.00374015	0.580774	0.0128608	0.776202	0.0086114	0.851577	0.0162795	0.348206	0.00696547	0.570655	0.0296564	22.928
s000006666	96.5778	+	0.181299	0.00276745	0.119772	0.00367183	0.879604	0.00134617	0.907131	0.00086882	0.26907	0.00338232	0.074247	0.0181794	22.4969
s000006668	96.3183	+	0.242856	0.0049359	0.740814	0.00951333	0.871386	0.0181103	0.904812	0.0173461	0.156337	0.00720872	0.559842	0.0195243	18.8895
s000006670	91.3329	+	0.311991	0.00369368	0.664697	0.00695605	0.838497	0.00231323	0.876316	0.00781089	0.163932	0.00411674	0.674206	0.0381162	25.2304
s000006675	92.9568	+	0.385912	0.0112309	0.443497	0.0119632	0.876464	0.0110737	0.805013	0.00654488	0.545871	0.0107336	0.467721	0.0206514	26.9824
s000006678	92.0699	+	0.499212	0.0136158	0.316038	0.0126226	0.821839	0.00962634	0.956129	0.00549339	0.533429	0.0132267	0.449973	0.0775412	18.9405
s000006694	97.3086	+	0.300394	0.00589403	0.659106	0.00720306	0.87469	0.00482554	0.91789	0.006249	0.311784	0.00657335	0.654576	0.0318748	19.4687
s000006711	94.3609	+	0.267921	0.00687699	0.633395	0.00823179	0.704899	0.0313509	0.816952	0.0314654	0.262559	0.006953	0.63563	0.033307	24.933
s000006726	86.2534	+	0.302152	0.0107345	0.574773	0.015478	0.876672	0.0115146	0.889199	0.00525145	0.2376	0.0123561	0.611421	0.0155477	25.8118
s000006728	97.8952	+	0.250235	0.00268225	0.715741	0.00427357	0.881908	0.00196106	0.886382	0.0299291	0.332199	0.00545439	0.656952	0.0441955	13.8802
s000006741	91.5985	+	0.585628	0.00617969	0.328049	0.00691762	0.838359	0.00661241	0.893034	0.00341641	0.438262	0.00830789	0.432587	0.0797802	22.1959
s000006742	87.7966	+	0.513137	0.00586663	0.356134	0.00990242	0.945351	0.00495727	0.90895	0.00716524	0.412099	0.00773329	0.354713	0.0511921	27.6641
s000006743	82.8595	+	0.695658	0.00355037	0.188405	0.00858576	0.875865	0.00329496	0.91459	0.00818893	0.421555	0.00559029	0.343925	0.0617642	32.6294
s000006752	86.9961	+	0.602352	0.00481198	0.245474	0.0110825	0.88108	0.0042371	0.926144	0.00915291	0.490186	0.0147771	0.375403	0.0565255	27.7776
s000006757	98.8951	+	0.422014	0.014001	0.467873	0.0138718	0.903025	0.0100673	0.953012	0.00669325	0.333863	0.0131893	0.583819	0.049551	19.8057
s000006778	79.9236	+	0.617806	0.00959633	0.257847	0.0495244	0.796128	0.0110454	0.874908	0.0494909	0.538034	0.00667614	0.481266	0.0453071	30.9194
s000006794	90.3404	+	0.228162	0.00523231	0.795359	0.0291086	0.542002	0.0035946	0.880686	0.0289755	0.167938	0.00417936	0.826728	0.00823284	26.7139
s000006795	87.7085	+	0.506763	0.00486414	0.377081	0.00595621	0.824424	0.00480055	0.939937	0.00453916	0.403479	0.00951864	0.333208	0.048552	27.0911
s000006803	90.6771	+	0.594711	0.00751253	0.394735	0.00709449	0.864666	0.00598381	0.924917	0.00514757	0.289279	0.00636224	0.524366	0.0613673	22.291
s000006804	74.6117		0.252847	0.00405183	0.642642	0.00632182	0.701847	0.0101027	0.663467	0.00529629	0.281541	0.0108773	0.504439	0.00913204	27.937
s000006806	99.9423	+	0.231643	0.0038871	0.136509	0.00793146	0.918907	0.00047295	0.961361	0.00264666	0.641968	0.00628094	0.247948	0.0377995	12.7303
s000006808	97.1855	+	0.278702	0.00449066	0.723173	0.0087023	0.762329	0.00435224	0.890258	0.00389767	0.253657	0.00506165	0.686099	0.016167	23.15
s000006809	94.9965	+	0.256549	0.0018962	0.595314	0.0039678	0.889154	0.00148384	0.916205	0.00292843	0.287536	0.00252925	0.498911	0.0200439	24.2811
s000006841	97.331	+	0.522423	0.00289778	0.379723	0.0130337	0.84036	0.0105309	0.891002	0.0115193	0.560054	0.0108839	0.416614	0.0700678	22.9725
s000006863	93.6627	+	0.250304	0.00438221	0.683745	0.00987511	0.558237	0.0054857	0.857709	0.00916305	0.242929	0.00606127	0.731992	0.00561894	26.1092
s000006864	95.6149	+	0.222796	0.00268464	0.394554	0.0134608	0.713422	0.00247072	0.823406	0.0138156	0.294354	0.00347585	0.322368	0.013533	25.357
s000006899	67.0322		0.27728	0.00301125	0.739704	0.00630009	0.578737	0.00698793	0.745153	0.007704	0.203239	0.00776851	0.685376	0.0110601	36.1375
s000006909	93.9451	+	0.43408	0.00926995	0.504978	0.0110709	0.827745	0.00248112	0.868658	0.00594351	0.41433	0.00747585	0.588017	0.0365697	24.1951
s000006910	83.2027	+	0.608527	0.00760256	0.253924	0.0126138	0.793593	0.0188454	0.872182	0.00987385	0.441244	0.00902303	0.314965	0.0314926	28.6527
s000006912	87.9891	+	0.346472	0.0127697	0.338969	0.015403	0.870964	0.00434404	0.85406	0.00935442	0.395775	0.0134421	0.38854	0.0292301	31.2882
s000006929	99.3891	+	0.418773	0.00342125	0.518994	0.00529241	0.889852	0.00260027	0.912912	0.00335221	0.339205	0.00355117	0.549918	0.0594242	15.0971
s000006931	89.697	+	0.461409	0.00816612	0.479458	0.0167527	0.889117	0.00723962	0.926192	0.0170078	0.309637	0.00386916	0.507904	0.0205832	26.6987
s000006945	90.2327	+	0.34661	0.00481342	0.522382	0.00585454	0.709704	0.00237657	0.799854	0.0134062	0.467781	0.00661957	0.539545	0.0286199	16.0565
s000007009	91.7945	+	0.632122	0.00601109	0.230014	0.0133216	0.873481	0.00402004	0.950332	0.00892843	0.538093	0.00916347	0.392944	0.0572631	18.3228
s000007022	98.9301	+	0.470264	0.00631284	0.472352	0.0106478	0.943955	0.00316816	0.966194	0.00711039	0.331389	0.00552754	0.520694	0.0454712	13.1659
s000007037	93.2551	+	0.386589	0.00915053	0.588286	0.0112675	0.860084	0.0020943	0.858772	0.00693687	0.343936	0.0109864	0.674569	0.0323473	18.039
s000007039	87.399	+	0.405434	0.00959028	0.541792	0.00963784	0.848331	0.00579776	0.862991	0.00766799	0.291982	0.00986409	0.495696	0.0250468	21.8826
s000007044	87.8365	+	0.357519	0.0141203	0.49527	0.0131641	0.834796	0.0121827	0.755588	0.00717568	0.332153	0.0145836	0.381323	0.0296972	22.6361
s000007072	96.6678	+	0.558017	0.00136325	0.386515	0.00818305	0.869586	0.00154257	0.981091	0.00275266	0.330278	0.00306715	0.440289	0.113165	14.879
s000007073	94.4674	+	0.460756	0.00258703	0.187508	0.00470546	0.759384	0.00160543	0.976102	0.00297098	0.585624	0.0132288	0.260985	0.0245048	18.7382
s000007083	89.5988	+	0.327756	0.00205745	0.726757	0.0384243	0.761406	0.00266029	0.821651	0.0385965	0.224725	0.00361332	0.775047	0.0126053	30.0474
s000007108	93.4832	+	0.258262	0.00302632	0.136884	0.00423705	0.885245	0.00367082	0.927692	0.00323423	0.295366	0.00489477	0.161091	0.0207039	27.9971
s000007176	99.9794	+	0.106304	0.00102005	0.342385	0.00116952	0.948878	0.00075958	0.985606	0.00028261	0.130853	0.00107332	0.150246	0.005947	13.4238
s000007219	86.099	+	0.399914	0.00641002	0.491758	0.0137201	0.896003	0.00162089	0.843407	0.0102038	0.42669	0.00734691	0.546926	0.0395758	22.7155
s000007242	91.8387	+	0.345318	0.00586018	0.560695	0.007043	0.753792	0.00413635	0.871522	0.0105596	0.319008	0.00595192	0.608277	0.0362058	24.6206
s000007245	81.4705	+	0.381058	0.00663734	0.536193	0.00821369	0.770453	0.00519058	0.831324	0.00706374	0.345135	0.00655283	0.59991	0.0185777	23.7495
s000007283	78.3124	+	0.477425	0.00416607	0.456729	0.00671779	0.847212	0.0031343	0.893843	0.00566271	0.422422	0.00428072	0.532296	0.0538266	22.8658
s000007308	96.5332	+	0.488067	0.00294332	0.197175	0.00863282	0.853998	0.00158839	0.836651	0.0107185	0.687783	0.00623651	0.329319	0.0476603	27.8475
s000007408	99.9375	+	0.145455	0.00286224	0.856351	0.00349971	0.920884	0.00200537	0.940508	0.00653468	0.090301	0.00177471	0.864132	0.0324208	14.5331
s000007414	96.5211	+	0.258047	0.0029287	0.606346	0.00584877	0.766358	0.0012674	0.916048	0.00585234	0.296153	0.00327749	0.624611	0.0442396	24.3386
s000007439	87.0377	+	0.446324	0.00955573	0.342704	0.00851234	0.890458	0.00678484	0.6285	0.00834594	0.585202	0.0108719	0.267104	0.0348907	21.826
s000007469	99.4056	+	0.332565	0.00197813	0.3961	0.031825	0.784031	0.00133188	0.963981	0.00168123	0.842665	0.0222459	0.431668	0.0953257	15.9309
s000007499	99.4252	+	0.480858	0.00359393	0.489955	0.00703921	0.928942	0.00375805	0.958497	0.00494747	0.314202	0.00572974	0.57116	0.0468185	12.9052
s000007548	84.3417	+	0.326885	0.00659962	0.542624	0.00891171	0.836969	0.00329306	0.966833	0.00634735	0.425791	0.00728624	0.679923	0.0461864	16.9242
s000007581	91.4576	+	0.317811	0.00313989	0.471347	0.00740096	0.839727	0.00445895	0.809781	0.00693646	0.436306	0.00640164	0.497567	0.014539	29.562
s000007638	92.7247	+	0.318416	0.00298772	0.586585	0.00985501	0.755341	0.00199391	0.801828	0.0090762	0.34002	0.00360958	0.592014	0.0163505	20.5406
s000007639	97.1718	+	0.379384	0.00496756	0.509063	0.00932181	0.883463	0.00283596	0.928731	0.00723406	0.427403	0.00403675	0.421731	0.0619745	16.1078
s000007666	92.5954	+	0.328171	0.00556912	0.592176	0.00739781	0.883287	0.00510499	0.828053	0.00723343	0.274729	0.0112774	0.588188	0.019952	25.0075
s000007688	94.1837	+	0.463503	0.00865772	0.369075	0.0120574	0.875243	0.00496152	0.89428	0.00893125	0.45681	0.00716108	0.491333	0.0592175	20.7717
s000007697	91.2425	+	0.399401	0.0121585	0.441564	0.0119413	0.781058	0.020012	0.91129	0.00491266	0.378104	0.0120271	0.521442	0.040759	19.4679
s000007719	96.8487	+	0.534054	0.00241214	0.187346	0.00726255	0.990111	0.00145915	0.986817	0.00204511	0.545263	0.00902085	0.280742	0.0535552	14.3891
s000007732	92.9516	+	0.342814	0.00361213	0.601587	0.00379032	0.919981	0.00474433	0.950448	0.00324563	0.248514	0.00663326	0.647972	0.0479743	18.2425
s000007734	97.5907	+	0.34298	0.00393851	0.56156	0.00584716	0.859686	0.0176828	0.905122	0.00433869	0.325799	0.0113148	0.585973	0.0312353	22.6701
s000007741	94.005	+	0.31325	0.0096986	0.605587	0.0291833	0.814062	0.00742052	0.828737	0.0284234	0.343753	0.00872433	0.592049	0.0203716	20.2712
s000007856	85.8766	+	0.368139	0.00505553	0.51161	0.00952984	0.80868	0.00695801	0.855092	0.00728858	0.36845	0.00779941	0.468214	0.0284558	23.845
s000008949B	84.3755	+	0.258569	0.00152636	0.658104	0.0117512	0.834816	0.00126772	0.864158	0.0198033	0.214351	0.00764492	0.714478	0.0199557	24.7356
s000008953B	96.6449	+	0.074209	0.0015983	0.290497	0.00640018	0.871829	0.00105423	0.874237	0.00180414	0.160224	0.00231892	0.1125	0.00250653	15.1452
s000008954A	94.3631	+	0.33106	0.00707453	0.578389	0.0083161	0.872081	0.00446851	0.882367	0.00390476	0.345161	0.0064132	0.514371	0.022219	21.145
s000008955	90.2522	+	0.285177	0.00285283	0.610625	0.00288086	0.705527	0.00231417	0.717303	0.00775954	0.247457	0.00319116	0.42029	0.0275849	17.9218
s000008957A	69.0303		0.366777	0.00855462	0.545122	0.0107755	0.767849	0.00752603	0.823417	0.00667836	0.36785	0.0110526	0.590358	0.0265119	25.5257
s000008959A	93.416	+	0.247011	0.00497884	0.263015	0.00730616	0.903689	0.00433408	0.917401	0.00534826	0.207313	0.011556	0.365493	0.014796	27.4327
s000008983	89.8923	+	0.234318	0.00689209	0.617429	0.00615572	0.847505	0.0193668	0.95208	0.00570674	0.294061	0.0062601	0.571191	0.0218006	21.7872
s000008988	88.8223	+	0.237898	0.00926303	0.768007	0.0291445	0.5658	0.00704336	0.912169	0.0286681	0.214242	0.00890431	0.777613	0.0156275	25.2752
s000008991	99.1967	+	0.302944	0.00390427	0.589594	0.00606517	0.836828	0.00216453	0.912423	0.00406752	0.339912	0.0063803	0.634463	0.0518482	15.7125
s000008998	99.2534	+	0.304844	0.00276571	0.530344	0.00340366	0.920628	0.00100192	0.95792	0.00270843	0.351245	0.00747109	0.685861	0.0477475	13.2082
s000009004	97.3549	+	0.348707	0.020359	0.559015	0.0206714	0.932646	0.0113927	0.940875	0.00599625	0.24527	0.0242845	0.45955	0.0672911	15.9792
s000009020	97.6867	+	0.134937	0.00163446	0.77179	0.00276041	0.929322	0.00235688	0.98598	0.00042478	0.198385	0.00365369	0.485101	0.0174176	14.3097
s000009052	94.5733	+	0.360561	0.0131544	0.642434	0.0100035	0.918588	0.0061449	0.697194	0.00576576	0.280792	0.0131504	0.515881	0.048446	16.3743
s000009070	99.5654	+	0.476766	0.010285	0.359148	0.0124051	0.961199	0.00572957	0.961081	0.00390599	0.356121	0.0271761	0.43945	0.0441667	14.4081
s000009091	89.6741	+	0.220583	0.00685463	0.177402	0.0199835	0.943035	0.00737673	0.933592	0.0199424	0.213544	0.00271426	0.25472	0.012856	22.7665
s000009097	96.2721	+	0.122649	0.00052174	0.693818	0.00148149	0.918929	0.00087383	0.866965	0.040694	0.191626	0.00606026	0.700045	0.00810354	20.804
s000009101	46.0343		0.352259	0.0197521	0.25443	0.0355148	0.764599	0.0233934	0.819143	0.0349717	0.415418	0.012193	0.227637	0.0164898	31.38
s000009118	96.9255	+	0.494833	0.0155061	0.444431	0.0164952	0.865967	0.00578559	0.891357	0.0198246	0.322717	0.0125536	0.539349	0.0514796	23.8875
s000009126	94.102	+	0.356858	0.00761999	0.576221	0.00555544	0.69456	0.00257837	0.901792	0.00410076	0.237317	0.00967884	0.659364	0.0301321	18.3798
s000009127	94.2433	+	0.615368	0.0070323	0.248895	0.00916504	0.802327	0.00513802	0.869012	0.00625587	0.514721	0.00859259	0.334553	0.0824726	21.9362
s000009128	99.3531	+	0.389808	0.00799078	0.368219	0.0105531	0.918584	0.00419393	0.986495	0.00217108	0.518578	0.00259129	0.493006	0.055835	12.3706
s000009132	99.3376	+	0.360843	0.00869471	0.631016	0.015634	0.837476	0.00710367	0.855917	0.00588086	0.403282	0.0108923	0.631673	0.0331714	22.0067
s000009138	96.0501	+	0.353355	0.00791427	0.602565	0.0200091	0.512555	0.0193378	0.819132	0.0195428	0.385109	0.0117513	0.623295	0.0406931	22.0176
s000009148	90.2024	+	0.434517	0.00076601	0.430979	0.0310907	0.652528	0.00229407	0.895689	0.030598	0.51876	0.0101036	0.543537	0.0251538	22.4811
s000009150	97.8924	+	0.509091	0.00593021	0.29645	0.00557756	0.889542	0.00269642	0.982962	0.00487655	0.414669	0.0115634	0.408718	0.0585016	14.1489
s000009157	90.7081	+	0.460213	0.00469816	0.440268	0.0101083	0.756699	0.0947287	0.830219	0.0950481	0.391936	0.00533516	0.447467	0.1057	21.5431
s000009164	98.3406	+	0.448501	0.0158548	0.503635	0.0166541	0.929401	0.00773132	0.953405	0.00266985	0.3324	0.0118417	0.562771	0.0400794	10.8187
s000009217	80.8557	+	0.345924	0.00919268	0.560098	0.0140905	0.908477	0.00801678	0.928443	0.00944483	0.387278	0.0134188	0.35714	0.0307367	27.2088
s000009219	93.7289	+	0.259925	0.00409018	0.741877	0.00718974	0.818764	0.0111537	0.871155	0.010751	0.190016	0.0119676	0.800438	0.0369334	20.6629
s000009222	99.2772	+	0.400647	0.00325155	0.45066	0.00431286	0.93639	0.00205437	0.952269	0.00249951	0.473622	0.00303036	0.641522	0.0685756	15.8655
s000009227	89.2775	+	0.536977	0.00597382	0.342763	0.00701719	0.841747	0.00526796	0.903706	0.00549572	0.385666	0.0117078	0.475816	0.035909	27.745
s000009236	87.3999	+	0.32921	0.00242662	0.750885	0.0345509	0.778489	0.00244433	0.764155	0.0357868	0.211794	0.00213182	0.742883	0.0190712	21.8879
s000009355	97.9816	+	0.341885	0.00507495	0.499074	0.0054388	0.872576	0.00324726	0.98775	0.00326869	0.411365	0.00484151	0.640288	0.0404015	15.1351
s000009385	90.7577	+	0.497935	0.00628091	0.365797	0.00862967	0.812343	0.00412673	0.949816	0.00656829	0.47066	0.00868564	0.516221	0.0375941	21.9802
s000009405	85.4847	+	0.210266	0.00590969	0.714387	0.00316571	0.577794	0.0215806	0.774319	0.0119275	0.190097	0.021333	0.576074	0.0134216	25.3165
s000009419	95.5849	+	0.341521	0.00527646	0.57653	0.00680195	0.818438	0.00259716	0.895138	0.00467266	0.332834	0.00636008	0.680745	0.0177001	23.2843
s000009444	99.6886	+	0.294078	0.00297582	0.603005	0.00430287	0.867796	0.00228207	0.912393	0.00379906	0.425335	0.00361607	0.647787	0.0547529	15.4602
s000009449	97.4746	+	0.508207	0.0113434	0.313881	0.0180654	0.809649	0.00841575	0.953335	0.00438377	0.701916	0.0113989	0.330464	0.025405	20.3784
s000009528	88.419	+	0.559545	0.00265903	0.300682	0.00881479	0.737173	0.00747402	0.847389	0.00760596	0.57872	0.00854547	0.430389	0.0726848	22.5378
s000009530	99.2756	+	0.109981	0.00267957	0.906195	0.00226936	0.359119	0.00305683	0.82516	0.00333055	0.186013	0.00287014	0.80067	0.00848092	16.7893
s000009558	93.9535	+	0.241485	0.00229566	0.708912	0.00302808	0.912874	0.00360186	0.7462	0.00446544	0.231164	0.0045962	0.49698	0.0432689	20.079
s000009562	89.5541	+	0.469087	0.00568746	0.34962	0.0550843	0.894311	0.00563772	0.859936	0.0573865	0.422797	0.00687079	0.429539	0.0432582	17.9676
s000009618	87.1839	+	0.20627	0.00342	0.237486	0.00597947	0.893947	0.00447288	0.950249	0.00537943	0.184398	0.00721203	0.192402	0.0181217	21.5332
s000009624	82.315	+	0.274998	0.0129979	0.67076	0.0414663	0.71526	0.0189844	0.870774	0.0429494	0.25407	0.018649	0.738635	0.041468	23.83
s000009648	86.3649	+	0.319665	0.00383133	0.62778	0.00447869	0.827766	0.00421765	0.893218	0.0132382	0.226399	0.0152047	0.732992	0.0342904	23.8951
s000009670	99.0799	+	0.224994	0.00161784	0.822936	0.00424841	0.868735	0.00114261	0.868151	0.00571552	0.162372	0.00373863	0.823377	0.0188349	18.8056
s000009671	90.6232	+	0.372386	0.0700853	0.631413	0.00961528	0.693447	0.0700814	0.81825	0.00913013	0.32094	0.008492	0.664928	0.0811074	25.8266
s000009675	94.4022	+	0.418484	0.00528972	0.40883	0.00527265	0.791199	0.00372305	0.937134	0.00585384	0.440247	0.00543025	0.560259	0.0568406	18.7091
s000009682	99.4942	+	0.410687	0.00328862	0.203489	0.00417062	0.602984	0.00214665	0.931711	0.00195939	0.616585	0.00265394	0.263786	0.0788208	13.41
s000010099	98.6209	+	0.292199	0.0088071	0.626009	0.0089528	0.772927	0.00760873	0.922219	0.00236553	0.448104	0.00983688	0.637344	0.0349037	14.3608
s000010102	97.2486	+	0.242589	0.0066382	0.471035	0.00874191	0.685899	0.0135399	0.975177	0.00735227	0.50835	0.0101841	0.548798	0.0342876	17.6692
s000010105	85.5035	+	0.366982	0.00411796	0.498881	0.0403038	0.736351	0.00759426	0.829561	0.0405817	0.410549	0.00876061	0.563677	0.0268569	35.1272
s000010112	86.9629	+	0.639122	0.02031	0.152729	0.0237645	0.857532	0.0268528	0.944537	0.0119984	0.451293	0.0270421	0.472144	0.181544	19.6796
s000010115	93.9223	+	0.366863	0.00865515	0.653105	0.0115874	0.808013	0.00272574	0.851272	0.00630416	0.359835	0.00997796	0.659568	0.0167777	16.7381
s000010130	76.52	+	0.201545	0.00380084	0.744173	0.0049284	0.959592	0.00272427	0.985655	0.0146797	0.31696	0.00911575	0.749472	0.0263128	16.5958
s000010172	91.1663	+	0.304819	0.0056785	0.689767	0.00765335	0.803451	0.0055677	0.939819	0.00652871	0.266261	0.00645047	0.713796	0.0178847	16.5982
s000010192	97.067	+	0.333307	0.00299663	0.167119	0.00416398	0.884714	0.00183321	0.89519	0.00415574	0.417788	0.0112203	0.17394	0.0464747	25.1869
s000010200	91.7741	+	0.319555	0.0090493	0.551645	0.0104961	0.813757	0.00935026	0.898152	0.00448104	0.280537	0.0107908	0.563649	0.0143952	25.3451
s000010229	92.9107	+	0.742757	0.00655033	0.155486	0.00624456	0.893726	0.00594365	0.915716	0.00428897	0.570081	0.00874647	0.278282	0.100592	17.9445
s000010233	99.233	+	0.430404	0.00325629	0.564006	0.00613227	0.853549	0.00232188	0.975198	0.0026984	0.233318	0.00325019	0.705267	0.105089	14.7027
s000010249	88.3017	+	0.231806	0.00484185	0.397767	0.0134755	0.892203	0.00503069	0.920831	0.0129711	0.237748	0.00752353	0.368421	0.0175456	26.0846
s000010252	83.0571	+	0.387972	0.0107563	0.532881	0.0111597	0.873311	0.00711721	0.947285	0.0136361	0.392279	0.00867542	0.668648	0.0347009	17.5807
s000010254	61.2304		0.302585	0.00273271	0.610938	0.00355731	0.724767	0.0149232	0.86894	0.0144108	0.299352	0.00328698	0.666043	0.0341725	27.0594
s000010465	68.0668		0.473283	0.00722254	0.525283	0.0466651	0.696291	0.0263664	0.76006	0.0489172	0.404552	0.0269693	0.557306	0.0358308	28.4552
s000010693	88.075	+	0.451061	0.0102556	0.456521	0.0121992	0.837388	0.00693997	0.918627	0.00800475	0.33512	0.00967024	0.602958	0.0359413	24.0522
s000010712	84.9953	+	0.282177	0.00428076	0.571654	0.0134137	0.659564	0.00645636	0.802152	0.0127111	0.428924	0.00851261	0.605533	0.0158241	21.644
s000010713	96.9914	+	0.311773	0.00215956	0.617904	0.00335735	0.943985	0.00256792	0.948912	0.0021838	0.267385	0.003394	0.314559	0.025517	15.063
s000010719	99.896	+	0.236047	0.00096403	0.583866	0.00202102	0.880346	0.0008888	0.975677	0.0016319	0.425301	0.0043389	0.59391	0.0696052	11.9576
s000010721	98.9937	+	0.49618	0.00775931	0.381169	0.00833861	0.932607	0.00675082	0.966771	0.00405604	0.515798	0.00736134	0.478812	0.108409	13.5124
s000010725	88.286	+	0.45996	0.279749	0.730221	0.224023	0.807429	0.167454	0.920052	0.00449907	0.613249	0.224558	0.623368	0.258631	14.6772
s000010738	70.2333		0.233097	0.00637354	0.752481	0.00719334	0.583351	0.00499914	0.883639	0.00504324	0.282129	0.0342691	0.792902	0.00897327	19.2031
s000010744	63.4682		0.272418	0.00564381	0.361369	0.00671046	0.792636	0.0104815	0.874785	0.0109182	0.347936	0.0120822	0.361747	0.0217714	28.6694
s000010758	90.5883	+	0.236281	0.0037294	0.225968	0.00445098	0.858072	0.00814888	0.935999	0.00600212	0.226316	0.00331166	0.290248	0.0273694	23.625
s000010773	85.2302	+	0.088475	0.0026059	0.253351	0.00298943	0.95359	0.00230543	0.866501	0.00195437	0.101635	0.0053912	0.142452	0.00658521	22.2002
s000010783	86.4716	+	0.245541	0.00458107	0.669141	0.0045782	0.684333	0.00217724	0.803585	0.00373061	0.20153	0.00753212	0.700447	0.0134722	17.9088
s000010808	98.5444	+	0.198099	0.00414233	0.725532	0.00530895	0.916289	0.00305759	0.938067	0.00406583	0.282127	0.00409213	0.744612	0.0306783	14.7976
s000010821	96.1261	+	0.25577	0.0110442	0.598062	0.0150011	0.97717	0.00457775	0.834368	0.004185	0.396825	0.0117448	0.620791	0.0144255	14.9197
s000010827	69.1345		0.331944	0.00477598	0.576625	0.00667868	0.815528	0.00576352	0.79878	0.00853751	0.349264	0.00641137	0.607172	0.0421628	19.5178
s000010862	99.6329	+	0.210711	0.00431305	0.427448	0.00502217	0.950786	0.00336476	0.936315	0.004685	0.263342	0.00537188	0.446105	0.0243011	15.7534
s000010867	99.574	+	0.274601	0.00555094	0.57514	0.013455	0.931426	0.0035	0.927077	0.00385701	0.354452	0.00358423	0.584269	0.0221627	19.8994
s000010869	94.1509	+	0.28658	0.00337948	0.579803	0.0145257	0.755885	0.00256564	0.857751	0.0140507	0.422752	0.00583289	0.622327	0.0174405	20.0882
s000010880	68.8703		0.313274	0.00442213	0.165009	0.0198984	0.801298	0.0115264	0.853205	0.017377	0.297971	0.00921752	0.16683	0.0171771	35.283
s000010898	91.6053	+	0.365858	0.0202636	0.446717	0.023562	0.867281	0.0148561	0.870994	0.0030839	0.466175	0.021568	0.579509	0.062946	23.6343
s000010900	93.9427	+	0.333183	0.00489208	0.244231	0.00884964	0.867488	0.00379724	0.913627	0.00793847	0.296307	0.011813	0.340918	0.0241357	25.3383
s000010906	85.3255	+	0.10822	0.002123	0.880995	0.0127602	0.236636	0.002254	0.932713	0.0126601	0.106522	0.00270286	0.877421	0.00218247	19.4012
s000010908	90.5672	+	0.327191	0.00369158	0.563994	0.0099938	0.767085	0.00422766	0.841373	0.0134325	0.316083	0.00443727	0.58357	0.0256403	24.2474
s000010919	96.3067	+	0.18762	0.00956675	0.780785	0.00705052	0.42883	0.0119146	0.929615	0.010798	0.234069	0.00697403	0.79045	0.0197093	18.5481
s000010938	93.998	+	0.319257	0.0115582	0.54468	0.0122192	0.835202	0.005321	0.942394	0.00834668	0.344709	0.0102105	0.596269	0.0187736	12.9911
s000010953	96.9961	+	0.418362	0.003509	0.522701	0.0173368	0.839264	0.00987949	0.893839	0.014121	0.317645	0.0088145	0.577423	0.0220385	18.1821
s000010957	99.6298	+	0.23364	0.00554925	0.739299	0.00548482	0.848184	0.00204003	0.825625	0.00826068	0.276801	0.00580479	0.562343	0.0429847	14.1845
s000010961	98.0874	+	0.404445	0.00761358	0.33398	0.0098317	0.96589	0.00481025	0.983347	0.00269165	0.460405	0.020437	0.496515	0.0333937	15.499
s000010962	82.5804	+	0.360043	0.0119445	0.616078	0.0154978	0.863485	0.00916633	0.68052	0.0106281	0.253793	0.00836827	0.392797	0.0225612	22.9948
s000010978	92.7484	+	0.454398	0.00584746	0.419662	0.00608866	0.721275	0.00780902	0.915434	0.0044909	0.209733	0.00905488	0.513309	0.0304478	21.1777
s000010981	91.5886	+	0.23464	0.0115649	0.689479	0.0116061	0.773754	0.00819083	0.937085	0.00483079	0.235061	0.00896198	0.769825	0.0299086	17.3129
s000011014	95.8186	+	0.284943	0.00590568	0.586301	0.00748	0.848456	0.00466316	0.902649	0.00792397	0.350637	0.00530692	0.640687	0.0215418	21.6684
s000011022	89.5422	+	0.344388	0.0117976	0.381243	0.013409	0.800687	0.00555018	0.753822	0.00878479	0.363774	0.0103881	0.39837	0.0216803	27.9531
s000011035	81.5653	+	0.280742	0.00293949	0.645887	0.0112818	0.414302	0.00667367	0.904218	0.0110361	0.347539	0.00241809	0.72628	0.0153361	19.6873
s000011040	75.2624	+	0.407209	0.00228038	0.563384	0.00340781	0.802088	0.0135985	0.890742	0.00578636	0.216437	0.0138566	0.581395	0.0302156	18.6818
s000011047	87.5735	+	0.34747	0.0134449	0.714801	0.0204295	0.802659	0.0134647	0.852742	0.0218916	0.282983	0.0270697	0.705429	0.0303397	24.898
s000011055	84.003	+	0.293137	0.00502077	0.216824	0.00884682	0.877919	0.0127858	0.90789	0.00371765	0.264028	0.0116058	0.33647	0.0149217	26.6101
s000011069	99.4773	+	0.275534	0.00353991	0.574891	0.00690748	0.735585	0.0048455	0.947282	0.00168717	0.361328	0.00544189	0.607437	0.0640381	16.5185
s000011086	95.7852	+	0.237304	0.00329855	0.667906	0.0159072	0.663413	0.0185708	0.773643	0.0157454	0.247185	0.0189097	0.565954	0.0199428	22.4592
s000011116	85.2541	+	0.457615	0.00972623	0.436284	0.00743919	0.768673	0.00603626	0.916443	0.00537425	0.33337	0.00970108	0.570616	0.0421001	26.6415
s000011130	89.2885	+	0.315029	0.00786373	0.545586	0.0075626	0.791625	0.00621824	0.916071	0.00579703	0.179677	0.00670241	0.624196	0.0272162	24.3466
s000011149	87.3207	+	0.378723	0.00585018	0.549984	0.00825618	0.66865	0.00520958	0.906335	0.00610141	0.349458	0.00506179	0.646738	0.0422593	24.42
s000011155	74.2776		0.248306	0.00695805	0.311641	0.0238833	0.696267	0.0102456	0.747364	0.025615	0.231237	0.00761592	0.206334	0.0220779	23.705
s000011162	96.24	+	0.176679	0.00188698	0.139802	0.00235563	0.956928	0.00141229	0.973611	0.00134961	0.234184	0.0022244	0.133225	0.0121889	21.2546
s000011163	90.6926	+	0.435513	0.00433624	0.536376	0.00853964	0.882889	0.00745981	0.895601	0.00278891	0.421511	0.0117453	0.552919	0.0498244	16.8196
s000011164	98.5063	+	0.170654	0.0330643	0.591919	0.0407888	0.955492	0.0313003	0.983492	0.00458816	0.367254	0.0117977	0.59397	0.0651518	11.8283
s000011191	87.644	+	0.424954	0.00522255	0.491899	0.00600617	0.800417	0.00378813	0.862731	0.00336061	0.319977	0.0129791	0.462017	0.0398171	20.6982
s000011204	97.685	+	0.299326	0.0113376	0.601257	0.0150694	0.905436	0.0105935	0.950442	0.00989001	0.51363	0.0121934	0.597622	0.03267	19.0294
s000011214	83.5601	+	0.579295	0.00902515	0.415666	0.0102549	0.856997	0.00690616	0.878712	0.00697633	0.320813	0.00852269	0.560603	0.0223551	22.4109
s000011220	87.1848	+	0.518244	0.00318636	0.426999	0.0241539	0.684715	0.0033598	0.84561	0.0239689	0.494039	0.00552218	0.461674	0.0514019	26.9184
s000011225	96.4853	+	0.334674	0.00587779	0.617208	0.00621422	0.847875	0.00400838	0.915191	0.00500083	0.234884	0.00901449	0.678786	0.00984343	23.0556
s000011234	95.9755	+	0.233111	0.0178013	0.564125	0.0144268	0.782593	0.0100403	0.949978	0.00994766	0.419748	0.0180754	0.657165	0.0710725	17.1958
s000011238	75.5939	+	0.467901	0.0119063	0.309832	0.0168282	0.868685	0.0126201	0.931494	0.0141927	0.467636	0.0137184	0.474709	0.024687	22.3824
s000011240	93.6401	+	0.389381	0.0130136	0.550041	0.0209436	0.803751	0.0110076	0.92132	0.0156248	0.351907	0.0117698	0.642651	0.024353	20.6567
s000011243	88.5736	+	0.413152	0.00742622	0.508742	0.0101376	0.837015	0.00358608	0.937621	0.00745755	0.448103	0.00925936	0.529224	0.0465657	22.5836
s000011246	72.1172		0.129471	0.00186843	0.086793	0.00968382	0.89632	0.00590776	0.917117	0.0105465	0.135611	0.00580049	0.093818	0.00910838	24.3633
s000011250	93.148	+	0.220691	0.00630806	0.193156	0.00713743	0.914204	0.0145205	0.963576	0.0050914	0.187866	0.00585268	0.202986	0.0234552	19.8815
s000011265	85.9517	+	0.134195	0.00081225	0.096389	0.0131525	0.925289	0.00305185	0.934323	0.0131731	0.189713	0.0034507	0.145205	0.0606481	28.9837
s000011269	98.128	+	0.241554	0.00398475	0.774678	0.00992574	0.872066	0.00267503	0.903423	0.00705084	0.229302	0.00547406	0.729711	0.0225166	13.823
s000011275	93.2109	+	0.230628	0.002459	0.215324	0.00781595	0.915158	0.00271066	0.928562	0.00716685	0.194259	0.0050023	0.224643	0.0136514	25.4684
s000011295	81.4969	+	0.428179	0.00727832	0.486858	0.0193287	0.794938	0.00847008	0.892035	0.0191528	0.283741	0.00995683	0.609145	0.0806333	21.9941
s000011300	83.9561	+	0.274917	0.00174854	0.157364	0.0141701	0.890081	0.00389822	0.908645	0.0139322	0.257793	0.00494469	0.205212	0.012399	33.7937
s000011312	93.3233	+	0.39441	0.00838209	0.438515	0.0473223	0.69175	0.00817418	0.85289	0.0472364	0.474858	0.0111586	0.536554	0.0153392	25.5317
s000011323	93.7552	+	0.193863	0.00166276	0.15124	0.038537	0.938858	0.00194036	0.922135	0.0385239	0.235124	0.00314187	0.186118	0.00438781	23.5744
s000011329	97.6372	+	0.567075	0.00734198	0.353799	0.00744489	0.863669	0.0041553	0.925811	0.0019988	0.388957	0.00711563	0.464362	0.0946931	17.0553
s000011330	91.6639	+	0.323054	0.00387357	0.670187	0.00393568	0.797123	0.00254254	0.863352	0.00245216	0.277815	0.00787669	0.668837	0.0313424	20.8283
s000011335	85.8271	+	0.455577	0.00526963	0.346127	0.0175677	0.79631	0.0215095	0.904229	0.0175134	0.557445	0.00924687	0.442503	0.0494682	20.9141
s000011338	89.7901	+	0.414513	0.00328082	0.624523	0.0810121	0.870558	0.00394297	0.875276	0.0809945	0.316405	0.00539841	0.673436	0.0214221	18.429
s000011350	98.3107	+	0.238564	0.00233447	0.183674	0.0208679	0.872106	0.00291805	0.933812	0.020814	0.303157	0.00588649	0.233381	0.0187605	25.0349
s000011352	77.6594	+	0.334347	0.00436615	0.334045	0.0160694	0.859283	0.00655111	0.852098	0.0150064	0.217951	0.00799971	0.381588	0.0200323	28.3605
s000011355	93.6883	+	0.514817	0.00801334	0.416999	0.0122693	0.775704	0.00506863	0.911624	0.0117512	0.465593	0.0121315	0.526717	0.0955282	18.8622
s000011357	88.1185	+	0.47027	0.00379413	0.131428	0.00604943	0.850094	0.0152829	0.910252	0.00626323	0.507728	0.00564625	0.161499	0.0639278	24.3335
s000011358	76.9762	+	0.474729	0.0105997	0.268889	0.0170907	0.802364	0.00589111	0.874461	0.0165434	0.467004	0.0103015	0.281619	0.01972	27.9088
s000011378	90.9447	+	0.446813	0.0100702	0.447937	0.0103947	0.950701	0.00734963	0.798293	0.00537314	0.381688	0.00948618	0.402828	0.0666348	23.674
s000011388	86.172	+	0.247018	0.00258729	0.684558	0.00466655	0.522453	0.00533373	0.840411	0.00632861	0.288388	0.00715877	0.656183	0.0180558	22.05
s000011390	95.2976	+	0.518733	0.00454288	0.408275	0.00476457	0.930296	0.00998477	0.958834	0.0103451	0.834774	0.0144988	0.41304	0.0182939	14.5018
s000011409	98.574	+	0.415222	0.00243084	0.522246	0.0053565	0.94501	0.00462194	0.96205	0.00416947	0.42489	0.0039581	0.581668	0.0917495	14.5664
s000011416	96.1625	+	0.535779	0.00632088	0.37285	0.00782762	0.819336	0.00280205	0.963269	0.00463903	0.347176	0.00457144	0.580614	0.0292888	15.1399
s000011417	99.4591	+	0.425927	0.00817685	0.627066	0.0090545	0.861806	0.00459994	0.880782	0.00765761	0.290536	0.00980625	0.631388	0.035893	16.034
s000011934	95.7172	+	0.333267	0.00839016	0.324093	0.0189019	0.618218	0.0201397	0.956354	0.0260005	0.522935	0.0095555	0.431858	0.0409029	21.6313
s000011935	85.6069	+	0.475138	0.00460049	0.507431	0.00894526	0.812915	0.010378	0.901025	0.0101504	0.375884	0.00901593	0.572515	0.0490094	22.0154
s000011940	89.1872	+	0.357518	0.00309477	0.594235	0.00831831	0.822101	0.010698	0.94131	0.013742	0.280783	0.00321825	0.671842	0.0332984	20.4641
s000011945	98.2538	+	0.048859	0.00232377	0.640111	0.00354518	0.544584	0.00141437	0.583251	0.00145034	0.536035	0.0044791	0.213901	0.00709062	13.2129
s000011956	97.3329	+	0.320079	0.0105252	0.196438	0.0118137	0.862596	0.00369695	0.865716	0.00447584	0.452821	0.00951969	0.218969	0.0577762	16.5248
s000011959	96.0192	+	0.175395	0.0063822	0.662639	0.00877375	0.929988	0.00713992	0.977072	0.00115289	0.494034	0.0329858	0.667653	0.0141129	15.044
s000011997	79.2436	+	0.511137	0.0176504	0.306749	0.0187289	0.881977	0.0030841	0.94134	0.00605066	0.660665	0.0256993	0.506414	0.0707589	24.1088
s000012012	97.4648	+	0.155886	0.00124197	0.819465	0.0131467	0.326657	0.00135084	0.924662	0.0133797	0.165297	0.00208513	0.804675	0.0039464	19.6908
s000012014	97.3697	+	0.417034	0.00445097	0.543049	0.0055753	0.811627	0.033876	0.878018	0.00426639	0.328348	0.00520693	0.481834	0.0261822	18.1255
s000012028	73.2937		0.12069	0.00338947	0.13028	0.0138061	0.236375	0.00515893	0.237029	0.0134818	0.152981	0.005588	0.847308	0.0142592	28.9025
s000012059	82.2005	+	0.19552	0.00898299	0.722629	0.00664909	0.868685	0.00601894	0.927831	0.00923488	0.26099	0.00715591	0.797976	0.0122171	19.0909
s000012066	72.9342		0.267201	0.00861548	0.610633	0.0244374	0.648615	0.0107281	0.757772	0.0245872	0.368201	0.0114761	0.506428	0.00931574	26.6087
s000012070	87.6723	+	0.445253	0.00505568	0.267116	0.0256279	0.896978	0.0101264	0.895441	0.0257483	0.316426	0.0103519	0.407407	0.0231005	25.8108
s000012072	82.4163	+	0.362003	0.00341777	0.587339	0.00486361	0.832555	0.0030176	0.855354	0.00583585	0.313002	0.00390105	0.636369	0.0455175	20.4
s000012086	95.2158	+	0.476522	0.00347491	0.480973	0.00449647	0.888156	0.00329627	0.873503	0.00950691	0.226298	0.00470737	0.579766	0.0707207	15.3468
s000012092	72.1147		0.296266	0.00653715	0.430196	0.0274599	0.754044	0.00372622	0.906796	0.0278046	0.385724	0.0088702	0.470795	0.0282298	29.0988
s000012112	98.7071	+	0.172512	0.0106416	0.69706	0.00927801	0.977957	0.0101698	0.988325	0.00459974	0.353324	0.0136262	0.789187	0.0240217	12.8271
s000012113	97.4498	+	0.221391	0.00526421	0.742937	0.00770423	0.874229	0.00406678	0.742744	0.00385689	0.208962	0.00480557	0.553123	0.0190787	16.5101
s000012120	99.2193	+	0.140602	0.00119548	0.248898	0.00114014	0.873622	0	0.915753	0.00195643	0.816474	0.00093089	0.483389	0.193761	10.7805
s000012135	91.5528	+	0.25266	0.0144448	0.73085	0.0152147	0.604366	0.00656299	0.942885	0.0127702	0.267893	0.0141093	0.771627	0.0310133	22.7149
s000012136	96.0213	+	0.396072	0.00492085	0.471213	0.00821809	0.8693	0.00239408	0.923765	0.00463868	0.453294	0.010933	0.565929	0.0313459	18.7328
s000012152	99.5739	+	0.040238	0	0.07622	0.00132562	0.882635	0.00032589	0.993908	0.00028134	0.913538	0	0.191439	0.00088936	10.3017
s000012156	91.8922	+	0.428855	0.0110262	0.383961	0.0107603	0.757067	0.00833157	0.914408	0.00742552	0.417429	0.00847108	0.544942	0.0650083	26.6493
s000012159	97.7433	+	0.183366	0.00186316	0.255531	0.019081	0.892127	0.0162647	0.938458	0.00121378	0.418483	0.00334578	0.199552	0.0287627	21.4776
s000012176	94.3828	+	0.253957	0.00231516	0.629795	0.00387006	0.480631	0.00327584	0.930122	0.00223009	0.39305	0.00483872	0.693676	0.00719521	21.5729
s000012196	82.3025	+	0.330238	0.00313376	0.466827	0.0081353	0.707719	0.00907897	0.795521	0.00690171	0.386635	0.00921625	0.404073	0.030436	22.5899
s000012226	96.6626	+	0.260149	0.00508416	0.764803	0.0207686	0.616465	0.00872475	0.814552	0.0211126	0.226427	0.00778403	0.778091	0.01211	17.3747
s000012230	98.7026	+	0.314372	0.00222905	0.639022	0.00391003	0.886439	0.00123327	0.879778	0.00334015	0.2541	0.00278263	0.634788	0.030045	21.7582
s000012231	68.7156		0.402656	0.00139728	0.395229	0.0465237	0.809958	0.0104366	0.639615	0.0306796	0.406717	0.0105786	0.415096	0.0120633	20.5321
s000012262	97.6609	+	0.159475	0.00418515	0.81247	0.00384121	0.919693	0.00304554	0.379807	0.00320268	0.15364	0.00360671	0.216917	0.0123818	17.1329
s000012267	92.7227	+	0.31718	0.0156509	0.507041	0.0100143	0.908843	0.00827058	0.911313	0.00586555	0.440911	0.00926706	0.582386	0.0242881	21.3625
s000012280	96.7909	+	0.317273	0.0122345	0.608432	0.0127451	0.75269	0.00622555	0.915117	0.00301322	0.319604	0.00820361	0.622226	0.0323894	16.9968
s000012285	87.0887	+	0.303611	0.00434647	0.650412	0.00771217	0.812006	0.00259425	0.816734	0.0071599	0.241968	0.00469516	0.646576	0.0088376	22.7232
s000012286	95.3206	+	0.339667	0.00585799	0.645711	0.00660782	0.960237	0.00362618	0.959656	0.00320019	0.245869	0.00757132	0.656116	0.0388534	13.3484
s000012298	90.285	+	0.294179	0.017411	0.367254	0.0102207	0.744089	0.00576497	0.887345	0.0195196	0.271511	0.00311824	0.40171	0.0240709	28.043
s000012299	90.4814	+	0.280707	0.00700096	0.733818	0.013079	0.81342	0.00918207	0.881254	0.0134088	0.197999	0.0133763	0.696139	0.0213749	23.8272
s000012310	85.4763	+	0.412368	0.0202931	0.415653	0.0214729	0.74837	0.00862309	0.910897	0.0184535	0.496537	0.0193594	0.432837	0.0381456	19.8324
s000012321	97.1295	+	0.252655	0.00551595	0.662541	0.00645364	0.847025	0.00306009	0.950525	0.00829438	0.315487	0.0043989	0.675129	0.0351419	14.4217
s000012326	94.8352	+	0.282754	0.00309938	0.645885	0.00745189	0.846359	0.00672098	0.66934	0.00519152	0.252209	0.0080645	0.5128	0.0202447	26.5637
s000012335	92.5586	+	0.253742	0.00701878	0.700804	0.00762526	0.858242	0.00425677	0.837036	0.0164023	0.252569	0.00725623	0.667799	0.0315548	20.2714
s000012336	93.275	+	0.278647	0.0031213	0.398833	0.0107137	0.732756	0.00545444	0.813198	0.0104218	0.25352	0.00987759	0.440096	0.0215347	27.7221
s000012339	84.1768	+	0.379175	0.00812707	0.279396	0.00891996	0.75763	0.0893353	0.931298	0.00540878	0.449751	0.00744346	0.354613	0.0185356	21.0794
s000012355	91.7796	+	0.536723	0.00865155	0.30127	0.00949818	0.944298	0.00600535	0.980492	0.00548929	0.270652	0.00678971	0.490675	0.0983128	17.596
s000012393	76.5127	+	0.292244	0.00781812	0.368585	0.0152216	0.834878	0.0104503	0.876314	0.0173956	0.299109	0.00969162	0.360895	0.01385	30.4924
s000012399	89.9021	+	0.512444	0.0121116	0.335119	0.0113457	0.86183	0.00883299	0.919875	0.00658081	0.383928	0.0130125	0.56903	0.109814	23.3685
s000012418	98.1572	+	0.256727	0.00668921	0.685576	0.00789352	0.883643	0.0021057	0.880351	0.00691046	0.340716	0.0096746	0.661322	0.0236474	15.3873
s000012448	94.3907	+	0.284641	0.00422394	0.551104	0.00395339	0.797637	0.00333925	0.874506	0.00359413	0.388552	0.00458386	0.60723	0.0187812	20.9047
s000012593	72.2584		0.384942	0.00383918	0.62169	0.00549736	0.754028	0.00386283	0.834619	0.00486248	0.251978	0.00328438	0.646936	0.0301302	22.2838
s000012663	90.5055	+	0.158296	0.00726169	0.29515	0.0106587	0.856066	0.00693027	0.905217	0.0128558	0.471971	0.0089936	0.463861	0.0187868	24.2111
s000012699	88.9418	+	0.356868	0.00323824	0.614406	0.0116174	0.742675	0.00376652	0.8131	0.0136352	0.311934	0.00613376	0.651212	0.0256487	28.2453
s000012813	94.7452	+	0.294802	0.00378219	0.585448	0.00678262	0.838546	0.00293181	0.893162	0.00156487	0.402861	0.00407639	0.603596	0.0245775	19.9331
s000012871	70.931		0.31817	0.00545801	0.603175	0.017131	0.820314	0.00391243	0.877676	0.0166294	0.349218	0.00586812	0.635429	0.0132946	23.9895
s000012879	93.7703	+	0.311597	0.0178735	0.697698	0.00472035	0.570388	0.0287186	0.806684	0.00653925	0.193871	0.0333563	0.734137	0.00833908	17.7441
s000012903	69.3055		0.391407	0.0239195	0.416719	0.0202742	0.794971	0.0138744	0.863733	0.00838323	0.365469	0.0171401	0.384687	0.0250445	26.0133
s000012911	97.8763	+	0.408727	0.00758618	0.482871	0.00730845	0.856478	0.00375162	0.927173	0.00701163	0.278104	0.00714515	0.587001	0.036071	19.2164
s000012918	77.9061	+	0.432651	0.0142544	0.607956	0.0352799	0.689249	0.0173378	0.831814	0.0343634	0.312788	0.0194327	0.671801	0.0212652	25.8302
s000012946	93.5924	+	0.233622	0.00377971	0.73829	0.00779481	0.645353	0.00341877	0.858202	0.010602	0.212814	0.00485898	0.67772	0.0178551	24.9575
s000012950	86.2154	+	0.335684	0.00467557	0.645525	0.0058958	0.735577	0.00723651	0.846282	0.00509318	0.207062	0.00888182	0.668462	0.0178308	23.8105
s000012951	96.6074	+	0.417506	0.00544401	0.495535	0.00712946	0.842414	0.00884872	0.932483	0.00973451	0.335577	0.00974641	0.595061	0.0596868	18.4545
s000012971	79.9872	+	0.462024	0.0173451	0.376513	0.0182704	0.780064	0.0143681	0.802969	0.00683129	0.417036	0.0218437	0.393361	0.0435244	31.3264
s000012976	84.2332	+	0.366245	0.00676328	0.64675	0.00477977	0.509427	0.00592612	0.84004	0.00565275	0.23269	0.00733356	0.688123	0.0177674	27.3684
s000012983	90.7588	+	0.259409	0.0108948	0.647906	0.00904343	0.811596	0.00884754	0.872436	0.00721389	0.283084	0.00889616	0.614809	0.0171727	23.8065
s000012984	87.6053	+	0.441563	0.00597057	0.212616	0.00843626	0.829657	0.0129428	0.888985	0.00714795	0.643996	0.0146142	0.201517	0.0337707	20.8314
s000012985	89.365	+	0.322691	0.00722931	0.641808	0.00843684	0.79684	0.0102916	0.861871	0.00620785	0.279249	0.00640681	0.704755	0.0132292	24.4646
s000012988	99.7097	+	0.310833	0.00298959	0.639286	0.00440811	0.951504	0.00264775	0.973749	0.00319988	0.250841	0.00348473	0.639674	0.0430993	10.4929
s000012992	74.4253		0.422737	0.00880521	0.245219	0.0059101	0.891684	0.00869236	0.901029	0.00417501	0.191281	0.00630637	0.382356	0.0390355	25.8753
s000013001	87.9024	+	0.315025	0.00561058	0.570732	0.00680121	0.849958	0.0135803	0.934187	0.0162246	0.29813	0.00564151	0.661975	0.0232358	26.1396
s000013005	92.7404	+	0.449334	0.00612741	0.421217	0.00601115	0.912104	0.00796027	0.971031	0.00525811	0.279079	0.00577529	0.677345	0.0278794	17.9307
s000013008	84.1275	+	0.48489	0.00716855	0.436071	0.0181315	0.677557	0.00575553	0.81856	0.0170475	0.423828	0.00546307	0.498037	0.0338178	34.3174
s000013009	89.5963	+	0.410866	0.00521746	0.536182	0.00602907	0.86102	0.0044951	0.942447	0.00444787	0.339098	0.00997575	0.585654	0.0351893	26.1248
s000013017	84.6376	+	0.266706	0.00197109	0.189387	0.0114696	0.923691	0.00199447	0.908484	0.0122991	0.231672	0.00668149	0.206714	0.0253294	25.9327
s000013018	35.2138		0.670344	0.00050501	0.206153	0.0635997	0.933314	0.0208461	0.226064	0.0255523	0.552884	0.02508	0.254961	0.0264148	16.0668
s000013019	78.9025	+	0.494008	0.0156877	0.421105	0.0279691	0.79708	0.0104875	0.831678	0.0264899	0.517187	0.0169806	0.519715	0.0236607	27.6648
s000013026	95.8373	+	0.23251	0.00396841	0.8046	0.0125378	0.708317	0.00244664	0.904331	0.0108506	0.189195	0.00459615	0.843787	0.00909035	22.2273
s000013028	93.8466	+	0.31596	0.00729319	0.507486	0.00783091	0.725557	0.0102472	0.856249	0.00453259	0.484397	0.0109158	0.519176	0.0167725	17.599
s000013031	96.6209	+	0.416613	0.00513176	0.494162	0.00686041	0.789457	0.00299108	0.916254	0.00668506	0.390103	0.00614791	0.498859	0.0387461	18.8543
s000013055	91.3381	+	0.463137	0.0310813	0.491662	0.00731501	0.793007	0.00478092	0.907653	0.00445909	0.301395	0.0321836	0.693889	0.093793	26.1083
s000013062	98.4168	+	0.465135	0.0276335	0.429572	0.0266452	0.902767	0.0191279	0.965378	0.00132556	0.439381	0.0258458	0.576986	0.0408523	14.9693
s000013065	90.7169	+	0.175425	0.0074424	0.757938	0.00910433	0.571037	0.00667481	0.959624	0.00681081	0.213894	0.00814065	0.774001	0.0151741	16.0304
s000013076	86.797	+	0.243979	0.00339269	0.439867	0.0061024	0.750902	0.00395999	0.8675	0.00397881	0.260695	0.00382897	0.414184	0.0111391	22.4984
s000013077	95.6443	+	0.418192	0.00717798	0.483504	0.00739945	0.913411	0.0051793	0.896928	0.00247028	0.423366	0.00706733	0.503363	0.0478813	18.6267
s000013079	86.3391	+	0.284371	0.00773018	0.701694	0.00686735	0.811049	0.0105123	0.852896	0.00512616	0.231188	0.0118039	0.711713	0.01514	20.6526
s000013108	90.191	+	0.368091	0.00570774	0.560518	0.00602388	0.77031	0.0118049	0.928707	0.00846613	0.309777	0.00772788	0.621707	0.03522	23.0573
s000013118	96.387	+	0.387514	0.0047261	0.472624	0.023892	0.788889	0.00454171	0.836786	0.0235084	0.485614	0.00695425	0.547936	0.0234495	20.3956
s000013120	97.5006	+	0.238452	0.00281234	0.738921	0.00398327	0.876282	0.00183582	0.90848	0.00404996	0.22269	0.00504907	0.75878	0.0232694	13.8054
s000013133	81.4093	+	0.475927	0.0270898	0.502407	0.0288154	0.803846	0.0263815	0.882163	0.0297927	0.427095	0.00706625	0.634693	0.0290967	25.2621
s000013138	83.3154	+	0.168814	0.0024607	0.171858	0.0091112	0.921049	0.00608695	0.926131	0.00908471	0.184854	0.00601139	0.149046	0.00925717	25.3526
s000013146	95.8749	+	0.368542	0.0121785	0.50327	0.0166016	0.904286	0.0092719	0.90827	0.00445581	0.387736	0.0121117	0.57767	0.0272818	23.052
s000013147	83.6319	+	0.352627	0.0082998	0.55391	0.0137637	0.780932	0.00877759	0.917412	0.0136649	0.303571	0.00859761	0.633887	0.0279875	28.5687
s000013151	94.9823	+	0.30726	0.00333931	0.581606	0.0131021	0.676456	0.0173566	0.77277	0.0121327	0.344363	0.0175959	0.604824	0.0174436	28.1427
s000013154	98.9485	+	0.341769	0.00132355	0.242389	0.00175567	0.868842	0.0005612	0.88213	0.00089455	0.662367	0.00112123	0.229172	0.0255812	16.3721
s000013156	90.1772	+	0.31499	0.00382097	0.607377	0.00528584	0.70688	0.0127972	0.856607	0.00438156	0.280242	0.0137305	0.595509	0.0117794	28.1452
s000013159	89.8762	+	0.337413	0.00561454	0.53793	0.00723972	0.75025	0.00352124	0.843268	0.00480369	0.411914	0.00539407	0.450033	0.0236025	23.1491
s000013167	88.7383	+	0.406605	0.00394363	0.614022	0.039378	0.805153	0.00254301	0.852818	0.0398281	0.286393	0.0031926	0.761399	0.0326039	19.6289
s000013170	97.1906	+	0.409347	0.00435836	0.580184	0.00475069	0.890769	0.00295969	0.860842	0.0160763	0.177419	0.0048087	0.625586	0.0240204	20.0973
s000013171	96.0579	+	0.424622	0.00426776	0.572046	0.00525242	0.921337	0.00127008	0.911682	0.00408544	0.388942	0.00720845	0.580843	0.0666901	18.8129
s000013174	93.7013	+	0.103216	0.00061683	0.060809	0.00696444	0.947255	0.00555237	0.960347	0.00341526	0.116189	0.00430055	0.059012	0.0145684	19.786
s000013190	94.2149	+	0.317414	0.00630507	0.659524	0.00977062	0.918808	0.00230585	0.916594	0.0114135	0.25525	0.00744814	0.586088	0.0481659	18.2927
s000013195	96.8191	+	0.218946	0.00340779	0.656547	0.00524078	0.616488	0.00406885	0.888264	0.00792633	0.304437	0.00524632	0.677821	0.0232265	19.6383
s000013197	85.9078	+	0.480801	0.0459276	0.344096	0.0408704	0.756721	0.0425288	0.900681	0.0295651	0.473926	0.0302718	0.486814	0.053686	30.1372
s000013208	91.1944	+	0.348263	0.0118746	0.535559	0.012234	0.690075	0.00791234	0.950496	0.00234128	0.418936	0.0114828	0.599535	0.0519942	19.7508
s000013216	96.8508	+	0.232389	0.00430505	0.439149	0.00544494	0.930272	0.00150043	0.946312	0.00641373	0.254637	0.00674576	0.374959	0.0295775	15.0718
s000013218	88.7059	+	0.457794	0.00720843	0.498902	0.00736547	0.761234	0.0159522	0.90442	0.00568915	0.437356	0.0150425	0.565706	0.0452939	28.3801
s000013227	80.1977	+	0.472615	0.0075147	0.583479	0.0152746	0.682327	0.0257002	0.84782	0.0291583	0.371863	0.00897166	0.62213	0.0334301	24.7738
s000013241	97.1373	+	0.18557	0.00166219	0.766805	0.00422203	0.471814	0.00097115	0.908853	0.00332934	0.234293	0.00241108	0.757768	0.00437273	23.4553
s000013251	99.4949	+	0.155179	0.00238027	0.840202	0.00225706	0.763439	0.00194405	0.871286	0.0175669	0.256657	0.0107729	0.773032	0.0219894	16.0616
s000013257	91.4027	+	0.411645	0.0155801	0.500594	0.0156588	0.887212	0.00420651	0.896228	0.00400087	0.420174	0.0165089	0.498671	0.0547055	12.2406
s000013259	97.547	+	0.194446	0.00615116	0.654364	0.0089446	0.49509	0.0125262	0.924655	0.0147177	0.361412	0.0135914	0.666067	0.0156054	17.2593
s000013265	90.4651	+	0.396802	0.00326622	0.199425	0.00450154	0.836077	0.00434228	0.875843	0.00305533	0.458624	0.00669154	0.299122	0.0187738	35.9973
s000013274	90.4938	+	0.525227	0.00493568	0.367963	0.0124479	0.842795	0.0071263	0.899773	0.0116427	0.49861	0.00939703	0.509621	0.0356132	24.7643
s000013306	98.1131	+	0.4437	0.013101	0.404505	0.0142322	0.935274	0.00418074	0.945264	0.00554999	0.38335	0.0117342	0.516773	0.0341963	19.929
s000013312	94.9203	+	0.341577	0.00564364	0.562822	0.0107201	0.838494	0.00736285	0.885433	0.014873	0.184612	0.00708681	0.593108	0.0401732	20.2788
s000013327	87.7175	+	0.151498	0.00193164	0.730608	0.0171539	0.772753	0.00391458	0.586225	0.0499145	0.154598	0.0037977	0.461672	0.00781445	22.0996
s000013331	85.6822	+	0.514599	0.00721892	0.398004	0.0396843	0.808615	0.00504717	0.832857	0.0391786	0.40322	0.0133216	0.490701	0.0482856	24.6102
s000013332	88.8216	+	0.46744	0.00793646	0.355864	0.0123648	0.818084	0.00781562	0.911285	0.01061	0.480866	0.013122	0.533814	0.0279053	26.3485
s000013334	89.4984	+	0.431119	0.00595398	0.526664	0.00742993	0.752268	0.0619021	0.829495	0.0625754	0.308015	0.00572333	0.523624	0.0685083	24.425
s000013355	84.1588	+	0.458812	0.00325647	0.5625	0.0538081	0.733992	0.00381917	0.815177	0.0537847	0.368275	0.00872516	0.607831	0.00617313	28.2787
s000013357	93.359	+	0.303682	0.0121786	0.659567	0.0122376	0.823201	0.0137442	0.841425	0.0131794	0.256302	0.00768092	0.669445	0.0202149	24.4175
s000013372	98.8897	+	0.445983	0.00511645	0.488849	0.00620477	0.958153	0.00248679	0.973759	0.00287572	0.278698	0.00418413	0.607791	0.0737307	13.1394
s000013378	80.4431	+	0.286339	0.00400249	0.507224	0.016997	0.740802	0.00318168	0.867392	0.0166248	0.371605	0.00351994	0.55325	0.0323987	30.4674
s000013392	75.5221	+	0.262097	0.00341801	0.650784	0.0191999	0.789103	0.0125696	0.814617	0.022177	0.21052	0.00546008	0.505915	0.0198981	27.7018
s000013393	99.2975	+	0.396267	0.00640662	0.618407	0.00749173	0.889919	0.00268505	0.924815	0.00642478	0.209761	0.00633909	0.737135	0.0710185	15.6487
s000013397	88.2482	+	0.258218	0.00219026	0.72649	0.0306565	0.895681	0.00778149	0.897436	0.0307378	0.250055	0.00834507	0.759672	0.0063726	25.8388
s000013411	77.4872	+	0.420266	0.0184743	0.394626	0.0170555	0.822381	0.0209201	0.699562	0.0100347	0.407224	0.0179141	0.354434	0.0681699	36.6173
s000013419	75.6556	+	0.406404	0.0126792	0.350153	0.0137015	0.622018	0.017578	0.892461	0.0143355	0.408448	0.0138882	0.341449	0.0258896	27.9258
s000013425	94.6905	+	0.27416	0.00244053	0.420134	0.0210115	0.616773	0.00774253	0.922841	0.0211463	0.605529	0.00833726	0.436406	0.0182871	25.3983
s000013427	96.013	+	0.530005	0.0189235	0.329509	0.0251528	0.739378	0.0220862	0.91877	0.00508626	0.562926	0.0142251	0.428731	0.0561423	18.0173
s000013429	81.511	+	0.521487	0.0409266	0.359842	0.0255889	0.823507	0.00725242	0.918814	0.00791159	0.517783	0.0426242	0.515447	0.0257062	31.6002
s000013430	90.2867	+	0.342514	0.00383663	0.687374	0.00436286	0.788555	0.00297164	0.873317	0.0187371	0.237853	0.00446693	0.685216	0.0534328	16.8214
s000013431	80.9293	+	0.313028	0.00520559	0.546869	0.0152842	0.600326	0.0136644	0.887147	0.00860265	0.32348	0.0125815	0.591626	0.0120899	30.8912
s000013433	93.6694	+	0.18069	0.00240271	0.797908	0.00519732	0.598357	0.00194081	0.956411	0.00491328	0.194188	0.00498579	0.798556	0.00540823	18.8103
s000013440	84.0935	+	0.607306	0.00289437	0.269936	0.0412347	0.884895	0.00578595	0.873131	0.0464393	0.251605	0.00604678	0.597549	0.0158128	28.4045
s000013441	71.8473		0.357568	0.00885128	0.310609	0.00648251	0.587651	0.0159322	0.920026	0.00493459	0.578116	0.0268425	0.477644	0.0158703	22.4031
s000013447	98.4624	+	0.116789	0.00108291	0.1387	0.00141098	0.927742	0.00058754	0.924223	0.00114499	0.16433	0.00112659	0.087782	0.00699644	17.5667
s000013457	90.6281	+	0.308721	0.0131443	0.570283	0.0192884	0.802572	0.00504485	0.893508	0.015459	0.367977	0.0126549	0.608085	0.0179862	24.3408
s000013464	96.7973	+	0.331889	0.0100466	0.339269	0.00978879	0.85678	0.00462314	0.900674	0.00661117	0.247062	0.00812224	0.361687	0.0249119	18.9405
s000013465	92.7139	+	0.337818	0.0084339	0.613675	0.0103397	0.756401	0.00170044	0.914396	0.0106715	0.251683	0.0103867	0.687819	0.0364249	20.941
s000013472	91.4276	+	0.506063	0.00933372	0.414785	0.0134129	0.91661	0.0041992	0.948378	0.00838341	0.39969	0.0153725	0.493448	0.0161882	23.1165
s000013523	95.2875	+	0.230898	0.00917555	0.668078	0.0144477	0.836257	0.00869244	0.877038	0.014497	0.405014	0.00977135	0.693388	0.0403675	20.4289
s000013526	92.1296	+	0.320805	0.00578783	0.61651	0.0105858	0.82072	0.00577021	0.834853	0.00926825	0.326266	0.00615859	0.576912	0.0208091	24.3823
s000013527	81.5859	+	0.553794	0.00860811	0.359686	0.0157615	0.831594	0.0183828	0.851076	0.0225769	0.410537	0.0106947	0.337423	0.0277024	26.9442
s000013530	88.8208	+	0.365616	0.00257665	0.496645	0.0027903	0.725198	0.00491099	0.890335	0.00237761	0.335722	0.00591782	0.504647	0.0338633	23.291
s000013532	92.5969	+	0.354172	0.00716493	0.520617	0.0112295	0.80691	0.00824591	0.92912	0.010487	0.345549	0.010472	0.561566	0.0338175	17.9734
s000013533	96.2832	+	0.261914	0.0104926	0.596348	0.0122417	0.805093	0.00319671	0.939388	0.00745295	0.327928	0.00978439	0.731188	0.0227872	21.8187
s000013539	86.5839	+	0.630452	0.00524589	0.315544	0.0151769	0.882468	0.0138865	0.935875	0.0137937	0.3879	0.0145761	0.408969	0.0735128	22.1857
s000013541	94.9338	+	0.242243	0.00475491	0.777017	0.0105817	0.802972	0.00320483	0.898243	0.00830515	0.258102	0.00634274	0.796715	0.0148432	19.701
s000013543	76.2436	+	0.240497	0.00610382	0.558941	0.0159533	0.913479	0.00395857	0.759076	0.0162051	0.38284	0.00662498	0.453357	0.012103	24.113
s000013551	99.3052	+	0.206385	0.00215489	0.146903	0.00264976	0.955192	0.0017303	0.883187	0.00088747	0.140829	0.00190028	0.079976	0.0252247	15.3162
s000013562	90.6263	+	0.419367	0.00334536	0.591604	0.00603815	0.854098	0.00198701	0.892111	0.00495069	0.204173	0.00288891	0.668022	0.0425516	16.9706
s000013571	88.2306	+	0.362289	0.014097	0.464419	0.0163177	0.665546	0.0123858	0.916266	0.0128681	0.590807	0.0107362	0.43757	0.0404198	25.6497
s000013572	92.888	+	0.150987	0.00227226	0.6989	0.00421438	0.755752	0.00133888	0.979523	0.0119176	0.243055	0.00297436	0.762151	0.020843	12.6847
s000013575	82.9486	+	0.233447	0.0123552	0.718257	0.0156418	0.543494	0.0075376	0.763261	0.0155057	0.285183	0.012332	0.557658	0.0214498	24.3722
s000013595	93.44	+	0.286223	0.0057712	0.589856	0.00679843	0.840436	0.00512904	0.920278	0.00813336	0.335099	0.00378024	0.548479	0.0335474	18.3842
s000013608	93.6117	+	0.24065	0.00533731	0.679553	0.00687834	0.876599	0.00231443	0.935578	0.00579416	0.408453	0.00606753	0.640614	0.0272887	19.595
s000013613	99.1797	+	0.14794	0.00440952	0.826452	0.00756045	0.932003	0.00204914	0.954221	0.0186933	0.130616	0.00668479	0.828999	0.021902	16.6088
s000013619	78.5345	+	0.401082	0.00659818	0.473594	0.0218507	0.810326	0.00848784	0.863107	0.0217449	0.424835	0.0108205	0.52419	0.0223417	27.1874
s000013620	92.217	+	0.337525	0.00603232	0.674055	0.00895588	0.777478	0.00484868	0.879813	0.00686088	0.317941	0.00461426	0.648812	0.0335544	16.7017
s000013626	96.3477	+	0.343138	0.00591349	0.595261	0.0062169	0.917343	0.00307712	0.911785	0.0054605	0.250249	0.00342738	0.706053	0.0389772	22.2132
s000013636	89.8005	+	0.421257	0.00693984	0.623586	0.0375879	0.79325	0.00556583	0.82797	0.0374201	0.328779	0.0047009	0.705413	0.0326007	25.0282
s000013639	97.3714	+	0.470751	0.0038087	0.416113	0.0109787	0.838308	0.00357932	0.834433	0.0117152	0.48138	0.00966482	0.495023	0.0177355	16.1274
s000013667	88.7796	+	0.32868	0.00315076	0.695304	0.0451994	0.653484	0.00325507	0.646506	0.0451901	0.270546	0.00468594	0.625869	0.00926726	27.4147
s000013689	97.3395	+	0.312806	0.00966064	0.630206	0.0121709	0.619449	0.0038002	0.880773	0.0105843	0.350042	0.0111077	0.670992	0.0360064	22.0125
s000013697	99.5006	+	0.231606	0.00624942	0.585945	0.00761612	0.860659	0.00815753	0.89521	0.00163358	0.410149	0.00877778	0.629938	0.0365202	16.9154
s000013702	93.9157	+	0.194731	0.00519174	0.672398	0.00573789	0.793629	0.00205569	0.904202	0.0231515	0.344781	0.00495286	0.659119	0.0284434	19.7775
s000013711	91.0375	+	0.19551	0.00527184	0.783112	0.00857807	0.562503	0.00486281	0.893663	0.0138975	0.259749	0.00617215	0.749446	0.0121933	25.8867
s000013719	70.4935		0.50923	0.0160291	0.234538	0.0200704	0.562056	0.0127314	0.963431	0.0211255	0.62623	0.0252366	0.245039	0.0259966	18.6436
s000013720	87.5193	+	0.462142	0.00399024	0.47808	0.00460507	0.791222	0.00458815	0.9018	0.0064122	0.279652	0.00588978	0.544966	0.059573	22.4762
s000013730	98.8854	+	0.292601	0.00551867	0.617305	0.00619787	0.939224	0.00426653	0.991398	0.00155303	0.318474	0.00571755	0.746324	0.0504559	14.0851
s000013733	97.1868	+	0.272142	0.00343432	0.614473	0.00365854	0.924488	0.00267714	0.917731	0.00296084	0.279929	0.00458247	0.218426	0.0220881	18.3837
s000013743	79.5913	+	0.296941	0.00589089	0.551931	0.00796239	0.801496	0.00601899	0.873363	0.00581386	0.40825	0.0244578	0.560202	0.0300152	25.5162
s000013750	85.1959	+	0.452171	0.0128731	0.429525	0.0137968	0.868193	0.012363	0.901486	0.0134752	0.346101	0.0140995	0.501307	0.0622503	22.0028
s000013755	97.8907	+	0.208453	0.00245415	0.710893	0.00443929	0.77916	0.00125921	0.932655	0.00602906	0.14065	0.00144266	0.75164	0.0496312	18.2384
s000013756	85.9559	+	0.319827	0.00515676	0.29361	0.0130385	0.786838	0.00714996	0.873821	0.0126076	0.344258	0.00698047	0.375839	0.0205527	31.0263
s000013765	99.5731	+	0.202072	0.00461933	0.620322	0.00601163	0.815857	0.00461238	0.897284	0.00121406	0.315974	0.00675558	0.644509	0.0293829	16.5937
s000013772	89.0284	+	0.37802	0.00556391	0.609658	0.00665292	0.592808	0.00434018	0.714938	0.0048504	0.384553	0.00510563	0.551521	0.0366185	23.9164
s000013783	93.3002	+	0.478067	0.00657147	0.580655	0.0116608	0.785276	0.00425363	0.818001	0.00367887	0.305198	0.00449403	0.597774	0.0435804	16.7162
s000013786	78.0199	+	0.464072	0.00879674	0.453687	0.0098341	0.703952	0.00277045	0.842555	0.0090275	0.333923	0.00915261	0.541943	0.0538443	28.2323
s000013807	90.9828	+	0.493507	0.0194641	0.446515	0.0342816	0.858103	0.0215148	0.89623	0.0174126	0.711075	0.0362442	0.399162	0.0174505	24.3757
s000013808	58.9565		0.460213	0.0171965	0.327459	0.0201712	0.847211	0.021099	0.874545	0.0102837	0.378277	0.0145299	0.459821	0.033513	26.3811
s000013822	80.773	+	0.628704	0.00612023	0.302178	0.0153184	0.865932	0.00510813	0.868	0.0150958	0.4181	0.00374611	0.397975	0.0763499	22.7039
s000013827	96.6009	+	0.351671	0.00449548	0.554703	0.0198693	0.775917	0.00607866	0.836229	0.0195758	0.311978	0.00825997	0.579105	0.0242506	27.2963
s000013829	96.9938	+	0.224207	0.00202839	0.670789	0.0149414	0.673177	0.00154581	0.749794	0.0149258	0.426268	0.00532233	0.566971	0.0123537	21.4511
s000013832	89.5557	+	0.410431	0.0050294	0.394362	0.0109762	0.885419	0.00438192	0.882727	0.00722567	0.487102	0.00590619	0.449363	0.03747	23.411
s000013852	94.0816	+	0.431104	0.00778001	0.355056	0.00911888	0.611598	0.00571996	0.908405	0.00467616	0.519549	0.00739795	0.40768	0.0553573	20.7006
s000013861	82.3274	+	0.318588	0.00410571	0.639692	0.00470219	0.635242	0.00234104	0.820823	0.00402133	0.246651	0.00415224	0.683263	0.0339684	23.8593
s000013902	87.5554	+	0.390433	0.00530151	0.272588	0.00687429	0.856506	0.00892734	0.89379	0.00963321	0.27428	0.00607022	0.359977	0.0522275	23.3944
s000013908	92.3927	+	0.365041	0.00350272	0.406464	0.0208695	0.786637	0.00704304	0.854017	0.0207542	0.325276	0.00753149	0.382896	0.0347327	22.2569
s000013927	97.9427	+	0.320223	0.00561703	0.37304	0.00752123	0.867599	0.00193088	0.923826	0.00609004	0.42807	0.0079383	0.376903	0.0586256	22.6893
s000013937	83.9194	+	0.355863	0.00642226	0.600956	0.0191259	0.759507	0.00543433	0.787761	0.0187208	0.269375	0.00742504	0.633832	0.0342386	22.2502
s000013960	92.8894	+	0.424294	0.00687113	0.565314	0.00777803	0.923032	0.00523561	0.910869	0.00577711	0.308764	0.00601597	0.63909	0.0513824	19.3481
s000013965	95.2976	+	0.188778	0.00340052	0.660635	0.00352516	0.770022	0.00157241	0.962154	0.00313837	0.321632	0.00369814	0.69529	0.01712	18.6972
s000013972	86.0256	+	0.293996	0.00283283	0.686815	0.00849036	0.833407	0.00135152	0.854251	0.00863378	0.177224	0.00290863	0.697041	0.0276776	23.1479
s000013976	97.0575	+	0.215881	0.0117618	0.729663	0.0227229	0.426481	0.00462458	0.963273	0.0200237	0.320308	0.0044416	0.785736	0.00842289	16.8201
s000013982	59.1318		0.126334	0.00446669	0.188076	0.0232821	0.86458	0.0229611	0.865149	0.0134595	0.191957	0.0235523	0.171986	0.0169179	28.2107
s000013986	82.0657	+	0.300297	0.00444357	0.584719	0.00467757	0.746352	0.00865736	0.854378	0.00249551	0.308662	0.008203	0.48682	0.0277922	23.6532
s000014009	89.2319	+	0.561536	0.0212217	0.398593	0.0199964	0.912939	0.0193226	0.953724	0.0083082	0.788549	0.021215	0.408995	0.0675825	14.051
s000014012	88.7884	+	0.3879	0.00573673	0.53553	0.00688513	0.805862	0.00358668	0.83081	0.00378291	0.488712	0.00760268	0.370984	0.0712415	21.5328
s000014085	87.1152	+	0.325322	0.00653335	0.694823	0.00813018	0.801268	0.00463398	0.755973	0.00656106	0.333976	0.0123427	0.64065	0.0217339	22.1063
s000014102	98.9825	+	0.448245	0.00416186	0.555579	0.0663544	0.92085	0.00829768	0.947756	0.00239797	0.780656	0.0109307	0.520838	0.0293095	19.9803
s000014122	91.2889	+	0.482987	0.00443383	0.438721	0.0192401	0.767936	0.00525919	0.91039	0.0208717	0.318596	0.00394834	0.529341	0.0525597	27.7789
s000014142	88.0523	+	0.427045	0.00653727	0.238864	0.0163442	0.813912	0.00284725	0.89572	0.0160644	0.279923	0.00570081	0.388805	0.0364359	23.0171
s000014150	92.3564	+	0.212346	0.00257255	0.799632	0.00461351	0.901884	0.00158747	0.447489	0.00396992	0.140635	0.00821924	0.30947	0.0136193	17.4907
s000014151	95.1386	+	0.272699	0.0114688	0.691729	0.0134177	0.747524	0.0125943	0.914712	0.0145883	0.297562	0.00547808	0.742698	0.01584	19.9597
s000014153	95.2695	+	0.398984	0.00704017	0.456345	0.00679742	0.844535	0.00596573	0.922005	0.00417587	0.426423	0.00705903	0.530708	0.0401897	17.9165
s000014162	92.0395	+	0.486919	0.00495104	0.377457	0.034684	0.584757	0.0164476	0.889595	0.034322	0.489791	0.0173109	0.476383	0.0461636	21.7498
s000014164	91.9945	+	0.497566	0.00853501	0.350599	0.00946719	0.853996	0.00371364	0.896149	0.00755922	0.478815	0.00779907	0.367457	0.0788525	19.5405
s000014175	67.6204		0.506237	0.00537527	0.348121	0.0246299	0.647592	0.00578557	0.900113	0.0225552	0.460935	0.00694842	0.528304	0.0343564	25.7095
s000014188	88.9707	+	0.58842	0.00662295	0.151489	0.00639558	0.808748	0.0126002	0.947397	0.00088683	0.455613	0.0160698	0.367273	0.121388	17.0947
s000014199	94.5826	+	0.340256	0.00240902	0.575078	0.00595289	0.737399	0.0017154	0.812279	0.0079183	0.320964	0.00268218	0.463029	0.0297356	21.5068
s000014208	87.2537	+	0.493747	0.00648065	0.513986	0.0243543	0.874792	0.00372777	0.81997	0.0237252	0.391547	0.0067978	0.577387	0.0377539	23.6446
s000014222	98.1526	+	0.418359	0.0160204	0.635851	0.0181721	0.871229	0.0172612	0.696064	0.0191163	0.309248	0.00946913	0.431592	0.0387286	17.99
s000014232	83.8506	+	0.633697	0.00569518	0.253918	0.00707917	0.788752	0.00871243	0.898045	0.00586908	0.466919	0.00624866	0.422849	0.0717347	24.6191
s000014233	82.6456	+	0.339807	0.00504278	0.607884	0.0288957	0.732004	0.00535207	0.777379	0.0290485	0.32567	0.00588289	0.672944	0.0143711	23.7733
s000014234	92.7534	+	0.15458	0.00350601	0.807769	0.0107699	0.801365	0.00498262	0.878761	0.00927265	0.328757	0.00546437	0.729276	0.0115177	18.4451
s000014237	90.8239	+	0.266112	0.00425164	0.58017	0.00963138	0.799352	0.00495076	0.66869	0.00934811	0.253358	0.00644406	0.423571	0.0147848	27.1997
s000014240	96.9806	+	0.307749	0.00327034	0.697241	0.00407644	0.866415	0.00193125	0.929839	0.00692935	0.160638	0.00350073	0.67471	0.0303819	16.0599
s000014254	93.4036	+	0.249087	0.00273127	0.698753	0.00917741	0.720365	0.00179452	0.694558	0.0095287	0.284555	0.00300727	0.607921	0.0202157	17.7003
s000014270	83.9023	+	0.283597	0.00456974	0.588014	0.00772097	0.808004	0.00400028	0.831872	0.00813897	0.305157	0.0047891	0.59877	0.0110711	29.0081
s000014271	97.5711	+	0.348269	0.0166208	0.516933	0.0241214	0.821004	0.0147636	0.882563	0.0191716	0.549322	0.0131885	0.597583	0.0392812	15.1201
s000014279	92.5025	+	0.400704	0.00705709	0.372003	0.0100374	0.759344	0.0161152	0.909375	0.0108922	0.425749	0.0185394	0.503621	0.0394935	26.9911
s000014297	98.8184	+	0.197166	0.0040968	0.789054	0.00548575	0.846218	0.00248858	0.899711	0.00540297	0.198631	0.00538377	0.751619	0.0409771	16.8303
s000014330	82.1501	+	0.554274	0.00986806	0.224233	0.0114208	0.778412	0.00487405	0.940622	0.004581	0.602796	0.00818586	0.371401	0.0705264	28.656
s000014331	81.2333	+	0.348326	0.00314737	0.188118	0.0183009	0.851791	0.00531429	0.745915	0.0163368	0.48912	0.0198298	0.272711	0.0164921	28.2486
s000014334	75.6848	+	0.441274	0.00440582	0.442964	0.00692022	0.777061	0.00301643	0.836646	0.00579877	0.42595	0.00409246	0.462403	0.0357495	31.0246
s000014340	99.9447	+	0.25365	0.00274994	0.628011	0.0044006	0.954679	0.00225394	0.824593	0.00121667	0.241055	0.00437053	0.516067	0.0191549	12.1758
s000014348	94.8539	+	0.270755	0.00318491	0.701929	0.00445683	0.646639	0.00384705	0.744029	0.00486579	0.247041	0.00474438	0.638524	0.0200966	21.7936
s000014356	80.153	+	0.474677	0.00588402	0.388741	0.0203455	0.816297	0.0137133	0.827876	0.0241788	0.350802	0.00719342	0.451259	0.0207565	26.4761
s000014358	98.2435	+	0.291412	0.00282632	0.71152	0.00952562	0.444223	0.00990214	0.798341	0.0106893	0.216111	0.00674041	0.713313	0.0143433	18.5895
s000014379	87.7155	+	0.490741	0.00594227	0.52156	0.027233	0.801441	0.0142462	0.835872	0.0269248	0.311717	0.0162843	0.646687	0.0444968	22.842
s000014392	85.4069	+	0.334	0.00667753	0.5866	0.00647517	0.85035	0.00181204	0.920652	0.00378819	0.34465	0.00847716	0.61202	0.0693793	20.252
s000014397	85.013	+	0.508677	0.00484839	0.165627	0.01059	0.743807	0.00530471	0.924449	0.00993308	0.597682	0.0104773	0.299599	0.0348241	26.2392
s000014399	97.2796	+	0.363283	0.00590931	0.582127	0.0053889	0.800008	0.0039364	0.922541	0.00755494	0.253853	0.0107261	0.694691	0.0698232	16.3022
s000014424	88.0672	+	0.238823	0.00408123	0.220363	0.00536794	0.870116	0.00352297	0.910721	0.0041147	0.261359	0.00626196	0.242694	0.0163715	31.1135
s000014425	92.1767	+	0.248108	0.00960726	0.554142	0.0177252	0.739702	0.0094417	0.64269	0.0156776	0.41587	0.00850107	0.342456	0.015009	27.3905
s000014426	82.5815	+	0.272866	0.00742346	0.654055	0.00753727	0.82127	0.00536995	0.633101	0.00984122	0.263607	0.00964035	0.43398	0.0204705	18.8709
s000014430	98.1012	+	0.157223	0.0069048	0.793399	0.00683121	0.785762	0.00438427	0.943431	0.0475359	0.24776	0.00548797	0.774615	0.0568484	19.2661
s000014433	89.0116	+	0.215195	0.00249092	0.820378	0.00245981	0.752407	0.00258513	0.750982	0.00408402	0.149827	0.00396345	0.732591	0.0126943	19.101
s000014436	86.3042	+	0.422246	0.00721848	0.462319	0.00470143	0.953073	0.00357267	0.981393	0.00294859	0.353015	0.0104206	0.541651	0.0616272	14.8926
s000014458	77.9262	+	0.256564	0.00715815	0.614392	0.00949729	0.94073	0.00498104	0.974886	0.00361362	0.3214	0.00649761	0.508089	0.0164166	16.4631
s000014468	77.583	+	0.20118	0.00666352	0.744262	0.0157895	0.784568	0.00398034	0.844113	0.018302	0.195465	0.0087294	0.664978	0.0132374	23.0862
s000014488	88.0048	+	0.310583	0.00703312	0.548145	0.00901279	0.700279	0.00573418	0.836648	0.00579591	0.34202	0.00794463	0.588235	0.0369913	26.6256
s000014490	97.96	+	0.332899	0.00283428	0.445505	0.00337097	0.790847	0.00138617	0.818588	0.00315451	0.426152	0.00555861	0.512435	0.0187276	23.8406
s000014493	76.6852	+	0.307053	0.00179524	0.650453	0.0461493	0.693015	0.00395843	0.771979	0.0474071	0.273849	0.00473441	0.623318	0.0178281	31.5133
s000014498	89.268	+	0.322597	0.00316771	0.628328	0.00830936	0.67865	0.00657893	0.80372	0.00766225	0.301965	0.00702749	0.631019	0.0268066	25.3197
s000014523	76.7532	+	0.293447	0.0100274	0.393371	0.0292221	0.771367	0.0101201	0.882707	0.0292664	0.309946	0.00304297	0.3237	0.0076428	30.7866
s000014528	71.513		0.201361	0.00305492	0.618446	0.00628893	0.615352	0.004329	0.910597	0.00572229	0.366648	0.00363609	0.48882	0.0213767	20.4481
s000014538	95.2639	+	0.216856	0.00480478	0.74467	0.0122064	0.727821	0.0100431	0.92233	0.0117135	0.260532	0.0110124	0.782361	0.0544837	17.1476
s000014540	94.8095	+	0.357248	0.00349566	0.59262	0.00807925	0.79855	0.00316766	0.822712	0.00663556	0.275954	0.00255628	0.609814	0.0332572	20.7054
s000014558	90.1005	+	0.506596	0.00385964	0.446755	0.00587502	0.764084	0.00518419	0.830492	0.00656442	0.220774	0.00633238	0.409597	0.0350129	27.9043
s000014561	89.1398	+	0.284935	0.00765984	0.650231	0.00903041	0.930858	0.00638248	0.88862	0.0102734	0.266401	0.0057922	0.642382	0.0275779	23.6873
s000014565	98.009	+	0.195046	0.0141694	0.671228	0.00807957	0.912096	0.0131808	0.918683	0.0293017	0.443616	0.0138971	0.681963	0.0301926	14.5072
s000014568	88.0277	+	0.318039	0.00554035	0.551779	0.00658032	0.867848	0.00475254	0.898997	0.00429162	0.287655	0.00560787	0.693715	0.0340476	25.5739
s000014571	87.114	+	0.475324	0.0165601	0.396636	0.0158242	0.80082	0.00500108	0.848233	0.00842198	0.425699	0.0161159	0.473422	0.0577535	24.4243
s000014579	88.679	+	0.413909	0.0525625	0.508188	0.0103679	0.718456	0.00342802	0.841518	0.0527056	0.380166	0.00518296	0.560844	0.0261793	28.0189
s000014601	95.259	+	0.239745	0.00376042	0.789083	0.00688172	0.753852	0.00259051	0.79971	0.0102153	0.166625	0.00503957	0.708971	0.0134223	21.5929
s000014629	98.077	+	0.344543	0.00504648	0.610157	0.00519957	0.699808	0.00448593	0.807632	0.00320026	0.282934	0.00438046	0.62222	0.0456154	21.3873
s000014638	99.881	+	0.003591	0.00155902	0.008935	0.00114213	0.994575	0.0230084	0.986566	0.00047688	0.995752	0	0.068775	0.0525313	6.2565
s000014639	99.1264	+	0.424304	0.00413469	0.538163	0.00431393	0.87151	0.00263376	0.956711	0.00534419	0.238957	0.00413423	0.635059	0.105242	15.9613
s000014650	73.307		0.326781	0.00368207	0.596677	0.00610244	0.732773	0.00612277	0.736102	0.00509116	0.291492	0.0065806	0.463402	0.0295668	28.4906
s000014666	77.5916	+	0.253559	0.00588725	0.419507	0.016669	0.531818	0.00576651	0.892707	0.0164707	0.486391	0.00845207	0.449775	0.0220318	27.068
s000014677	86.2664	+	0.46215	0.00981503	0.459492	0.0163922	0.798569	0.00451075	0.816289	0.0181905	0.342988	0.0107919	0.408911	0.0200544	26.974
s000014682	87.2394	+	0.460548	0.00579332	0.440055	0.00613362	0.858101	0.0029934	0.931528	0.00453658	0.425449	0.00623626	0.501259	0.0362513	23.6978
s000014791	93.4861	+	0.363074	0.00545365	0.524883	0.00748664	0.896456	0.00284066	0.790711	0.00558438	0.337792	0.00591368	0.436161	0.0247348	21.6508
s000014883	90.7616	+	0.489706	0.00484389	0.434205	0.00672762	0.894473	0.00357669	0.888465	0.00578292	0.347698	0.00521362	0.400708	0.0600491	22.387
s000014893	98.5667	+	0.231443	0.00486123	0.764224	0.00920402	0.896228	0.00419987	0.881086	0.0090182	0.266597	0.0114643	0.708298	0.016498	17.1603
s000014902	74.8646		0.63691	0.011052	0.288878	0.0122997	0.830973	0.0112003	0.964251	0.0069277	0.437048	0.0119525	0.493641	0.112871	21.7088
s000014908	88.1825	+	0.493727	0.00603683	0.344023	0.0226802	0.802443	0.0162509	0.79259	0.0173068	0.759898	0.027961	0.449683	0.0191726	24.4641
s000014937	73.1667		0.496164	0.00995471	0.439584	0.0259796	0.863633	0.00787369	0.899385	0.0243605	0.45099	0.0115685	0.543358	0.0143159	22.6606
s000014939	86.2936	+	0.369385	0.00486424	0.510829	0.0164696	0.736844	0.00666405	0.885384	0.0159899	0.416498	0.00545373	0.571514	0.029603	25.7965
s000014949	95.934	+	0.284846	0.0033688	0.218809	0.0038123	0.886287	0.00483863	0.959879	0.00261119	0.232975	0.0131069	0.285288	0.0401753	16.7581
s000014967	88.8589	+	0.320691	0.00879466	0.642371	0.00737267	0.864379	0.0018617	0.905528	0.0065127	0.265491	0.00893302	0.627815	0.0165746	24.1872
s000014979	75.82	+	0.348915	0.00373064	0.261663	0.0296404	0.803632	0.00995366	0.876855	0.0291316	0.308437	0.00538551	0.318575	0.0392571	25.7131
s000014981	99.6144	+	0.280457	0.0353194	0.439284	0.0343382	0.94495	0.00363521	0.955339	0.00234533	0.791031	0.0346832	0.3382	0.0346185	11.1934
s000014986	90.4051	+	0.448266	0.00609414	0.395227	0.0199984	0.821538	0.0182033	0.863152	0.0199472	0.32023	0.0181597	0.465714	0.0314408	22.1088
s000014987	99.0218	+	0.380626	0.00868687	0.515284	0.0104379	0.956764	0.00649723	0.989167	0.00961399	0.444879	0.00458036	0.564797	0.0259224	13.3324
s000015066	94.1997	+	0.26908	0.00214979	0.381536	0.012001	0.761702	0.00451302	0.92497	0.0115861	0.305004	0.00554268	0.47521	0.0271849	18.2005
s000015158	87.0812	+	0.288418	0.00167106	0.74097	0.0120739	0.496628	0.0117279	0.712321	0.0120524	0.197237	0.0119128	0.658503	0.017402	25.7765
s000015161	91.582	+	0.177584	0.00349869	0.770956	0.00484891	0.891024	0.00338363	0.826058	0.00510569	0.245585	0.00337687	0.686844	0.0173984	20.0388
s000015172	96.2908	+	0.187986	0.0091703	0.763002	0.00434977	0.691195	0.00920999	0.920119	0.00311081	0.211104	0.0060258	0.775628	0.0212676	23.4783
s000015256	88.6639	+	0.369415	0.00573841	0.54242	0.00636231	0.868715	0.0047539	0.899772	0.0128149	0.307786	0.00617015	0.598101	0.0225743	27.2534
s000015284	98.1427	+	0.365692	0.00405404	0.517385	0.00454158	0.926067	0.00245662	0.647199	0.00237766	0.437378	0.00267905	0.271815	0.0668975	22.5641
s000015295	94.337	+	0.128498	0.00372776	0.381368	0.00614814	0.867515	0.0021986	0.928729	0.00251452	0.193245	0.00501571	0.379087	0.00788804	20.2053
s000015329	84.602	+	0.409236	0.0056749	0.517961	0.0368039	0.747299	0.00392838	0.860665	0.0363871	0.344771	0.00568237	0.642555	0.0251567	24.0747
s000015343	83.8008	+	0.305932	0.00312742	0.575225	0.0407818	0.53405	0.00298295	0.777334	0.0408991	0.372238	0.00464526	0.567728	0.0129327	23.6403
s000015346	98.7849	+	0.147639	0.00580339	0.83035	0.00331662	0.888957	0.00316736	0.78698	0.00935403	0.177548	0.0102384	0.692076	0.0119063	18.6026
s000015355	93.927	+	0.313692	0.00675338	0.576559	0.00641505	0.900489	0.00332865	0.907534	0.00735633	0.334958	0.00653585	0.672424	0.0339943	22.8413
s000015364	95.5081	+	0.425093	0.00549336	0.611781	0.0331153	0.746728	0.00318999	0.821179	0.032783	0.385548	0.00626481	0.692936	0.0260958	20.2972
s000015404	94.1879	+	0.358377	0.0033036	0.637343	0.00351201	0.757199	0.00202911	0.880718	0.0024392	0.250472	0.0058393	0.706881	0.025946	22.9169
s000015541	95.5192	+	0.208853	0.0106014	0.668085	0.0202401	0.725431	0.0114126	0.879985	0.0381471	0.173809	0.00464139	0.718537	0.00986733	20.6316
s000015575	73.4457		0.481542	0.00899694	0.559273	0.0254003	0.79528	0.00900576	0.737131	0.0251483	0.29672	0.0074489	0.52624	0.0426987	27.8531
s000015589	96.565	+	0.256582	0.00925129	0.531726	0.0104652	0.816864	0.00693097	0.894639	0.00508427	0.284993	0.00640755	0.551366	0.0346785	19.2223
s000015624	91.5123	+	0.600937	0.00696394	0.4157	0.0380035	0.72596	0.0124425	0.928322	0.00746796	0.428221	0.0151377	0.379323	0.0488805	26.7738
s000015636	83.3539	+	0.274438	0.0103687	0.600857	0.0162041	0.709032	0.00306716	0.842423	0.0148807	0.320849	0.00462181	0.600099	0.0330037	23.4077
s000015638	90.8657	+	0.385193	0.00437727	0.599511	0.0126334	0.799645	0.00421925	0.839103	0.0123722	0.299515	0.00509764	0.640006	0.0231873	25.0691
s000015641	76.907	+	0.493049	0.00507846	0.322886	0.0113015	0.820855	0.0113596	0.859424	0.00996764	0.545366	0.00934847	0.534048	0.0202112	24.7025
s000015705	97.9256	+	0.248613	0.00274723	0.736194	0.00471227	0.859771	0.0020003	0.917273	0.00706249	0.18603	0.00267732	0.784546	0.0393817	19.3222
s000015707	97.0419	+	0.147265	0.00047704	0.715551	0.00076113	0.322354	0.00049957	0.99089	0.00097734	0.192406	0.00157471	0.743577	0.0169377	15.604
s000015771	95.518	+	0.301256	0.00272145	0.594659	0.00832278	0.830385	0.00181447	0.859818	0.00147708	0.452853	0.00561522	0.58515	0.0283852	20.0527
s000015830	85.0843	+	0.345189	0.00760681	0.498846	0.0196193	0.809938	0.00655888	0.825611	0.018009	0.421005	0.00817318	0.565136	0.0189751	32.2222
s000015907	91.72	+	0.307911	0.00915357	0.539377	0.00699397	0.648223	0.00320675	0.876159	0.00423197	0.393878	0.00897497	0.535213	0.02402	18.269
s000015908	97.7798	+	0.220767	0.008659	0.722495	0.00796225	0.755893	0.00745052	0.920391	0.00471572	0.241151	0.00748538	0.742323	0.0292273	19.0126
s000015923	97.3785	+	0.376868	0.00862806	0.460925	0.00816786	0.681242	0.00375046	0.819055	0.00412197	0.550658	0.00945227	0.413901	0.0380286	17.3112
s000015931	71.5167		0.554378	0.0124363	0.381478	0.0179964	0.827687	0.0147108	0.913048	0.0179212	0.346198	0.0132264	0.470947	0.0198039	28.3744
s000015977	72.4685		0.275501	0.00192477	0.671642	0.00837084	0.577836	0.00212431	0.827708	0.00844661	0.282361	0.00378809	0.675323	0.00873904	29.8276
s000016009	74.9203		0.363859	0.00923037	0.587881	0.00569177	0.825359	0.0102925	0.81304	0.00709316	0.285373	0.00834903	0.512512	0.0177581	30.7251
s000016166	93.2633	+	0.25746	0.00281099	0.665335	0.0230505	0.670525	0.0495325	0.856309	0.054595	0.268262	0.00392722	0.689797	0.0530277	22.6576
s000016171	78.3069	+	0.336647	0.00383308	0.262051	0.0234503	0.838761	0.0218251	0.849346	0.00505402	0.332431	0.0142469	0.209525	0.0292909	30.6748
s000016174	97.7724	+	0.375116	0.0123988	0.557185	0.0107768	0.869464	0.00564464	0.90238	0.00856341	0.388621	0.0142323	0.605571	0.0591096	17.8514
s000016202	98.5666	+	0.237739	0.00218425	0.33856	0.00725331	0.783859	0.00659583	0.858117	0.00416584	0.272088	0.00641948	0.308039	0.0197597	18.2396
s000016233	90.4888	+	0.408392	0.00777652	0.379069	0.0112236	0.799095	0.00419332	0.875913	0.00915531	0.526957	0.00769221	0.469307	0.0389357	24.2168
s000016248	90.1753	+	0.471121	0.0217093	0.503922	0.0147154	0.750326	0.00787959	0.778458	0.0258103	0.322139	0.00821023	0.643065	0.037768	20.7059
s000016291	98.4879	+	0.137923	0.006443	0.632325	0.0125433	0.757167	0.0109062	0.883366	0.0110698	0.384733	0.0118949	0.56594	0.0326493	17.3123
s000016313	97.7782	+	0.341476	0.024127	0.660678	0.0226192	0.809982	0.022603	0.756651	0.0264518	0.414949	0.0243346	0.571843	0.0299178	17.1669
s000016314	93.6917	+	0.278395	0.00132307	0.497769	0.011468	0.816633	0.00194368	0.903673	0.0113479	0.521932	0.00438135	0.714656	0.0152797	27.2791
s000016316	97.3111	+	0.279583	0.0139158	0.43627	0.0178657	0.681063	0.011623	0.958508	0.0062686	0.525194	0.00915117	0.692903	0.0247312	16.3393
s000016334	88.4148	+	0.386373	0.00604899	0.544349	0.00877456	0.846445	0.00655855	0.761246	0.00819057	0.379423	0.0091378	0.494753	0.0184674	29.236
s000016340	98.3045	+	0.374753	0.0121381	0.556759	0.0210452	0.884541	0.00754153	0.944622	0.00662604	0.417846	0.0138116	0.552098	0.0248164	15.0345
s000016347	93.5112	+	0.366673	0.0143575	0.562234	0.00938602	0.773074	0.0149696	0.834879	0.00930588	0.26166	0.0164959	0.593998	0.0197147	29.3146
s000016354	75.7319	+	0.363701	0.0114173	0.517627	0.0147907	0.801005	0.00868636	0.871397	0.00637884	0.424493	0.00851963	0.509029	0.0234918	23.3992
s000016355	82.9664	+	0.288227	0.00572287	0.669956	0.0108812	0.666216	0.0072958	0.851894	0.0120781	0.251406	0.0103904	0.645314	0.0204325	31.0295
s000016358	99.0101	+	0.440731	0.00214684	0.275147	0.00225912	0.980074	0.00184423	0.984419	0.00135133	0.571326	0.00241399	0.435741	0.108626	13.3079
s000016370	77.1131	+	0.19384	0.005502	0.788874	0.00608093	0.81925	0.00368238	0.814949	0.0106855	0.277125	0.00663038	0.63296	0.0144058	21.5473
s000016381	99.8083	+	0.138464	0.00290423	0.768305	0.00380463	0.708534	0.00156389	0.977072	0.0206605	0.180228	0.00435746	0.847738	0.0354956	12.4367
s000016408	97.5892	+	0.37409	0.00831238	0.436115	0.00846181	0.873084	0.00344627	0.901824	0.00342119	0.437838	0.00996968	0.465199	0.0343582	25.7494
s000016409	91.6251	+	0.461245	0.00551577	0.459427	0.00759174	0.811338	0.00302678	0.909289	0.00486865	0.50945	0.00779062	0.453678	0.0822259	22.1913
s000016449	95.6065	+	0.675227	0.00537789	0.26428	0.00647237	0.941252	0.00314828	0.957685	0.00479592	0.589067	0.00641797	0.249178	0.0126956	15.3966
s000016481	84.7654	+	0.407053	0.00267759	0.654628	0.0344737	0.709082	0.00422939	0.699604	0.0318307	0.309278	0.00543586	0.513163	0.00910889	31.1666
s000016485	97.7839	+	0.158808	0.0030322	0.840412	0.0204001	0.419929	0.00421995	0.934046	0.0202537	0.151629	0.00533194	0.859008	0.00742402	23.8322
s000016491	93.6305	+	0.35639	0.0021338	0.182983	0.0298866	0.929545	0.00697367	0.709257	0.0161314	0.520602	0.0125523	0.221495	0.0197895	20.4136
s000016493	77.6497	+	0.413236	0.0105116	0.313495	0.0280318	0.908227	0.00748294	0.639148	0.0123569	0.5175	0.013952	0.316622	0.0313355	22.7959
s000016498	96.788	+	0.076693	0.00149506	0.122128	0.0124511	0.950356	0.0122453	0.945671	0.00199096	0.087878	0.0101312	0.121141	0.00908039	23.2978
s000016711	89.1597	+	0.309925	0.00527856	0.623205	0.00636422	0.821711	0.00356374	0.869667	0.00697421	0.35271	0.0056523	0.686235	0.0242562	18.6386
s000016716	88.3522	+	0.404754	0.00968113	0.524988	0.0124324	0.828237	0.0088096	0.863776	0.00464707	0.324386	0.00315608	0.557764	0.0229979	20.8482
s000016763	92.5958	+	0.393602	0.00593735	0.451873	0.0080674	0.752486	0.0160321	0.830392	0.00974506	0.427979	0.00593503	0.482123	0.0252044	19.1183
s000017071	96.7397	+	0.145652	0.00230853	0.190898	0.00172021	0.860324	0.00137656	0.823108	0.0250128	0.239895	0.00322965	0.209657	0.0100901	17.4901
s000017075	97.0719	+	0.277001	0.00351133	0.599874	0.0107692	0.598401	0.00297547	0.652838	0.00191146	0.837948	0.0211845	0.35346	0.0453498	15.7936
s000017076	99.3447	+	0.420524	0.00217096	0.596081	0.00399909	0.632045	0.00165601	0.791281	0.00160116	0.388618	0.00594502	0.553202	0.00919441	17.255
s000017077	95.8435	+	0.226287	0.0095486	0.672125	0.0115253	0.818758	0.00694537	0.953105	0.00505666	0.290378	0.00655105	0.702876	0.0250901	16.7378
s000017079	99.6555	+	0.183341	0.00278295	0.767152	0.00409837	0.846095	0.00227177	0.916005	0.00193244	0.237844	0.00268472	0.726827	0.040654	15.8545
s000017080	94.1632	+	0.337006	0.00461063	0.604665	0.0063274	0.780821	0.0126096	0.775385	0.00746396	0.277784	0.0105653	0.550107	0.0200562	21.8971
s000017081	99.8395	+	0.088332	0.00091102	0.864689	0.00256259	0.946566	0.00124575	0.989058	0.00462584	0.14095	0.00184737	0.329987	0.00833078	10.184
s000017082	96.3235	+	0.24843	0.00445251	0.51569	0.00409865	0.881374	0.00317935	0.911118	0.00384981	0.27601	0.00705663	0.533358	0.0112067	18.314
s000017083	97.7503	+	0.409856	0.00349551	0.510021	0.0049539	0.835086	0.00194202	0.86823	0.00671547	0.345951	0.00402644	0.596268	0.0511538	18.9332
s000017084	98.0199	+	0.302278	0.0114814	0.604033	0.0104996	0.858576	0.00382642	0.931137	0.00399256	0.501383	0.0126576	0.614577	0.0311488	16.0819
s000017085	90.2795	+	0.297765	0.010426	0.659906	0.0129835	0.797787	0.00749158	0.887645	0.0128751	0.348827	0.0115032	0.723895	0.0472936	17.1264
s000017088	91.3028	+	0.385358	0.00181892	0.477393	0.00497724	0.721804	0.00128061	0.741549	0.00356029	0.633362	0.00711225	0.305792	0.0719366	16.4655
s000017089	98.4469	+	0.428675	0.0138804	0.487566	0.0129754	0.953974	0.00827407	0.976981	0.00929635	0.433657	0.0174069	0.512461	0.0348581	15.8264
s000017090	96.0866	+	0.420337	0.0066044	0.430624	0.00775857	0.837899	0.0049005	0.782136	0.00538925	0.382663	0.00721967	0.400661	0.0666192	21.0626
s000017091	97.8127	+	0.339299	0.0109915	0.499115	0.0120493	0.884688	0.00193107	0.923803	0.00383255	0.402442	0.0136062	0.581834	0.0404863	22.0971
s000017093	97.5087	+	0.257061	0.00283553	0.672381	0.00357448	0.907899	0.00186295	0.938334	0.00334377	0.308689	0.00351785	0.720982	0.0338623	15.5633
s000017094	86.1872	+	0.41008	0.00498973	0.56034	0.00902345	0.827952	0.00452616	0.860971	0.0085963	0.415616	0.00798539	0.714293	0.0257529	21.3625
s000017096	99.9868	+	0.354689	0.013692	0.596065	0.00628047	0.991298	0.00188566	0.999784	0	0.132858	0.0119518	0.884877	0.0524281	9.60112
s000017099	99.3353	+	0.421056	0.00157409	0.298747	0.0219073	0.754906	0.0211849	0.967206	0.00262579	0.810438	0.0107951	0.380153	0.0892255	14.8245
s000017101	92.9828	+	0.241083	0.00638015	0.637741	0.0131269	0.838228	0.00332864	0.914223	0.0114388	0.324062	0.0070534	0.721742	0.0288616	26.4133
s000017102	95.8516	+	0.348278	0.00611215	0.609533	0.00566202	0.856895	0.00178271	0.925632	0.00560084	0.269813	0.00548691	0.689078	0.0358045	17.7682
s000017103	98.3152	+	0.204501	0.0133543	0.777532	0.00847961	0.552106	0.0110964	0.949433	0.0108385	0.281223	0.010175	0.758723	0.0235618	16.8036
s000017105	99.9714	+	0.132926	0.0033413	0.183422	0.00074934	0.94417	0.00049056	0.827448	0.0113619	0.282651	0.00347553	0.118343	0.00135604	11.7223
s000017106	70.9766		0.388889	0.00385958	0.444444	0.0196152	0.672563	0.00603007	0.891314	0.0210614	0.471411	0.00642835	0.510421	0.0363325	30.5099
s000017107	72.2789		0.475918	0.00862233	0.323032	0.00961015	0.775645	0.00607992	0.902344	0.00724013	0.542212	0.0101809	0.343181	0.0724209	19.6498
s000017108	99.9759	+	0.168728	0.005208	0.571176	0.0067151	0.910702	0.00246909	0.890387	0.0025459	0.431534	0.00421208	0.600288	0.043726	11.084
s000017109	94.7387	+	0.342404	0.00365297	0.529879	0.0175912	0.719359	0.017301	0.946115	0.0169645	0.323141	0.0176256	0.611102	0.0387613	20.4001
s000017110	86.7776	+	0.311904	0.00322735	0.653278	0.0105542	0.83041	0.0102101	0.870996	0.0129744	0.293596	0.0122027	0.65403	0.028067	18.0337
s000017113	90.1624	+	0.48012	0.00215999	0.384143	0.0181548	0.643534	0.0136885	0.733497	0.0181473	0.565445	0.0153954	0.318123	0.0334964	23.2136
s000017115	91.6171	+	0.163576	0.00114419	0.068308	0.00722539	0.906609	0.00605803	0.943377	0.00546713	0.180746	0.00482816	0.073887	0.0086811	23.0879
s000017116	99.3484	+	0.404151	0.00403974	0.375337	0.00800793	0.876332	0.00223597	0.979513	0.00078848	0.62909	0.0125615	0.536803	0.0460658	14.4824
s000017118	99.4342	+	0.400308	0.00274859	0.289097	0.00869346	0.902719	0.00307604	0.918921	0.00012721	0.840502	0.0106784	0.324586	0.080011	13.6035
s000017119	99.8716	+	0.182026	0.0022314	0.745568	0.0101395	0.89517	0.00376317	0.949931	0.00222875	0.279917	0.00356212	0.749901	0.0359628	11.6755
s000017146	96.8781	+	0.366649	0.00405197	0.201782	0.0053423	0.9246	0.00176192	0.940811	0.00499322	0.30567	0.00581199	0.261293	0.0381959	15.5085
s000017153	97.3823	+	0.496313	0.00169467	0.298329	0.00785462	0.884746	0.00061533	0.971375	0.00078604	0.599744	0.0228578	0.490277	0.00414876	16.834
s000017155	92.1482	+	0.395024	0.0110404	0.427231	0.0137124	0.910189	0.00387666	0.93598	0.00841791	0.558547	0.0116961	0.61837	0.0188481	26.1462
s000017171	88.1169	+	0.394302	0.00494066	0.414504	0.00648852	0.694212	0.00391131	0.933414	0.00525882	0.434015	0.00673555	0.506155	0.0500569	26.62
s000017173	97.0491	+	0.313155	0.00631925	0.53669	0.00725911	0.842584	0.00593048	0.899274	0.0054592	0.418249	0.00637127	0.559413	0.055769	19.6197
s000017177	98.3449	+	0.21229	0.00235635	0.71583	0.00495945	0.839833	0.00887586	0.873111	0.0126434	0.257433	0.0103107	0.673675	0.0235134	19.2553
s000017202	73.0143		0.326234	0.00552866	0.397161	0.00765458	0.71404	0.00444905	0.81186	0.0115627	0.388136	0.00657806	0.390772	0.0136306	36.4406
s000017203	97.2199	+	0.425863	0.0112788	0.495113	0.0120391	0.796511	0.00751692	0.897267	0.00442443	0.284545	0.010488	0.622385	0.0664572	18.6875
s000017205	79.9687	+	0.335051	0.020861	0.549929	0.0140181	0.72967	0.0194949	0.810893	0.00581096	0.300269	0.0176518	0.561577	0.0237248	33.3754
s000017214	90.2365	+	0.268243	0.00381711	0.759815	0.0157073	0.586051	0.00434581	0.848345	0.0118	0.331947	0.00591981	0.734562	0.0125653	21.7058
s000017274	93.8018	+	0.643587	0.0111413	0.211198	0.015163	0.863112	0.010711	0.95845	0.0111263	0.472422	0.0117384	0.430136	0.0652864	22.1812
s000017349	77.1825	+	0.309633	0.00365631	0.338521	0.0100791	0.775706	0.0084217	0.773489	0.00903721	0.317848	0.0126339	0.313619	0.0152671	31.4152
s000017362	96.9878	+	0.223086	0.00313544	0.815378	0.0256745	0.546241	0.00426449	0.8782	0.0257138	0.16744	0.00515534	0.846262	0.0100546	21.7736
s000017364	99.8914	+	0.010799	0.00033549	0.047745	0.00187176	0.651388	0.00042855	0.056861	0.00012186	0.015919	0.00184745	0.608269	0.00101959	10.2731
s000017374	93.2402	+	0.124318	0.00144067	0.128474	0.0069291	0.947899	0.00173156	0.940391	0.00689744	0.141225	0.00176693	0.137814	0.0089653	20.7454
s000017396	79.8894	+	0.188484	0.0013928	0.686459	0.0289257	0.587791	0.0110463	0.71327	0.0289159	0.413108	0.0112313	0.461339	0.0069488	26.8493
s000017405	99.3052	+	0.382778	0.00629099	0.399117	0.00658274	0.900433	0.00427532	0.939361	0.0046331	0.403315	0.00681909	0.641809	0.0554398	18.1882
s000017621	86.2916	+	0.322058	0.00818614	0.671884	0.00944788	0.753809	0.0121017	0.800778	0.0101904	0.211977	0.013935	0.644455	0.0224861	23.2285
s000017634	96.3909	+	0.311954	0.00726804	0.582849	0.0242166	0.842525	0.0245745	0.867195	0.0126692	0.29637	0.0192648	0.629114	0.0437772	22.6734
s000017641	92.2544	+	0.451564	0.00466565	0.205576	0.00478396	0.8999	0.0188218	0.954595	0.00317479	0.32863	0.0191656	0.303848	0.0269666	21.1244
s000017649	82.4175	+	0.365934	0.00539122	0.56742	0.0137185	0.611099	0.0053707	0.852296	0.0130679	0.329425	0.00644616	0.580548	0.0375403	20.5704
s000017651	93.2283	+	0.432628	0.0155982	0.499835	0.0184981	0.948684	0.00671505	0.947742	0.0118918	0.333889	0.0163328	0.457579	0.0335984	20.9234
s000017652	81.7236	+	0.607251	0.00300793	0.54243	0.078982	0.651671	0.00275504	0.690368	0.078989	0.378686	0.00702231	0.658344	0.0150463	29.6464
s000017653	96.3398	+	0.292986	0.00499772	0.556156	0.00996066	0.778086	0.00832102	0.879149	0.0120477	0.293611	0.00726881	0.599215	0.0141017	19.0385
s000017661	87.2917	+	0.278006	0.00284066	0.647414	0.0167633	0.695826	0.00188483	0.810239	0.0171554	0.214731	0.00417637	0.528014	0.0185499	23.1944
s000017664	85.9218	+	0.438238	0.007265	0.521344	0.0107228	0.867667	0.00902277	0.845019	0.00550373	0.307415	0.0114828	0.556061	0.0459447	24.6253
s000017667	74.9583		0.373689	0.0299797	0.554	0.0328496	0.742516	0.00476789	0.860231	0.013577	0.511858	0.00904027	0.612886	0.0287287	19.6538
s000017687	98.2199	+	0.424595	0.0192597	0.461197	0.0179006	0.963956	0.00561137	0.949456	0.00260152	0.321047	0.0195562	0.522068	0.0558613	16.8564
s000017701	86.3844	+	0.201095	0.00299169	0.647101	0.00425324	0.836104	0.00239322	0.810154	0.00530336	0.149722	0.00379328	0.509281	0.0169433	19.032
s000017709	84.847	+	0.384575	0.00726092	0.56238	0.0081613	0.552805	0.00237392	0.885078	0.00627545	0.332946	0.0070792	0.593658	0.028305	21.0528
s000017712	92.7254	+	0.372592	0.00584316	0.531538	0.00836323	0.746729	0.00203893	0.875721	0.00802121	0.393276	0.0137766	0.588818	0.0361171	18.1442
s000017736	82.9465	+	0.466469	0.00636055	0.538831	0.0619434	0.756688	0.00498112	0.666622	0.0616891	0.273025	0.00907067	0.433724	0.0130702	24.6383
s000018027	92.8398	+	0.437437	0.015242	0.45366	0.0350608	0.701102	0.00817921	0.927018	0.0327766	0.504298	0.0159773	0.452843	0.0172568	23.7699
s000018029	87.2712	+	0.338785	0.00273811	0.331653	0.0112972	0.799324	0.0544082	0.810716	0.0552357	0.280119	0.00679103	0.327097	0.0584573	26.5494
s000018051	94.6304	+	0.428252	0.00418815	0.547122	0.00791775	0.877174	0.00391174	0.920799	0.00723884	0.234677	0.00396252	0.580466	0.0367437	15.9534
s000018317	99.9503	+	0.615435	0.00917579	0.302665	0.0143787	0.96581	0.00536559	0.983564	0.00674306	0.516929	0.00457386	0.419793	0.0541201	11.2377
s000018358	99.7988	+	0.261265	0.00985404	0.498576	0.00750336	0.874436	0.00320585	0.959695	0.00106086	0.386566	0.00981088	0.472659	0.0289481	14.8931
s000018362	87.615	+	0.607437	0.00838229	0.283533	0.00938544	0.810145	0.00463966	0.889634	0.0083632	0.418337	0.00890961	0.405554	0.0429569	25.9976
s000018380	91.5474	+	0.437933	0.0147773	0.445191	0.0180455	0.839635	0.00538655	0.873402	0.0136355	0.429361	0.0091754	0.612428	0.0255189	30.5348
s000018404	97.8449	+	0.309523	0.00803563	0.154781	0.00862284	0.904688	0.0029185	0.923943	0.00343482	0.280892	0.00751691	0.168141	0.0151008	15.3744
s000018441	94.4967	+	0.348883	0.0114368	0.556526	0.0124799	0.796226	0.00478196	0.875861	0.00697066	0.33825	0.00967995	0.611551	0.0178717	22.3979
s000020034	80.9985	+	0.42655	0.00290328	0.348091	0.0252461	0.802975	0.0067662	0.874984	0.0250483	0.467261	0.00873752	0.375333	0.0505821	28.6253
s000020052	93.7923	+	0.634072	0.04128	0.30329	0.032049	0.941373	0.040779	0.948207	0.00994742	0.452826	0.0312289	0.487373	0.109127	17.2282
s000020085	98.937	+	0.125239	0.00430938	0.854397	0.00450435	0.903727	0.00468009	0.916838	0.0172656	0.166502	0.00419037	0.794691	0.0251696	11.713
s000020093	96.3285	+	0.643168	0.00319694	0.285025	0.014943	0.854816	0.00151604	0.909691	0.0145804	0.48879	0.00385665	0.466913	0.0870291	23.0025
s000020094	97.8126	+	0.643152	0.00891319	0.129361	0.0122042	0.932547	0.00729965	0.99525	0.0030553	0.591794	0.0099048	0.30965	0.0633798	14.7997
s000020103	89.965	+	0.411056	0.00455647	0.460871	0.00495897	0.750055	0.00835139	0.954995	0.00313739	0.366147	0.00972142	0.588284	0.0325107	23.3731
s000020332	94.914	+	0.390777	0.00435927	0.357692	0.00953239	0.841202	0.00337321	0.853995	0.00932553	0.367067	0.0039267	0.351931	0.0382239	17.6107
s000020341	99.8622	+	0.526528	0.00349522	0.404014	0.00379381	0.962395	0.00266702	0.964785	0.00231303	0.572465	0.00577246	0.535418	0.0936806	13.081
s000020403	98.1919	+	0.478907	0.0235057	0.444653	0.0236085	0.785919	0.0175779	0.77363	0.0111494	0.665953	0.0237855	0.318956	0.0835766	17.3248
s000020426	85.7359	+	0.449245	0.0252121	0.399769	0.0172059	0.777637	0.0368412	0.915659	0.0292247	0.393525	0.0169543	0.460354	0.0457723	23.8432
s000020449	91.4074	+	0.270443	0.00131098	0.636584	0.0159419	0.754223	0.00318432	0.808069	0.0160242	0.274434	0.00345354	0.644505	0.0172388	18.9473
s000020479	84.365	+	0.358725	0.0400223	0.50975	0.0329482	0.773569	0.0367548	0.84326	0.0220837	0.390386	0.0250308	0.616602	0.043733	23.4318
s000020482	95.6997	+	0.379707	0.00381374	0.543151	0.00589026	0.806196	0.00184875	0.889857	0.0133219	0.328758	0.00466382	0.681033	0.0386553	18.999
s000020483	58.3871		0.539514	0.0048019	0.246661	0.0402226	0.862629	0.00713856	0.914595	0.0401839	0.568241	0.00936205	0.386415	0.056164	26.9395
s000020487	84.6101	+	0.390085	0.0042693	0.547329	0.0131922	0.8107	0.00301458	0.855184	0.0129479	0.309458	0.00352184	0.614639	0.0168791	27.6228
s000020507	93.6029	+	0.582581	0.00506423	0.231885	0.0104234	0.815259	0.00270446	0.89472	0.00917775	0.477341	0.00404174	0.38038	0.0938497	19.7016
s000020509	87.2919	+	0.458754	0.00710308	0.168397	0.020501	0.912402	0.00349346	0.918183	0.0190662	0.369888	0.00811049	0.240139	0.0254483	27.7957
s000020516	84.6221	+	0.28703	0.00353081	0.703579	0.0358067	0.770389	0.00546031	0.77621	0.0356959	0.277819	0.00485707	0.685438	0.0125288	23.5276
s000020524	91.3316	+	0.412095	0.00221723	0.481766	0.00280388	0.778792	0.00137834	0.932425	0.00175046	0.317786	0.00209742	0.541951	0.0573466	16.6791
s000020533	86.957	+	0.260386	0.00655265	0.678192	0.0143789	0.822012	0.00307941	0.852286	0.020226	0.228353	0.00585032	0.756776	0.0143313	20.9093
s000020555	87.3882	+	0.268892	0.00624311	0.697937	0.009655	0.670921	0.00422978	0.830826	0.00775104	0.228627	0.00620959	0.640323	0.0235737	27.9205
s000020573	81.0269	+	0.402275	0.00730842	0.526026	0.00848814	0.749503	0.00598714	0.799226	0.00697369	0.396513	0.00955279	0.549456	0.0336482	21.9595
s000020579	94.4443	+	0.237378	0.00361348	0.673299	0.0214731	0.780347	0.0212971	0.877722	0.00300481	0.178459	0.0139678	0.63933	0.0302395	28.6614
s000020580	76.8348	+	0.35959	0.00512937	0.619375	0.00733569	0.849215	0.00422389	0.902257	0.00563277	0.342678	0.00683818	0.635284	0.0412365	26.4903
s000020599	86.6225	+	0.397336	0.00414366	0.277822	0.00707875	0.776371	0.00406105	0.808696	0.00620618	0.450466	0.00610951	0.23462	0.0266548	28.5853
s000020616	95.8429	+	0.148249	0.00022897	0.166387	0.00255043	0.900273	0.00037267	0.955941	0.00022216	0.797297	0.00294593	0.387179	0.00398458	14.0142
s000020627	82.9906	+	0.507789	0.0177792	0.222945	0.0155153	0.708406	0.0167553	0.902599	0.011194	0.532209	0.0128944	0.475178	0.0357784	25.5333
s000020634	78.6911	+	0.29391	0.0032785	0.635578	0.0146047	0.594108	0.00359636	0.730766	0.0230156	0.254222	0.00454995	0.577673	0.013616	25.693
s000020647	85.9409	+	0.355631	0.00391194	0.266592	0.0117754	0.877465	0.010519	0.918178	0.0139589	0.347848	0.0112577	0.37882	0.0227844	23.2625
s000020675	82.3134	+	0.148624	0.0007393	0.088939	0.00420641	0.9071	0.00228642	0.918104	0.00475194	0.217917	0.00140796	0.103927	0.0299762	18.7645
s000020680	94.2732	+	0.417928	0.010008	0.488344	0.0077313	0.858519	0.00502648	0.878677	0.00645605	0.226111	0.007061	0.561466	0.0190505	23.0707
s000020681	85.1239	+	0.362004	0.00870767	0.597463	0.0138685	0.888618	0.012267	0.856077	0.020565	0.299215	0.0125738	0.641153	0.0112298	23.9278
s000020690	82.8312	+	0.295085	0.0113088	0.413899	0.0211002	0.790496	0.0111784	0.852623	0.0185082	0.223712	0.0117153	0.435111	0.0152613	25.2303
s000020691	97.5264	+	0.314077	0.00281337	0.207232	0.00349791	0.809273	0.00357657	0.870821	0.00249422	0.311497	0.00393663	0.203242	0.0337407	19.8991
s000020730	99.9539	+	0.334816	0.0031766	0.182247	0.00391394	0.927313	0.00124047	0.986403	0.00294879	0.480761	0.00320191	0.311741	0.0178998	11.6136
s000020731	83.5775	+	0.522667	0.0177204	0.357977	0.0181765	0.860708	0.00995859	0.946835	0.00614356	0.479298	0.0176003	0.502524	0.0358694	23.6236
s000020752	94.3361	+	0.207907	0.00622734	0.711396	0.00595906	0.823159	0.00328933	0.946769	0.00314585	0.248121	0.00763925	0.677154	0.0157124	22.5262
s000020764	89.1031	+	0.538213	0.00391489	0.346369	0.00655132	0.785247	0.00284426	0.895491	0.00606874	0.48639	0.00573762	0.438342	0.0842955	17.6398
s000020785	78.1528	+	0.365452	0.00384817	0.286426	0.014249	0.808139	0.0138713	0.890908	0.00416873	0.400199	0.012326	0.349319	0.0554407	22.022
s000020788	82.0132	+	0.236191	0.00300001	0.395111	0.00415536	0.887339	0.00215624	0.885991	0.00838822	0.170823	0.00693616	0.392753	0.0103168	22.5073
s000020792	98.888	+	0.367534	0.00195669	0.636251	0.0053651	0.748307	0.00516803	0.78913	0.0056577	0.370672	0.00617384	0.550956	0.0479808	16.879
s000020802	95.5331	+	0.105504	0.00155429	0.751861	0.00301611	0.38293	0.00256724	0.948688	0.00290919	0.173382	0.00328158	0.748272	0.00439571	24.8775
s000021151	97.1906	+	0.67888	0.00332825	0.217669	0.00400545	0.945116	0.00282814	0.964535	0.00201872	0.785801	0.00823488	0.212022	0.0244648	18.9587
s000021162	99.8219	+	0.026933	0.0239817	0.317687	0.0161372	0.991203	0.0161146	0.720038	0.0207999	0.903304	0.0161153	0.154226	0.016119	9.21898
s000021168	90.6478	+	0.376951	0.00389111	0.483505	0.0112323	0.828037	0.00249949	0.828331	0.00833324	0.362131	0.00539145	0.436737	0.0165561	26.6948
s000021178	88.7446	+	0.38697	0.0119703	0.482645	0.00959055	0.731537	0.0286426	0.965352	0.0271035	0.279381	0.0171973	0.659049	0.0411782	22.1505
s000021184	93.036	+	0.193019	0.0020966	0.468559	0.00809941	0.811066	0.0797736	0.805647	0.08017	0.167304	0.00344272	0.382992	0.0803212	28.7158
s000021252	98.2013	+	0.301509	0.00667925	0.59322	0.00973777	0.803103	0.00629916	0.909321	0.00931535	0.317422	0.00836418	0.665686	0.0272622	18.889
s000021257	90.9572	+	0.4151	0.00422607	0.572543	0.0100178	0.76761	0.00515135	0.863588	0.0125109	0.187571	0.00543433	0.706205	0.0169622	22.6969
s000021285	85.4063	+	0.520163	0.00641768	0.369523	0.0232638	0.786115	0.00646315	0.871877	0.0244436	0.367127	0.00604707	0.505532	0.0454249	33.3274
s000021342	99.5722	+	0.291679	0.0022339	0.073959	0.00240862	0.966609	0.00135884	0.979447	0.00089384	0.814527	0.00329181	0.153459	0.024521	14.3438
s000021343	93.2247	+	0.484475	0.00446964	0.464368	0.00469611	0.900846	0.0020692	0.907919	0.00447333	0.364963	0.0097401	0.43649	0.0772736	17.4426
s000021344	98.5693	+	0.443341	0.011591	0.45188	0.0123616	0.835665	0.00795358	0.90032	0.00727199	0.33715	0.0106193	0.643709	0.0778767	16.4359
s000021533	99.25	+	0.169111	0.00160059	0.121531	0.00199547	0.914477	0.00063431	0.981834	0.00089887	0.420582	0.0004346	0.101599	0.0115363	14.0603
s000021542	99.4328	+	0.484278	0.00271182	0.461694	0.00345299	0.941009	0.00181762	0.976808	0.0158219	0.275598	0.00449948	0.621351	0.0710461	16.6804
s000021550	81.7136	+	0.207985	0.00423421	0.621111	0.0258643	0.461988	0.00633136	0.867376	0.0261433	0.369393	0.00683629	0.621211	0.00616326	20.9606
s000021557	99.0418	+	0.177938	0.00026324	0.630819	0.00530959	0.752886	0	0.963428	0.0013592	0.486756	0.0178863	0.615768	0.030048	16.7995
s000021570	96.0173	+	0.231338	0.00271445	0.532907	0.00640863	0.702551	0.00739337	0.595454	0.0092615	0.19748	0.00686971	0.434407	0.00910313	21.4997
s000021581	79.7148	+	0.226174	0.0174648	0.764905	0.0148657	0.522898	0.015973	0.881866	0.0146217	0.185123	0.0207029	0.77211	0.0223634	21.4838
s000021590	89.1917	+	0.344246	0.00827615	0.509262	0.00944943	0.849326	0.0091439	0.969643	0.00282369	0.321433	0.00429573	0.602073	0.0149809	16.1287
s000021591	91.7168	+	0.333196	0.00326758	0.645061	0.00769223	0.901131	0.00253433	0.897902	0.00813993	0.170644	0.00557416	0.705426	0.0393041	23.6243
s000021594	98.2711	+	0.504598	0.00213208	0.515252	0.00427766	0.881134	0.00173859	0.91381	0.00535926	0.433919	0.00366072	0.436862	0.0897861	19.0729
s000021604	89.2462	+	0.343839	0.0119766	0.497402	0.0150428	0.740014	0.0063592	0.93617	0.00876955	0.380252	0.0078719	0.596733	0.0457683	17.8127
s000021625	87.4617	+	0.449617	0.00669518	0.227304	0.0123359	0.94143	0.00096957	0.95119	0.0112563	0.59721	0.010491	0.481202	0.0711056	21.3696
s000021635	98.2625	+	0.260389	0.00339856	0.637298	0.00687771	0.699354	0.00816019	0.841918	0.00577226	0.275807	0.00932554	0.647742	0.0273566	15.7477
s000021639	98.7205	+	0.50788	0.00667632	0.277488	0.00685366	0.827391	0.00633344	0.938006	0.00329303	0.463824	0.00712888	0.383961	0.060139	20.5283
s000021674	95.1335	+	0.510789	0.00731426	0.427977	0.00794561	0.883766	0.0064913	0.925325	0.00480325	0.352584	0.00842226	0.500982	0.0779219	19.4277
s000021693	96.6924	+	0.632332	0.00434585	0.196824	0.00629891	0.831131	0.00209245	0.929753	0.00419642	0.754752	0.00329199	0.336899	0.178631	19.9261
s000021697	90.0745	+	0.59421	0.00343342	0.381674	0.0113164	0.874912	0.00589447	0.896836	0.00795574	0.321074	0.00873967	0.565461	0.0231701	22.0239
s000021728	87.9823	+	0.534101	0.00261465	0.222233	0.0045831	0.824336	0.00247829	0.863431	0.00361732	0.588234	0.00603991	0.228901	0.00490255	24.5551
s000021737	92.5315	+	0.416023	0.00900562	0.170407	0.0109252	0.835482	0.00658505	0.960225	0.00624223	0.398434	0.00899902	0.291435	0.0569035	20.6222
s000021781	85.1636	+	0.534308	0.00782649	0.307031	0.0079138	0.767338	0.00474214	0.887107	0.00606494	0.365906	0.00733092	0.394261	0.0304582	22.9205
s000021817	99.7765	+	0.176333	0.0014263	0.790394	0.00363774	0.317964	0.00598765	0.899379	0.00642414	0.155284	0.00565599	0.82247	0.0136917	15.5664
s000021945	77.8047	+	0.476853	0.00559228	0.315473	0.00741866	0.835942	0.00410758	0.904905	0.00652863	0.517217	0.0135464	0.373251	0.0510179	26.8977
s000021959	99.1806	+	0.057104	0.00163903	0.079712	0.00225672	0.975433	0.00082795	0.945692	0.0027601	0.094708	0.00173356	0.073402	0.00185936	14.2681
s000021973	81.2002	+	0.343878	0.00639097	0.572265	0.0150131	0.874305	0.00369037	0.841083	0.0148549	0.30893	0.00689769	0.589916	0.016482	21.3161
s000021974	84.5549	+	0.570812	0.00416097	0.288079	0.0151764	0.74661	0.0172265	0.947416	0.0145137	0.344531	0.0178922	0.401304	0.058183	21.2086
s000021982	82.9301	+	0.550001	0.00403028	0.413655	0.00580045	0.896868	0.00350724	0.870556	0.00456441	0.388597	0.00652826	0.471665	0.0248226	20.9686
s000022011	95.034	+	0.341274	0.00477772	0.551868	0.00688976	0.774934	0.00270649	0.815155	0.00599147	0.331237	0.00549444	0.522122	0.0181656	18.705
s000022015	92.2495	+	0.492115	0.00460175	0.322228	0.011999	0.860075	0.00319161	0.896683	0.0114509	0.454579	0.00584022	0.401783	0.0676012	21.5631
s000022018	75.1713	+	0.410996	0.0337781	0.455404	0.0385564	0.725032	0.026795	0.788021	0.0295786	0.423277	0.0282088	0.407502	0.0377827	32.5273
s000022036	97.2101	+	0.36878	0.0121045	0.534852	0.0141802	0.849504	0.00728846	0.900191	0.00496347	0.457497	0.00579815	0.587404	0.0485025	13.8743
s000022050	88.6546	+	0.443439	0.0289328	0.474324	0.0189131	0.472788	0.00408983	0.927618	0.0185908	0.254513	0.0318783	0.631774	0.0154567	22.0231
s000022081	94.5302	+	0.187659	0.00357279	0.725206	0.00716955	0.653422	0.00158953	0.794255	0.00633751	0.288507	0.00473454	0.620605	0.0254614	22.1249
s000022090	97.8493	+	0.316118	0.00469487	0.671183	0.00555851	0.921539	0.00212757	0.895457	0.00643767	0.17014	0.00724163	0.718154	0.0236731	14.6754
s000022092	71.8436		0.713577	0.00819511	0.192408	0.0302451	0.790153	0.0107041	0.891254	0.0300542	0.369918	0.0115963	0.544936	0.0270968	33.8556
s000022093	97.0854	+	0.202278	0.00293027	0.06242	0.00559322	0.919256	0.00523819	0.607807	0.219387	0.828411	0.0049596	0.603451	0.0136572	17.4717
s000022098	82.578	+	0.569185	0.00358779	0.272104	0.00652721	0.825319	0.00251207	0.890281	0.00522991	0.388453	0.00634005	0.427309	0.0299503	30.0127
s000022142	93.2191	+	0.249274	0.00477592	0.592337	0.00941786	0.819346	0.00249416	0.889842	0.00835081	0.358215	0.0140424	0.329626	0.0166567	24.0941
s000022143	84.2301	+	0.334186	0.0296387	0.555192	0.0353927	0.780793	0.00622101	0.834423	0.0194816	0.41155	0.0297924	0.599478	0.0388927	30.1084
s000022186	91.6656	+	0.639382	0.0223963	0.284865	0.0200624	0.784861	0.0106796	0.940246	0.0173987	0.426304	0.0263793	0.281019	0.0165426	27.1337
s000022220	86.8731	+	0.418461	0.00520214	0.454448	0.00861199	0.791545	0.00409143	0.86085	0.0127141	0.352286	0.00648508	0.527974	0.0312086	28.1221
s000022222	98.8498	+	0.154062	0.00209345	0.795262	0.00210502	0.839053	0.00207067	0.709965	0.00224108	0.159661	0.0007516	0.596911	0.0309344	13.491
s000022252	89.6855	+	0.656342	0.00202184	0.27885	0.00539853	0.891019	0.00216709	0.96737	0.00428405	0.463979	0.0127475	0.40581	0.0798436	17.7634
s000022257	87.1797	+	0.540257	0.00295025	0.259106	0.0273136	0.858868	0.00302326	0.848987	0.028539	0.439114	0.00396489	0.31865	0.0227165	24.4879
s000022266	99.2878	+	0.559599	0.00529598	0.181197	0.0117401	0.926639	0.00307275	0.988674	0.00119076	0.611594	0.00645052	0.438476	0.13976	11.4877
s000022272	91.0243	+	0.323208	0.00923224	0.310112	0.0164473	0.68469	0.00519249	0.916029	0.0142581	0.720798	0.0237787	0.450643	0.0134576	23.8015
s000022288	84.5432	+	0.368775	0.00449518	0.588871	0.0219093	0.660394	0.00999339	0.802067	0.0229375	0.301536	0.00933602	0.557932	0.0272675	19.2618
s000022297	97.228	+	0.20157	0.00090763	0.148369	0.00729857	0.894942	0.00104776	0.941963	0.00735092	0.215685	0.00241533	0.166695	0.0232603	18.6875
s000022311	100	+	0.002175	0.0033726	0.405612	0	0.992792	0	0.991298	0.00506863	0.756163	0	0.442032	0.00508461	7.1056
s000022342	89.0718	+	0.473853	0.00740062	0.234379	0.0201851	0.787299	0.0169985	0.944347	0.0190481	0.667693	0.0146785	0.466732	0.0380336	19.0256
s000022343	95.1082	+	0.244699	0.00503814	0.655035	0.008792	0.497699	0.00725685	0.92261	0.00510911	0.217133	0.00712727	0.711139	0.0120301	18.5989
s000022380	88.0553	+	0.301413	0.00720092	0.546973	0.0106339	0.757754	0.00718442	0.845643	0.0100399	0.367313	0.00547625	0.513961	0.0139244	24.4724
s000022385	99.3736	+	0.266953	0.00331274	0.607337	0.00323851	0.756007	0.00423102	0.880171	0.00415059	0.388873	0.00445703	0.617435	0.0330056	13.4996
s000022395	94.8941	+	0.173155	0.0083341	0.601538	0.00908062	0.721404	0.0163677	0.890164	0.0213267	0.312689	0.00855833	0.633456	0.023189	21.786
s000022412	99.3817	+	0.415504	0.00362335	0.286005	0.00470751	0.730293	0.003034	0.984424	0.00054522	0.420311	0.00164599	0.368903	0.095461	12.2204
s000022413	96.7328	+	0.379579	0.0187792	0.378333	0.0193573	0.697858	0.0119899	0.936679	0.00501892	0.563439	0.0193098	0.472118	0.0517983	18.216
s000022433	87.294	+	0.331428	0.00410625	0.668073	0.0250211	0.782605	0.0105379	0.880838	0.0250919	0.277386	0.0112516	0.718717	0.0179161	20.804
s000022448	91.5451	+	0.477135	0.00266488	0.503458	0.00562516	0.831106	0.00361641	0.76508	0.00509486	0.2291	0.00398125	0.423371	0.0802063	28.8104
s000022457	90.0183	+	0.357556	0.00404106	0.279754	0.021447	0.866278	0.00306467	0.846223	0.0210733	0.700251	0.0134755	0.294714	0.0417058	23.4333
s000022479	90.1189	+	0.345225	0.00606685	0.17623	0.00912051	0.800049	0.0026687	0.917505	0.00747176	0.385128	0.00796643	0.27208	0.0210639	22.3215
s000022480	94.6289	+	0.209159	0.00195451	0.263317	0.0039795	0.870903	0.00393187	0.909614	0.00328636	0.209772	0.00409671	0.254114	0.014029	29.5315
s000022482	98.8844	+	0.141042	0.00490359	0.788865	0.0034516	0.315351	0.00433139	0.951431	0.00832318	0.209216	0.00327313	0.823329	0.013417	18.9596
s000022483	88.3487	+	0.452029	0.00804295	0.452873	0.0126903	0.90589	0.0117662	0.835964	0.00301477	0.270496	0.0108446	0.218014	0.0328509	21.1927
s000022523	96.9057	+	0.53644	0.00663889	0.393016	0.00939776	0.896949	0.00421114	0.951459	0.0103213	0.441795	0.0115477	0.42505	0.0517224	21.3162
s000022524	90.8832	+	0.275613	0.00453755	0.232875	0.0219871	0.872861	0.012491	0.848463	0.0184581	0.29162	0.011408	0.286447	0.0253282	24.1924
s000022564	86.4393	+	0.44304	0.00865826	0.438694	0.0147836	0.853166	0.00556809	0.909967	0.0125293	0.452217	0.00799956	0.59049	0.0255898	23.1916
s000022599	85.8623	+	0.395662	0.00494674	0.430056	0.00605698	0.751958	0.0105716	0.860647	0.00560441	0.366007	0.00757597	0.456238	0.0316924	22.958
s000022603	94.0041	+	0.253478	0.00410259	0.714893	0.00556091	0.540189	0.0249917	0.911475	0.0253989	0.185314	0.00864787	0.76671	0.0282872	20.4222
s000022606	97.8742	+	0.192977	0.00180784	0.060625	0.00452181	0.969013	0.0040556	0.961213	0.00148621	0.131938	0.00414006	0.074784	0.0278189	17.6641
s000022607	82.767	+	0.560882	0.00847362	0.279292	0.0051991	0.65497	0.00700063	0.905071	0.00473788	0.424278	0.011582	0.32892	0.0303938	26.9499
s000022609	94.9041	+	0.226622	0.00567168	0.784913	0.00655622	0.714566	0.00502027	0.911731	0.00652513	0.273712	0.0070724	0.770388	0.0232211	15.4009
s000022613	98.9107	+	0.368291	0.00521271	0.575154	0.00547941	0.843315	0.00384075	0.909861	0.00267989	0.297882	0.00403799	0.680841	0.0312188	17.2995
s000022622	94.745	+	0.218563	0.010332	0.554422	0.0251105	0.788407	0.0216179	0.843347	0.00332551	0.352824	0.0162292	0.652798	0.0320806	22.9146
s000022624	97.236	+	0.366374	0.0048758	0.532803	0.00553693	0.893259	0.003505	0.946446	0.00480439	0.355224	0.0083019	0.586956	0.0354786	22.119
s000022626	95.0632	+	0.255417	0.021454	0.608676	0.00746263	0.871908	0.00881016	0.946429	0.00515287	0.296412	0.0229496	0.746839	0.0224146	17.1201
s000022629	89.2565	+	0.242654	0.0117756	0.780131	0.0130966	0.737798	0.00956616	0.861135	0.0125695	0.220314	0.0122858	0.692342	0.0140934	26.3692
s000022655	97.44	+	0.177253	0.00957914	0.692182	0.0100465	0.871113	0.00885775	0.965178	0.00657084	0.292298	0.0113664	0.695346	0.0190308	18.498
s000022656	97.8632	+	0.584624	0.00363888	0.353842	0.0119326	0.921622	0.0118255	0.95398	0.00208573	0.632642	0.00288069	0.491785	0.183281	13.983
s000022662	93.0378	+	0.610173	0.00150994	0.16213	0.00321496	0.910791	0.00084327	0.978802	0.00108387	0.566918	0.016966	0.562919	0.0413318	18.1492
s000022663	92.0485	+	0.308186	0.0137892	0.362291	0.0161324	0.837283	0.00305468	0.910526	0.0108	0.317346	0.0100585	0.438337	0.0255567	23.9896
s000022668	96.0462	+	0.245013	0.00491532	0.553767	0.0106188	0.578167	0.012298	0.908749	0.00957801	0.400166	0.0123722	0.533315	0.016981	22.0725
s000022673	90.9686	+	0.326602	0.00548242	0.5826	0.0215075	0.781584	0.00935507	0.878762	0.0224593	0.297462	0.00771582	0.594743	0.0214757	21.6581
s000022899	87.2124	+	0.487017	0.00288769	0.441397	0.00686046	0.882202	0.0023409	0.89945	0.00625962	0.431445	0.00383014	0.500155	0.0421269	20.3789
s000022900	98.3566	+	0.584721	0.00706708	0.293671	0.00685443	0.818367	0.00610761	0.919252	0.00314888	0.605059	0.00774364	0.408153	0.106695	17.1436
s000022904	65.363		0.157589	0.00428655	0.709593	0.0120178	0.790514	0.00770699	0.668374	0.0226193	0.127763	0.00909022	0.487525	0.0109887	17.0961
s000022908	84.4147	+	0.180845	0.00285204	0.715022	0.068187	0.858185	0.00178293	0.597357	0.00442117	0.153812	0.00352776	0.477882	0.0150943	27.4362
s000022916	94.674	+	0.291158	0.00745543	0.598221	0.00658281	0.753081	0.00825083	0.918336	0.00343377	0.329911	0.0102965	0.630666	0.0236484	21.1314
s000022947	97.4538	+	0.339593	0.0055917	0.549306	0.00775476	0.923732	0.00172636	0.971737	0.00616085	0.405066	0.00559301	0.538093	0.0476368	18.6295
s000022950	97.9556	+	0.476803	0.00458753	0.436215	0.00485953	0.851597	0.00226891	0.92458	0.00168689	0.305558	0.00767145	0.67788	0.0115565	16.119
s000022952	82.9111	+	0.371087	0.0101977	0.561135	0.0116706	0.904498	0.00441321	0.898697	0.00709336	0.408266	0.0151239	0.629582	0.0373282	19.1651
s000022954	85.4779	+	0.389411	0.00517982	0.491231	0.0217637	0.725267	0.119871	0.810784	0.121787	0.30798	0.00656723	0.41677	0.120748	26.6931
s000022964	94.4778	+	0.282595	0.00486537	0.645949	0.00567202	0.780328	0.00360422	0.925001	0.00688489	0.240049	0.00481803	0.695346	0.0243564	20.5069
s000022969	82.9766	+	0.382153	0.00399084	0.519218	0.0101195	0.605897	0.0118323	0.884096	0.0096125	0.266524	0.0106658	0.651391	0.0203135	27.4818
s000022973	77.5051	+	0.640378	0.00851956	0.456358	0.18593	0.72622	0.0172082	0.774743	0.185874	0.634583	0.0199164	0.726774	0.0104583	26.2596
s000022974	73.5231		0.288916	0.00397524	0.662698	0.00711016	0.719375	0.00124228	0.833838	0.0136	0.297224	0.0094237	0.677316	0.0203628	24.158
s000022980	90.7451	+	0.383387	0.00757381	0.19352	0.00787351	0.832911	0.00269146	0.93636	0.0179074	0.494092	0.00614611	0.253337	0.0414687	21.6544
s000022988	96.7214	+	0.672621	0.00361615	0.251058	0.00397337	0.916156	0.00271735	0.944039	0.00225474	0.616538	0.0035609	0.40838	0.177556	20.8952
s000022993	80.7205	+	0.500687	0.0132277	0.449711	0.0115503	0.766079	0.00672229	0.828427	0.00845339	0.371501	0.0128751	0.440734	0.0357338	20.9791
s000022999	95.6994	+	0.283786	0.00309423	0.672759	0.0033267	0.705857	0.00145527	0.859008	0.00797996	0.262855	0.00373725	0.703674	0.0337245	24.8987
s000023006	93.0721	+	0.366126	0.00406819	0.44917	0.0187221	0.767532	0.00270577	0.86111	0.0185043	0.476254	0.00506324	0.486812	0.0259222	18.3015
s000023013	82.919	+	0.363653	0.00374616	0.374257	0.014019	0.828039	0.00444019	0.771714	0.0158752	0.319012	0.00895663	0.348115	0.0302873	33.5419
s000023026	86.8289	+	0.43228	0.00608469	0.387417	0.00701345	0.692734	0.00491714	0.926898	0.00440513	0.474804	0.00504111	0.603494	0.0485059	18.5479
s000023030	90.2763	+	0.309102	0.00336638	0.626831	0.00675616	0.832334	0.00180872	0.865437	0.00722315	0.286721	0.00464441	0.695209	0.0174575	21.1181
s000023046	99.3709	+	0.41349	0.00367262	0.406238	0.0033243	0.887517	0.00242543	0.960345	0.00258075	0.384325	0.0108101	0.522725	0.0431601	14.6581
s000023047	97.5321	+	0.616116	0.00380719	0.281784	0.00434293	0.880804	0.00293837	0.964598	0.00427135	0.277546	0.00321277	0.4526	0.0371826	13.9487
s000023074	98.8014	+	0.445554	0.00425532	0.198708	0.0044602	0.90304	0.00268778	0.933821	0.00184482	0.377617	0.00617255	0.292084	0.0543142	19.824
s000023086	85.1682	+	0.410884	0.00050072	0.255275	0.0463201	0.697403	0.00744364	0.834302	0.00713733	0.851204	0.0103648	0.342472	0.0486914	16.3513
s000023088	90.974	+	0.47604	0.0102374	0.385048	0.0100724	0.796228	0.00672869	0.927358	0.00661582	0.344926	0.00873785	0.461216	0.0467251	18.8988
s000023094	86.9569	+	0.524532	0.00675488	0.295109	0.00509351	0.793764	0.0203525	0.933748	0.0196945	0.502429	0.0207555	0.566684	0.0356532	18.8328
s000023095	98.4074	+	0.337191	0.00632936	0.610739	0.00577335	0.913545	0.017377	0.950466	0.0174965	0.253376	0.00550683	0.737712	0.0835419	15.5805
s000023102	92.7597	+	0.37232	0.00291123	0.600159	0.0303357	0.559945	0.00548834	0.882739	0.0304271	0.331689	0.00596638	0.689904	0.0269493	22.4658
s000023103	76.5345	+	0.422601	0.00635585	0.350024	0.00792873	0.843801	0.0120968	0.747606	0.0104038	0.394826	0.0140047	0.42604	0.0246333	26.9601
s000023144	80.4422	+	0.683584	0.0100974	0.215953	0.0145555	0.93914	0.00428332	0.924905	0.0114088	0.470681	0.0104271	0.418046	0.0534079	21.312
s000023154	78.7696	+	0.202112	0.00354577	0.157204	0.0106052	0.84777	0.0105208	0.94502	0.00859982	0.303702	0.0160227	0.194237	0.0269443	21.5631
s000023163	99.8109	+	0.275628	0.0103531	0.656253	0.013115	0.908288	0.00969469	0.972603	0.00010548	0.235748	0.00298644	0.635258	0.0712653	13.2941
s000023176	96.945	+	0.184853	0.0044367	0.735247	0.00930981	0.453526	0.00256114	0.928594	0.00848506	0.214824	0.00485343	0.70498	0.0113125	19.0362
s000023210	96.351	+	0.434825	0.00652835	0.532325	0.00756139	0.852075	0.00512058	0.92778	0.00576018	0.220249	0.00923888	0.684951	0.0429085	17.7401
s000023213	95.279	+	0.431773	0.00653987	0.494413	0.00641265	0.697424	0.00401655	0.884944	0.003372	0.259855	0.00739279	0.566264	0.0229052	18.2079
s000023224	69.57		0.437156	0.0155338	0.408055	0.018079	0.777895	0.0343237	0.93505	0.0120439	0.387805	0.0150347	0.523919	0.062721	27.008
s000023230	91.3639	+	0.514901	0.00482423	0.448175	0.00604958	0.833009	0.00419244	0.894179	0.0050274	0.33601	0.00728497	0.602501	0.0653834	22.0462
s000023251	96.352	+	0.661908	0.0103646	0.166946	0.0101242	0.869178	0.008944	0.96352	0.00194255	0.525026	0.0105339	0.433257	0.0777997	19.3644
s000023255	90.9575	+	0.697065	0.0126968	0.155351	0.00702929	0.946585	0.00755818	0.974864	0.00392082	0.428885	0.0166628	0.278617	0.0385417	17.676
s000023256	73.4603		0.201115	0.00280518	0.497559	0.0041846	0.683297	0.00265099	0.928902	0.00145287	0.493731	0.00973511	0.417923	0.0232144	17.8009
s000023262	94.1707	+	0.653186	0.0167543	0.17301	0.017471	0.889768	0.00336904	0.939818	0.00675276	0.658007	0.0159248	0.356345	0.0925515	18.4704
s000023286	61.4413		0.307554	0.00140471	0.163255	0.0265742	0.889942	0.0191033	0.917965	0.0289979	0.593634	0.029557	0.244495	0.038448	26.9487
s000023295	77.8417	+	0.397683	0.00560763	0.140345	0.00756961	0.902969	0.00829454	0.959624	0.00515477	0.273512	0.0068941	0.285514	0.0293575	22.6349
s000023322	95.0784	+	0.292048	0.00827659	0.448306	0.00402862	0.673121	0.00808873	0.87206	0.00272528	0.40438	0.00665759	0.569151	0.0107793	19.8318
s000023348	96.253	+	0.335422	0.00202594	0.36873	0.0306371	0.949971	0.00216772	0.994875	0.00100599	0.507017	0.0179859	0.213832	0.00759088	11.6896
s000023358	82.7241	+	0.510753	0.0084048	0.4406	0.0111718	0.750231	0.00718923	0.896468	0.00912558	0.321394	0.00685369	0.57535	0.0366035	22.9206
s000023378	98.8342	+	0.301402	0.00621348	0.681508	0.0115013	0.801445	0.00427244	0.884927	0.00954892	0.252441	0.00307488	0.723101	0.038782	15.428
s000023379	99.4832	+	0.12493	0.00584385	0.830211	0.00648828	0.823321	0.00329265	0.957597	0.0168059	0.257377	0.00674828	0.816331	0.035786	11.5688
s000023381	99.4708	+	0.279075	0.0180351	0.574894	0.0185062	0.927441	0.00330065	0.994166	0.00083592	0.588783	0.0198444	0.678731	0.0472992	11.288
s000023382	98.8884	+	0.372857	0.00566273	0.279085	0.00580124	0.9683	0.00342486	0.888571	0.00062385	0.352254	0.00862247	0.285235	0.0271102	16.0593
s000023383	95.6244	+	0.286719	0.00213674	0.225489	0.00401034	0.872348	0.00358906	0.896471	0.00628139	0.182631	0.00415717	0.213884	0.0156434	19.0443
s000023384	96.3154	+	0.284778	0.00322851	0.577559	0.015274	0.873848	0.00441151	0.901343	0.0160167	0.333681	0.00481302	0.58112	0.0175639	22.6381
s000023385	98.3203	+	0.188268	0.00198811	0.686326	0.0086682	0.677322	0.00179627	0.852048	0.00869717	0.321918	0.0036136	0.658219	0.0197139	17.2516
s000023386	94.0833	+	0.336197	0.00344306	0.539385	0.00992987	0.5658	0.0019014	0.902001	0.0126874	0.34044	0.00379747	0.531311	0.011257	27.1923
s000023387	99.5284	+	0.48044	0.00439203	0.615774	0.00466605	0.968084	0.00313145	0.735654	0.00032882	0.495452	0.011342	0.417175	0.0675227	11.8053
s000023388	99.4633	+	0.416596	0.00733629	0.481665	0.00826228	0.930644	0.00203015	0.92218	0.00342927	0.440112	0.00722647	0.554232	0.0565209	15.0073
s000023390	97.3043	+	0.349813	0.00592596	0.327348	0.00914256	0.837425	0.00728138	0.906827	0.011379	0.365651	0.0095668	0.292598	0.0288202	16.2938
s000023391	99.861	+	0.39589	0.0081948	0.43645	0.00251759	0.807783	0.00181694	0.823152	0.00201395	0.755059	0.0209654	0.375564	0.0305183	14.09
s000023392	98.1578	+	0.241559	0.00596451	0.79102	0.00535421	0.763927	0.00378561	0.759003	0.00269818	0.317508	0.00571214	0.66677	0.0212821	15.0618
s000023393	73.8315		0.426174	0.0118437	0.523617	0.00900861	0.723099	0.0114112	0.969536	0.00915367	0.713111	0.0119069	0.522994	0.0258538	17.9259
s000023394	94.3103	+	0.170556	0.00427675	0.762198	0.015895	0.581048	0.00126316	0.968068	0.0159381	0.191778	0.00409428	0.778454	0.00782633	17.9303
s000023412	80.5405	+	0.389533	0.00563696	0.509001	0.00684421	0.69449	0.0122589	0.83598	0.0107281	0.344747	0.00841688	0.549177	0.0179452	29.1118
s000023414	88.6537	+	0.519762	0.00836454	0.428028	0.00798547	0.797688	0.00728087	0.853121	0.00350812	0.358725	0.00749831	0.509854	0.0676609	21.4264
s000023440	98.8834	+	0.214564	0.00204556	0.726747	0.0265386	0.604227	0.00858806	0.910632	0.0264372	0.295095	0.00549764	0.753059	0.0207992	16.0522
s000023470	94.9013	+	0.481221	0.0104516	0.459604	0.0116632	0.843351	0.00666303	0.898208	0.00603863	0.325063	0.0111525	0.568411	0.0606577	21.0964
s000023474	98.4788	+	0.551327	0.00599021	0.382774	0.00527379	0.837914	0.00449659	0.845768	0.00375219	0.340194	0.00547255	0.473582	0.128492	18.3405
s000023521	98.3498	+	0.479164	0.00684186	0.397038	0.00774606	0.97335	0.002874	0.9694	0.00628398	0.335786	0.0115162	0.444299	0.0220993	14.0077
s000023522	78.9259	+	0.239269	0.00527646	0.365204	0.00859937	0.802816	0.00719549	0.928288	0.00598184	0.293726	0.00691594	0.2866	0.0160452	26.7062
s000023525	94.9145	+	0.260064	0.00191753	0.145432	0.0217249	0.978627	0.00239442	0.780305	0.0038131	0.306406	0.00516592	0.145729	0.00783084	20.5559
s000023540	83.8624	+	0.308178	0.0118142	0.468168	0.0145229	0.643064	0.00410022	0.911071	0.0110781	0.295993	0.014703	0.509674	0.0162905	26.8808
s000023548	88.4345	+	0.298131	0.00539902	0.668857	0.00777673	0.78444	0.00219221	0.919238	0.00416105	0.286052	0.00527241	0.727036	0.0196336	23.0906
s000023591	85.6445	+	0.276992	0.00668659	0.609957	0.0442327	0.694119	0.00278542	0.819118	0.0437353	0.291191	0.00720302	0.668265	0.0154655	26.1014
s000023663	76.2062	+	0.399771	0.00363317	0.28706	0.0216581	0.765188	0.0139913	0.783793	0.0241518	0.522014	0.0178317	0.306732	0.0155002	30.9345
s000023678	92.4518	+	0.333221	0.0102555	0.219422	0.0107963	0.901046	0.00749261	0.937118	0.00645445	0.319369	0.0112461	0.338223	0.0145877	23.5365
s000023680	89.7442	+	0.493212	0.00222631	0.375561	0.0120965	0.92102	0.00283152	0.945995	0.00491584	0.5771	0.0157022	0.596969	0.00572174	16.7569
s000023681	64.2438		0.201699	0.00570871	0.14675	0.00583092	0.908034	0.00569225	0.980654	0.00658604	0.338543	0.00682493	0.132458	0.00747432	16.2027
s000023713	96.1847	+	0.581196	0.00632805	0.327493	0.00769417	0.894741	0.00335614	0.944206	0.00613002	0.475183	0.00524893	0.514118	0.0542005	17.8579
s000023714	90.2261	+	0.293929	0.00331365	0.699154	0.00594037	0.679266	0.00284815	0.805173	0.00552684	0.23279	0.00377322	0.730596	0.015184	23.468
s000023731	99.0353	+	0.075719	0.00168905	0.935584	0.00194045	0.970528	0.00148192	0.983186	0.00247438	0.597117	0.31847	0.943052	0.00542735	9.50138
s000023732	82.0542	+	0.493295	0.00184341	0.29684	0.00466614	0.837583	0.0107019	0.96894	0.00482409	0.462638	0.0126406	0.402662	0.0294391	18.3516
s000023741	92.9547	+	0.01759	9.858e-05	0.7284	0.0103989	0.843023	0.00033438	0.045722	0.00234091	0.021515	0.00140274	0.268426	0.116904	15.3028
s000023779	77.4494	+	0.613154	0.00561511	0.191755	0.00681678	0.762329	0.00449475	0.893742	0.00580048	0.445406	0.00668723	0.295506	0.0413844	29.2244
s000023789	88.5071	+	0.405678	0.00495537	0.571409	0.00851381	0.840486	0.00543781	0.857156	0.00759814	0.361476	0.00766579	0.612882	0.0273532	22.594
s000023792	94.7219	+	0.345686	0.00171325	0.563857	0.0091381	0.786398	0.00767756	0.808719	0.00995055	0.31037	0.0104508	0.347401	0.0344886	22.5966
s000023793	99.0218	+	0.034051	0.00045879	0.047001	0.00147667	0.973293	0.00139808	0.985791	0.0004292	0.024716	0.00091107	0.041778	0.00268374	9.98647
s000023826	82.0821	+	0.435849	0.00869267	0.395216	0.0112852	0.763561	0.00951285	0.855829	0.00754239	0.535309	0.0181306	0.447072	0.0127148	23.8908
s000023841	89.3253	+	0.432204	0.00606679	0.470084	0.012735	0.722902	0.00796859	0.903196	0.013268	0.313867	0.0130644	0.5601	0.0417584	33.4192
s000023855	99.0359	+	0.269629	0.00552103	0.769887	0.0111488	0.775349	0.00340729	0.83219	0.0126718	0.329811	0.00994527	0.738243	0.0258985	14.7255
s000023856	97.9726	+	0.547669	0.00367802	0.409563	0.00418167	0.873504	0.0031245	0.92226	0.002279	0.391741	0.00220415	0.563297	0.0737355	14.46
s000023863	99.8064	+	0.016443	0.0143836	0.100305	0.00259589	0.998516	0.0024489	0.599937	0.00339347	0.870142	0.00268844	0.142605	0.0026306	9.27652
s000023867	96.9836	+	0.58898	0.00557359	0.265169	0.00504365	0.849564	0.00476936	0.922945	0.0038467	0.5266	0.00739073	0.469335	0.0849814	23.8916
s000023879	96.7979	+	0.310749	0.0134289	0.492601	0.0146031	0.84309	0.00462079	0.925692	0.00506585	0.469196	0.0127528	0.610827	0.0388229	18.5513
s000023886	80.6119	+	0.395998	0.0039606	0.537192	0.0718074	0.680142	0.00787695	0.762336	0.0715334	0.471185	0.0076031	0.608614	0.00501892	22.7549
s000023893	86.8846	+	0.549743	0.0108993	0.264577	0.00885411	0.829441	0.00850607	0.884017	0.00706835	0.483091	0.0118793	0.35302	0.0808259	29.7198
s000023894	98.704	+	0.426308	0.00651	0.485998	0.00947743	0.928916	0.00283792	0.964571	0.00310259	0.469278	0.00791339	0.458173	0.0470983	18.8334
s000023895	96.639	+	0.28087	0.00308037	0.661734	0.00642281	0.9254	0.00153597	0.935348	0.0215189	0.186056	0.00348703	0.670835	0.0478778	16.3174
s000023969	79.8865	+	0.275629	0.00242853	0.587964	0.00920409	0.881786	0.00866343	0.78323	0.00356276	0.363001	0.00784381	0.462735	0.0195979	28.2614
s000025993	98.0227	+	0.380003	0.00290556	0.345393	0.00581795	0.793714	0.00212791	0.849627	0.00569444	0.237924	0.00341993	0.351269	0.0257862	23.3515
s000026000	84.0484	+	0.371843	0.0078834	0.361911	0.00971103	0.84799	0.00702707	0.869281	0.0191438	0.326537	0.00807436	0.441461	0.0289849	29.6926
s000026011	91.0621	+	0.383696	0.00357913	0.546751	0.00715423	0.793621	0.00646478	0.883041	0.0108182	0.301813	0.00680741	0.65156	0.0247777	22.495
s000026027	92.4334	+	0.312175	0.00920944	0.592117	0.0105587	0.850678	0.0125136	0.794692	0.00783127	0.25123	0.00498106	0.501055	0.0678269	24.517
s000026028	94.9955	+	0.45533	0.00602996	0.448581	0.00821311	0.786918	0.00721678	0.932501	0.00487946	0.322787	0.00485577	0.575108	0.0308426	25.0112
s000026033	96.7929	+	0.329038	0.00486486	0.562196	0.0068613	0.832662	0.00256765	0.928717	0.00592478	0.279201	0.00440618	0.670225	0.0215027	18.616
s000026037	93.4448	+	0.515361	0.00445775	0.301851	0.00551177	0.886742	0.00295463	0.7901	0.00285957	0.588378	0.0103812	0.295976	0.0431292	25.9555
s000026038	85.7639	+	0.520941	0.00939021	0.328982	0.0101336	0.865106	0.00775652	0.92399	0.0061762	0.488835	0.0105833	0.506758	0.0695349	28.1566
s000026044	88.447	+	0.346838	0.00169606	0.342172	0.00755113	0.869724	0.0104346	0.90762	0.0067728	0.573495	0.00673789	0.329068	0.0487456	18.9725
s000026047	90.9093	+	0.311494	0.0107002	0.621459	0.0132661	0.699594	0.0101057	0.895587	0.00493766	0.346544	0.0101165	0.750881	0.0247778	20.3459
s000026056	99.6269	+	0.387605	0.00249314	0.485594	0.0295136	0.979403	0.00434941	0.864909	0.00849358	0.830211	0.0146445	0.411743	0.00723098	13.4021
s000026071	85.1623	+	0.466201	0.00462775	0.632736	0.100276	0.658392	0.0177304	0.692509	0.100274	0.369542	0.0172635	0.694959	0.0187972	16.1779
s000026081	95.3778	+	0.362772	0.00536235	0.593457	0.0118136	0.750949	0.00443025	0.878433	0.0231559	0.305192	0.00543325	0.655001	0.0553905	17.9456
s000026083	91.3639	+	0.227244	0.00362575	0.21451	0.0143772	0.885478	0.00147737	0.870686	0.0140527	0.228256	0.00417152	0.245771	0.0116438	26.4564
s000026085	98.3274	+	0.700053	0.00131182	0.120419	0.017343	0.820001	0.00037895	0.972583	0.00090387	0.298711	0.0199263	0.396234	0.132866	10.1582
s000026094	94.1533	+	0.331809	0.00629573	0.598615	0.00674572	0.754061	0.0046985	0.866824	0.00494455	0.29532	0.00669097	0.661881	0.0216392	23.1175
s000026095	83.5816	+	0.209216	0.00424493	0.156331	0.0045662	0.931052	0.0021138	0.933768	0.00530503	0.197029	0.00509061	0.155175	0.0144438	17.7079
s000026096	93.4991	+	0.31736	0.00711265	0.620216	0.009974	0.721119	0.00380532	0.796409	0.00933168	0.321838	0.00884472	0.65427	0.0178616	21.6467
s000026098	94.1246	+	0.205454	0.00290119	0.093617	0.00338575	0.809235	0.00194061	0.906695	0.00194216	0.365854	0.00334885	0.121617	0.015641	19.6292
s000026099	98.9722	+	0.421061	0.00391269	0.323701	0.0298181	0.948653	0.00484912	0.984189	0.0036824	0.777562	0.0125789	0.345448	0.0480459	16.3409
s000026100	77.4146	+	0.478215	0.00973912	0.382555	0.0430152	0.812729	0.0121553	0.838684	0.0430964	0.501064	0.00874424	0.46642	0.0350789	27.9846
s000026101	100	+	0.11947	8.333e-05	0.571931	0.00710251	0.984498	0.00063207	0.991565	0.00065042	0.641397	0.0164724	0.418598	0.00818527	7.68907
s000026102	98.9762	+	0.387295	0.00719107	0.488948	0.00858899	0.649045	0.0072746	0.97658	0.00413117	0.666421	0.0129121	0.470288	0.0970606	14.6732
s000026105	99.974	+	0.125318	0.0119271	0.628896	0.0133983	0.816917	0.00623028	0.838499	0	0.631085	0.00440915	0.483114	0.0503337	10.2251
s000026107	83.3856	+	0.414182	0.00583904	0.53311	0.0548667	0.6196	0.00699902	0.749927	0.0545479	0.547798	0.00802254	0.535616	0.0130598	28.0522
s000026108	97.4492	+	0.25404	0.00558192	0.679806	0.00900477	0.775474	0.00380229	0.941055	0.00334075	0.301938	0.00773257	0.655717	0.00719006	17.4312
s000026109	94.9433	+	0.431492	0.00663972	0.520788	0.0204668	0.785816	0.00439379	0.864274	0.0209008	0.358159	0.00768349	0.60856	0.0386759	18.4799
s000026110	98.4375	+	0.480014	0.0206035	0.514953	0.0320682	0.955157	0.0254329	0.966662	0.00215831	0.608642	0.0145925	0.571818	0.0902948	13.9601
s000026111	92.0725	+	0.1999	0.00144638	0.154869	0.00190262	0.90046	0.00193514	0.853728	0.00490396	0.270736	0.00240178	0.063571	0.0135963	19.1052
s000026112	98.4691	+	0.478663	0.00926454	0.424709	0.00938712	0.830803	0.00346058	0.903914	0.00515854	0.358935	0.00930002	0.426204	0.0425017	19.758
s000026113	93.5339	+	0.244462	0.00508547	0.6761	0.00684069	0.911136	0.00292413	0.909005	0.0076859	0.293913	0.0067178	0.728764	0.0284937	14.6003
s000026115	99.8331	+	0.194286	0.0025118	0.179874	0.00241214	0.926815	0.00096287	0.997433	0.00085011	0.238218	0.00348529	0.143795	0.0398415	13.2843
s000026116	95.8946	+	0.282927	0.00471374	0.741109	0.00555159	0.627629	0.00202322	0.828464	0.00735387	0.229749	0.00368662	0.758405	0.0191141	19.2852
s000026119	87.4664	+	0.35671	0.00821286	0.583922	0.0291593	0.74971	0.00752222	0.779615	0.0281606	0.342651	0.00914529	0.511464	0.0130614	27.8211
s000026122	99.6181	+	0.219526	0.00502299	0.729695	0.00761014	0.935627	0.00148918	0.928837	0.00661394	0.278422	0.0058304	0.569002	0.0379374	12.6113
s000026123	97.7376	+	0.223901	0.00165519	0.288859	0.00190409	0.832137	0.00417896	0.766118	0.00094656	0.357198	0.00603974	0.120347	0.0174285	15.2204
s000026124	88.2398	+	0.423229	0.00577558	0.520778	0.0229837	0.812096	0.00276166	0.854157	0.0223435	0.377293	0.00687623	0.596389	0.015469	22.493
s000026125	99.4416	+	0.345643	0.0111549	0.580904	0.00528896	0.720254	0.00464117	0.73712	0.00044371	0.537231	0.0112662	0.449773	0.0788025	14.2131
s000026128	86.1121	+	0.341119	0.00475192	0.583575	0.0184457	0.712887	0.010618	0.787107	0.0183198	0.400402	0.0117329	0.581987	0.0174657	27.3219
s000026129	81.5868	+	0.259229	0.002515	0.364036	0.0027553	0.633982	0.00462222	0.667869	0.00268148	0.515417	0.00695155	0.090785	0.0264398	18.7598
s000026130	97.9023	+	0.379521	0.0228203	0.553584	0.0234435	0.899898	0.00335053	0.94148	0.0081188	0.360143	0.0224592	0.682783	0.0524968	13.3293
s000026132	98.3369	+	0.379055	0.00381856	0.359924	0.00561074	0.899484	0.00204567	0.959268	0.00565499	0.502584	0.0107963	0.401568	0.0367458	17.1196
s000026134	99.6442	+	0.334403	0.0101235	0.548319	0.0169082	0.977333	0.00811293	0.981388	0.00346722	0.371534	0.00919518	0.571161	0.0247967	11.6082
s000026135	96.1379	+	0.435759	0.00331516	0.493646	0.0050217	0.818071	0.00577195	0.880815	0.00862858	0.290851	0.00922392	0.482746	0.0347752	21.1259
s000026136	83.9836	+	0.502189	0.0107603	0.490359	0.0113726	0.730381	0.00831648	0.861257	0.00524512	0.339565	0.0102195	0.601848	0.0576026	21.9649
s000026137	96.5664	+	0.305124	0.00573661	0.495888	0.0100764	0.596339	0.00177454	0.928683	0.0129186	0.451864	0.00581088	0.536835	0.0614664	14.7671
s000026138	99.3126	+	0.209393	0.00237743	0.485033	0.00628627	0.674602	0.00770156	0.707444	0.00330135	0.407071	0.0073817	0.315879	0.0146671	16.9588
s000026139	96.9936	+	0.435201	0.00471074	0.511772	0.00776539	0.890707	0.00260019	0.959494	0.00745697	0.438659	0.00847245	0.575284	0.0368803	17.4893
s000026140	99.9153	+	0.341629	0.00421701	0.507092	0.0501081	0.815547	0.00365501	0.902247	0.0496181	0.727657	0.00687613	0.550667	0.0504287	13.5226
s000026141	89.8817	+	0.33321	0.0105569	0.511246	0.0213857	0.757896	0.0115613	0.846602	0.0219245	0.313758	0.00709768	0.545105	0.017326	22.7153
s000026143	100	+	0.1005	0.00225761	0.075628	0.00165999	0.992495	0.00088791	0.997933	0	0.104518	0.00249481	0.136919	0.00866913	8.45423
s000026183	96.4219	+	0.339574	0.0108028	0.621958	0.00867359	0.874865	0.0124414	0.918402	0.0141052	0.328238	0.00918464	0.719823	0.0387282	19.5656
s000026184	99.3978	+	0.613327	0.0119613	0.280278	0.0123205	0.937839	0.00231342	0.956406	0.00280422	0.557235	0.0115201	0.465392	0.133293	14.5417
s000026189	91.9107	+	0.399539	0.00481976	0.470649	0.00838544	0.711337	0.00669063	0.918489	0.0267488	0.387223	0.0125903	0.586361	0.049231	21.507
s000026190	97.4936	+	0.220161	0.00372953	0.415876	0.0243365	0.655791	0.00392966	0.978435	0.00829673	0.677814	0.0104613	0.52771	0.0453583	19.7516
s000026195	95.3778	+	0.433601	0.00454954	0.418996	0.00548335	0.912276	0.00299404	0.975431	0.00444243	0.387959	0.0107557	0.456539	0.0464466	20.0237
s000026423	95.1753	+	0.16841	0.0054507	0.724276	0.0157316	0.788141	0.00164553	0.777605	0.0155838	0.240987	0.00530067	0.666126	0.00460423	23.6583
s000026427	99.4312	+	0.422048	0.00611754	0.521846	0.00876131	0.790432	0.00490797	0.918259	0.00748073	0.387865	0.0072109	0.553267	0.0552144	19.4284
s000026474	93.6101	+	0.478927	0.00575727	0.43711	0.007061	0.818834	0.00503668	0.922902	0.00401496	0.312766	0.0108324	0.601807	0.102882	26.0484
s000026498	99.67	+	0.630477	0.00752727	0.217398	0.0104751	0.89541	0.00313072	0.880912	0.00467913	0.661238	0.0210376	0.324012	0.0846126	14.0711
s000026500	91.4252	+	0.284252	0.00784854	0.511159	0.00796846	0.928664	0.00277678	0.92404	0.00716229	0.494658	0.00823339	0.591746	0.0370896	21.7618
s000026504	83.1901	+	0.462309	0.00399499	0.361587	0.0137543	0.870966	0.00771154	0.869859	0.0116113	0.40982	0.00694896	0.442997	0.0729416	22.2803
s000026518	93.5328	+	0.391998	0.00779114	0.423974	0.0138412	0.689689	0.00771342	0.846115	0.0117842	0.494401	0.00852582	0.450886	0.0564075	25.2211
s000026519	99.521	+	0.442702	0.00361068	0.526315	0.00506631	0.928374	0.00300765	0.917031	0.00409745	0.37743	0.00620193	0.578164	0.0505157	19.8796
s000026526	82.9805	+	0.306596	0.00302709	0.498903	0.00488568	0.763762	0.00362458	0.840636	0.00402477	0.352412	0.00567241	0.581349	0.0175719	31.7821
s000026529	90.396	+	0.331812	0.00953577	0.684838	0.0130022	0.692096	0.00252436	0.82512	0.0114473	0.200785	0.00779587	0.700211	0.0122197	22.451
s000026548	54.8713		0.434017	0.0125803	0.381214	0.0142028	0.548628	0.0142683	0.788135	0.0176371	0.356903	0.00501137	0.349071	0.0163681	29.598
s000026555	92.5669	+	0.336422	0.004986	0.488863	0.00692603	0.843769	0.00214324	0.875176	0.00926889	0.420639	0.00574788	0.528183	0.0236325	28.8919
s000026583	96.3751	+	0.237861	0.00085452	0.518663	0.0211291	0.957434	0.00261385	0.983757	0.00805158	0.692267	0.0209648	0.504074	0.0389557	12.5831
s000026598	97.7932	+	0.343551	0.00832815	0.609492	0.00860478	0.931611	0.00475806	0.969575	0.00459852	0.275228	0.011017	0.678793	0.0608513	17.8078
s000026607	99.5476	+	0.326012	0.0119296	0.467367	0.0101799	0.946451	0.0061599	0.914873	0.0419308	0.169952	0.00157116	0.473784	0.048531	14.0381
s000026608	99.0276	+	0.247119	0.0258472	0.549844	0.0148097	0.874118	0.00950415	0.931187	0.0102156	0.374273	0.0260836	0.602608	0.0206883	17.6072
s000026612	96.1957	+	0.467275	0.00286749	0.273688	0.00478835	0.79671	0.00261703	0.929851	0.00369669	0.682014	0.0153222	0.48394	0.0875104	23.3521
s000026618	97.2052	+	0.248604	0.00441232	0.751291	0.00733332	0.665861	0.00666024	0.91536	0.0110503	0.163392	0.00526386	0.783137	0.0197917	16.6585
s000026630	90.6951	+	0.408814	0.00605887	0.455657	0.0104414	0.80572	0.00504353	0.868397	0.009929	0.395533	0.00701177	0.518044	0.0274087	25.0986
s000026635	96.835	+	0.238352	0.00432213	0.749059	0.0063015	0.860051	0.00489738	0.899779	0.00622767	0.198327	0.0055035	0.787137	0.0218051	25.0846
s000026649	98.4616	+	0.473014	0.00384452	0.217299	0.00566181	0.813549	0.00056409	0.946842	0.00457732	0.48689	0.00575948	0.407541	0.0762597	17.749
s000026652	97.5402	+	0.356528	0.00519614	0.496486	0.00792292	0.91689	0.00261245	0.942723	0.00491642	0.365433	0.0042371	0.493159	0.0733691	25.06
s000026659	93.2351	+	0.430471	0.00663725	0.437066	0.0205025	0.676473	0.00269681	0.897711	0.0196557	0.517882	0.00656417	0.532264	0.0226652	22.8351
s000026660	77.3629	+	0.481737	0.00505197	0.437311	0.0141721	0.637701	0.00944422	0.873266	0.0136196	0.293902	0.00737402	0.487541	0.0227531	33.8715
s000026661	99.4242	+	0.366345	0.00396793	0.654476	0.0185521	0.689911	0.0183156	0.729637	0.00205918	0.26133	0.0147475	0.70432	0.023858	18.684
s000026662	85.7009	+	0.326696	0.00245898	0.617768	0.00327936	0.866588	0.0015607	0.885823	0.00189762	0.335519	0.00259641	0.67969	0.032483	18.8701
s000027201	98.2097	+	0.282622	0.00545777	0.694769	0.00603755	0.817768	0.0035556	0.87842	0.00913803	0.266253	0.00469392	0.700628	0.0376463	20.9456
s000027204	96.3147	+	0.278269	0.00489661	0.598054	0.00574829	0.905136	0.00306005	0.934201	0.003347	0.377752	0.0123362	0.655697	0.012749	18.688
s000027206	96.4978	+	0.339271	0.00672643	0.578748	0.00786956	0.910746	0.00400227	0.909051	0.00647169	0.301438	0.00643059	0.673767	0.0274209	15.0834
s000027237	97.6196	+	0.52317	0.00333387	0.222716	0.00479706	0.728662	0.00245898	0.951896	0.00351167	0.468246	0.00297799	0.287658	0.0263759	16.8089
s000027243	93.8504	+	0.467045	0.00473868	0.399438	0.0352119	0.738787	0.00901142	0.837811	0.0350304	0.50597	0.00959321	0.458362	0.0479566	27.7179
s000027257	71.1046		0.364085	0.00437015	0.537708	0.00777499	0.522817	0.00565957	0.86818	0.00963879	0.329987	0.00562744	0.573384	0.0065886	31.483
s000027267	71.6868		0.552109	0.0235792	0.259799	0.0221945	0.848561	0.0149584	0.926274	0.00831311	0.410735	0.0203565	0.396146	0.0637758	32.7126
s000027275	95.3779	+	0.299132	0.00622702	0.644198	0.00638274	0.49509	0.00682449	0.914594	0.00354983	0.291637	0.00789259	0.686967	0.0403595	20.7427
s000027323	91.9728	+	0.396117	0.00394307	0.218817	0.00805074	0.647424	0.0105932	0.933723	0.00791958	0.623885	0.0103238	0.328824	0.0263667	28.2544
s000027353	83.2358	+	0.532798	0.014036	0.300448	0.0205138	0.88581	0.0166404	0.912596	0.0173549	0.493138	0.0148445	0.3968	0.0209659	31.3732
s000027363	89.3888	+	0.36138	0.00636718	0.49072	0.00929314	0.877585	0.00280859	0.912822	0.00519212	0.402103	0.00629632	0.593126	0.0382677	24.4292
s000027364	97.6643	+	0.458851	0.00782053	0.128592	0.00710762	0.97243	0.0028785	0.985641	0.00601524	0.640798	0.0117248	0.382126	0.0759749	14.1845
s000027371	87.3565	+	0.354511	0.00309786	0.686838	0.00279189	0.590589	0.0122471	0.751548	0.00538412	0.18682	0.0120893	0.654742	0.00748658	28.3195
s000027373	87.9893	+	0.39801	0.00802832	0.459031	0.0126535	0.803339	0.0269617	0.922729	0.0109592	0.380506	0.0110326	0.612513	0.0318211	19.7648
s000027574	95.9428	+	0.237607	0.00106238	0.752478	0.005837	0.765751	0.00086739	0.860992	0.00677843	0.208093	0.00138168	0.748754	0.0152481	16.6492
s000027589	88.4806	+	0.258096	0.00953901	0.678595	0.0110501	0.83228	0.00891584	0.820753	0.0126709	0.298568	0.0104075	0.53117	0.0161067	27.4962
s000027601	98.3304	+	0.454106	0.00556432	0.343444	0.0144392	0.869793	0.00555433	0.987803	0.00311955	0.643421	0.0136459	0.453021	0.0741617	15.737
s000027602	96.4679	+	0.263429	0.00335817	0.518746	0.00434903	0.676294	0.00158283	0.777755	0.00228609	0.444353	0.021688	0.353399	0.0250952	20.5245
s000027603	96.841	+	0.400282	0.00345653	0.44024	0.00621831	0.899328	0.0014781	0.95487	0.00304291	0.469523	0.00663387	0.526617	0.0433155	20.6596
s000027604	89.9546	+	0.334561	0.00333108	0.425454	0.00647641	0.783894	0.00293169	0.892417	0.0150656	0.348439	0.00584575	0.500189	0.0189488	29.1871
s000027605	85.8658	+	0.407583	0.00950761	0.466831	0.0162004	0.744565	0.00762556	0.903113	0.0141203	0.432005	0.00859208	0.62479	0.0274552	21.5227
s000027641	68.3114		0.618346	0.00546468	0.269481	0.0239245	0.895611	0.00923951	0.923237	0.0248745	0.39179	0.00871664	0.447971	0.0459751	25.3504
s000027643	88.3832	+	0.488104	0.0039612	0.298143	0.00597153	0.735302	0.00316395	0.890752	0.00474119	0.541969	0.00452334	0.383455	0.0425927	24.3441
s000027648	98.8457	+	0.268238	0.00708839	0.614547	0.00962583	0.928367	0.00388422	0.928192	0.00153449	0.288098	0.00435704	0.683716	0.0514302	15.9727
s000027651	47.0833		0.203639	0.00174814	0.553837	0.0133045	0.561534	0.0125292	0.602408	0.0083368	0.623017	0.010703	0.309201	0.0216639	23.1458
s000027659	98.7051	+	0.219427	0.00495029	0.770145	0.00507044	0.745022	0.00142529	0.767812	0.0224602	0.432291	0.00221488	0.670496	0.0244916	17.2026
s000027665	83.4518	+	0.349584	0.00634179	0.528512	0.0162853	0.903131	0.0133029	0.738696	0.00984089	0.39576	0.0056522	0.506471	0.025443	17.4998
s000027713	87.9699	+	0.440934	0.00330111	0.386529	0.00681324	0.794453	0.00358133	0.882849	0.00816969	0.435917	0.0045627	0.473583	0.0663437	24.7093
s000027731	95.6215	+	0.554768	0.00674679	0.41722	0.00715219	0.835579	0.00510619	0.919298	0.0068091	0.414022	0.00668762	0.581073	0.0936347	17.5782
s000027736	97.9699	+	0.396125	0.00419474	0.514055	0.00429032	0.883827	0.00101481	0.906814	0.00686068	0.384544	0.00549287	0.614693	0.0828082	18.9801
s000027752	91.0895	+	0.243341	0.00179514	0.6378	0.0220931	0.497359	0.00543856	0.851501	0.0221918	0.338745	0.00596765	0.627833	0.0303074	23.0067
s000027761	87.7638	+	0.40054	0.0115236	0.414593	0.0161586	0.830813	0.00903489	0.849541	0.0166776	0.29056	0.00720695	0.475417	0.0267654	28.9757
s000027773	71.3996		0.437462	0.00301408	0.460765	0.00465404	0.825794	0.00182926	0.845715	0.00373691	0.323727	0.00469235	0.557283	0.0467265	27.8522
s000027785	84.7279	+	0.304415	0.00355084	0.677528	0.0260797	0.665581	0.00544467	0.819073	0.0226533	0.244478	0.00596737	0.592736	0.0200206	25.3017
s000027803	89.5753	+	0.44929	0.0068518	0.484899	0.00628705	0.883458	0.00423276	0.908943	0.0218296	0.185655	0.0048858	0.568162	0.0563563	20.4054
s000027804	86.1029	+	0.561355	0.00853936	0.366954	0.0288749	0.867769	0.00395596	0.873999	0.0282302	0.466073	0.00903811	0.562065	0.0328944	22.6972
s000027809	72.8614		0.569361	0.00472921	0.430577	0.00395156	0.850724	0.00334102	0.834202	0.00283745	0.245286	0.00450986	0.447755	0.0711254	18.712
s000027818	91.5544	+	0.317097	0.00470574	0.624733	0.00521454	0.757802	0.00745154	0.922898	0.00795225	0.191513	0.00832591	0.682207	0.027266	26.0928
s000027833	91.9283	+	0.599179	0.00915161	0.239772	0.00907858	0.799874	0.00666776	0.926608	0.00491724	0.503857	0.00905814	0.296715	0.0653259	16.6427
s000027840	89.472	+	0.268983	0.00434194	0.747474	0.00868234	0.801812	0.0118815	0.829148	0.0142624	0.163433	0.00625018	0.727165	0.016152	27.5579
s000027855	81.687	+	0.415071	0.0806732	0.559742	0.0807081	0.847706	0.0044521	0.947302	0.00618546	0.427017	0.0807739	0.37391	0.00899999	26.0632
s000027858	94.2561	+	0.234753	0.00660328	0.73937	0.00969081	0.837342	0.0008704	0.890859	0.00896921	0.265298	0.00939778	0.699439	0.0261413	17.31
s000027868	84.9889	+	0.436658	0.00719822	0.466577	0.00864401	0.794225	0.0060621	0.867765	0.00779541	0.351397	0.00622309	0.614417	0.031265	31.3514
s000027878	94.2528	+	0.630614	0.0127177	0.186451	0.0119208	0.884119	0.002845	0.962539	0.0159344	0.672545	0.0105864	0.324005	0.0340178	16.8312
s000027879	90.8329	+	0.336938	0.00350029	0.486971	0.00467269	0.833476	0.00320292	0.913424	0.00356795	0.43223	0.0062273	0.439503	0.0886146	24.7485
s000027888	95.9628	+	0.294732	0.00503802	0.541033	0.00429696	0.797289	0.0119685	0.948718	0.00376569	0.354605	0.011878	0.577476	0.0281332	18.2672
s000027889	98.7811	+	0.342192	0.00522615	0.480638	0.00577386	0.82996	0.00704024	0.957174	0.00967286	0.350529	0.00816602	0.576404	0.0486435	16.4958
s000027898	95.681	+	0.263553	0.00190111	0.236224	0.00818211	0.957667	0.00396846	0.950528	0.00848005	0.309112	0.0223818	0.234193	0.0201774	18.9515
s000027901	89.3342	+	0.600095	0.00873482	0.276862	0.0195961	0.799113	0.00677514	0.919798	0.0178488	0.485831	0.0173087	0.392299	0.0311348	25.6857
s000027903	90.0312	+	0.636275	0.0016993	0.705281	0.00591512	0.378115	0.00657723	0.433865	0.00747616	0.262048	0.004738	0.671432	0.00879474	27.0098
s000027909	93.9576	+	0.213788	0.00639798	0.290418	0.00748701	0.92371	0.00375781	0.955521	0.00444342	0.189066	0.00952493	0.284706	0.017659	15.6257
s000028077	76.7443	+	0.442483	0.00830232	0.439383	0.0205651	0.681207	0.00830171	0.867356	0.0190787	0.331869	0.00562434	0.52917	0.0144415	35.8443
s000028084	85.843	+	0.340067	0.00408091	0.627783	0.00479841	0.745174	0.0516737	0.859844	0.0517339	0.269632	0.00543595	0.655497	0.0557991	24.0654
s000028089	87.2269	+	0.373911	0.0022061	0.602422	0.0626963	0.695323	0.0663024	0.764394	0.0626803	0.300364	0.0664158	0.584877	0.0634224	26.5766
s000028118	88.5266	+	0.299691	0.00065536	0.155799	0.0276549	0.884037	0.0115525	0.866972	0.0272928	0.347848	0.00548436	0.187596	0.0344696	29.6571
s000028121	82.3404	+	0.468205	0.0011181	0.538418	0.0105869	0.549962	0.00894822	0.638215	0.0119204	0.400301	0.0108696	0.468595	0.016147	28.7294
s000028127	78.8005	+	0.207146	0.00181112	0.23154	0.00858731	0.823793	0.00120415	0.897862	0.0162686	0.251244	0.00341816	0.253166	0.0168032	32.9846
s000028135	88.7353	+	0.268051	0.00176259	0.072187	0.00421056	0.934515	0.00136776	0.966586	0.00382055	0.211561	0.00496869	0.153416	0.0225296	20.3757
s000028147	81.713	+	0.330333	0.0134355	0.439361	0.0155661	0.729291	0.00997269	0.809299	0.0110957	0.499007	0.0134285	0.473572	0.0239773	25.126
s000028154	90.2784	+	0.520614	0.0041717	0.368993	0.0336014	0.780354	0.00606696	0.780778	0.0336211	0.4296	0.00706034	0.386222	0.056917	25.9731
s000028164	72.5527		0.472897	0.00455166	0.457293	0.0233003	0.724471	0.00608481	0.887032	0.0236222	0.258239	0.00629561	0.584901	0.09341	28.4661
s000028172	83.773	+	0.302831	0.0120447	0.535321	0.0126674	0.760387	0.00944841	0.920367	0.00410999	0.411498	0.0134753	0.686439	0.0338396	30.7783
s000028175	86.0928	+	0.687921	0.00462462	0.226729	0.0201963	0.829422	0.0053572	0.928359	0.0201423	0.578896	0.00629557	0.427549	0.108642	30.966
s000028193	63.124		0.34867	0.0061861	0.537492	0.0147735	0.763064	0.00509692	0.819604	0.0135841	0.313746	0.0138014	0.554706	0.0128659	28.667
s000028204	83.3537	+	0.411314	0.0151857	0.35986	0.0255021	0.659206	0.0133302	0.894298	0.0229458	0.423961	0.0148428	0.44604	0.0190123	30.6063
s000028206	93.256	+	0.372609	0.00736714	0.560619	0.0139753	0.874599	0.00240792	0.731372	0.0135322	0.33667	0.00881703	0.419453	0.0259895	27.5127
s000028211	70.3998		0.384674	0.0070783	0.499151	0.0205824	0.799032	0.0082886	0.885906	0.0194958	0.313265	0.00787684	0.451554	0.0257833	30.3692
s000028215	86.7929	+	0.221922	0.010711	0.731367	0.0115142	0.893644	0.00317234	0.510584	0.00534619	0.185543	0.0109318	0.350405	0.013983	28.7275
s000028224	83.9956	+	0.570736	0.011694	0.380353	0.0130363	0.824586	0.01002	0.888165	0.0145092	0.257236	0.00799193	0.555633	0.0562201	30.1685
s000028227	81.562	+	0.391424	0.0240202	0.519031	0.0442333	0.631227	0.023974	0.877772	0.0450101	0.382234	0.00950424	0.608884	0.0278855	26.9742
s000028228	77.9921	+	0.238773	0.00520053	0.722101	0.019849	0.48531	0.060031	0.808926	0.0628449	0.259344	0.00668816	0.709083	0.0608241	34.2314
s000028242	83.8388	+	0.330901	0.00201926	0.502326	0.0154217	0.572412	0.0152754	0.731328	0.0166303	0.333538	0.015369	0.52936	0.0207207	31.68
s000028257	60.5163		0.216541	0.00251289	0.156404	0.0121317	0.864425	0.00807729	0.912323	0.0112533	0.206762	0.00806761	0.187595	0.00715431	35.143
s000028281	98.6039	+	0.187262	0.00495723	0.691958	0.00776714	0.469924	0.00358612	0.932957	0.0077159	0.295446	0.00666205	0.703832	0.00960893	25.9467
s000028287	90.7645	+	0.071985	0.00102838	0.866747	0.00236552	0.377647	0.00125623	0.957144	0.0026721	0.120744	0.00150536	0.87028	0.00200004	28.4961
s000028310	91.6337	+	0.346898	0.00191765	0.422837	0.00365746	0.692374	0.00341392	0.810495	0.00602012	0.362588	0.00778215	0.391583	0.0546217	28.2875
s000028311	85.6649	+	0.429102	0.00526412	0.453354	0.024855	0.775455	0.00515341	0.820533	0.0252112	0.307959	0.00744048	0.474113	0.0226457	33.999
s000028366	95.6463	+	0.356424	0.0125125	0.330823	0.030248	0.769419	0.0129693	0.911907	0.0302616	0.574936	0.00603151	0.569316	0.030744	26.2654
s000028367	48.7382		0.261969	0.00105468	0.576398	0.00417465	0.586105	0.00341098	0.706248	0.0034511	0.350715	0.00734124	0.580574	0.019647	25.3806
s000028430	87.9201	+	0.548496	0.0093531	0.261962	0.0135993	0.869885	0.00422844	0.850469	0.00782455	0.640265	0.00880363	0.388379	0.0474547	24.6909
s000028445	75.955	+	0.472205	0.00672632	0.495862	0.0309189	0.782874	0.00843484	0.80687	0.0306539	0.312187	0.00890964	0.573687	0.0131064	37.6243
s000028459	78.6639	+	0.418545	0.0256804	0.457265	0.0249671	0.85626	0.0229211	0.951363	0.00946276	0.378518	0.0165206	0.586649	0.0433627	33.3572
s000028483	95.5669	+	0.297364	0.00424548	0.619519	0.00626195	0.799632	0.00559985	0.848341	0.00464316	0.344082	0.00532245	0.694916	0.0293939	20.9408
s000028506	96.4344	+	0.085567	0.00283587	0.89368	0.00532086	0.448765	0.00252763	0.955075	0.0083987	0.097006	0.00140862	0.883137	0.00302829	24.5517
s000028534	76.0379	+	0.370643	0.00377079	0.634895	0.00450794	0.640383	0.00291868	0.751114	0.00387478	0.34809	0.00394375	0.621476	0.0369564	21.4454
s000028545	90.6534	+	0.513766	0.00692968	0.402312	0.00981832	0.909256	0.00781497	0.932928	0.0079234	0.390514	0.00914	0.619196	0.0514946	23.4322
s000028582	82.3117	+	0.361264	0.00928376	0.530226	0.0141508	0.855429	0.00650234	0.893021	0.0121363	0.34626	0.0119241	0.640684	0.0250424	28.0991
s000028620	97.889	+	0.111117	0.00096403	0.125665	0.00209924	0.920077	0.00122909	0.948106	0.00278892	0.114098	0.00228229	0.124916	0.0115687	23.5154
s000028622	85.7863	+	0.293011	0.00477804	0.581382	0.00544551	0.671568	0.00424861	0.90578	0.00453202	0.391399	0.00613807	0.630747	0.0188009	21.2852
s000028647	98.4971	+	0.09978	0.00103165	0.102085	0.00143586	0.970561	0.00072951	0.974648	0.00149709	0.125878	0.00143361	0.11261	0.00705432	21.27
s000028653	81.0904	+	0.55411	0.00455002	0.464344	0.0645803	0.541493	0.00639943	0.759172	0.0644239	0.481473	0.0069599	0.508464	0.0240504	26.8025
s000028663	85.8108	+	0.262211	0.00664557	0.767832	0.0219124	0.50384	0.0490384	0.888574	0.0536228	0.172043	0.00606428	0.787307	0.0499298	23.9491
s000028680	90.6521	+	0.606431	0.00636752	0.248656	0.00752425	0.868996	0.0040487	0.955654	0.00592332	0.39922	0.00783788	0.424834	0.040991	21.3349
s000028710	96.5843	+	0.46308	0.0053192	0.369171	0.00663171	0.919672	0.00295033	0.915889	0.00394574	0.438168	0.0107613	0.549885	0.0890171	18.9101
s000028726	93.9178	+	0.296596	0.0172946	0.634693	0.0515502	0.585811	0.00497234	0.873167	0.0487667	0.441269	0.016937	0.629653	0.0117164	27.7698
s000028727	98.6456	+	0.620854	0.00842467	0.322712	0.00803995	0.932264	0.00744256	0.957076	0.00350365	0.314126	0.00898847	0.397125	0.0386192	19.7925
s000028737	99.7022	+	0.51335	0.00922452	0.425913	0.0107539	0.958639	0.00524853	0.964111	0.0171374	0.283769	0.00698828	0.488022	0.0463193	12.3912
s000028744	71.144		0.54537	0.00378426	0.272748	0.0539427	0.764942	0.0106347	0.875743	0.0543062	0.559926	0.0107817	0.387042	0.0301104	37.6145
s000028748	99.4331	+	0.360328	0.00759002	0.472006	0.00787586	0.916381	0.005177	0.962834	0.00505763	0.43745	0.00761607	0.64722	0.0785971	13.1177
s000028749	62.2238		0.256039	0.00354851	0.79018	0.0049422	0.770943	0.00143979	0.768783	0.00457975	0.216332	0.00202447	0.615867	0.00825873	29.9257
s000028768	94.3547	+	0.147423	0.0511144	0.61693	0.0265523	0.593117	0.0511216	0.942053	0.026726	0.355831	0.0511907	0.778128	0.0511046	24.2059
s000028782	83.6446	+	0.369395	0.00996182	0.556651	0.0269066	0.792563	0.00676275	0.793243	0.0254194	0.333402	0.00778526	0.540408	0.0169313	25.3482
s000028817	95.2877	+	0.368023	0.00360427	0.536994	0.00720218	0.794034	0.00305407	0.88577	0.006651	0.353481	0.00437113	0.285083	0.0364079	22.3337
s000028819	80.1209	+	0.498507	0.00232581	0.578134	0.162201	0.960726	0.00248425	0.749797	0.162108	0.131224	0.00133324	0.379473	0.00523309	18.0124
s000028821	83.0903	+	0.261662	0.00655744	0.671966	0.00817314	0.507383	0.00322349	0.899827	0.00635774	0.255002	0.00560348	0.684592	0.0101846	32.5757
s000028848	95.9879	+	0.423605	0.010849	0.416732	0.0109785	0.81312	0.00557184	0.884923	0.00355863	0.369802	0.0136119	0.528714	0.0576532	18.1344
s000028866	98.0006	+	0.216537	0.00351651	0.795043	0.0174122	0.462786	0.0114243	0.90134	0.00902608	0.383753	0.00916261	0.740208	0.0151375	18.1154
s000028887	95.667	+	0.409515	0.0098318	0.451451	0.011082	0.754397	0.00658084	0.912418	0.00875894	0.444981	0.0103124	0.528911	0.027492	20.2549
s000028904	69.7496		0.289932	0.00760961	0.713075	0.0100204	0.750024	0.00678215	0.741919	0.00709358	0.186495	0.00502648	0.65585	0.0197457	18.3523
s000028908	82.8733	+	0.361091	0.00516648	0.553661	0.00772133	0.78177	0.00583652	0.814849	0.00725782	0.257097	0.00828157	0.522216	0.0292986	35.6806
s000028914	98.7545	+	0.234584	0.00506753	0.749483	0.00605682	0.755192	0.00270613	0.96189	0.0150454	0.151579	0.00354416	0.757425	0.04256	18.7367
s000028926	82.005	+	0.392728	0.00259951	0.557227	0.047789	0.78859	0.00332376	0.844672	0.0478629	0.309849	0.00419373	0.614119	0.0282255	24.9967
s000028927	92.8398	+	0.438727	0.00255052	0.146048	0.00554895	0.93901	0.00194394	0.951931	0.00492745	0.568536	0.0147772	0.26434	0.06263	21.572
s000028930	91.8164	+	0.385335	0.0028844	0.50703	0.0101863	0.766537	0.0024866	0.848071	0.0131445	0.340029	0.00426084	0.632227	0.0222407	22.4972
s000028952	93.6219	+	0.312609	0.00097534	0.579293	0.00382684	0.942673	0.00145019	0.977448	0.00242057	0.333464	0.00202878	0.498221	0.0733814	18.3037
s000028953	99.2154	+	0.353788	0.00500775	0.515318	0.0104916	0.83351	0.00068106	0.970167	0.00826013	0.40126	0.00517279	0.596723	0.0408227	17.0406
s000028957	81.68	+	0.419412	0.00415416	0.245313	0.011573	0.712709	0.00514747	0.790191	0.0102903	0.576785	0.0201251	0.208394	0.0223169	30.6637
s000028961	94.93	+	0.186114	0.00747425	0.744147	0.0171101	0.830339	0.0073261	0.962851	0.0235736	0.34279	0.00440939	0.81139	0.0313308	15.051
s000029143	98.1876	+	0.610052	0.00388828	0.306137	0.0037823	0.913042	0.00316346	0.931922	0.00713429	0.621865	0.00327923	0.334335	0.161992	15.9933
s000029146	92.3141	+	0.398198	0.00649092	0.445643	0.00592251	0.782471	0.00924645	0.904834	0.00383128	0.428628	0.0135853	0.639259	0.0191447	21.373
s000029154	95.7767	+	0.463201	0.00636329	0.469768	0.00843066	0.935727	0.00614282	0.92677	0.005072	0.35236	0.0144347	0.492576	0.0477624	17.113
s000029157	98.5022	+	0.306231	0.00567649	0.320622	0.0141604	0.880461	0.00335813	0.7452	0.00929333	0.40595	0.0069317	0.446034	0.0254602	16.1648
s000029165	99.6782	+	0.638345	0.0255245	0.211897	0.0251853	0.941113	0.00207344	0.956272	0.00190765	0.349762	0.0255955	0.483458	0.137367	17.6958
s000029173	98.7718	+	0.182137	0.00328957	0.313575	0.00283558	0.956375	0.00186321	0.955958	0.00366839	0.204805	0.00559405	0.297557	0.0321387	15.9492
s000029183	87.1339	+	0.353167	0.0103445	0.429716	0.0105999	0.841129	0.0226613	0.771993	0.00920832	0.436877	0.0140696	0.411099	0.0194389	22.8653
s000029198	90.754	+	0.109845	0.00508128	0.263656	0.108533	0.953606	0.0986888	0.882249	0.127519	0.331972	0.104272	0.537165	0.0986913	12.1008
s000029199	77.8215	+	0.304366	0.00250151	0.560892	0.0131353	0.611214	0.0112419	0.801481	0.0149376	0.29528	0.00914395	0.545286	0.0127759	33.5403
s000029222	84.3054	+	0.551348	0.00567846	0.36852	0.0182118	0.840329	0.00414541	0.903942	0.0174965	0.375923	0.0119338	0.553453	0.0831308	25.4398
s000029252	95.7233	+	0.021929	0.00696265	0.344846	0.00528085	0.984542	0.00419779	0.881004	0.00691435	0.600464	0.00468435	0.322397	0.00427027	9.52183
s000029266	99.4697	+	0.517159	0.00216343	0.27098	0.00286786	0.804035	0.00091726	0.969157	0.0029923	0.41167	0.00213492	0.455862	0.122055	15.7371
s000029286	99.9614	+	0.089609	0.00374902	0.909781	0.0223176	0.960938	0.0015952	0.955243	0.0152298	0.420977	0.00586804	0.843577	0.0156003	11.053
s000029293	98.1856	+	0.211921	0.00278623	0.375889	0.00879575	0.907329	0.00175717	0.912682	0.00837392	0.192995	0.00230775	0.389863	0.013739	19.9973
s000029300	63.6909		0.438082	0.0141819	0.291674	0.0144397	0.71004	0.0146322	0.87936	0.0119521	0.444791	0.011388	0.358721	0.0245984	40.0951
s000029312	95.3488	+	0.415979	0.0108164	0.176681	0.00535575	0.691659	0.00446256	0.960837	0.00387798	0.466373	0.0112636	0.330387	0.078252	23.6493
s000029317	77.9482	+	0.394886	0.0610346	0.439757	0.00699859	0.603747	0.00399772	0.819326	0.0613651	0.365739	0.00441116	0.524829	0.0171367	37.1035
s000029324	89.964	+	0.438575	0.00567413	0.517149	0.00791113	0.672401	0.0069911	0.875922	0.0054661	0.226696	0.00563895	0.609863	0.0341064	22.5558
s000029334	98.0463	+	0.363262	0.00709348	0.511627	0.00721475	0.823045	0.00381959	0.872777	0.00693112	0.41243	0.00769487	0.559019	0.0317424	15.5445
s000029336	93.7896	+	0.184395	0.00491417	0.732822	0.0320446	0.489443	0.00492748	0.856335	0.031965	0.283577	0.00382167	0.651968	0.00489166	30.2605
s000029337	92.0556	+	0.366769	0.00461045	0.483739	0.00576292	0.864359	0.00267003	0.945921	0.00372161	0.323763	0.00552022	0.649569	0.0200025	21.3555
s000029339	87.0492	+	0.401633	0.00259363	0.493468	0.00424204	0.801626	0.00219679	0.865955	0.00782765	0.24984	0.00255718	0.503286	0.0171434	21.2765
s000029342	77.7119	+	0.430267	0.00552144	0.438301	0.0601471	0.773156	0.00363299	0.835218	0.0599184	0.516297	0.00631931	0.532381	0.0151155	27.8369
s000029345	99.5141	+	0.306701	0.00493682	0.574622	0.00585164	0.901344	0.00168513	0.925804	0.00972348	0.442976	0.00931466	0.668199	0.0229369	19.4824
s000029354	77.4117	+	0.452941	0.00600549	0.376482	0.0126623	0.711812	0.00345196	0.91402	0.0119978	0.392226	0.0105259	0.473558	0.0263681	33.2765
s000029365	88.5373	+	0.534083	0.00508413	0.35735	0.00807695	0.81049	0.00198789	0.883844	0.00776565	0.452208	0.00715269	0.469426	0.0646328	30.5147
s000029399	79.6741	+	0.25001	0.002493	0.691055	0.0207518	0.731477	0.00420232	0.810252	0.0197186	0.269705	0.0070297	0.709375	0.00679385	22.8698
s000029403	81.5651	+	0.417873	0.00478979	0.553375	0.00825354	0.746595	0.00423462	0.868382	0.00780979	0.24137	0.0056725	0.540067	0.0236529	35.9464
s000029425	82.5301	+	0.395976	0.0241087	0.475593	0.0163929	0.718474	0.00802898	0.85554	0.0284255	0.227945	0.00753593	0.457148	0.0318019	34.4674
s000029430	95.203	+	0.127969	0.00491506	0.059506	0.00601441	0.946621	0.00637179	0.970533	0.00216618	0.122261	0.00508879	0.113141	0.00547956	18.4959
s000029441	93.7779	+	0.233342	0.00171675	0.285586	0.0133451	0.812159	0.00459345	0.9133	0.00294741	0.351914	0.00871398	0.284304	0.0102901	27.0827
s000029462	74.7008		0.35129	0.00229026	0.284247	0.00247689	0.661028	0.00128837	0.958505	0.00248064	0.531686	0.00856008	0.324056	0.0446828	20.8033
s000029476	88.1803	+	0.398732	0.00468507	0.558786	0.00883654	0.759678	0.0049345	0.824068	0.00831333	0.315462	0.0045996	0.641252	0.024398	25.5316
s000029488	95.2995	+	0.520763	0.0127338	0.385958	0.0145131	0.882545	0.00643137	0.923394	0.00885753	0.442718	0.00878354	0.522483	0.0433808	22.8836
s000029500	96.1034	+	0.462586	0.00408942	0.421845	0.00562533	0.909722	0.00208821	0.969157	0.00404116	0.380338	0.00501743	0.40767	0.0455928	25.3107
s000029502	96.6194	+	0.286717	0.00288433	0.624094	0.0063446	0.768297	0.00160176	0.846547	0.00803828	0.401767	0.00336728	0.595985	0.0147209	19.3316
s000029509	96.625	+	0.5994	0.00726688	0.316118	0.00752588	0.89628	0.00332471	0.938413	0.00654984	0.351186	0.0061906	0.488623	0.056728	23.9104
s000029542	75.3989	+	0.426976	0.00500357	0.372353	0.00788054	0.892877	0.00387993	0.798599	0.00683864	0.374106	0.00427401	0.408681	0.0433469	32.04
s000029559	96.8775	+	0.148274	0.00163045	0.783602	0.00685926	0.418443	0.00678973	0.790897	0.00694576	0.327347	0.00879061	0.726847	0.0252561	21.0733
s000029560	90.1258	+	0.326774	0.00625631	0.587203	0.00818587	0.805341	0.0059517	0.894687	0.00635168	0.380226	0.0101831	0.744417	0.0065999	13.6281
s000029582	79.353	+	0.402733	0.00693518	0.609412	0.045381	0.664677	0.0129488	0.725309	0.0451875	0.292557	0.0127187	0.601043	0.018982	25.6444
s000029619	93.7426	+	0.585122	0.0164192	0.292663	0.00857756	0.820804	0.00411537	0.918717	0.00870635	0.53937	0.0173098	0.403895	0.0891298	20.9575
s000029631	83.511	+	0.464146	0.0279656	0.411641	0.00699387	0.759059	0.00178774	0.848153	0.0275961	0.436436	0.00671885	0.534523	0.0279678	29.3664
s000029987	92.27	+	0.36325	0.00373209	0.369279	0.0089879	0.808037	0.00435865	0.815235	0.0089943	0.21773	0.00532281	0.350674	0.0267731	29.4541
s000029993	85.4154	+	0.313231	0.0027401	0.153598	0.00491437	0.90653	0.0028529	0.905287	0.00412204	0.204016	0.0037819	0.23852	0.0181755	30.2755
s000030008	80.6431	+	0.352081	0.00609923	0.552028	0.0153825	0.655143	0.00469808	0.905142	0.0145836	0.284332	0.00783181	0.498968	0.0153016	35.0922
s000030020	78.5609	+	0.39598	0.00734725	0.460342	0.00984948	0.762229	0.00544121	0.884581	0.00862135	0.449714	0.00777011	0.477993	0.0142272	27.865
s000030024	79.1781	+	0.231016	0.00406176	0.775772	0.0197633	0.86472	0.00604354	0.638282	0.00623235	0.209365	0.0135609	0.451141	0.0115714	24.3866
s000030028	97.2455	+	0.181174	0.00275272	0.746058	0.00311224	0.844309	0.0132964	0.868756	0.0040119	0.283937	0.013514	0.653246	0.00763218	15.7906
s000030048	82.3232	+	0.305441	0.00757934	0.427674	0.00868608	0.798744	0.00394485	0.834344	0.00403646	0.215221	0.00570038	0.465937	0.0225391	30.7549
s000030090	93.1391	+	0.395564	0.00209594	0.540413	0.0294973	0.675959	0.0118674	0.712937	0.0295137	0.315532	0.0120553	0.560941	0.010677	34.4731
s000030098	91.994	+	0.29387	0.00243489	0.699883	0.0138633	0.685723	0.00239008	0.871837	0.0140247	0.192121	0.00207187	0.757414	0.022195	25.017
s000030112	85.1517	+	0.358393	0.0030569	0.529624	0.00647438	0.667213	0.00802669	0.852685	0.00530692	0.373285	0.00833701	0.522595	0.0236254	23.0989
s000030135	82.826	+	0.523954	0.0043095	0.346429	0.00702939	0.859717	0.00386719	0.870956	0.00592279	0.347295	0.00416264	0.389142	0.0552657	32.6685
s000030182	79.5704	+	0.451304	0.00604234	0.428549	0.0308035	0.716633	0.0168222	0.840639	0.0306284	0.421105	0.0187326	0.426212	0.0143091	31.6525
s000030246	81.5982	+	0.443798	0.00390181	0.539761	0.00495783	0.798267	0.00284594	0.867053	0.00669342	0.288451	0.00618095	0.544732	0.021048	27.1527
s000030250	92.6959	+	0.502117	0.00227436	0.221871	0.00514163	0.89725	0.00448618	0.929645	0.00386551	0.562472	0.00704699	0.217032	0.0596483	22.1349
s000030251	89.1413	+	0.406306	0.00530542	0.505528	0.00516463	0.797919	0.00482719	0.896862	0.00716955	0.299305	0.0062959	0.564594	0.0397547	20.9008
s000030252	78.5303	+	0.61425	0.00755631	0.320785	0.0155313	0.834372	0.00852394	0.873704	0.013256	0.493023	0.0101561	0.462768	0.0699529	27.7978
s000030278	92.8937	+	0.299258	0.0271341	0.648448	0.0242838	0.807186	0.00317938	0.812796	0.0245254	0.33403	0.0272951	0.691933	0.0105192	24.4816
s000030291	87.3842	+	0.586079	0.0102327	0.32368	0.00875384	0.843665	0.00821025	0.832257	0.00929775	0.209936	0.00497282	0.506186	0.1222	28.1523
s000030298	93.9587	+	0.222544	0.00514839	0.388411	0.00491993	0.862456	0.00441316	0.898002	0.00439538	0.214312	0.00580324	0.42233	0.0283805	27.1113
s000030300	80.862	+	0.420565	0.00462307	0.421029	0.0136477	0.803262	0.00426078	0.829485	0.0140777	0.419589	0.00551929	0.491046	0.0338002	31.0802
s000030306	88.2883	+	0.395755	0.00440144	0.333773	0.0138938	0.827404	0.00334811	0.84938	0.0111295	0.453219	0.00609438	0.424834	0.0130846	36.0217
s000030309	93.71	+	0.464002	0.00366481	0.408238	0.00432159	0.85828	0.00200237	0.957627	0.00708266	0.300088	0.00597165	0.597558	0.0294624	22.5547
s000030331	83.1014	+	0.510918	0.00933801	0.383408	0.0377463	0.72346	0.00712803	0.868109	0.0369311	0.584419	0.0146092	0.496397	0.0229238	23.7653
s000030334	82.7045	+	0.638939	0.00867193	0.270491	0.0117322	0.863445	0.00725405	0.888524	0.00681176	0.424144	0.00990671	0.434233	0.0680525	31.2378
s000030349	92.0675	+	0.212758	0.0239556	0.140683	0.0147958	0.930893	0.0223829	0.951045	0.00064542	0.228157	0.0149849	0.202175	0.033279	21.1288
s000030358	87.0485	+	0.533719	0.00502151	0.429216	0.0150397	0.816511	0.00888183	0.75311	0.0151921	0.274194	0.00845336	0.396269	0.0391929	30.9187
s000030364	90.2281	+	0.432798	0.00909944	0.454227	0.00997171	0.812598	0.00334367	0.91413	0.00830224	0.528065	0.0137761	0.499257	0.0160461	17.0949
s000030370	87.6036	+	0.426754	0.00687072	0.398569	0.0315015	0.762034	0.0051263	0.848502	0.031435	0.366885	0.00792099	0.511454	0.0231656	27.4262
s000030380	89.9018	+	0.343788	0.0202282	0.169238	0.0218192	0.904662	0.0123553	0.939613	0.0149271	0.193942	0.0166798	0.278455	0.0811273	27.6695
s000030392	95.5144	+	0.257986	0.00460785	0.164725	0.00314417	0.909806	0.00169773	0.929817	0.00203538	0.331207	0.0104475	0.204234	0.0335438	23.9546
s000030426	98.419	+	0.024355	0.0118912	0.055995	0.0232284	0.988222	0.00126269	0.623912	0.0214076	0.949075	0.0213871	0.220223	0.00174202	8.18575
s000030430	92.0249	+	0.50704	0.00578479	0.413723	0.00936978	0.856402	0.00558254	0.921187	0.0107542	0.332371	0.00485512	0.443291	0.0406138	20.691
s000030440	74.5101		0.45082	0.00541841	0.480631	0.0149523	0.829223	0.0107311	0.843889	0.0134252	0.318818	0.0116174	0.578116	0.0355025	35.8721
s000030443	90.8606	+	0.361779	0.00474984	0.499884	0.0210506	0.810037	0.00352405	0.888603	0.0209194	0.489049	0.0082475	0.615803	0.0549666	24.1665
s000030480	93.9593	+	0.441038	0.00504563	0.438486	0.00804554	0.853492	0.00464421	0.863359	0.00576529	0.400239	0.00578134	0.522865	0.029763	20.4122
s000030484	99.3334	+	0.299563	0.00500241	0.657362	0.00698826	0.855191	0.0035518	0.856369	0.0117494	0.30961	0.00319893	0.712505	0.023758	16.2478
s000030508	84.0458	+	0.485643	0.00743698	0.30748	0.0126538	0.793363	0.00357782	0.931992	0.0101853	0.511345	0.00745356	0.475616	0.0346529	20.3746
s000030530	78.6004	+	0.452733	0.0065065	0.267941	0.0087074	0.757115	0.00335438	0.886775	0.00284931	0.449774	0.00681359	0.298147	0.0364107	23.3628
s000030539	87.08	+	0.333107	0.00832267	0.618112	0.00766951	0.803895	0.00433847	0.840173	0.0129434	0.341753	0.0126341	0.548291	0.0262337	21.4673
s000030548	98.4988	+	0.132944	0.00365922	0.598944	0.00482084	0.656916	0.00240447	0.909272	0.00390495	0.408604	0.00423971	0.675283	0.00387077	15.9486
s000030549	93.9444	+	0.305678	0.00324249	0.619554	0.00351163	0.707453	0.00134631	0.892402	0.00844449	0.341766	0.00383747	0.660609	0.0554982	17.3111
s000030591	81.7739	+	0.267059	0.0151318	0.674575	0.0130285	0.609202	0.0132699	0.66341	0.0223673	0.20259	0.00828689	0.547186	0.0141875	26.4618
s000030602	99.9846	+	0.018029	0.00049902	0.022488	0.00052342	0.992728	0.0002674	0.999393	0.00010233	0.05616	0.00148525	0.022269	0.00265658	9.63617
s000030609	86.0095	+	0.495687	0.00675796	0.448337	0.0210825	0.886232	0.00424031	0.835173	0.0205677	0.414353	0.00912215	0.479579	0.0380304	26.484
s000030658	89.4312	+	0.601155	0.00807382	0.25762	0.0151553	0.843549	0.00731604	0.904951	0.0131782	0.481942	0.0121329	0.337411	0.0311212	27.4822
s000030664	87.7528	+	0.309369	0.00262911	0.596437	0.00462642	0.62802	0.0119124	0.801443	0.00524099	0.355746	0.0119871	0.551939	0.0175274	25.7517
s000030665	84.4484	+	0.347694	0.00459094	0.752071	0.00479867	0.622723	0.00846964	0.600525	0.0066442	0.218675	0.00543266	0.559417	0.0135958	22.484
s000030666	88.5284	+	0.271325	0.0036721	0.599046	0.0204946	0.520667	0.00612807	0.678776	0.00274405	0.579721	0.00507233	0.431285	0.0326582	18.3525
s000030668	87.3956	+	0.388538	0.00258619	0.559249	0.0218215	0.756508	0.00402364	0.811219	0.0221459	0.280979	0.00531831	0.536494	0.0112043	26.6542
s000030698	97.1867	+	0.255247	0.00396176	0.633871	0.00442723	0.834874	0.00227075	0.861397	0.00172601	0.377793	0.00406931	0.688588	0.0425572	14.1856
s000030728	94.7163	+	0.371512	0.00468629	0.378175	0.00726226	0.865943	0.00346787	0.866609	0.0096946	0.540452	0.00348941	0.280147	0.0310406	20.1279
s000030734	98.387	+	0.238329	0.00211505	0.711575	0.00484615	0.849205	0.00116007	0.928413	0.00695719	0.247431	0.00307752	0.754752	0.0185949	15.7369
s000030735	88.457	+	0.247357	0.00572179	0.628963	0.0173325	0.662422	0.010356	0.897581	0.0199598	0.199752	0.00619688	0.648381	0.0128771	28.7038
s000030736	93.9658	+	0.370598	0.00407442	0.593776	0.00475317	0.769949	0.00342923	0.908708	0.00090763	0.5159	0.00628164	0.263757	0.0500691	15.6279
s000030738	90.578	+	0.194273	0.0331519	0.263947	0.0205088	0.783372	0.0313437	0.894127	0.00516827	0.216966	0.02135	0.242539	0.0319156	22.061
s000030740	97.6289	+	0.093451	0.00180013	0.064199	0.00181046	0.954068	0.00098851	0.950378	0.0010121	0.122833	0.00247951	0.058358	0.00674646	16.7256
s000030741	100	+	0.259332	0.00507675	0.505795	0.00695501	0.686497	0.00469609	0.752468	0.00254549	0.641644	0.00464074	0.382264	0.0385732	14.65
s000030742	90.5486	+	0.221273	0.011246	0.673387	0.0114057	0.935554	0.00333362	0.943911	0.0025185	0.248448	0.0120972	0.678582	0.0251858	21.6634
s000030743	99.1012	+	0.295527	0.00523749	0.620101	0.0106747	0.829123	0.00961195	0.885268	0.00920504	0.318175	0.00988361	0.64922	0.0307167	16.8841
s000030746	98.4708	+	0.237334	0.00512692	0.608653	0.00646713	0.883113	0.00595847	0.932181	0.00488367	0.45993	0.00745553	0.622765	0.0243949	16.632
s000030747	92.4592	+	0.33079	0.00436365	0.609759	0.0159199	0.649126	0.00327517	0.844403	0.0163864	0.274806	0.00468477	0.664332	0.0173458	22.8238
s000030748	96.1283	+	0.326958	0.00907236	0.574401	0.0083709	0.816789	0.00948648	0.95522	0.00834907	0.438062	0.00760736	0.578506	0.0644546	18.823
s000030749	94.2156	+	0.101049	0.00182551	0.132365	0.00266059	0.874612	0.00217097	0.876524	0.00179198	0.248587	0.00655408	0.052692	0.00838322	19.6844
s000030753	89.0933	+	0.161169	0.00276643	0.14023	0.00333425	0.91933	0.00171294	0.940796	0.00159772	0.22402	0.00274931	0.103381	0.0164964	17.0652
s000030754	84.158	+	0.202245	0.00247666	0.14039	0.0273823	0.900947	0.00418479	0.926836	0.0260115	0.232078	0.00408099	0.146044	0.00634508	23.0421
s000030756	98.648	+	0.163331	0.0024196	0.249136	0.00267383	0.875796	0.00139304	0.885407	0.00393918	0.175648	0.00237438	0.212566	0.00922809	15.0335
s000030757	96.7146	+	0.391529	0.00981924	0.532764	0.00862222	0.764014	0.00880546	0.812756	0.00262948	0.395246	0.00864969	0.506564	0.0498991	17.3279
s000030759	94.8614	+	0.117027	0.0007349	0.151517	0.00434891	0.92104	0.00060337	0.924616	0.00429403	0.172408	0.00127652	0.120555	0.0105538	20.3364
s000030760	89.0294	+	0.373294	0.00627747	0.490576	0.00683884	0.830708	0.00342239	0.906078	0.00576459	0.473774	0.00717861	0.529161	0.0249448	18.686
s000030765	85.1411	+	0.363416	0.00440592	0.421447	0.00503517	0.8087	0.00372982	0.821375	0.00617895	0.321176	0.00663741	0.386411	0.0141952	24.461
s000030771	55.3704		0.269357	0.00199845	0.382628	0.00230186	0.754305	0.00122547	0.756457	0.00196619	0.633361	0.0103239	0.377775	0.0125146	11.9204
s000030772	97.6749	+	0.419551	0.0032991	0.504016	0.00536086	0.909183	0.00204584	0.94767	0.0101632	0.357013	0.006231	0.544565	0.0445695	16.9977
s000030774	78.2908	+	0.374573	0.00240434	0.357226	0.0064683	0.780032	0.00142541	0.688589	0.00719951	0.376488	0.00370824	0.268786	0.00609137	23.9013
s000030775	97.5102	+	0.141838	0.00138362	0.109426	0.00162892	0.944461	0.00066001	0.969394	0.0107946	0.124241	0.00160121	0.141253	0.0075048	17.4532
s000030953	98.4028	+	0.253177	0.0113607	0.511523	0.0123356	0.889041	0.00772767	0.916114	0.00630849	0.181698	0.00764341	0.515728	0.0463918	18.917
s000030956	93.7113	+	0.581539	0.00391188	0.352327	0.0161348	0.84084	0.00221096	0.914054	0.0154268	0.45335	0.00469994	0.449329	0.0460085	21.0926
s000030960	86.9722	+	0.42028	0.0140532	0.547118	0.0230427	0.877831	0.0141149	0.891877	0.0210377	0.333492	0.019973	0.625402	0.01698	23.5953
s000030967	82.6363	+	0.236212	0.00309389	0.483628	0.0175231	0.893258	0.00112991	0.888098	0.0182298	0.319006	0.00284408	0.476845	0.0134074	32.0172
s000030973	98.9635	+	0.355694	0.00322813	0.47017	0.00391005	0.793018	0.00167586	0.949786	0.0037306	0.291184	0.00289688	0.559848	0.0767113	17.5469
s000030989	85.832	+	0.268903	0.00309199	0.640818	0.0231316	0.588989	0.00474692	0.858183	0.0245673	0.339452	0.00562819	0.654617	0.00955923	31.7502
s000031009	94.585	+	0.385621	0.00353882	0.586768	0.0053208	0.881402	0.0014187	0.888897	0.00331475	0.288631	0.00510456	0.620579	0.0248568	21.8089
s000031015	95.9386	+	0.296181	0.00343702	0.696963	0.00584511	0.64391	0.00227733	0.868009	0.00647372	0.251836	0.00430425	0.753371	0.0334747	22.4089
s000031022	94.0473	+	0.321132	0.00415692	0.381261	0.0134398	0.904223	0.00202882	0.876766	0.0822449	0.348929	0.00427986	0.471788	0.0327779	25.4226
s000031031	86.6125	+	0.44331	0.0122504	0.415544	0.0127698	0.855537	0.0255088	0.897506	0.0248176	0.414561	0.0107147	0.596071	0.0414676	30.8462
s000031057	93.3892	+	0.592666	0.00651926	0.279234	0.00914887	0.88443	0.00336357	0.893179	0.00646663	0.408504	0.0108434	0.378951	0.0868264	21.9112
s000031065	75.9321	+	0.441335	0.00579565	0.510248	0.0101909	0.78844	0.00774433	0.865386	0.0114555	0.256564	0.017337	0.679018	0.0286979	27.7281
s000031134	99.4622	+	0.307401	0.00193851	0.599111	0.00470503	0.972993	0.0020484	0.971499	0.00575259	0.248517	0.00340456	0.594092	0.0136991	12.2111
s000031149	98.3395	+	0.30116	0.00512215	0.623444	0.00672705	0.872671	0.00470626	0.915387	0.0146957	0.331115	0.00764468	0.579617	0.0171205	16.3296
s000031163	98.4106	+	0.152145	0.00150777	0.736711	0.00214212	0.940497	0.00102003	0.958787	0.0152611	0.182445	0.00673279	0.747543	0.0184372	14.8262
s000031164	74.4064		0.592054	0.00323239	0.459247	0.189128	0.793815	0.0151005	0.729046	0.188996	0.665201	0.0141807	0.689558	0.0130533	26.713
s000031189	92.7707	+	0.445301	0.00663157	0.486604	0.0202792	0.774425	0.00803844	0.950336	0.0208662	0.313896	0.00901202	0.575123	0.0445928	18.2486
s000031200	96.8284	+	0.118001	0.00516162	0.869307	0.00424874	0.357156	0.0035598	0.925974	0.00413819	0.104638	0.00498102	0.867285	0.00371719	22.3337
s000031205	99.578	+	0.247393	0.00264701	0.467827	0.0120985	0.761124	0.00611405	0.881413	0.00246547	0.535175	0.0025274	0.507016	0.0402733	14.0872
s000031221	94.1825	+	0.534434	0.00763462	0.361382	0.00742959	0.932369	0.0015801	0.981016	0.00268157	0.54734	0.00710284	0.550675	0.131146	16.5469
s000031252	95.6147	+	0.255132	0.00386402	0.82633	0.0800298	0.929095	0.00373681	0.976002	0.00203719	0.798534	0.14226	0.648452	0.00393118	13.4322
s000031264	98.4532	+	0.332772	0.00526406	0.580828	0.0104539	0.768522	0.0148742	0.860394	0.00852701	0.43651	0.0154596	0.385784	0.0320566	21.5277
s000031276	82.9008	+	0.232859	0.0142567	0.528944	0.0129782	0.718176	0.00731913	0.912064	0.0125466	0.446318	0.0136799	0.55791	0.0235098	19.2677
s000031281	86.3504	+	0.273081	0.00531681	0.182937	0.0078897	0.939263	0.00467292	0.964499	0.00491077	0.218209	0.00345136	0.286175	0.0395363	20.6719
s000031285	95.1156	+	0.264448	0.00896858	0.648855	0.0124033	0.81833	0.00412851	0.9655	0.0101939	0.262562	0.00814982	0.742071	0.0219818	23.607
s000031286	98.3768	+	0.406964	0.00172612	0.393908	0.00380469	0.797015	0.0012259	0.962188	0.00369935	0.547174	0.00205492	0.497764	0.075911	22.3117
s000031295	59.7309		0.453324	0.00498837	0.405589	0.00820205	0.653505	0.0191934	0.733063	0.00751784	0.471383	0.0205858	0.298416	0.0132037	27.0997
s000031298	50.2833		0.50237	0.00719204	0.312336	0.0193297	0.828101	0.00341049	0.864126	0.0177908	0.446776	0.00726093	0.415001	0.041484	28.953
s000031310	97.3723	+	0.641196	0.00597773	0.275419	0.00669292	0.914086	0.00298732	0.94291	0.00334324	0.555694	0.0068981	0.424303	0.12233	22.3971
s000031348	92.2476	+	0.177562	0.00302949	0.218589	0.00504798	0.887024	0.00238589	0.933939	0.00434288	0.169239	0.00390954	0.242054	0.0112501	27.1099
s000031364	99.0373	+	0.50588	0.00642941	0.343857	0.0059862	0.949976	0.00349576	0.969509	0.00083677	0.388502	0.0178262	0.493567	0.159641	17.2543
s000031398	75.8599	+	0.391174	0.00473071	0.565546	0.00791905	0.802878	0.00577364	0.883472	0.00812123	0.406527	0.00638436	0.646633	0.0342778	19.9044
s000031412	99.1813	+	0.135904	0.00323439	0.777314	0.00591226	0.929281	0.00157164	0.949571	0.00478396	0.232482	0.00332897	0.833184	0.0120609	10.5227
s000031418	79.1705	+	0.388395	0.00313051	0.24832	0.00757061	0.738425	0.00895712	0.709235	0.00937814	0.649531	0.0155652	0.309655	0.0240886	29.3168
s000031460	53.5125		0.401438	0.00674583	0.497094	0.0114844	0.830114	0.00381508	0.93295	0.00900667	0.390339	0.00649583	0.622661	0.035601	26.5456
s000031465	83.486	+	0.248784	0.0129787	0.743495	0.0127782	0.874594	0.00252577	0.902162	0.00712982	0.233222	0.0126327	0.718911	0.0167569	21.0106
s000031484	87.597	+	0.182065	0.00220222	0.784567	0.00326769	0.223724	0.00220304	0.939811	0.0020355	0.143333	0.00244826	0.811349	0.0047706	20.7514
s000031488	98.4776	+	0.243954	0.00520016	0.52164	0.00895782	0.619674	0.00653817	0.863645	0.00816362	0.532019	0.0112277	0.493342	0.0119177	12.4427
s000031491	82.5184	+	0.324885	0.00175329	0.334435	0.0137099	0.817569	0.00587037	0.798809	0.0129943	0.534768	0.00724578	0.351295	0.0274751	24.0559
s000031502	90.4642	+	0.491985	0.00723945	0.491168	0.0076353	0.841871	0.00478794	0.8757	0.00427382	0.21787	0.00751181	0.554101	0.0147979	24.8953
s000031506	86.4474	+	0.554679	0.008094	0.313711	0.00972243	0.910327	0.00427762	0.911264	0.00724556	0.360644	0.00878787	0.523291	0.0525374	28.6381
s000031575	93.1329	+	0.4957	0.00516036	0.129756	0.00588825	0.896579	0.00310607	0.972656	0.00303483	0.50376	0.00629856	0.29349	0.0406791	26.7485
s000031583	99.0779	+	0.501927	0.00747288	0.460365	0.0115735	0.867252	0.00607422	0.922073	0.00500958	0.339984	0.00746712	0.585274	0.0917908	16.8502
s000031595	98.2355	+	0.451922	0.00390197	0.511883	0.00451152	0.905934	0.00270887	0.881964	0.00272688	0.351957	0.004236	0.564827	0.0335802	17.8407
s000031598	98.7963	+	0.419671	0.00157407	0.190827	0.00209239	0.917076	0.00098283	0.996562	0.0011464	0.623899	0.00186005	0.26889	0.0164984	11.7622
s000031835	90.5987	+	0.392752	0.0116781	0.595985	0.0159846	0.807681	0.00795024	0.83597	0.0136338	0.362401	0.0153875	0.550663	0.0173699	20.526
s000031851	96.1048	+	0.601659	0.00648421	0.399938	0.0147544	0.904639	0.0031364	0.89676	0.00887897	0.388734	0.00884914	0.504658	0.109176	20.4612
s000031854	97.4498	+	0.432361	0.0116902	0.422284	0.0118184	0.927682	0.00833309	0.956467	0.00443097	0.25095	0.00780244	0.459857	0.0315989	15.9532
s000031876	91.0743	+	0.072014	0.00888142	0.238076	0.140409	0.940443	0.138176	0.847064	0.178392	0.318804	0.139418	0.591353	0.138179	12.7717
s000031878	76.6454	+	0.555712	0.00459683	0.441519	0.0777275	0.631476	0.00697652	0.878927	0.0777618	0.775138	0.00734612	0.369629	0.00684828	22.3612
s000031889	98.6666	+	0.449137	0.00367584	0.41984	0.00532025	0.939683	0.00205749	0.988108	0.00183417	0.374059	0.00432977	0.567882	0.0355347	15.3882
s000031890	91.4894	+	0.429079	0.00713319	0.368951	0.0100229	0.887457	0.00592454	0.952985	0.00548642	0.522194	0.00859711	0.454478	0.0540137	23.117
s000031892	87.1822	+	0.401515	0.0092092	0.534531	0.0159853	0.810004	0.00651898	0.901383	0.0153916	0.389515	0.013274	0.647857	0.0222233	19.34
s000031894	97.5903	+	0.279115	0.00252295	0.676394	0.00580886	0.89617	0.00133631	0.980734	0.0209855	0.243706	0.00367517	0.616923	0.0561362	15.1573
s000031904	96.0167	+	0.308546	0.0052392	0.159917	0.00722516	0.749734	0.00376024	0.93352	0.00614774	0.464599	0.00966863	0.23788	0.0323079	23.1134
s000032612	93.2301	+	0.407213	0.00060838	0.599364	0.003067	0.899743	0.00058819	0.89835	0.00035496	0.131321	0.00063673	0.660182	0.0639685	17.2651
s000032613	93.5126	+	0.572226	0.0037519	0.179179	0.0072392	0.90432	0.002414	0.933872	0.00624941	0.661056	0.0227954	0.316021	0.0785268	25.8299
s000032616	91.9045	+	0.475637	0.00677909	0.263931	0.0117478	0.741384	0.00803581	0.865481	0.0102999	0.693517	0.00937966	0.345699	0.0255749	20.2965
s000032629	71.4106		0.215108	0.00146658	0.286469	0.00329327	0.86054	0.00434996	0.941927	0.0024407	0.234626	0.00468731	0.349748	0.0128538	23.7899
s000032632	87.9041	+	0.326611	0.00641284	0.625575	0.0245773	0.760619	0.00624757	0.850383	0.0155703	0.2978	0.00874267	0.685014	0.0232228	22.1985
s000032640	95.6596	+	0.290102	0.00916733	0.68761	0.0110325	0.681091	0.00573029	0.868	0.00603197	0.377992	0.00853745	0.724596	0.0282299	18.2441
s000032649	80.3035	+	0.231571	0.00739233	0.651562	0.0189701	0.574343	0.0183251	0.848074	0.0186405	0.268084	0.0190125	0.656854	0.0258354	24.9938
s000032653	92.6107	+	0.573154	0.00742775	0.378543	0.00948262	0.921733	0.00289788	0.948071	0.00428534	0.326395	0.00802592	0.47469	0.047885	17.5136
s000032656	74.8402		0.482066	0.01749	0.433582	0.0191519	0.791932	0.012064	0.885517	0.0120583	0.451002	0.016571	0.59582	0.0219954	24.6445
s000032693	77.6788	+	0.513331	0.00902274	0.538118	0.0261512	0.654962	0.00539573	0.660136	0.0277613	0.285069	0.0107909	0.533464	0.0464842	23.2421
s000032718	91.4517	+	0.43178	0.0131877	0.487545	0.0137075	0.885424	0.00602648	0.906044	0.00691914	0.367259	0.0115612	0.492544	0.0266773	20.8004
s000032726	94.4639	+	0.165037	0.00206899	0.76135	0.00509913	0.666492	0.00153041	0.658993	0.00909383	0.33188	0.00140092	0.581901	0.0135551	17.8526
s000032740	88.6884	+	0.437631	0.0066544	0.56407	0.00722636	0.830162	0.00453815	0.859459	0.00593737	0.360223	0.0116802	0.665311	0.0320073	16.7613
s000032741	74.6349		0.494767	0.00863921	0.452808	0.0148883	0.773294	0.00948978	0.88064	0.0143214	0.311793	0.0109439	0.511878	0.0407133	30.9443
s000032747	75.4551	+	0.466325	0.00779106	0.395899	0.0138723	0.798829	0.00704154	0.928722	0.0104426	0.49983	0.00811039	0.505265	0.0266872	21.4419
s000032753	89.4263	+	0.366555	0.00911983	0.566303	0.0110574	0.751372	0.00815598	0.788059	0.0159281	0.290439	0.00686158	0.579023	0.0193484	25.7982
s000032760	92.1215	+	0.35983	0.00466597	0.548667	0.00960378	0.67681	0.00381732	0.87072	0.00815558	0.291236	0.0036447	0.591783	0.0240263	25.0051
s000032761	88.2279	+	0.325401	0.00694578	0.542646	0.0133951	0.689216	0.0142778	0.934739	0.0151691	0.293295	0.0149948	0.610513	0.0259437	22.4853
s000032781	85.8656	+	0.393368	0.00631424	0.409435	0.00998437	0.821277	0.00557021	0.804106	0.00788931	0.43084	0.0108358	0.340659	0.0329515	32.2452
s000032801	94.2308	+	0.342729	0.00282928	0.336627	0.00433365	0.894566	0.00338954	0.933487	0.00309693	0.612102	0.00774924	0.368583	0.0496684	17.9023
s000032804	85.1569	+	0.313129	0.00505503	0.584252	0.00894415	0.748472	0.00581528	0.820403	0.00903945	0.326334	0.00544659	0.570944	0.0135956	24.1235
s000032815	93.1338	+	0.515251	0.0100466	0.349957	0.0153454	0.9299	0.0110947	0.93826	0.00711342	0.42317	0.0147787	0.510254	0.077766	19.6609
s000032817	80.0281	+	0.226551	0.00284116	0.686497	0.0110895	0.576411	0.00432855	0.841981	0.0107014	0.306739	0.00536521	0.731067	0.024475	26.0524
s000032834	96.0312	+	0.550821	0.00697457	0.275514	0.0117507	0.931207	0.00369862	0.908228	0.00712746	0.638499	0.0103832	0.387536	0.0973873	22.421
s000032839	93.9113	+	0.130224	0.00471832	0.30569	0.0125468	0.924527	0.00215833	0.90756	0.0116501	0.159264	0.0056716	0.297646	0.00854165	22.5528
s000032849	90.3543	+	0.343001	0.00297212	0.285773	0.0173709	0.813491	0.00377329	0.881226	0.0171792	0.348012	0.00654477	0.329808	0.013102	28.2052
s000032851	79.3728	+	0.249602	0.0065241	0.668081	0.00835352	0.672542	0.00819547	0.647118	0.0051228	0.386137	0.00786022	0.458022	0.0138548	22.5581
s000032873	73.5688		0.320198	0.0167544	0.322206	0.0348237	0.568297	0.0187011	0.750882	0.034379	0.549666	0.00740086	0.224257	0.0229016	34.4035
s000032874	91.955	+	0.134477	0.00231253	0.580255	0.00286688	0.528042	0.00095287	0.912715	0.0141884	0.246214	0.00788776	0.571793	0.00719331	16.1061
s000032881	93.8704	+	0.046277	0.0794725	0.116273	0.0575618	0.971905	0.0575422	0.701797	0.0742975	0.739532	0.0575519	0.313463	0.0576324	11.4489
s000032907	57.0151		0.445883	0.00500643	0.210732	0.0329906	0.779872	0.0124537	0.903886	0.0327884	0.413853	0.0137791	0.3603	0.0219687	29.6136
s000032921	84.3806	+	0.293501	0.0106673	0.544871	0.0104658	0.856032	0.00972976	0.88239	0.0117385	0.271606	0.00733916	0.600792	0.0122733	28.4509
s000032922	85.156	+	0.280936	0.00514664	0.63338	0.0082028	0.668247	0.0882788	0.88837	0.0883722	0.282945	0.00411785	0.632258	0.090206	22.8693
s000032942	86.3592	+	0.486808	0.00406209	0.471823	0.00510077	0.866864	0.00249431	0.902548	0.00410076	0.394816	0.0060164	0.561462	0.0622961	20.8522
s000033003	91.6921	+	0.284577	0.00994117	0.210291	0.00654638	0.878191	0.00544526	0.918568	0.00457863	0.378777	0.00515848	0.22703	0.034725	23.6804
s000033024	95.4077	+	0.133546	0.0106448	0.449075	0.011653	0.940432	0.0171595	0.941963	0.0189511	0.181282	0.00856027	0.438518	0.0228739	19.8014
s000033043	78.6637	+	0.468776	0.0880912	0.5391	0.0145911	0.662115	0.00538606	0.798901	0.0892985	0.287378	0.0143251	0.458918	0.01745	29.6348
s000033047	91.8712	+	0.37323	0.00366328	0.412749	0.00553525	0.760105	0.00358855	0.883488	0.00465079	0.457648	0.00533403	0.455352	0.0452434	24.0292
s000033061	87.0162	+	0.242002	0.00580155	0.28286	0.00725965	0.902694	0.00431823	0.929947	0.00568256	0.192213	0.00821459	0.381192	0.0103266	22.4747
s000033067	99.3446	+	0.225445	0.0135879	0.64072	0.0166884	0.863716	0.00535658	0.873104	0.0149865	0.699345	0.0141027	0.602889	0.0125579	14.1403
s000033068	77.4536	+	0.394586	0.00607031	0.577385	0.0188932	0.78449	0.012636	0.827614	0.0188852	0.322278	0.013272	0.557196	0.0183676	29.6086
s000033072	98.0922	+	0.317112	0.00316951	0.613371	0.0107752	0.719908	0.00111861	0.77845	0.00220708	0.511235	0.00631453	0.503177	0.0132894	16.7712
s000033073	99.1641	+	0.166739	0.00208535	0.656285	0.0020673	0.827006	0.00055803	0.981251	0.00095388	0.253496	0.00424795	0.732402	0.0380378	13.1171
s000033077	61.6155		0.383695	0.0458927	0.127118	0.0346593	0.887781	0.042827	0.943035	0.0192646	0.346585	0.0346405	0.238608	0.0511908	26.3193
s000033078	91.868	+	0.572786	0.00743856	0.159357	0.00763841	0.836094	0.0087415	0.929613	0.00182863	0.593014	0.00918371	0.217594	0.0413626	19.7646
s000033079	79.4379	+	0.449581	0.00917958	0.410253	0.0139521	0.650211	0.0157079	0.837373	0.0160111	0.3849	0.0176605	0.375859	0.0168134	33.5462
s000033080	98.6934	+	0.224612	0.00441498	0.677413	0.00537104	0.970348	0.00265889	0.984847	0.00504793	0.231426	0.00460337	0.444596	0.0210813	13.0442
s000033099	89.19	+	0.400102	0.00505406	0.291945	0.00650562	0.932033	0.00360463	0.943836	0.00446276	0.24156	0.00657011	0.368742	0.0229275	26.3305
s000033100	74.3806		0.441142	0.0051924	0.418889	0.0201299	0.804823	0.00506693	0.890963	0.0190342	0.444153	0.0120253	0.560765	0.064805	23.6835
s000033101	97.9189	+	0.041759	0.00197854	0.108128	0.00204577	0.972061	0.00108578	0.972208	0.00180989	0.062647	0.00193067	0.093968	0.00338717	16.9405
s000033102	92.5348	+	0.293555	0.00480153	0.576198	0.00432014	0.77921	0.00260784	0.855267	0.0122348	0.389488	0.00966319	0.669382	0.0160981	24.036
s000033107	94.5028	+	0.311058	0.00412491	0.713868	0.00653287	0.644214	0.00418775	0.680388	0.00682314	0.410304	0.00584783	0.567519	0.0261818	17.2067
s000033115	66.9653		0.308254	0.00208452	0.535677	0.00867674	0.651627	0.00343356	0.905719	0.00984772	0.269167	0.00362807	0.584931	0.0173066	27.4656
s000033132	94.8691	+	0.090629	0.0365334	0.171431	0.115021	0.953089	0.111652	0.775311	0.144146	0.531113	0.113525	0.503366	0.111655	11.75
s000033134	70.0255		0.4558	0.00701647	0.480315	0.0339691	0.552954	0.00555379	0.823053	0.0369372	0.328634	0.00898766	0.618261	0.0139729	30.8431
s000033139	73.6526		0.169609	0.00243718	0.610302	0.00684172	0.522502	0.00241288	0.842385	0.00729956	0.322563	0.00430081	0.546421	0.00822112	30.4577
s000033144	80.3175	+	0.301183	0.00184484	0.538399	0.00421492	0.848057	0.0014054	0.890087	0.00385245	0.443811	0.0400568	0.651047	0.0308347	20.2732
s000033145	65.1062		0.353751	0.00724876	0.48072	0.0109047	0.76127	0.00661024	0.908042	0.00954638	0.437313	0.00768525	0.355102	0.0293013	30.2668
s000033158	91.3173	+	0.40106	0.00606286	0.23394	0.00736	0.868009	0.00444596	0.916725	0.00507768	0.248786	0.00605971	0.303014	0.0243309	26.0191
s000033169	84.9417	+	0.448286	0.00896764	0.51322	0.0113688	0.801246	0.00565638	0.853103	0.00847474	0.389353	0.00901881	0.559057	0.0396067	26.8707
s000033170	92.6483	+	0.217858	0.0110841	0.221372	0.0149939	0.900161	0.0104656	0.946653	0.01544	0.273661	0.00579554	0.273984	0.016701	25.5352
s000033188	89.4025	+	0.387228	0.0169365	0.658448	0.0185672	0.862218	0.00334591	0.779179	0.0108346	0.266772	0.0131082	0.587038	0.0416405	22.0851
s000033194	96.3234	+	0.307439	0.00472423	0.566116	0.0260118	0.753533	0.00269499	0.822565	0.0260508	0.371382	0.0039518	0.566011	0.0111455	20.8909
s000033233	92.4914	+	0.358804	0.00412784	0.289156	0.00566114	0.837775	0.00337911	0.868622	0.00399043	0.398423	0.00444853	0.310854	0.0179264	23.435
s000033248	95.34	+	0.240405	0.011606	0.522742	0.00866538	0.68322	0.00455933	0.876411	0.00767498	0.413377	0.00621951	0.551169	0.0176353	20.4178
s000033259	95.0536	+	0.233487	0.00266454	0.339485	0.0123788	0.812726	0.00375423	0.856247	0.0121404	0.260169	0.00662481	0.328372	0.00938695	18.605
s000033260	94.7175	+	0.145451	0.00491945	0.806959	0.0134861	0.755661	0.00267384	0.935762	0.0131008	0.271063	0.00208368	0.800275	0.00594195	19.9923
s000033273	92.8174	+	0.253597	0.0138122	0.509081	0.0164271	0.754755	0.0132352	0.944949	0.0023731	0.43317	0.00996387	0.55216	0.0430687	21.922
s000033275	80.9328	+	0.300509	0.0150508	0.61458	0.0142506	0.7525	0.0131159	0.886304	0.00556022	0.323955	0.0152643	0.524844	0.0299138	26.2155
s000033297	89.3595	+	0.291884	0.00424466	0.141944	0.0106508	0.897233	0.00425061	0.907769	0.00991534	0.303543	0.00554806	0.20736	0.0267494	25.5954
s000033338	88.8292	+	0.343482	0.00479389	0.551861	0.00821761	0.830874	0.00217266	0.887261	0.00631378	0.399617	0.00753565	0.616249	0.0298891	21.1964
s000033339	86.3091	+	0.457547	0.00331246	0.304089	0.00354856	0.803149	0.00317484	0.818149	0.00205353	0.358972	0.00321436	0.44738	0.0716448	21.1784
s000033341	97.251	+	0.304409	0.00408844	0.22844	0.00823345	0.859459	0.00344934	0.983713	0.00098782	0.813477	0.0095892	0.311492	0.0373118	15.9201
s000033355	80.762	+	0.411141	0.00678547	0.399421	0.0184426	0.876333	0.0130307	0.838033	0.00861315	0.256142	0.0128481	0.363448	0.0201794	29.2834
s000033382	91.2234	+	0.273461	0.00322519	0.300785	0.0124805	0.888397	0.00267342	0.901329	0.0120386	0.210466	0.00334325	0.31959	0.0250677	22.7804
s000033383	94.7888	+	0.257499	0.0094044	0.190755	0.00946749	0.927174	0.00484489	0.934012	0.00559912	0.216363	0.00881594	0.217407	0.0212739	21.5971
s000033385	86.7516	+	0.326803	0.00664321	0.545971	0.00745464	0.832672	0.0098573	0.891405	0.00346982	0.490956	0.0103099	0.560912	0.0542568	17.0254
s000033413	89.83	+	0.358852	0.0125373	0.5859	0.010683	0.769306	0.00699521	0.633734	0.00824598	0.286532	0.0137627	0.351759	0.0369326	21.6276
s000033473	79.0829	+	0.546133	0.0111533	0.308574	0.0207192	0.767196	0.0117707	0.861948	0.0188024	0.527245	0.0113382	0.385331	0.0391034	34.3678
s000033478	99.7414	+	0.482306	0.00591497	0.202882	0.032011	0.816438	0.00211564	0.994967	0.00191462	0.906272	0.0174472	0.372066	0.0711476	11.6424
s000033479	90.6625	+	0.245965	0.00608655	0.50324	0.00676508	0.704525	0.00278619	0.909378	0.00197143	0.482937	0.0101019	0.544391	0.00999749	24.6072
s000033482	99.5239	+	0.125976	0.00176233	0.754	0.00162879	0.944789	0.0001879	0.965723	0.00346232	0.269655	0.00091028	0.74776	0.0226623	11.2683
s000033494	97.7558	+	0.18733	0.00140829	0.115087	0.00481244	0.90225	0.00117088	0.934652	0.00036091	0.25578	0.00206722	0.131839	0.0244357	16.3888
s000033513	67.0438		0.358683	0.0017531	0.553237	0.0219795	0.670873	0.00634331	0.760187	0.0232507	0.269718	0.00631455	0.581858	0.0109278	28.5597
s000033535	87.96	+	0.219662	0.00455016	0.543154	0.00446337	0.772748	0.0042403	0.786253	0.00243071	0.50845	0.0103995	0.379826	0.0205165	14.1151
s000033547	88.4529	+	0.303359	0.00445469	0.248873	0.00555956	0.714231	0.0032387	0.906456	0.00246194	0.492541	0.0127236	0.238426	0.0331692	26.8064
s000033552	83.3148	+	0.201694	0.0007683	0.123608	0.00904989	0.889745	0.00068844	0.880333	0.00268188	0.266039	0.0016492	0.157341	0.0145164	23.157
s000033562	93.3145	+	0.291027	0.00349347	0.6919	0.009618	0.880827	0.00249626	0.888037	0.0105143	0.237738	0.00532017	0.36575	0.0279497	16.9893
s000033577	75.9689	+	0.426221	0.0113773	0.375391	0.0325315	0.610719	0.0118747	0.880734	0.0305884	0.429817	0.0170757	0.486432	0.0142014	24.6314
s000033590	79.127	+	0.172819	0.00303934	0.672708	0.00454615	0.90097	0.00238341	0.625607	0.0048963	0.263812	0.00354913	0.32457	0.0215765	20.6057
s000033591	91.77	+	0.386434	0.00365646	0.545085	0.00441327	0.934014	0.00583794	0.946239	0.00534639	0.392944	0.0074989	0.628012	0.0545473	17.9915
s000033676	98.8293	+	0.283397	0.0158666	0.492656	0.0146099	0.795512	0.0121832	0.913073	0.00902272	0.501814	0.0126119	0.580466	0.0151969	18.7138
s000033678	95.3727	+	0.571998	0.0136685	0.335262	0.010888	0.797832	0.00699861	0.826596	0.00532582	0.651087	0.0153435	0.372741	0.0186223	18.0875
s000033709	94.5884	+	0.560486	0.00319781	0.356616	0.00533746	0.850013	0.00484988	0.911766	0.00488332	0.357789	0.00622264	0.435647	0.036062	25.0923
s000033716	95.7565	+	0.367673	0.00390391	0.580788	0.00515442	0.941936	0.00255429	0.953541	0.00828352	0.327341	0.00573312	0.649651	0.0762222	16.1124
s000033721	97.8468	+	0.518812	0.0102116	0.299801	0.0131045	0.912583	0.0102084	0.860723	0.00957198	0.543558	0.0116325	0.38614	0.0260071	20.8709
s000033728	87.3897	+	0.203435	0.00280497	0.201208	0.00476349	0.944719	0.00181916	0.916433	0.00391591	0.173391	0.00468479	0.140583	0.024627	23.3213
s000033753	98.2676	+	0.484564	0.00503435	0.369033	0.00542762	0.89057	0.00126061	0.92761	0.0109972	0.396564	0.00530992	0.505521	0.112353	19.5116
s000033762	85.9009	+	0.548187	0.0143368	0.147215	0.0161053	0.706873	0.00531729	0.954119	0.00512221	0.663688	0.00796712	0.379932	0.0799337	14.6476
s000033764	95.5233	+	0.494117	0.031316	0.366308	0.0336306	0.779462	0.00722061	0.980908	0.00094147	0.494178	0.0111701	0.608325	0.0903112	7.90649
s000033783	94.644	+	0.406796	0.00799814	0.544492	0.00830229	0.776586	0.00241858	0.900694	0.00854502	0.287761	0.00793129	0.627819	0.0434654	17.3229
s000033798	79.3979	+	0.454669	0.00717486	0.50034	0.0079701	0.687892	0.00557124	0.821976	0.00436372	0.421213	0.00764046	0.594333	0.0238898	28.0016
s000033799	99.9776	+	0.259793	0.00246263	0.761887	0.00301156	0.950717	0.00114584	0.930745	0.0123255	0.222344	0.00492198	0.700137	0.0498933	12.9771
s000033800	96.9119	+	0.183219	0.00512052	0.635983	0.00590366	0.879527	0.00140411	0.947159	0.0070546	0.404082	0.00714421	0.654461	0.029066	21.1692
s000033801	97.9663	+	0.403028	0.00476072	0.54277	0.00564081	0.871338	0.00162787	0.870371	0.00415153	0.371688	0.00586566	0.64701	0.0244091	20.9658
s000033804	92.7493	+	0.346827	0.0119087	0.540461	0.0064294	0.813118	0.00502257	0.894624	0.00771514	0.335542	0.0123302	0.583777	0.0216405	19.9108
s000034117	99.7954	+	0.405331	0.00462571	0.529704	0.00468581	0.901976	0.00365399	0.918358	0.00309725	0.273518	0.00439099	0.564186	0.0471774	17.9136
s000034119	98.7851	+	0.275621	0.00228655	0.68649	0.0111424	0.886053	0.00286167	0.928953	0.0091203	0.366704	0.0106133	0.652784	0.0509267	19.1971
s000034124	87.3894	+	0.327631	0.00856357	0.493821	0.00948913	0.78415	0.006412	0.948189	0.00712677	0.514306	0.0113653	0.550121	0.0350377	17.4604
s000034125	95.6343	+	0.430672	0.00540199	0.384809	0.00746327	0.813911	0.00339243	0.920504	0.00527666	0.506343	0.00672469	0.522941	0.0416412	25.1548
s000034126	97.1023	+	0.514898	0.0034609	0.444214	0.0294566	0.801168	0.00378703	0.823567	0.0286221	0.34275	0.00618417	0.448279	0.0455473	25.8483
s000034127	94.6631	+	0.465017	0.003779	0.29926	0.00408518	0.834647	0.002078	0.942149	0.00210603	0.640476	0.00582699	0.303296	0.0925552	18.4498
s000034129	96.6197	+	0.521909	0.0045336	0.327641	0.0155455	0.936676	0.0119008	0.92887	0.00984721	0.495895	0.00984712	0.510265	0.106965	17.6186
s000034132	98.6642	+	0.067374	0.00077379	0.919358	0.00538351	0.337454	0.00292159	0.956827	0.00643737	0.063313	0.00297635	0.925194	0.00448331	21.0673
s000034155	97.6772	+	0.652073	0.0108004	0.25517	0.012033	0.923428	0.00580176	0.962754	0.00561771	0.499769	0.011261	0.369577	0.0695113	18.517
s000034168	94.0391	+	0.250459	0.00245277	0.818252	0.0083548	0.507299	0.00444022	0.822958	0.00810331	0.123767	0.00617417	0.796595	0.0071948	17.7942
s000034178	91.0039	+	0.318093	0.00630032	0.623975	0.0067211	0.770051	0.00223752	0.946337	0.00515358	0.322051	0.00859739	0.746037	0.0232953	19.9209
s000034230	93.2524	+	0.493532	0.00528581	0.406536	0.007179	0.840779	0.00414368	0.948151	0.00483238	0.481179	0.00531985	0.581153	0.0598609	22.3927
s000034578	75.4913	+	0.388253	0.00381425	0.59034	0.0517577	0.717994	0.00319002	0.780877	0.0521641	0.349289	0.00474246	0.590774	0.0377887	26.9479
s000034597	53.5174		0.362793	0.00674516	0.532577	0.01091	0.862848	0.00152936	0.960429	0.0185908	0.345886	0.00656149	0.651501	0.0275008	17.4673
s000035263	98.866	+	0.245667	0.00195903	0.749497	0.003188	0.873268	0.00222436	0.871055	0.00843255	0.198497	0.00144693	0.784206	0.0378548	18.0949
s000035272	96.3887	+	0.436373	0.00605469	0.517881	0.0118513	0.74596	0.00571744	0.861556	0.0148152	0.314982	0.00762197	0.598596	0.0220797	21.6169
s000035286	97.6882	+	0.415245	0.00742462	0.447508	0.0213004	0.905645	0.00314371	0.98091	0.00666978	0.533189	0.00779934	0.497936	0.0210777	14.7881
s000035348	97.3437	+	0.319056	0.0159059	0.745979	0.0146903	0.709862	0.00468912	0.942448	0.00290343	0.361068	0.00774763	0.709033	0.0226688	15.856
s000035361	97.9985	+	0.342309	0.00364965	0.571249	0.00449647	0.706664	0.00182865	0.879186	0.00515046	0.247576	0.00308016	0.739393	0.0314377	14.2144
s000035374	84.5217	+	0.166037	0.0114383	0.7049	0.0148031	0.84681	0.0112657	0.910553	0.00354306	0.304745	0.00454	0.707844	0.0148533	26.3555
s000035433	75.5904	+	0.23813	0.00395424	0.70403	0.00864731	0.713633	0.0305778	0.801605	0.0313424	0.25279	0.0053842	0.621576	0.0350874	24.4507
s000035437	84.5029	+	0.472987	0.0125953	0.421244	0.0128541	0.832745	0.00629118	0.901493	0.0079905	0.312893	0.00994651	0.548301	0.0519359	22.1311
s000035441	84.9563	+	0.460056	0.0143282	0.240276	0.0178016	0.876683	0.0116527	0.92417	0.010213	0.426602	0.0139168	0.342868	0.0258284	28.9812
s000035455	96.7566	+	0.353641	0.00432552	0.557428	0.00576327	0.832636	0.00340988	0.906137	0.00410206	0.316822	0.0046534	0.584942	0.0376768	19.0065
s000035464	74.8002		0.344335	0.00204096	0.662397	0.0132819	0.666546	0.00126917	0.663784	0.0137757	0.39896	0.00648804	0.453689	0.0213723	22.4309
s000035485	95.594	+	0.346601	0.0050878	0.442105	0.010672	0.896198	0.00393583	0.863219	0.00363502	0.567604	0.00616664	0.550507	0.0590236	20.9106
s000035491	78.1119	+	0.352476	0.00494845	0.547326	0.00985475	0.842678	0.00269676	0.682441	0.00869681	0.342329	0.00450868	0.387359	0.0281442	26.483
s000035492	74.3105		0.393293	0.00510887	0.325149	0.042052	0.851732	0.0158214	0.77876	0.0391487	0.339541	0.0123965	0.323309	0.0300166	28.0826
s000035766	94.5128	+	0.345906	0.00314717	0.594015	0.0051613	0.786805	0.00289086	0.95644	0.00555522	0.242913	0.00409589	0.672323	0.0190591	20.8993
s000036043	95.5658	+	0.31036	0.0159599	0.555898	0.0139398	0.933519	0.00793548	0.991408	0.0169896	0.500582	0.016755	0.737955	0.0326245	11.3895
s000036068	94.5793	+	0.409116	0.00261987	0.692078	0.00429762	0.750167	0.00229451	0.71567	0.00482835	0.400165	0.00358245	0.436641	0.023737	17.533
s000036070	99.2965	+	0.302698	0.00391058	0.52904	0.00444457	0.825189	0.00238045	0.968278	0.00204952	0.39696	0.00376197	0.622245	0.0359912	13.8132
s000036071	96.6435	+	0.329416	0.0052224	0.540336	0.00610173	0.697789	0.00399772	0.681072	0.00092612	0.543776	0.00575572	0.136508	0.0332751	13.5807
s000036072	94.4393	+	0.224615	0.00189809	0.657684	0.00306299	0.673654	0.00113049	0.880012	0.00372532	0.207066	0.00251214	0.674381	0.009642	19.32
s000036075	95.7792	+	0.322907	0.00288806	0.661564	0.00811899	0.816949	0.00242055	0.824844	0.00781641	0.28152	0.00319336	0.651175	0.0346512	19.9537
s000036077	96.7644	+	0.17227	0.00097553	0.166937	0.0021912	0.932159	0.0007103	0.848396	0.00468382	0.232638	0.00200803	0.06495	0.00531634	14.6157
s000036078	98.2645	+	0.182952	0.00829997	0.764092	0.0109265	0.881078	0.00286749	0.842322	0.0134124	0.237654	0.0100359	0.614117	0.00663511	17.8052
s000036080	94.4815	+	0.361882	0.00791482	0.681757	0.00605377	0.75252	0.00651826	0.840582	0.00715344	0.275124	0.00865838	0.691505	0.0354912	20.893
s000036082	97.8668	+	0.382152	0.00458183	0.500745	0.00569864	0.908991	0.002578	0.83286	0.00144576	0.53514	0.00374116	0.413897	0.0436894	14.5165
s000036083	71.6305		0.217901	0.00274854	0.128737	0.00405103	0.930083	0.00404901	0.971165	0.00347944	0.268743	0.00308968	0.195821	0.0192804	21.7453
s000036084	99.7979	+	0.311034	0.0125129	0.639051	0.0125965	0.812217	0.00465313	0.800617	0.00361808	0.543176	0.014715	0.531592	0.025938	14.3295
s000036085	97.6354	+	0.109421	0.00507501	0.479767	0.0038973	0.940319	0.0027387	0.672828	0.00137209	0.502051	0.00569038	0.764262	0.0125658	16.8563
s000036087	99.6997	+	0.259167	0.00230803	0.684172	0.0098853	0.885145	0.00076265	0.922991	0.00624997	0.513332	0.00453045	0.591935	0.0224574	15.6336
s000036093	89.8239	+	0.321748	0.00304864	0.617107	0.00703524	0.738557	0.00179249	0.883574	0.00953117	0.390047	0.00527495	0.621992	0.0309823	17.6356
s000036094	93.1594	+	0.107164	0.00151688	0.252941	0.00151301	0.905765	0.00066396	0.899892	0.00161761	0.157782	0.00263611	0.198248	0.00720117	16.661
s000036097	99.2188	+	0.243203	0.00355412	0.862529	0.00452587	0.817549	0.00110691	0.822691	0.00753372	0.133019	0.00439503	0.85461	0.0135529	14.8934
s000036098	93.009	+	0.287467	0.00122227	0.419556	0.0181858	0.775338	0.020283	0.840921	0.0181161	0.552264	0.0211762	0.335751	0.0197204	19.868
s000036099	94.0111	+	0.44302	0.0104642	0.25969	0.0111754	0.695316	0.00577178	0.96409	0.00383967	0.742275	0.0128743	0.304336	0.0409649	19.2252
s000036101	91.0146	+	0.3257	0.00680776	0.528805	0.0156503	0.718855	0.0151943	0.80377	0.0144681	0.454542	0.016003	0.506704	0.0454425	17.86
s000036102	84.496	+	0.279354	0.0038836	0.574524	0.00807304	0.486307	0.00746284	0.88367	0.00734176	0.366644	0.00795254	0.597187	0.0185759	21.8479
s000036104	85.0924	+	0.450007	0.00531307	0.429504	0.00861169	0.81905	0.00537169	0.813501	0.0139841	0.464078	0.00612029	0.506179	0.0281273	22.062
s000036105	91.0417	+	0.147528	0.00192984	0.097921	0.00293166	0.964199	0.00125452	0.974381	0.00202876	0.189414	0.00434713	0.130652	0.0169393	18.5558
s000036106	99.8428	+	0.104102	0.00294336	0.290447	0.00150901	0.647992	0.00117958	0.988862	0.00031738	0.556423	0.00523821	0.071269	0.0304226	10.8837
s000036107	99.2428	+	0.322531	0.0028423	0.729052	0.00430964	0.776404	0.0544451	0.796268	0.0545433	0.186177	0.0034689	0.471745	0.0569246	22.0509
s000036109	99.877	+	0.444994	0.00288841	0.618075	0.00351731	0.856563	0.00201777	0.558509	0.00039358	0.822519	0.00619894	0.245157	0.0182508	11.9881
s000036110	98.1557	+	0.28728	0.0054792	0.66692	0.008466	0.782679	0.00336468	0.850924	0.00880003	0.304581	0.00572795	0.672856	0.0271842	18.4651
s000036111	91.4658	+	0.459367	0.00583294	0.540116	0.00812061	0.783479	0.00540996	0.72827	0.00609083	0.407567	0.00779203	0.443623	0.0247486	22.5599
s000036112	98.1299	+	0.156506	0.00262371	0.222577	0.00229838	0.885689	0.00176133	0.833911	0.0009184	0.283874	0.00234599	0.088034	0.00368685	13.9794
s000036113	99.3836	+	0.376641	0.00754272	0.51114	0.0079001	0.834096	0.0031949	0.73243	0.00312096	0.430294	0.00673034	0.391666	0.0488011	15.4887
s000036121	98.5465	+	0.361608	0.00392692	0.112649	0.00414631	0.949762	0.00285382	0.992494	0.00232151	0.330018	0.00475852	0.153138	0.0355383	14.1876
s000036142	98.8829	+	0.443339	0.00881853	0.484777	0.0122611	0.940569	0.00565001	0.976364	0.00683925	0.498584	0.00844933	0.594631	0.040624	15.2359
s000036143	82.1807	+	0.462955	0.00929198	0.406715	0.0107556	0.875291	0.00770538	0.943451	0.00694282	0.387442	0.0103196	0.556506	0.0385638	23.2478
s000036145	94.9356	+	0.433633	0.00837083	0.480015	0.00980965	0.902015	0.00560942	0.823558	0.0103446	0.350858	0.00675488	0.482019	0.0344297	19.2164
s000036147	90.4895	+	0.270716	0.0107774	0.282875	0.0115819	0.865816	0.0142787	0.904876	0.00985403	0.283428	0.00763274	0.332222	0.0155102	27.6944
s000036160	98.1027	+	0.271665	0.0114456	0.590453	0.0141722	0.755621	0.0102074	0.925597	0.0125883	0.417311	0.00680998	0.688204	0.0091215	17.6875
s000036164	65.8333		0.387579	0.00595019	0.457835	0.00758834	0.815681	0.00238229	0.892231	0.00508195	0.440436	0.00615507	0.544765	0.0218965	21.5855
s000036166	97.677	+	0.341857	0.00279315	0.560937	0.00457057	0.813433	0.00196826	0.821611	0.00878263	0.271613	0.00612704	0.61866	0.0182267	17.9754
s000036191	97.5857	+	0.313403	0.00271942	0.667492	0.00467614	0.935014	0.00226733	0.795742	0.00549947	0.2484	0.00273584	0.526361	0.00833168	16.3498
s000036383	86.5795	+	0.289507	0.0068291	0.478894	0.00825805	0.825054	0.00319797	0.899334	0.00407649	0.309653	0.00381373	0.439051	0.0123502	18.0872
s000036391	96.6409	+	0.323654	0.00266061	0.654513	0.0162076	0.637214	0.0301865	0.783635	0.0343646	0.290104	0.00406135	0.584973	0.0373272	23.7156
s000036392	88.5704	+	0.142568	0.00617891	0.268516	0.00294298	0.846905	0.00159117	0.865331	0.00412233	0.249371	0.00672711	0.161067	0.0118897	19.3637
s000036394	99.6622	+	0.306356	0.0103691	0.475306	0.0111521	0.92005	0.00265971	0.905902	0.0030942	0.42872	0.0100408	0.528501	0.0342661	17.4581
s000036395	98.3769	+	0.251643	0.00733782	0.739437	0.0068575	0.797738	0.00840687	0.790322	0.00547684	0.32673	0.00596984	0.591371	0.0320392	12.9911
s000036398	96.0092	+	0.236877	0.00286574	0.683808	0.00650473	0.772621	0.00188941	0.905115	0.00618614	0.297788	0.00378452	0.630923	0.0270942	20.5537
s000036399	99.7767	+	0.305486	0.00393046	0.3013	0.00389821	0.821348	0.00115538	0.807371	0.00065308	0.75316	0.00413982	0.202582	0.0273724	10.3301
s000036400	99.2843	+	0.121832	0.00195491	0.667735	0.0043927	0.461249	0.0024416	0.963977	0.00507173	0.505667	0.00610695	0.436872	0.00821835	16.5554
s000036402	91.517	+	0.336939	0.00420726	0.5975	0.00678535	0.59085	0.00420026	0.864696	0.00585828	0.370419	0.00783618	0.647668	0.0259675	19.5122
s000036406	99.9459	+	0.052843	0.00142233	0.199867	0.00142314	0.954251	0.00022955	0.939545	0.00157217	0.091545	0.00165115	0.107647	0.00792371	11.502
s000036412	79.0012	+	0.223662	0.00160294	0.26923	0.00789665	0.845639	0.00623883	0.870679	0.00765609	0.243875	0.0071672	0.275315	0.00807401	20.1944
s000036416	100	+	0.133947	0.00811106	0.687261	0.0107356	0.897197	0.00815234	0.917478	0.00360882	0.344394	0.00894731	0.729325	0.0210191	11.254
s000036417	96.5293	+	0.198518	0.00329388	0.407537	0.00485481	0.931526	0.00172709	0.91979	0.00207808	0.400774	0.00801813	0.454909	0.0184108	14.4971
s000036418	98.5225	+	0.27576	0.00260324	0.632071	0.00815353	0.871991	0.00449766	0.926143	0.00209521	0.331984	0.00564012	0.619203	0.0335416	16.9076
s000036420	98.8543	+	0.190541	0.00167939	0.327899	0.0017579	0.838315	0.00135479	0.841112	0.0005484	0.356337	0.00174425	0.124321	0.0141955	13.9024
s000036423	99.751	+	0.19929	0.00818485	0.724593	0.00859401	0.854804	0.00537357	0.927486	0.00103305	0.286737	0.00795287	0.620355	0.00984498	14.8645
s000036425	99.2415	+	0.356326	0.00158029	0.671376	0.00308502	0.849959	0.00091497	0.66512	0.00161496	0.537842	0.0018177	0.172303	0.00584643	11.8803
s000036427	86.9256	+	0.311304	0.00364034	0.468539	0.0222604	0.515383	0.00821245	0.817732	0.0220359	0.509558	0.00853063	0.474351	0.013091	25.4096
s000036428	88.0536	+	0.378295	0.00344585	0.429554	0.00738949	0.78483	0.0027305	0.843761	0.0106697	0.561178	0.00397546	0.203034	0.0403352	17.6151
s000036429	82.8998	+	0.363174	0.00619867	0.42886	0.0137207	0.718298	0.00439528	0.870338	0.0165478	0.503032	0.00806239	0.500194	0.0335449	22.0427
s000036430	95.2463	+	0.301124	0.00131938	0.381708	0.00208281	0.818688	0.00091745	0.727496	0.00120596	0.381267	0.00644203	0.222318	0.0139965	20.1049
s000036469	64.3998		0.403081	0.00682938	0.576701	0.0244876	0.733541	0.00582786	0.748797	0.0241983	0.316315	0.00785099	0.550166	0.0101546	37.5951
s000036470	90.1184	+	0.472696	0.00664647	0.321667	0.00773642	0.881758	0.00417831	0.93433	0.00319962	0.387312	0.00886561	0.436033	0.0481854	24.7922
s000036670	89.4006	+	0.506211	0.00626311	0.343646	0.0177023	0.843313	0.0145925	0.895611	0.0173286	0.336405	0.0134275	0.420188	0.0400793	28.8163
s000036675	95.8215	+	0.218447	0.00298565	0.189575	0.00412335	0.865509	0.00558597	0.934672	0.00302251	0.255349	0.00343381	0.217367	0.0150663	19.6834
s000036676	91.1968	+	0.535305	0.00667817	0.381773	0.00851699	0.8586	0.00528544	0.920611	0.00505321	0.511591	0.0062986	0.487646	0.0562253	26.5621
s000036677	86.8678	+	0.355099	0.0191661	0.572155	0.0239911	0.799818	0.0161294	0.897116	0.0126715	0.418966	0.0233794	0.631855	0.0364497	27.1955
s000036721	77.9895	+	0.247363	0.00376832	0.336792	0.00916713	0.848719	0.00677083	0.875875	0.00565759	0.249708	0.00723438	0.382979	0.0154985	24.2673
s000036722	80.8305	+	0.465662	0.00512018	0.488003	0.00730309	0.804445	0.00380358	0.833567	0.00541627	0.375979	0.00479073	0.486482	0.0287634	25.7421
s000036848	92.4828	+	0.205532	0.00210605	0.118813	0.00645119	0.862741	0.00288068	0.929148	0.00970833	0.26758	0.00448789	0.136722	0.0250919	21.4923
s000036855	85.0116	+	0.43009	0.0119271	0.476687	0.014337	0.85173	0.0095476	0.88716	0.00914666	0.344352	0.0108761	0.549804	0.0200687	23.6742
s000036867	96.1987	+	0.25728	0.0128189	0.574888	0.0152432	0.9501	0.00714496	0.977948	0.00442632	0.417061	0.0180466	0.716286	0.027266	13.0183
s000036878	88.5396	+	0.482186	0.012557	0.374399	0.0174771	0.875192	0.00858107	0.922666	0.0136725	0.472194	0.0113885	0.501674	0.0494259	23.0187
s000036884	99.9625	+	0.337863	0.00658062	0.658348	0.0158999	0.863472	0.0141548	0.88625	0.00288216	0.419099	0.0063398	0.67451	0.0593465	12.161
s000036890	94.0413	+	0.300512	0.0330006	0.612267	0.0125005	0.809056	0.0333885	0.872687	0.0207302	0.358813	0.0144069	0.642763	0.0244764	21.3332
s000036891	90.6101	+	0.494113	0.0075888	0.436582	0.0124079	0.869788	0.00686846	0.823202	0.0114323	0.442191	0.00755046	0.466471	0.0371742	23.298
s000036912	99.5044	+	0.17271	0.00328292	0.727142	0.00618596	0.891324	0.00174976	0.93966	0.00216605	0.350317	0.00639289	0.734685	0.0208767	15.773
s000036919	99.0125	+	0.276945	0.00576162	0.580088	0.00530979	0.776839	0.00716222	0.930174	0.00332186	0.35009	0.0082216	0.57039	0.0213628	17.6061
s000036925	98.7763	+	0.420553	0.00521471	0.529013	0.00735517	0.71657	0.00390934	0.682157	0.00318277	0.551846	0.00850242	0.401889	0.0350835	17.1891
s000036926	96.847	+	0.238201	0.00497704	0.69647	0.00645988	0.80215	0.00400907	0.828	0.00811096	0.260317	0.00437135	0.67902	0.0216758	18.2464
s000036927	93.377	+	0.46374	0.00546801	0.546504	0.00638174	0.878085	0.00345997	0.919655	0.00333396	0.395461	0.00405322	0.633806	0.065793	15.4255
s000036928	97.4857	+	0.515695	0.00111179	0.356516	0.00872909	0.85148	0.00212087	0.902082	0.00832894	0.619593	0.00929792	0.448057	0.127991	17.9626
s000036931	97.1486	+	0.167575	0.0120012	0.698884	0.0146331	0.912468	0.0136502	0.943012	0.00353898	0.289643	0.0113925	0.63451	0.0306991	17.2595
s000036933	99.7641	+	0.296755	0.00829886	0.573054	0.00411242	0.863971	0.0026143	0.895111	0.00089692	0.466545	0.00810099	0.466255	0.0619827	10.9963
s000036934	99.9905	+	0.343385	0.00620128	0.390428	0.00617881	0.913421	0.00392631	0.753516	0	0.505426	0.0047929	0.105887	0.0319311	11.5885
s000036939	97.4682	+	0.337284	0.00343366	0.347844	0.00532935	0.805415	0.00188571	0.8425	0.00348928	0.329152	0.004202	0.328172	0.0302331	18.6618
s000036941	87.8398	+	0.323872	0.00631133	0.35981	0.0198403	0.789012	0.00587576	0.804287	0.0186934	0.628952	0.00845072	0.284415	0.0205484	21.7387
s000036943	96.943	+	0.496835	0.0111591	0.454822	0.0114427	0.908198	0.00689113	0.920444	0.00369637	0.55769	0.0158397	0.523616	0.114991	13.3884
s000036953	99.2661	+	0.32454	0.00268448	0.688961	0.00457091	0.851942	0.0014821	0.83603	0.00236385	0.224558	0.00443712	0.686239	0.0455166	16.7441
s000036963	92.0158	+	0.451723	0.00463015	0.478382	0.0114964	0.820622	0.0116379	0.911564	0.0111504	0.342272	0.0383663	0.570996	0.0990584	22.0481
s000036965	99.8245	+	0.407191	0.00502609	0.479519	0.00700584	0.927554	0.00342734	0.982327	0.00743334	0.482704	0.00462763	0.571797	0.0382921	14.9966
s000036967	91.3268	+	0.277139	0.00516322	0.462675	0.00654191	0.847031	0.00313359	0.86521	0.00531991	0.395964	0.00623967	0.495473	0.0499407	24.6757
s000036971	98.6976	+	0.443046	0.0091046	0.401831	0.00998895	0.81766	0.00297017	0.951197	0.00700394	0.488645	0.00912337	0.445448	0.0597605	17.4312
s000036973	98.2874	+	0.518878	0.0020249	0.365926	0.00574152	0.943951	0.00403226	0.991827	0.00061274	0.489011	0.00362155	0.499705	0.0812523	13.9058
s000036980	84.229	+	0.472532	0.00541691	0.499602	0.013442	0.776304	0.00683849	0.891872	0.0141702	0.328046	0.00605087	0.604635	0.0311464	31.6474
s000037486	99.086	+	0.553594	0.0103877	0.43862	0.0114337	0.957037	0.00558853	0.954769	0.00806199	0.349624	0.00699255	0.530749	0.0306589	15.4117
s000037489	92.6322	+	0.365225	0.0236617	0.503877	0.0305247	0.801448	0.0235646	0.864348	0.0102959	0.299871	0.00768624	0.520541	0.0485712	17.1962
s000037490	83.8791	+	0.359272	0.00539182	0.289387	0.0083071	0.902357	0.00407767	0.972124	0.00408771	0.574494	0.00509728	0.48875	0.0395905	19.7531
s000037491	93.9688	+	0.502042	0.00699348	0.431996	0.010324	0.909227	0.00798789	0.902069	0.00319102	0.382277	0.00903898	0.413658	0.0369652	17.9221
s000037502	97.623	+	0.180498	0.00314552	0.154525	0.00405464	0.92917	0.00486976	0.962945	0.00517419	0.214742	0.00334755	0.168711	0.0274369	18.0672
s000037504	99.6887	+	0.066837	0.00146214	0.462333	0.197762	0.980769	0.00123889	0.987704	0.00268011	0.193384	0.197749	0.887002	0.00704841	11.3581
s000037516	42.1491		0.523847	0.00700202	0.282657	0.0154352	0.84055	0.0131886	0.910618	0.0112281	0.624001	0.0192535	0.52166	0.0352536	20.7414
s000037532	83.5348	+	0.577444	0.0135365	0.186776	0.00854327	0.816033	0.00758431	0.973722	0.00371976	0.508638	0.0145181	0.409447	0.02184	17.8638
s000037538	93.6528	+	0.232403	0.00629489	0.640788	0.012697	0.932964	0.0106484	0.954492	0.01103	0.403646	0.0136312	0.65607	0.0337079	19.7639
s000037549	86.2582	+	0.458872	0.00597869	0.47143	0.018731	0.80334	0.0117651	0.80551	0.0171435	0.428332	0.0120271	0.537428	0.0187076	25.8491
s000037551	82.2933	+	0.550201	0.0254855	0.359268	0.0202334	0.78186	0.0297693	0.886406	0.0123667	0.37268	0.0378591	0.482653	0.0265653	23.2074
s000037557	97.6682	+	0.150958	0.00215299	0.78781	0.00812411	0.519261	0.00746809	0.877684	0.00826548	0.187887	0.00773089	0.728728	0.0127452	19.4012
s000037558	96.6492	+	0.144437	0.00528502	0.784022	0.00637207	0.816445	0.0052053	0.847988	0.0128171	0.27758	0.00648229	0.740988	0.0198337	16.2483
s000037560	89.8111	+	0.560424	0.00634923	0.33985	0.0103015	0.843793	0.0095882	0.912948	0.00810376	0.461051	0.0109018	0.4913	0.0662704	21.2968
s000037565	98.5417	+	0.511709	0.00288659	0.279248	0.00416168	0.820242	0.00223948	0.91132	0.00247586	0.67772	0.00844656	0.301188	0.106554	19.2426
s000037571	96.357	+	0.313927	0.00638129	0.668659	0.0174812	0.639509	0.0148488	0.771283	0.0141632	0.212225	0.0134277	0.679574	0.0254419	19.8421
s000037573	97.6275	+	0.257182	0.0011425	0.843469	0.00125531	0.688672	0.00278235	0.740742	0.0133908	0.115791	0.00220538	0.788782	0.0137751	16.9719
s000037575	91.1226	+	0.471736	0.00963781	0.306799	0.0116708	0.850248	0.00786329	0.926897	0.00645453	0.577774	0.00706539	0.433058	0.046062	23.8055
s000037582	93.4134	+	0.5006	0.0186209	0.341095	0.0189512	0.845253	0.0168807	0.923498	0.00155173	0.675257	0.0190861	0.473871	0.0204313	19.9426
s000037588	90.4764	+	0.19559	0.0119232	0.73425	0.0157365	0.67713	0.00432652	0.845723	0.00311565	0.411152	0.00796345	0.768267	0.0123042	18.7387
s000037595	95.0754	+	0.423141	0.00419377	0.341007	0.00717262	0.864234	0.00344066	0.912559	0.00207518	0.606047	0.00852214	0.464134	0.0648251	22.5219
s000037596	98.3985	+	0.61039	0.00328013	0.271574	0.00565576	0.858184	0.00143357	0.95124	0.00410135	0.383938	0.00655354	0.462983	0.176544	15.127
s000037599	99.1792	+	0.244794	0.015068	0.74656	0.0166345	0.881029	0.00314065	0.939953	0.00863341	0.301674	0.0148242	0.705594	0.0289628	12.6828
s000037925	86.921	+	0.303686	0.00728574	0.604786	0.00671678	0.715143	0.00573343	0.877974	0.0017901	0.361728	0.00687968	0.660021	0.0197486	18.4879
s000037927	88.7547	+	0.390608	0.00371803	0.529952	0.00506653	0.796936	0.00349637	0.868698	0.00366267	0.323338	0.00428336	0.56254	0.0346064	25.6965
s000037929	77.3567	+	0.462905	0.00652044	0.392606	0.0426857	0.790409	0.00591681	0.893764	0.0424588	0.493363	0.00585009	0.607573	0.0218306	26.8448
s000037941	80.1264	+	0.22473	0.00621739	0.695382	0.0213087	0.76672	0.00403526	0.918599	0.021244	0.24947	0.00776142	0.739185	0.00902597	26.4769
s000037949	91.9579	+	0.241181	0.00218686	0.496575	0.00250322	0.839885	0.001147	0.953252	0.00198677	0.447085	0.00226205	0.586367	0.024992	19.0788
s000037950	78.749	+	0.486588	0.00769273	0.378314	0.0140234	0.728057	0.00541941	0.821117	0.013011	0.387708	0.00876144	0.531923	0.0296733	32.5578
s000037952	88.8201	+	0.386039	0.00359687	0.530504	0.0153795	0.774202	0.00406586	0.83604	0.0151152	0.304637	0.00480323	0.584929	0.0175783	26.368
s000037963	79.8121	+	0.395649	0.00593684	0.537544	0.025012	0.897904	0.00602604	0.875142	0.025323	0.302413	0.00664832	0.620814	0.0151673	22.2399
s000037964	95.8683	+	0.336743	0.00369282	0.647344	0.0101536	0.718753	0.00442573	0.840627	0.00938324	0.345001	0.0107867	0.695512	0.0267556	23.1098
s000037968	90.042	+	0.299486	0.00447553	0.734487	0.0103655	0.860009	0.00270172	0.71892	0.00997795	0.202849	0.00602553	0.42802	0.0211631	20.0338
s000037981	87.0015	+	0.32619	0.00499445	0.457578	0.0121886	0.823338	0.0128988	0.891541	0.0107093	0.418736	0.0105795	0.532621	0.0103328	26.1351
s000037984	93.7957	+	0.372995	0.00551	0.543595	0.00674573	0.901915	0.00162659	0.919341	0.00410817	0.366075	0.00632773	0.597392	0.0528227	19.2052
s000037986	79.4347	+	0.499276	0.0122522	0.381897	0.0166911	0.774452	0.00935848	0.909263	0.0143061	0.472783	0.0153535	0.447112	0.0238561	23.2866
s000037989	90.1227	+	0.34913	0.00431167	0.411837	0.00528473	0.835952	0.0155464	0.899294	0.00433689	0.431966	0.0170007	0.406978	0.0523678	23.545
s000038006	83.6415	+	0.454318	0.00391784	0.446119	0.0199148	0.836065	0.00378266	0.881503	0.0195723	0.362408	0.00558047	0.530686	0.0489594	27.9965
s000038007	94.374	+	0.229203	0.00380361	0.127509	0.0056232	0.892042	0.00358764	0.941582	0.00540005	0.24178	0.00322694	0.170477	0.0204254	21.2127
s000038010	75.1849	+	0.33864	0.0166756	0.58175	0.0216917	0.736401	0.0170243	0.886044	0.0091136	0.358586	0.0171362	0.673144	0.0350748	22.9413
s000038011	89.2521	+	0.285051	0.00238806	0.634626	0.0152818	0.695406	0.00246576	0.775486	0.00410033	0.306422	0.00270348	0.594876	0.0157273	17.9706
s000038019	96.2478	+	0.160958	0.00190532	0.632838	0.0109226	0.688057	0.0213173	0.386852	0.00307832	0.659834	0.00417704	0.146256	0.0307303	13.4327
s000038032	70.8801		0.319586	0.00254731	0.460648	0.0285698	0.584738	0.00896039	0.790578	0.0289849	0.268741	0.0110941	0.389135	0.00827831	27.5816
s000038034	96.4242	+	0.285961	0.00488633	0.595114	0.00408048	0.951493	0.00216824	0.966397	0.00145942	0.350549	0.00469521	0.649931	0.0395351	16.9698
s000038042	91.6071	+	0.345236	0.00357881	0.557585	0.00452306	0.802282	0.00288751	0.925225	0.00354966	0.349104	0.00410549	0.66164	0.0368504	20.0095
s000038047	89.2833	+	0.34203	0.00363478	0.467504	0.00500668	0.750085	0.003899	0.89105	0.00298526	0.505016	0.00497983	0.509789	0.0251294	19.9006
s000038054	93.5974	+	0.353905	0.00579015	0.515946	0.00711046	0.829768	0.00348493	0.906608	0.00521585	0.452618	0.00631384	0.561161	0.0225789	24.7787
s000038059	81.6087	+	0.460001	0.00919126	0.504665	0.0141229	0.770473	0.00853831	0.820031	0.00908883	0.34064	0.00705957	0.586123	0.0225666	26.2473
s000038060	77.0122	+	0.351127	0.00628112	0.608875	0.0306641	0.629156	0.00736108	0.784022	0.0303642	0.337669	0.00875124	0.625688	0.0246047	26.4316
s000038068	95.0028	+	0.328931	0.00356756	0.63074	0.0048259	0.837252	0.00202868	0.901011	0.00384784	0.25283	0.00351232	0.649684	0.0329526	16.1044
s000038075	64.1795		0.392425	0.00550926	0.483874	0.0118945	0.761653	0.0107324	0.86523	0.00616507	0.342156	0.00960081	0.542163	0.0131887	32.6277
s000038076	85.3438	+	0.268258	0.00702636	0.153531	0.00488913	0.834744	0.00437335	0.93587	0.00432949	0.316716	0.00723182	0.254879	0.02305	23.2741
s000038077	83.0278	+	0.387865	0.00693669	0.314068	0.0210296	0.827055	0.00826285	0.890374	0.0212005	0.407755	0.0109317	0.296787	0.0275415	22.4771
s000038081	98.4569	+	0.200636	0.00480471	0.189022	0.00724842	0.919663	0.00555811	0.911937	0.00222399	0.220981	0.00695363	0.167688	0.0268665	19.8023
s000038085	80.7749	+	0.095707	0.00115863	0.727535	0.00266272	0.780586	0.00067385	0.196671	0.00325965	0.057147	0.00179145	0.345037	0.0023646	17.5007
s000038099	92.9664	+	0.498667	0.00782959	0.420615	0.0125536	0.784292	0.00719026	0.849411	0.0105177	0.396624	0.00774032	0.447894	0.0271949	29.4628
s000038114	93.5049	+	0.148968	0.00199457	0.643328	0.00310132	0.692385	0.00074927	0.678087	0.0284434	0.439014	0.00676867	0.37544	0.0148911	19.7618
s000038128	84.4061	+	0.576312	0.0134068	0.279282	0.00711744	0.800986	0.00548654	0.919019	0.0135578	0.457087	0.0082964	0.394464	0.0363656	20.6236
s000038131	71.3772		0.428953	0.00202275	0.585349	0.0426334	0.685283	0.00403588	0.728311	0.0428523	0.318454	0.00727093	0.536173	0.0185462	27.6973
s000038132	90.6184	+	0.323944	0.00170449	0.600649	0.00364116	0.665167	0.00101442	0.810715	0.00347607	0.353865	0.00392712	0.58948	0.0415597	24.8614
s000038133	70.1955		0.419896	0.00487848	0.458478	0.0988181	0.828623	0.00394877	0.792194	0.0988276	0.496982	0.00705313	0.544259	0.0109026	24.9021
s000038134	81.7979	+	0.205893	0.00401087	0.77917	0.0176175	0.368726	0.00829646	0.879272	0.017437	0.184623	0.00904709	0.784147	0.00531227	28.6307
s000038135	69.4382		0.300661	0.00743762	0.499869	0.0159447	0.485326	0.00467062	0.912853	0.0151995	0.418288	0.00651093	0.584513	0.0199167	27.0773
s000038146	88.9498	+	0.375561	0.0116804	0.517581	0.0117229	0.84343	0.01391	0.834457	0.00492778	0.398499	0.0171329	0.545773	0.0206748	22.4743
s000038152	97.9765	+	0.300667	0.0157302	0.612741	0.0161736	0.855298	0.0147571	0.886266	0.00446165	0.358743	0.0162552	0.66536	0.0373046	18.0161
s000038153	82.5573	+	0.330157	0.00602924	0.531738	0.00793853	0.818094	0.00422534	0.694232	0.00630563	0.456812	0.00544211	0.335599	0.0218662	22.1382
s000038159	47.4713		0.334664	0.0258329	0.385221	0.0276448	0.88738	0.0174306	0.551128	0.0352227	0.463301	0.0189538	0.227564	0.0280474	21.403
s000038166	95.4258	+	0.163097	0.00366774	0.724076	0.00548011	0.598926	0.00178495	0.818421	0.00545457	0.27492	0.00544547	0.620639	0.00914416	23.9667
s000038167	75.6519	+	0.32098	0.00976839	0.61975	0.0186681	0.673443	0.00434127	0.746815	0.0165597	0.394187	0.00983953	0.594639	0.0124844	28.4189
s000038175	86.1357	+	0.194691	0.00085082	0.095943	0.0321264	0.942557	0.00333397	0.932393	0.0321005	0.170912	0.00342337	0.172625	0.00613183	22.9065
s000038176	86.5847	+	0.222485	0.00361925	0.164262	0.00805365	0.928548	0.00280404	0.942526	0.00747082	0.163054	0.00537178	0.239373	0.00858686	20.5284
s000038179	89.7671	+	0.392495	0.00437609	0.504499	0.0134351	0.799973	0.00482653	0.902934	0.0122685	0.284725	0.00565724	0.568608	0.0315732	21.1062
s000038183	86.257	+	0.374133	0.00362542	0.465409	0.0154746	0.717147	0.0029927	0.794664	0.0152481	0.359184	0.0041809	0.518006	0.0174256	28.8263
s000038184	80.7453	+	0.300149	0.00475406	0.574378	0.0059035	0.733968	0.00532332	0.860003	0.00496825	0.310409	0.00948873	0.637679	0.0222657	30.1792
s000038185	95.1244	+	0.254035	0.0035772	0.638475	0.00835676	0.832144	0.00255904	0.787857	0.00807505	0.31436	0.00524126	0.557003	0.0145387	25.2985
s000038186	90.008	+	0.378224	0.00305215	0.562941	0.0126074	0.766034	0.0114424	0.885011	0.0119966	0.308302	0.0117293	0.672043	0.0376173	19.8634
s000038189	73.2849		0.392106	0.0113194	0.504193	0.0149194	0.784683	0.0111934	0.869099	0.0152855	0.42422	0.00379205	0.502179	0.0219856	29.0306
s000038190	84.1721	+	0.425759	0.00740862	0.634755	0.0620781	0.626081	0.00749186	0.729031	0.0624762	0.369067	0.00237901	0.627988	0.0125346	30.2675
s000038215	95.8877	+	0.573463	0.00793116	0.244677	0.00860982	0.890621	0.00548334	0.969598	0.0046778	0.397162	0.00908732	0.410287	0.0598274	14.3718
s000038220	65.0346		0.398756	0.0308401	0.462904	0.0223171	0.76802	0.0281998	0.81837	0.0168514	0.366645	0.0187155	0.541994	0.0390153	36.7477
s000038225	86.2317	+	0.259755	0.00486864	0.130748	0.0119636	0.861108	0.0106319	0.869422	0.00657278	0.280189	0.0109465	0.146014	0.0153819	28.7445
s000038239	88.9363	+	0.320914	0.00337851	0.654976	0.021464	0.583068	0.00680256	0.857136	0.0207789	0.250379	0.00590094	0.70075	0.0217247	27.0373
s000038240	86.8679	+	0.384127	0.00710113	0.605169	0.00799749	0.766077	0.00485086	0.807107	0.00754942	0.352695	0.00713747	0.61428	0.0252594	22.3699
s000038246	82.9969	+	0.357606	0.00255821	0.534768	0.0147184	0.75657	0.00902527	0.864529	0.0165733	0.331473	0.00949693	0.491405	0.0205878	25.4695
s000038257	93.9098	+	0.14896	0.00099824	0.101281	0.00407099	0.894396	0.00176471	0.925105	0.00493858	0.23951	0.00469112	0.092431	0.0156271	19.7116
s000038264	81.999	+	0.430284	0.00666495	0.473245	0.00653374	0.760163	0.00245874	0.819536	0.00826892	0.43776	0.00823	0.484814	0.0413399	25.548
s000038268	71.9584		0.21428	0.00319165	0.375242	0.00393964	0.856047	0.032182	0.895306	0.0323589	0.201865	0.00608055	0.382384	0.039495	19.2667
s000038272	95.5587	+	0.069178	0.00091583	0.912221	0.003017	0.264346	0.00236858	0.939613	0.00402524	0.083276	0.00289409	0.885558	0.00260336	21.7986
s000038283	98.3938	+	0.207115	0.00376617	0.174674	0.00335869	0.889391	0.0022299	0.941822	0.00152364	0.218516	0.00403383	0.18698	0.0217014	20.7627
s000038289	97.1008	+	0.295691	0.00979499	0.428047	0.00556709	0.925318	0.00337251	0.879875	0.00381813	0.43715	0.0101239	0.509756	0.0325273	21.4004
s000038301	97.5936	+	0.175927	0.00198326	0.555139	0.00840314	0.855977	0.00039316	0.865759	0.00711143	0.124095	0.00210721	0.845776	0.00840547	18.1895
s000038302	87.0923	+	0.371501	0.00598819	0.534338	0.00631093	0.762776	0.00938315	0.888808	0.00495927	0.28581	0.0048851	0.554744	0.0256692	28.5659
s000038305	89.497	+	0.218374	0.00364422	0.784524	0.0380842	0.871698	0.00229531	0.505587	0.0384496	0.199714	0.0062749	0.46404	0.00959166	25.1579
s000038311	87.2492	+	0.329045	0.00448841	0.432961	0.0138868	0.709738	0.00924001	0.87928	0.0111985	0.454209	0.00814704	0.478973	0.011843	28.3958
s000038317	92.9179	+	0.381231	0.00350921	0.512371	0.00796737	0.796243	0.00149089	0.844329	0.0115833	0.312062	0.00413005	0.533188	0.0208707	25.5709
s000038321	93.8357	+	0.37448	0.00684324	0.530505	0.010934	0.808209	0.00428681	0.82785	0.0123745	0.347716	0.00870268	0.627748	0.0290633	30.0174
s000038326	97.3879	+	0.165504	0.00138242	0.645995	0.179624	0.860654	0.00080891	0.880712	0.00254349	0.112842	0.0016012	0.836573	0.0153378	18.8432
s000038328	79.3484	+	0.37922	0.00311294	0.62247	0.00393582	0.782606	0.00206273	0.80282	0.0102562	0.281558	0.00277702	0.660886	0.0237348	27.8495
s000038336	70.3291		0.247953	0.0049949	0.486088	0.00586851	0.760879	0.00479678	0.89172	0.00423207	0.230696	0.00632039	0.54779	0.0189418	24.4557
s000038338	91.1486	+	0.418814	0.00448358	0.474177	0.0247763	0.793773	0.00999746	0.904672	0.0246936	0.395897	0.0109946	0.559635	0.0523677	27.2017
s000038342	80.7027	+	0.368538	0.00540614	0.559146	0.0240706	0.710602	0.00296866	0.798588	0.0237082	0.313946	0.00701716	0.635333	0.0150277	31.7207
s000038351	87.2017	+	0.543276	0.00754928	0.330924	0.0107189	0.807576	0.00552906	0.927305	0.00767557	0.497686	0.00684412	0.521731	0.0539902	24.3311
s000038352	82.2912	+	0.411888	0.0050782	0.297309	0.0149877	0.736442	0.00335136	0.925947	0.0144884	0.484587	0.00506432	0.453521	0.0197248	28.9001
s000038401	99.5937	+	0.355065	0.00272233	0.479812	0.00441603	0.908503	0.00231823	0.898939	0.00851767	0.353444	0.00444084	0.517665	0.0570846	14.8917
s000038410	94.1384	+	0.272563	0.00150543	0.682262	0.0157537	0.530693	0.0165738	0.810221	0.0191199	0.284233	0.0044425	0.718413	0.0233094	21.4257
s000038417	78.9807	+	0.252741	0.0415146	0.555903	0.0118342	0.637279	0.0425262	0.896456	0.0133893	0.37401	0.0131609	0.641591	0.0144302	27.1411
s000038433	95.4522	+	0.164706	0.00242486	0.462365	0.28667	0.983558	0.00341853	0.455436	0.286625	0.836342	0.175519	0.107502	0.00720941	20.2478
s000038454	75.491	+	0.562094	0.00951907	0.395084	0.0209258	0.853529	0.0072307	0.86113	0.0173855	0.512423	0.0108757	0.441118	0.028383	20.8384
s000038455	100	+	0.522994	0.00766991	0.461396	0.00901742	0.954318	0.00375087	0.96019	0.00532392	0.273566	0.00528667	0.617211	0.164309	12.3083
s000038456	90.5844	+	0.311093	0.00178662	0.625585	0.00294769	0.743823	0.00106738	0.823043	0.00633797	0.382063	0.00163347	0.607555	0.0553795	14.7268
s000038480	60.5362		0.529408	0.0103205	0.336444	0.0095465	0.860501	0.00976379	0.82242	0.00366899	0.532867	0.0122848	0.338364	0.038452	21.76
s000038489	99.9912	+	0.023886	0.0376831	0.072121	6.655e-05	0.999648	6.655e-05	0.597784	8.591e-05	0.999479	6.655e-05	0.086497	6.655e-05	4.76515
s000038490	94.0542	+	0.073252	0.00621047	0.352205	0.0441654	0.981822	0.0344843	0.89392	0.0446187	0.556122	0.0401086	0.37061	0.0344908	9.64103
s000039511	91.6795	+	0.165644	0.00375285	0.772843	0.0147473	0.664871	0.010709	0.951689	0.0136965	0.212033	0.0105232	0.824323	0.0171864	15.1595
s000039513	93.6255	+	0.241413	0.00676973	0.70957	0.00730803	0.942231	0.00523297	0.983364	0.00424741	0.24756	0.00666048	0.779555	0.0326529	12.8615
s000039514	96.5538	+	0.23254	0.00489527	0.805317	0.00506219	0.931481	0.00274715	0.920166	0.00421563	0.192152	0.00671433	0.817319	0.0130596	15.5592
s000039516	94.7633	+	0.188979	0.0081527	0.685957	0.00830566	0.654833	0.00498811	0.954296	0.00437349	0.297653	0.00854726	0.743488	0.0170746	18.8389
s000039519	97.9975	+	0.22548	0.00439407	0.764523	0.017661	0.806712	0.0178063	0.862978	0.0160355	0.201079	0.0168951	0.747392	0.0257251	17.5937
s000039520	99.8546	+	0.155443	0.00248054	0.725184	0.00382497	0.883056	0.00136076	0.889788	0.00299867	0.240358	0.00463842	0.700563	0.0145056	12.9334
s000039521	85.6803	+	0.360113	0.0194751	0.553132	0.0187417	0.855819	0.0135207	0.934952	0.00860693	0.393905	0.0174074	0.615106	0.0403139	18.6307
s000039522	96.3915	+	0.233985	0.00219468	0.75782	0.00691171	0.834209	0.00664609	0.828832	0.00563292	0.197513	0.00576375	0.581095	0.0303961	21.5398
s000039527	99.8618	+	0.138887	0.00171868	0.447873	0.00213488	0.727309	0.00101439	0.94856	0.00198152	0.259632	0.00255779	0.346897	0.0202075	13.3077
s000039528	65.6196		0.296382	0.01995	0.690864	0.0190125	0.820318	0.00567165	0.839085	0.0157168	0.278892	0.0126344	0.696277	0.0310362	22.8447
s000039529	95.0777	+	0.241897	0.00390244	0.725583	0.00676459	0.847746	0.00328907	0.889332	0.00849089	0.208708	0.00355088	0.765861	0.0131268	22.5903
s000039532	91.9967	+	0.034773	0.00028632	0.024301	0.00358356	0.967565	0.00362791	0.981754	0.00161338	0.046578	0.00263885	0.036493	0.00418236	15.0805
s000039535	81.6226	+	0.401863	0.00537405	0.580402	0.0282437	0.811301	0.00503957	0.817784	0.0281499	0.387098	0.00802803	0.6101	0.0196808	29.2325
s000039538	71.3635		0.363394	0.00245057	0.527088	0.0470182	0.709742	0.00929596	0.713361	0.0471098	0.33999	0.00907111	0.48102	0.0115745	25.1078
s000039540	90.1756	+	0.094327	0.00197691	0.242073	0.00283335	0.948381	0.00180097	0.959404	0.00319113	0.067443	0.00127183	0.213505	0.00840297	12.8357
s000039541	95.4233	+	0.025468	0.00075736	0.02791	0.00288922	0.985553	0.00210586	0.982546	0.00733618	0.034246	0.00157983	0.024923	0.00293192	13.7754
s000039542	89.8532	+	0.250752	0.00706163	0.647315	0.0113827	0.705397	0.00511808	0.917747	0.00970782	0.284842	0.0068228	0.753902	0.0145996	23.1542
s000039547	84.9136	+	0.237636	0.00434342	0.438755	0.00917122	0.83023	0.00279435	0.891577	0.0100476	0.210526	0.00546837	0.481682	0.011629	25.1497
s000039549	79.0607	+	0.133773	0.00368566	0.830565	0.00768845	0.940258	0.00558488	0.934546	0.0210194	0.145847	0.00353027	0.616296	0.0234045	15.0541
s000039550	85.5602	+	0.281023	0.00417427	0.741927	0.00688734	0.842281	0.00695071	0.902052	0.00614338	0.192677	0.00489011	0.597537	0.00958545	33.2338
s000039551	97.4714	+	0.070129	0.00121906	0.109489	0.0027748	0.931564	0.00224547	0.971195	0.00262089	0.082228	0.00112127	0.122252	0.00513124	18.8159
s000039553	95.5846	+	0.449093	0.00392999	0.206376	0.00812782	0.828349	0.00248447	0.991003	0.00213142	0.595877	0.00636776	0.299936	0.0535459	11.555
s000039554	75.6415	+	0.242823	0.00492524	0.682257	0.0142965	0.666606	0.00561316	0.83755	0.0152054	0.230487	0.00508919	0.681311	0.0115143	31.6832
s000039556	90.587	+	0.357265	0.0137413	0.553611	0.018386	0.843934	0.0112118	0.918639	0.0126643	0.398631	0.0110624	0.603868	0.0322505	23.5429
s000039560	88.3099	+	0.142757	0.00472263	0.861336	0.0107889	0.686673	0.00831945	0.899862	0.013529	0.192857	0.00488263	0.778466	0.0426176	16.1694
s000039561	98.9871	+	0.176551	0.00461943	0.773435	0.00537913	0.917396	0.0033364	0.918861	0.00831292	0.205011	0.00433826	0.797946	0.0648372	16.8489
s000039573	62.0986		0.426997	0.04291	0.401779	0.04335	0.835078	0.0374364	0.892132	0.0132297	0.557475	0.0393089	0.509098	0.0433096	22.4262
s000039575	99.3029	+	0.138326	0.00337247	0.262756	0.00567765	0.925317	0.00254711	0.912934	0.00862016	0.113679	0.00382804	0.252722	0.01281	13.7491
s000039577	77.3563	+	0.356434	0.00517058	0.612454	0.0143473	0.860753	0.0027103	0.86053	0.0138715	0.290656	0.00554323	0.674005	0.0281119	21.6591
s000039578	90.2256	+	0.417804	0.00778079	0.476872	0.0108294	0.834696	0.00596532	0.921084	0.0068979	0.400139	0.0121587	0.645958	0.0572859	20.4123
s000039581	97.9871	+	0.127857	0.00278331	0.854484	0.00497991	0.916395	0.00271037	0.952728	0.00317389	0.153425	0.00333933	0.838911	0.0292147	13.7161
s000039585	87.4185	+	0.286866	0.00900027	0.630857	0.014736	0.880823	0.00765641	0.940986	0.0131538	0.34005	0.00849491	0.753639	0.02402	18.929
s000039586	70.8717		0.155179	0.00240354	0.8434	0.00454867	0.845395	0.00199601	0.801978	0.00478668	0.112407	0.00303631	0.716877	0.00859852	25.3777
s000039588	95.8415	+	0.415086	0.0201377	0.458702	0.0210437	0.744902	0.00708693	0.898096	0.0135285	0.455675	0.0152273	0.536986	0.024974	21.818
s000039593	77.2937	+	0.294197	0.0135625	0.50273	0.0192741	0.855195	0.0115868	0.899617	0.0109984	0.433447	0.0160226	0.544723	0.0237652	28.8865
s000039594	87.1504	+	0.211585	0.00152499	0.440638	0.0498852	0.875976	0.00085937	0.84183	0.0498652	0.227259	0.00166066	0.46536	0.00349781	24.2365
s000039595	89.3988	+	0.311601	0.00712892	0.696317	0.00976868	0.807165	0.00344767	0.873029	0.0094988	0.259746	0.00679676	0.746808	0.0350292	21.6939
s000039597	87.993	+	0.229724	0.00329713	0.624181	0.00574224	0.789523	0.00167473	0.910738	0.00556308	0.330328	0.00412882	0.633754	0.0250242	24.0231
s000039598	91.652	+	0.216044	0.0118943	0.266076	0.0128804	0.906759	0.00888351	0.903235	0.00455339	0.229691	0.0120555	0.245518	0.0185908	27.8038
s000039600	85.023	+	0.318897	0.00243167	0.609675	0.00409503	0.75657	0.00141006	0.751267	0.00456812	0.311935	0.00306246	0.604811	0.034573	24.7361
s000039605	90.9953	+	0.261296	0.00476436	0.708161	0.00606887	0.822206	0.00547723	0.891084	0.0045593	0.268138	0.00621727	0.746832	0.0290066	21.2665
s000039606	80.9079	+	0.201111	0.00134153	0.827768	0.023075	0.533613	0.00201856	0.811285	0.0230321	0.209188	0.00333589	0.724092	0.00343676	29.1297
s000039608	71.8791		0.3302	0.00744703	0.341304	0.0105066	0.671633	0.00937306	0.894109	0.00860041	0.474332	0.00950445	0.328346	0.0120738	33.0654
s000039615	97.9873	+	0.554856	0.0130588	0.312836	0.0162163	0.860242	0.00679967	0.939866	0.00736056	0.585224	0.0119227	0.545124	0.034241	15.71
s000039616	98.5082	+	0.306673	0.0128517	0.57117	0.020976	0.921982	0.00344606	0.935287	0.00337842	0.520974	0.0135956	0.584396	0.0296082	18.1792
s000039617	96.2801	+	0.189466	0.00327958	0.702827	0.00561309	0.9059	0.00226084	0.924389	0.00977532	0.269537	0.00362949	0.678724	0.0165155	23.4783
s000039618	99.2692	+	0.106336	0.0029324	0.834834	0.00921682	0.816015	0.00549797	0.928854	0.033072	0.279934	0.00631394	0.79179	0.0755805	14.0192
s000039619	87.9863	+	0.248416	0.00344389	0.69896	0.00456179	0.86532	0.00753757	0.921998	0.00369483	0.299688	0.00413543	0.335847	0.0193903	19.8598
s000039620	78.8994	+	0.252305	0.00509708	0.731505	0.00834447	0.890933	0.00395135	0.936914	0.00600693	0.324706	0.00738067	0.667744	0.0234533	16.5561
s000039622	88.9819	+	0.332166	0.00772959	0.571771	0.00981412	0.785045	0.00805756	0.866274	0.00683772	0.267837	0.00874955	0.662875	0.0223284	27.7845
s000039623	98.468	+	0.318435	0.00299407	0.666391	0.00610968	0.75126	0.00950866	0.812177	0.00518098	0.323332	0.0102517	0.411213	0.0418235	21.7225
s000039624	97.9024	+	0.241422	0.00397238	0.743417	0.00498069	0.805701	0.00195892	0.878727	0.00514995	0.187037	0.00475333	0.768835	0.0127978	19.6121
s000039627	83.9495	+	0.328467	0.0219853	0.690913	0.0229126	0.624414	0.00623655	0.896575	0.00669618	0.30614	0.00804301	0.763828	0.00848871	29.5087
s000039629	90.9054	+	0.377683	0.00459912	0.588346	0.0422272	0.759363	0.0114307	0.676931	0.0420873	0.378571	0.0141666	0.489563	0.0205546	28.1197
s000039632	99.3481	+	0.05196	0.00077171	0.117836	0.00084217	0.953849	0.00078452	0.968726	0.00058387	0.074925	0.00124872	0.071502	0.00600658	17.2523
s000039636	82.1516	+	0.415075	0.0173583	0.418951	0.035435	0.688814	0.0194421	0.873916	0.0319817	0.421522	0.0153437	0.578525	0.0285826	31.8727
s000039638	90.0006	+	0.273891	0.00334219	0.103961	0.0159873	0.939934	0.00338454	0.950348	0.0160129	0.295516	0.00598637	0.139987	0.0280666	24.71
s000039639	95.638	+	0.321689	0.00758763	0.58065	0.00886145	0.811212	0.0033723	0.906214	0.00703219	0.340593	0.0085215	0.679823	0.0243069	22.7677
s000039641	99.6383	+	0.150058	0.00287966	0.838327	0.00417056	0.914461	0.0015776	0.731401	0.0516346	0.152599	0.00265409	0.674722	0.0521821	12.3783
s000039642	98.6937	+	0.214542	0.00274252	0.647714	0.00472884	0.909451	0.00273678	0.841102	0.0103252	0.263266	0.00367786	0.496058	0.0221423	19.9958
s000039643	88.7147	+	0.405833	0.00633818	0.50715	0.0114992	0.899996	0.00456386	0.927284	0.00935267	0.408298	0.00487489	0.512208	0.0417111	23.4596
s000039644	94.0577	+	0.307662	0.00813218	0.630409	0.0156819	0.89943	0.00941584	0.904527	0.0146658	0.311484	0.0138368	0.637919	0.0180084	25.8671
s000039645	99.4186	+	0.180013	0.00507699	0.754588	0.00597319	0.881562	0.00275352	0.948663	0.0339252	0.255279	0.00558497	0.768307	0.0419491	16.7881
s000039646	94.4089	+	0.102409	0.00246102	0.096244	0.00339076	0.955602	0.0020455	0.96798	0.0019297	0.163256	0.00236562	0.093789	0.012231	22.4706
s000039648	99.4462	+	0.127089	0.00121178	0.639973	0.0016968	0.931046	0.00080623	0.935888	0.00916357	0.094986	0.00121929	0.564158	0.0171935	16.9002
s000039651	95.7975	+	0.125912	0.00366269	0.219899	0.00438441	0.932881	0.00146887	0.946456	0.00348134	0.138584	0.00372939	0.241707	0.00795741	21.9281
s000039653	98.4653	+	0.089284	0.00146235	0.117134	0.00432142	0.961361	0.00082286	0.971722	0.0042088	0.093973	0.00206361	0.142515	0.00440712	19.0229
s000039656	97.8702	+	0.374432	0.00675676	0.611087	0.0127164	0.797832	0.00455058	0.894167	0.00924248	0.351965	0.00608551	0.702668	0.0412238	24.2294
s000039658	96.8689	+	0.236425	0.00293092	0.745921	0.00493191	0.83648	0.00331839	0.875166	0.0035285	0.223874	0.00290444	0.609145	0.0141491	17.9689
s000039660	96.7163	+	0.375977	0.001748	0.104852	0.00542167	0.921824	0.00527649	0.954599	0.00463675	0.37913	0.00678787	0.170376	0.069473	19.459
s000039663	99.1321	+	0.187456	0.00709954	0.760405	0.00546353	0.908376	0.00323002	0.848453	0.00441247	0.208373	0.00755251	0.72642	0.0209923	19.4784
s000039665	82.6591	+	0.266043	0.00289444	0.673975	0.00328738	0.388106	0.00582618	0.899105	0.00307077	0.21311	0.0063764	0.684086	0.00890235	32.5911
s000039666	95.8608	+	0.333293	0.00502365	0.563944	0.00965593	0.87143	0.00555228	0.922306	0.00771501	0.356649	0.0062761	0.59498	0.0386154	23.2393
s000039671	96.2034	+	0.253359	0.00354193	0.631067	0.00415852	0.804	0.00103877	0.792768	0.00174494	0.210948	0.00381925	0.649147	0.0149267	18.8046
s000039677	87.976	+	0.181925	0.00731571	0.766877	0.00805692	0.981459	0.00271087	0.964406	0.0126717	0.276834	0.0070655	0.689798	0.0251194	13.2198
s000039689	99.6423	+	0.284181	0.00494873	0.591501	0.00590341	0.925213	0.00352053	0.935642	0.0080817	0.370774	0.00387839	0.660623	0.0539063	16.2186
s000039691	92.6136	+	0.254472	0.00395528	0.737529	0.00653424	0.775984	0.00275738	0.904112	0.0115746	0.23008	0.00430783	0.765476	0.0167428	19.7546
s000039692	99.7708	+	0.19448	0.00360942	0.704077	0.00520734	0.760719	0.0024511	0.945606	0.0130117	0.329344	0.00380318	0.702569	0.0317199	12.792
s000039694	77.9745	+	0.368431	0.00760156	0.521487	0.0103637	0.829058	0.00617931	0.894663	0.00803275	0.355829	0.00840931	0.587959	0.0191586	28.3238
s000039696	91.868	+	0.196952	0.00593968	0.279839	0.00929403	0.883131	0.00512772	0.928518	0.00751491	0.216593	0.00602911	0.311673	0.0195984	25.4398
s000039700	91.2113	+	0.122194	0.00270349	0.255937	0.00245086	0.920609	0.00155934	0.933621	0.00196606	0.11517	0.0032752	0.264544	0.00874938	20.8997
s000039703	94.6128	+	0.329703	0.010032	0.558759	0.015729	0.80317	0.00867727	0.934782	0.00784816	0.462197	0.0117924	0.490845	0.0336022	20.8454
s000039708	98.7104	+	0.248584	0.00757332	0.676277	0.00785961	0.872464	0.00517704	0.940774	0.0048008	0.365174	0.00805244	0.647341	0.0412674	19.0304
s000039711	99.6851	+	0.125122	0.00522083	0.857143	0.0074386	0.95828	0.00279215	0.925493	0.00352366	0.132271	0.00562325	0.833758	0.0265241	12.1252
s000039714	69.8914		0.413449	0.00338961	0.531142	0.015818	0.682868	0.00336281	0.850508	0.016933	0.290455	0.00510349	0.695472	0.010384	34.7002
s000039715	91.1279	+	0.183061	0.00454808	0.829741	0.00933784	0.864435	0.00760686	0.902626	0.00803858	0.212125	0.00758579	0.813411	0.0575407	15.7397
s000039720	86.1849	+	0.330754	0.00733264	0.355767	0.00894927	0.638206	0.00542034	0.949037	0.007841	0.540992	0.00663646	0.422779	0.0204618	20.8174
s000039722	85.8548	+	0.260702	0.00287813	0.684475	0.00337235	0.769512	0.00172533	0.862526	0.00534424	0.228204	0.00408349	0.642825	0.0312163	22.3265
s000039726	95.3027	+	0.401922	0.00483425	0.448795	0.00628338	0.909134	0.00450995	0.949482	0.0160388	0.441709	0.00859526	0.525155	0.0754203	23.6233
s000039728	95.8627	+	0.346883	0.00485465	0.518392	0.00802434	0.838748	0.00344078	0.897009	0.00725345	0.320321	0.00455137	0.525043	0.0352211	22.8882
s000039807	86.1182	+	0.086353	0.00128484	0.791666	0.00873228	0.663252	0.00172084	0.929753	0.00844377	0.283965	0.00446415	0.727247	0.047791	17.5733
s000039813	99.124	+	0.174977	0.0148363	0.528819	0.0191998	0.762617	0.0144366	0.975433	0.0116953	0.523959	0.00237034	0.678992	0.0387677	10.6699
s000039820	93.947	+	0.39734	0.00435289	0.477	0.00625565	0.879405	0.0111183	0.940465	0.00524705	0.361659	0.0169621	0.616265	0.0264119	19.862
s000039823	69.7128		0.509902	0.00639346	0.361187	0.0143482	0.836748	0.00622673	0.909652	0.0140203	0.336294	0.0106975	0.398638	0.0221803	29.0474
s000039828	80.2515	+	0.450915	0.00721303	0.431501	0.0255959	0.754365	0.00735834	0.871425	0.025183	0.431574	0.00866348	0.495106	0.0240742	31.5158
s000039833	88.2046	+	0.465008	0.00599079	0.226999	0.0129572	0.821396	0.0125957	0.890606	0.0131685	0.429332	0.0152678	0.373845	0.0392419	26.5572
s000039843	92.5706	+	0.305303	0.0242325	0.553003	0.00399813	0.803501	0.0236253	0.829548	0.00365933	0.233468	0.00650561	0.54143	0.0157793	23.0069
s000039870	98.4059	+	0.357706	0.00223923	0.100809	0.0199347	0.995497	0.00247403	0.699909	0.00682274	0.417292	0.0033736	0.195829	0.00929184	13.5705
s000039878	99.1257	+	0.279242	0.00418701	0.49934	0.00795432	0.856352	0.00556643	0.895761	0.00602119	0.367457	0.00594933	0.653631	0.0509085	14.5419
s000039882	94.7926	+	0.171484	0.00208499	0.805381	0.031619	0.570144	0.0474438	0.874115	0.0570943	0.157611	0.00219888	0.792473	0.0524607	15.5551
s000039892	96.0712	+	0.312285	0.00258782	0.571772	0.00710728	0.842385	0.0025456	0.872786	0.00608542	0.349507	0.00504554	0.491097	0.0315896	21.3389
s000039909	91.2674	+	0.540934	0.0056996	0.400846	0.00910156	0.8203	0.00188899	0.866654	0.00834193	0.527971	0.00694278	0.550929	0.0819812	18.305
s000039934	82.4139	+	0.433315	0.00650941	0.422743	0.00804291	0.792253	0.0017411	0.878126	0.0157012	0.450552	0.00764914	0.486614	0.0298798	27.5832
s000039950	99.0302	+	0.210904	0.02048	0.506338	0.0183453	0.748246	0.0164469	0.782478	0.00112549	0.685884	0.024167	0.386465	0.0332471	14.1008
s000039952	95.2906	+	0.404572	0.00191859	0.302864	0.00230129	0.971959	0.00236621	0.531787	0.00439453	0.580139	0.00222314	0.226977	0.00568263	13.4563
s000039953	97.3021	+	0.398946	0.00359906	0.582207	0.0048262	0.782022	0.00161982	0.912298	0.0023388	0.362473	0.00334325	0.67995	0.057941	16.676
s000039962	90.8528	+	0.267781	0.00225593	0.688382	0.0188671	0.774879	0.00204852	0.866196	0.0220926	0.183381	0.00374201	0.762026	0.0226286	18.8874
s000039970	93.978	+	0.334381	0.0123655	0.334568	0.0134947	0.70276	0.0106983	0.922906	0.00440589	0.556431	0.0102072	0.409107	0.03762	20.1893
s000039982	89.5535	+	0.243579	0.00649854	0.589807	0.00684859	0.851804	0.0313315	0.861223	0.0057275	0.270087	0.00566557	0.563542	0.0457461	17.9152
s000039990	96.862	+	0.345235	0.00780212	0.474653	0.0103094	0.89273	0.00374762	0.888203	0.0030085	0.639764	0.00505452	0.425006	0.0641704	17.1994
s000039992	94.5397	+	0.115451	0.00391828	0.846205	0.00369538	0.94884	0.00122561	0.992343	0.00368571	0.14614	0.00408687	0.852586	0.0165518	12.7441
s000040057	95.7807	+	0.259522	0.00470296	0.595591	0.0122127	0.883288	0.00318638	0.93255	0.0184019	0.345468	0.00708562	0.678787	0.0321059	19.2863
s000040073	89.2718	+	0.527739	0.00787633	0.351215	0.0101082	0.926184	0.004918	0.95618	0.00712373	0.341607	0.00701731	0.470174	0.0331745	23.6051
s000040079	97.999	+	0.146936	0.00296081	0.412522	0.0117593	0.364486	0.00266563	0.890073	0.00987606	0.687	0.00678947	0.360237	0.0138288	16.338
s000040080	93.9461	+	0.312663	0.00173201	0.411196	0.004578	0.762832	0.00467317	0.968375	0.00412199	0.681477	0.00749931	0.467565	0.0177653	18.2216
s000040091	98.8602	+	0.400196	0.00587411	0.532154	0.00666486	0.930197	0.00409662	0.968271	0.00125779	0.379098	0.00383008	0.546468	0.0382604	15.9072
s000040107	98.438	+	0.1461	0.00222104	0.302584	0.00360724	0.84872	0.0017708	0.855697	0.00227254	0.271394	0.00215607	0.214088	0.0110631	13.6333
s000040142	95.4071	+	0.213719	0.00237277	0.462365	0.00681074	0.828225	0.00263213	0.936301	0.00533702	0.309711	0.00397556	0.434349	0.0175017	18.9877
s000040149	96.7375	+	0.144605	0.00574974	0.806839	0.00553597	0.806251	0.00704713	0.898844	0.00444803	0.171683	0.00711352	0.732467	0.00665909	18.2313
s000040164	100	+	0.017474	0.0171226	0.080012	0.0012314	0.998064	0	0.67937	0.0012767	0.953493	8.222e-05	0.141574	8.222e-05	5.60073
s000040165	89.4808	+	0.065406	0.0096458	0.149962	0.0350403	0.990508	0.0218892	0.933627	0.0282598	0.250754	0.0298966	0.191916	0.0218901	11.4231
s000040170	80.4652	+	0.245577	0.0112478	0.563776	0.0097727	0.634872	0.00720394	0.703276	0.00678481	0.415274	0.0112995	0.386864	0.0158363	18.1852
s000040180	80.9691	+	0.48313	0.00736147	0.305102	0.00978888	0.901167	0.00583572	0.949617	0.00555949	0.655721	0.0099869	0.443147	0.0519093	23.4455
s000040182	97.4338	+	0.253233	0.012322	0.684383	0.0201798	0.827117	0.0130806	0.947013	0.00571555	0.355595	0.0141058	0.672656	0.0266252	20.0472
s000040192	87.4191	+	0.289386	0.00315418	0.580942	0.0248833	0.464964	0.00375011	0.668455	0.0246126	0.652906	0.0116648	0.316057	0.0183126	13.9758
s000040316	90.4679	+	0.510465	0.00577662	0.433289	0.0913023	0.709519	0.00332257	0.856411	0.0911609	0.581442	0.0139413	0.604447	0.026296	27.4331
s000040325	98.8797	+	0.353165	0.00250196	0.594583	0.0247938	0.687347	0.00207931	0.822114	0.0246853	0.31081	0.00335421	0.602567	0.0360027	24.5384
s000040337	80.5357	+	0.268404	0.00658274	0.723242	0.0125082	0.873798	0.00513166	0.897705	0.0149281	0.265574	0.00811872	0.634578	0.0518796	17.5736
s000040351	95.3144	+	0.376993	0.00561392	0.541696	0.0248323	0.801773	0.00642454	0.800166	0.0250321	0.258144	0.00397539	0.509277	0.00862283	26.6044
s000040354	94.0061	+	0.444654	0.00534449	0.439234	0.0171955	0.54969	0.0177983	0.839977	0.0194694	0.511249	0.0159099	0.500077	0.03616	20.9861
s000040358	95.7966	+	0.214374	0.00497339	0.68287	0.0101922	0.927651	0.00149371	0.932232	0.00548749	0.381006	0.0110578	0.598775	0.0191854	21.3451
s000040387	99.2828	+	0.448094	0.0340445	0.387126	0.0335208	0.958333	0.00342601	0.951739	0.00476709	0.439105	0.0340435	0.525223	0.0441275	16.1101
s000040406	98.8152	+	0.428362	0.0026717	0.527847	0.00267424	0.870081	0.00182637	0.905077	0.00195766	0.385524	0.00238665	0.584339	0.0621401	17.6598
s000040410	93.5047	+	0.551275	0.00385967	0.285962	0.00979013	0.907902	0.00890057	0.903935	0.00950627	0.409815	0.0103612	0.381522	0.0566256	24.5351
s000040414	88.9107	+	0.538665	0.00808363	0.426597	0.0112967	0.847872	0.00573498	0.812682	0.00974736	0.449309	0.0103902	0.530245	0.0598205	26.793
s000040469	99.1894	+	0.322106	0.0044373	0.751746	0.0062381	0.749641	0.00388684	0.77006	0.0201464	0.193862	0.00598124	0.802882	0.0240866	12.532
s000040505	73.6025		0.33757	0.00363447	0.619815	0.0281695	0.82967	0.00662948	0.833958	0.0273601	0.307042	0.00754436	0.675564	0.0259226	23.8716
s000041063	74.8296		0.253711	0.00036095	0.159458	0.051528	0.94407	0.00303693	0.300945	0.00658603	0.555644	0.0107516	0.272678	0.00298357	22.4669
s000041251	90.0851	+	0.518587	0.00631652	0.330261	0.00722964	0.778076	0.00373751	0.940995	0.00417431	0.407977	0.00583218	0.499999	0.0599542	22.2346
s000041253	94.233	+	0.461704	0.0050276	0.348134	0.00616338	0.791042	0.00295603	0.951655	0.00570148	0.61048	0.00778187	0.503546	0.0924436	18.3913
s000041258	87.8168	+	0.31428	0.00694723	0.590202	0.0106643	0.800608	0.00828885	0.849799	0.00872304	0.362024	0.00802337	0.551923	0.0391975	24.9283
s000041277	99.5727	+	0.460189	0.0176539	0.477803	0.0257455	0.952102	0.0155126	0.907965	0.0225698	0.389425	0.00893588	0.54986	0.028635	13.1822
s000041291	95.3423	+	0.174291	0.00144557	0.14907	0.0133835	0.880519	0.00327754	0.928798	0.0134694	0.259053	0.00537359	0.145216	0.0109315	21.786
s000041295	96.219	+	0.275736	0.00622548	0.649271	0.00651793	0.922885	0.00317588	0.901518	0.00732527	0.239424	0.00519597	0.767818	0.0316425	15.0343
s000041303	99.567	+	0.330731	0.00388943	0.644749	0.00403662	0.951629	0.00394755	0.960746	0.00330689	0.200796	0.00474698	0.618893	0.0179674	12.9242
s000041318	87.9999	+	0.382062	0.00541124	0.527766	0.00589348	0.781184	0.00498612	0.903848	0.00374932	0.301888	0.00531054	0.674805	0.0177359	20.6685
s000041323	87.3336	+	0.27551	0.0111725	0.331622	0.0162575	0.87817	0.00259521	0.868308	0.0110694	0.309246	0.0112005	0.36416	0.017354	24.2253
s000041529	81.4452	+	0.339468	0.00169386	0.202964	0.0194345	0.750979	0.0193129	0.930512	0.0193375	0.500098	0.0197465	0.357519	0.0264682	13.2467
s000041532	89.3133	+	0.493465	0.0019095	0.470173	0.0153392	0.701485	0.00178757	0.859431	0.0156119	0.526839	0.00346769	0.550262	0.0970338	21.8258
s000041534	93.0583	+	0.39639	0.00513686	0.491976	0.0199709	0.900826	0.00381071	0.823446	0.00612661	0.416104	0.00829993	0.584393	0.0211034	24.0393
s000041536	83.0681	+	0.253333	0.00592526	0.623976	0.00830441	0.519604	0.00525293	0.889835	0.00367787	0.312133	0.00720056	0.55712	0.0100672	30.5464
s000041539	99.2423	+	0.114732	0.00196421	0.811165	0.00221008	0.363857	0.00194198	0.928725	0.00132691	0.227247	0.00203491	0.779763	0.0219019	14.3044
s000041592	98.8268	+	0.387549	0.00586406	0.629266	0.00819609	0.861308	0.00722005	0.871829	0.00450866	0.286327	0.00620642	0.706195	0.030545	16.632
s000041608	96.6822	+	0.415973	0.0200175	0.32551	0.0128004	0.852266	0.00280806	0.929057	0.018315	0.571394	0.0109919	0.475579	0.0315141	23.318
s000041620	97.7666	+	0.312531	0.0102556	0.479021	0.0108021	0.877281	0.00216242	0.951428	0.00292242	0.399228	0.0102468	0.606799	0.0340171	22.4664
s000041633	95.1283	+	0.290311	0.00477168	0.323581	0.00524514	0.890068	0.00741285	0.889975	0.00526663	0.25465	0.0094573	0.327137	0.013651	23.8746
s000041645	69.0367		0.499531	0.0310067	0.392476	0.0282653	0.788994	0.0254568	0.92008	0.00687857	0.477343	0.0300574	0.523606	0.0334886	29.6024
s000041646	95.3957	+	0.573332	0.0156122	0.239585	0.0162111	0.921543	0.0079849	0.974565	0.00316319	0.788966	0.018945	0.503306	0.151893	18.9686
s000041659	88.8098	+	0.233799	0.0210793	0.273568	0.0374057	0.761541	0.0265733	0.927588	0.0309267	0.272122	0.0274224	0.371972	0.0335423	22.7645
s000041665	87.0183	+	0.502017	0.014156	0.477003	0.0151542	0.747755	0.0127875	0.793077	0.0102336	0.38014	0.0170092	0.558235	0.0580073	23.2508
s000041666	79.315	+	0.480185	0.00980294	0.434748	0.0244906	0.692735	0.00888082	0.852889	0.0253198	0.29506	0.0107688	0.463	0.0157457	33.3435
s000041669	98.9514	+	0.630377	0.00660856	0.251465	0.00612105	0.957925	0.00538724	0.981289	0.00590171	0.533306	0.00514611	0.521173	0.0956586	10.9013
s000041673	89.2038	+	0.449013	0.004885	0.49285	0.00718459	0.821163	0.00421788	0.901509	0.00642645	0.401286	0.00863302	0.596697	0.0418021	21.4397
s000041678	82.926	+	0.403053	0.00992527	0.155933	0.0101067	0.901844	0.0103284	0.93582	0.0101964	0.227374	0.00712325	0.269231	0.0223261	24.9395
s000041703	98.6154	+	0.349893	0.00175529	0.625727	0.00236046	0.819009	0.00181342	0.846369	0.00587705	0.356629	0.00389661	0.690393	0.049465	16.1242
s000041709	95.9747	+	0.253177	0.00721114	0.789284	0.00559233	0.521546	0.00358955	0.830231	0.00523683	0.177059	0.00799319	0.65115	0.00486428	21.2699
s000041712	80.6328	+	0.296357	0.00255599	0.196712	0.0167088	0.764249	0.00224601	0.906591	0.0166212	0.391624	0.0155052	0.212938	0.0159531	27.3749
s000041714	88.3443	+	0.31527	0.00278458	0.591878	0.00924702	0.674335	0.00810644	0.819331	0.00957655	0.330988	0.00907566	0.597916	0.013642	23.2403
s000041724	89.8018	+	0.210417	0.00199387	0.702072	0.019521	0.496669	0.00377077	0.533408	0.0277024	0.624643	0.00721391	0.347338	0.0215315	24.4362
s000041735	92.2581	+	0.184877	0.00076285	0.250927	0.012574	0.808051	0.00475148	0.848929	0.0155346	0.195886	0.00483723	0.253859	0.00916782	23.6527
s000041743	87.2299	+	0.173488	0.00392423	0.468037	0.0115066	0.675068	0.00536268	0.91357	0.0351143	0.371454	0.00514314	0.512727	0.0347003	22.3692
[truncated: 875 more rows]

## Sheet: UKT
Table S4. (B) Community Phenotype Indices (CPIs) for production of SCFAs and alpha-diversity (AD) in 16S samples from the UKT dataset.
SampleId	Abundance Coverage (%)	Selected (ab.cov>75%)	CPI (Butyrate)	Error (Butyrate)	CPI (Propionate)	Error (Propionate)	CPI (Acetate)	Error (Acetate)	CPI (Formate)	Error (Formate)	CPI (L-lactate)	Error (L-lactate)	CPI (D-lactate)	Error (D-lactate)	Faith AD
ERR1382288	94.2848	+	0.310768	0.0223631	0.39962	0.00453227	0.614282	0.0206299	0.883338	0.00316299	0.569541	0.022781	0.402239	0.0275107	13.5933
ERR1382289	93.3752	+	0.159076	0.0145492	0.799581	0.0140042	0.737629	0.0975121	0.763237	0.0978747	0.161778	0.0145527	0.679741	0.0978736	19.2571
ERR1382290	97.2399	+	0.239713	0.0131923	0.596484	0.0334917	0.594856	0.00426484	0.688902	0.0332858	0.425352	0.0140068	0.433626	0.0138309	15.9655
ERR1382291	75.7589	+	0.317751	0.0053626	0.608733	0.0321925	0.547014	0.00600106	0.756144	0.0321938	0.391617	0.00784551	0.549621	0.0074756	23.3322
ERR1382292	99.883	+	0.248549	0.00538646	0.719803	0.00763754	0.931937	0.00606129	0.937911	0.00647595	0.270463	0.00495568	0.720973	0.025903	12.0732
ERR1382293	89.8283	+	0.253558	0.00257707	0.737817	0.00349724	0.706823	0.00284525	0.760102	0.00490489	0.260295	0.00372428	0.705735	0.00618061	16.2132
ERR1382294	92.4187	+	0.407673	0.0607254	0.731835	0.0300748	0.57822	0.0197876	0.734177	0.0691559	0.236499	0.0105617	0.787305	0.0206366	16.3887
ERR1382295	99.3234	+	0.183083	0.0082852	0.62649	0.00313203	0.645974	0.00199496	0.774023	0.00420667	0.326456	0.00830258	0.473921	0.0170143	14.9727
ERR1382296	95.3553	+	0.236117	0.00708624	0.4492	0.00766206	0.579416	0.00415568	0.818361	0.00476674	0.546507	0.0226117	0.390478	0.024132	19.0323
ERR1382297	76.5162	+	0.367767	0.0135175	0.736786	0.0307296	0.729544	0.0129181	0.72669	0.0306525	0.24415	0.0135904	0.75929	0.0140829	21.904
ERR1382298	99.4399	+	0.399348	0.0118857	0.481968	0.0133054	0.936068	0.00570257	0.979781	0.00094967	0.821319	0.0286149	0.518363	0.0743766	14.3382
ERR1382299	99.457	+	0.22728	0.00611148	0.775811	0.0120746	0.730779	0.0122811	0.8296	0.0121088	0.217889	0.0139417	0.787582	0.0150592	13.6979
ERR1382300	96.425	+	0.442621	0.00610392	0.369902	0.00945943	0.72322	0.0026716	0.881425	0.00269629	0.623021	0.0124399	0.362183	0.044214	14.8099
ERR1382301	92.5931	+	0.219763	0.00550762	0.675925	0.00522659	0.731601	0.00120267	0.851782	0.00529704	0.284523	0.00523746	0.567156	0.0134074	14.9517
ERR1382302	98.715	+	0.279712	0.00195543	0.239681	0.00728769	0.58521	0.0014122	0.966161	0.00514297	0.772303	0.0109783	0.32851	0.0446426	11.4854
ERR1382303	99.0511	+	0.200105	0.00424831	0.794791	0.00589174	0.57605	0.0034281	0.870009	0.00579104	0.138305	0.0042066	0.811811	0.00912675	10.8382
ERR1382304	99.6255	+	0.115404	0.0076577	0.83954	0.00263472	0.567084	0.00259908	0.700075	0.00657403	0.260701	0.00825314	0.609027	0.0135532	11.4625
ERR1382305	79.8448	+	0.228627	0.0678107	0.826798	0.0101998	0.466831	0.00530297	0.828241	0.0685003	0.156871	0.00409035	0.795817	0.00530192	19.9965
ERR1382306	91.5719	+	0.383722	0.00555798	0.678676	0.00922091	0.520902	0.00420166	0.769945	0.00974895	0.240804	0.0061413	0.689293	0.0207515	18.3636
ERR1382307	99.1442	+	0.200891	0.00565439	0.713705	0.00780261	0.844374	0.0041947	0.924609	0.00704467	0.197491	0.00529649	0.765478	0.0149645	15.4441
ERR1382308	85.1432	+	0.283829	0.00421097	0.652772	0.0082555	0.546886	0.00250396	0.868964	0.00703416	0.330523	0.00409986	0.672385	0.0200341	20.1793
ERR1382309	95.9271	+	0.297618	0.0269006	0.424587	0.00403576	0.755963	0.0265069	0.80774	0.00282788	0.269295	0.0272256	0.413841	0.0267444	16.6952
ERR1382310	85.2905	+	0.24141	0.00499102	0.705875	0.0909376	0.696415	0.00500289	0.751717	0.0285168	0.282118	0.0883439	0.73377	0.0528445	21.2955
ERR1382311	84.6599	+	0.37112	0.0146487	0.618913	0.0212099	0.771455	0.00218342	0.815866	0.0214575	0.334913	0.00501589	0.740448	0.0106481	16.7424
ERR1382312	94.5274	+	0.218533	0.00582223	0.389551	0.0146338	0.673282	0.00535541	0.806464	0.0113792	0.588255	0.00541177	0.276466	0.015406	14.6514
ERR1382313	99.7455	+	0.170373	0.00225613	0.855488	0.0115728	0.823524	0.00819518	0.885459	3.327e-05	0.238774	0.00890755	0.814822	0.00506372	9.90032
ERR1382314	98.5681	+	0.204669	0.0042695	0.721746	0.00409186	0.809473	0.00332215	0.91877	0.0105581	0.318326	0.00463721	0.716018	0.0299718	11.5407
ERR1382315	88.4838	+	0.185508	0.00409472	0.656823	0.0127327	0.432997	0.00756494	0.870428	0.0119822	0.311119	0.00501894	0.612999	0.0130651	20.6045
ERR1382316	87.6142	+	0.209407	0.0152427	0.722678	0.00328255	0.841684	0.0152794	0.89494	0.00407466	0.294283	0.0158278	0.704352	0.0221542	14.2231
ERR1382317	61.8845		0.429675	0.00822743	0.56471	0.00886561	0.670356	0.00629757	0.726513	0.0111222	0.42525	0.0071631	0.588996	0.0112683	16.0211
ERR1382318	97.0437	+	0.349524	0.00998372	0.580114	0.0316524	0.654992	0.00747975	0.739587	0.0318859	0.336228	0.0129738	0.561469	0.0126514	16.9649
ERR1382319	90.3487	+	0.212049	0.00465951	0.524242	0.00854193	0.678023	0.00603907	0.795445	0.0086012	0.471237	0.00645539	0.414227	0.00639497	15.8219
ERR1382320	86.4126	+	0.293913	0.00466597	0.490958	0.0244744	0.75277	0.00823957	0.79846	0.0243361	0.457179	0.0116014	0.502378	0.0161562	16.3594
ERR1382321	76.1184	+	0.270206	0.0124051	0.612834	0.0151376	0.795584	0.0116705	0.721836	0.018831	0.273883	0.012515	0.517453	0.0091151	22.7971
ERR1382322	90.8601	+	0.287108	0.00380359	0.421696	0.0231917	0.676406	0.0197895	0.8779	0.0231001	0.598186	0.016918	0.374156	0.0250989	17.099
ERR1382323	99.4603	+	0.369575	0.00956884	0.397523	0.0174717	0.725342	0.00367906	0.917321	0.00449404	0.864363	0.0129087	0.457532	0.0751002	12.5693
ERR1382324	95.3322	+	0.451093	0.00578352	0.385444	0.00633811	0.846278	0.00392371	0.920009	0.00512772	0.467788	0.01056	0.452192	0.0409069	19.2688
ERR1382325	92.2643	+	0.304993	0.00465571	0.731698	0.00408164	0.65214	0.00263479	0.798665	0.00307751	0.263262	0.00743374	0.70918	0.00950432	17.2766
ERR1382326	76.8152	+	0.417628	0.00948802	0.416065	0.0199169	0.734296	0.00555561	0.861073	0.0105675	0.467018	0.0129977	0.540831	0.0210182	22.462
ERR1382327	94.9111	+	0.229768	0.0271264	0.807076	0.00893827	0.319796	0.0143764	0.803057	0.0256592	0.12416	0.0154249	0.795777	0.0146945	20.4166
ERR1382328	99.3832	+	0.130136	0.00790006	0.731418	0.00770746	0.780381	0.00801333	0.960682	0.00539755	0.322206	0.00841299	0.754127	0.0072136	12.1208
ERR1382329	97.9712	+	0.191641	0.00310915	0.763089	0.00850648	0.865275	0.0028128	0.907179	0.00859379	0.389496	0.00460056	0.768908	0.0129041	13.2321
ERR1382330	99.7219	+	0.248181	0.00796258	0.744857	0.00997828	0.717849	0.00120661	0.954056	0.0173202	0.295533	0.00609894	0.739141	0.0272496	11.5665
ERR1382331	84.4122	+	0.380504	0.00932446	0.26228	0.0310939	0.634597	0.00940259	0.903529	0.0321528	0.570071	0.0119973	0.410653	0.0172229	21.9912
ERR1382332	97.5348	+	0.295822	0.00734885	0.79486	0.0254246	0.529781	0.00595344	0.654709	0.026117	0.203581	0.00598429	0.719974	0.00860462	16.9065
ERR1382333	96.4056	+	0.435569	0.00322974	0.296383	0.00819609	0.718339	0.00156858	0.916036	0.00509512	0.688384	0.0161644	0.334641	0.0402485	18.8634
ERR1382334	93.7906	+	0.24549	0.0120762	0.62642	0.00882601	0.634813	0.0821199	0.778368	0.0821341	0.279378	0.0133427	0.564282	0.0825372	19.6862
ERR1382335	84.873	+	0.262012	0.0061276	0.45591	0.0234821	0.549767	0.0059928	0.861911	0.0225418	0.590084	0.00893711	0.443095	0.0125272	17.7382
ERR1382336	83.4068	+	0.487224	0.00988366	0.364882	0.00961464	0.815247	0.00331759	0.859306	0.00917036	0.413475	0.0107077	0.575282	0.0211589	20.4078
ERR1382337	90.6574	+	0.103021	0.00392166	0.626359	0.00588351	0.694609	0.00215312	0.912954	0.00551039	0.405428	0.00504525	0.597148	0.00375964	16.8244
ERR1382338	93.8312	+	0.351925	0.00697663	0.572948	0.00836543	0.714694	0.00321998	0.836839	0.00969149	0.330536	0.00666236	0.654211	0.0140361	21.4402
ERR1382339	97.3268	+	0.239964	0.00662789	0.721837	0.0302777	0.550777	0.00279844	0.875237	0.0302426	0.281203	0.00691667	0.763901	0.0126277	16.1155
ERR1382340	96.8489	+	0.323458	0.00855903	0.562555	0.032495	0.803529	0.00838696	0.842964	0.0325342	0.351833	0.00775195	0.648576	0.0129237	22.0178
ERR1382341	89.9982	+	0.16253	0.00374042	0.770064	0.00339001	0.816336	0.00216367	0.916266	0.00398677	0.1933	0.00337567	0.422014	0.0104877	16.682
ERR1382342	99.7458	+	0.217421	0.00113447	0.797566	0.00281476	0.856673	0.00260151	0.857787	0.010537	0.183874	0.0026194	0.712172	0.0165214	12.7976
ERR1382343	98.9773	+	0.072851	0.00346635	0.838616	0.00329849	0.744048	0.00150286	0.877573	0.00455339	0.244585	0.00274595	0.757079	0.0102867	12.9063
ERR1382344	100	+	0.131787	0.00068569	0.8596	0.00097001	0.89172	0.00045181	0.932843	0.00061533	0.095251	0.0014583	0.865262	0.00927164	9.26132
ERR1382345	93.1034	+	0.429381	0.103762	0.612481	0.0244358	0.523742	0.00312845	0.752819	0.106219	0.327125	0.00928266	0.644547	0.0329389	21.6954
ERR1382346	86.2914	+	0.253495	0.0326302	0.490164	0.0148565	0.718248	0.0323283	0.895525	0.0149486	0.36354	0.0325885	0.542633	0.035183	16.695
ERR1382347	92.125	+	0.289466	0.00921279	0.61951	0.00735508	0.689454	0.00237363	0.833964	0.00696157	0.357466	0.00920107	0.573255	0.011334	15.1107
ERR1382348	99.3745	+	0.132427	0.00228988	0.344349	0.0046175	0.876225	0.00066683	0.914758	0.00466056	0.19392	0.0012945	0.372264	0.00719346	12.3283
ERR1382349	95.7535	+	0.278912	0.0023794	0.811558	0.0123582	0.613896	0.00187255	0.698371	0.0123862	0.160135	0.00272297	0.729824	0.00642396	19.0302
ERR1382350	90.4152	+	0.189073	0.00666189	0.822975	0.00977589	0.474158	0.00635401	0.848601	0.0102099	0.14061	0.00685781	0.808396	0.00668961	19.9982
ERR1382351	99.3034	+	0.353354	0.00319849	0.477955	0.0125302	0.791865	0.00188391	0.861889	0.00293826	0.4397	0.00338696	0.473718	0.0188935	13.5627
ERR1382352	99.8414	+	0.284208	0.0140747	0.58212	0.0151647	0.73997	0.00608399	0.836768	0.0155167	0.426889	0.0136527	0.535455	0.0146261	13.288
ERR1382353	80.4676	+	0.378742	0.0118464	0.38011	0.00697154	0.842591	0.00583586	0.887728	0.00851286	0.373657	0.0118017	0.433128	0.016122	21.6275
ERR1382354	67.1206		0.239895	0.00950634	0.649775	0.0156767	0.532877	0.0175958	0.69366	0.0190557	0.301627	0.0126691	0.440954	0.018406	20.9687
ERR1382355	83.6145	+	0.279267	0.024596	0.51937	0.0186876	0.557204	0.0289333	0.882793	0.0203486	0.43132	0.0301531	0.53659	0.0305137	21.6752
ERR1382356	99.9122	+	0.147026	0.00279644	0.657979	0.00166929	0.830871	0.00221519	0.966141	0.00109771	0.191147	0.00316117	0.707705	0.00874451	12.295
ERR1382357	91.7442	+	0.390532	0.00374394	0.561929	0.0583396	0.681119	0.00746158	0.815691	0.0583734	0.414833	0.00790395	0.637683	0.0137249	19.8114
ERR1382358	87.8534	+	0.290945	0.0100839	0.686758	0.0148761	0.415489	0.00591277	0.788145	0.0138794	0.238351	0.0106319	0.661338	0.0102104	20.2393
ERR1382359	96.9866	+	0.18233	0.00607401	0.725149	0.00795759	0.627896	0.00708702	0.833973	0.0476936	0.266659	0.00897281	0.683345	0.0480964	15.1323
ERR1382360	98.6584	+	0.143871	0.00036714	0.913228	0.0006992	0.750341	0.00014152	0.879841	0.00955131	0.091662	0.00055751	0.899228	0.0114906	10.7431
ERR1382361	98.3794	+	0.251851	0.00334672	0.762861	0.0124055	0.891232	0.00167658	0.909286	0.00182989	0.386611	0.00795386	0.672857	0.0151154	13.7608
ERR1382362	98.8289	+	0.141919	0.00111823	0.544707	0.00124689	0.89391	0.00040954	0.910013	0.00237046	0.106067	0.0014248	0.462889	0.00719777	10.9342
ERR1382363	83.7433	+	0.456283	0.00992134	0.61474	0.110266	0.647808	0.00865898	0.718709	0.110271	0.44893	0.0100762	0.684279	0.00779498	23.2776
ERR1382364	99.1165	+	0.096381	0.0185943	0.878589	0.00561718	0.32304	0.0185334	0.959938	0.00704538	0.097648	0.0184898	0.897706	0.0185558	12.2946
ERR1382365	96.5166	+	0.287745	0.00507086	0.676413	0.016884	0.68288	0.0167716	0.844962	0.0172079	0.258409	0.0172951	0.668001	0.0231131	19.6457
ERR1382366	83.4182	+	0.233327	0.00389013	0.571084	0.00508342	0.438463	0.00381584	0.870073	0.00516762	0.422822	0.00722709	0.580946	0.0151865	16.3614
ERR1382367	98.3337	+	0.459557	0.0070064	0.649587	0.00766994	0.691641	0.00633953	0.744556	0.00923133	0.235943	0.00749576	0.719524	0.0225377	14.8705
ERR1382368	99.7837	+	0.235994	0.0064492	0.681786	0.00924861	0.907212	0.00349944	0.937348	0.0154698	0.258239	0.00633127	0.759692	0.0290104	11.2355
ERR1382369	90.6432	+	0.296935	0.00860978	0.686242	0.00897426	0.506129	0.00602642	0.813763	0.00792129	0.248911	0.0105016	0.641892	0.0103384	17.9194
ERR1382370	99.1035	+	0.276246	0.0585796	0.496042	0.00418271	0.585998	0.0585359	0.909535	0.00338312	0.451542	0.0587406	0.610723	0.0599285	14.2581
ERR1382371	58.7471		0.150838	0.00571938	0.850429	0.020728	0.227326	0.00587686	0.891631	0.02075	0.156982	0.00622367	0.852618	0.00574338	13.4098
ERR1382372	68.6382		0.336378	0.00502205	0.530294	0.0668753	0.434874	0.00965346	0.86615	0.0670127	0.452142	0.00655067	0.61769	0.0119885	22.0587
ERR1382373	99.8314	+	0.341336	0.00916348	0.538451	0.00654106	0.764481	0.00213517	0.839932	0.00692148	0.380609	0.0114698	0.552205	0.0318255	13.4918
ERR1382374	92.9019	+	0.271794	0.00827015	0.391651	0.0070058	0.775177	0.00775466	0.885604	0.00829771	0.247973	0.00853262	0.415797	0.00974135	23.7233
ERR1382375	97.3158	+	0.231258	0.00775379	0.719749	0.0067102	0.795849	0.00227392	0.84917	0.00259567	0.359041	0.00924194	0.660614	0.0107546	17.0124
ERR1382376	99.6844	+	0.271675	0.00481243	0.712552	0.00460374	0.73539	0.00418734	0.791934	0.00268243	0.237497	0.00601645	0.716923	0.0128127	12.8108
ERR1382377	84.9436	+	0.19057	0.00573199	0.73883	0.0183265	0.687084	0.0138746	0.796433	0.0186171	0.235079	0.0151747	0.579425	0.0191539	19.2198
ERR1382378	99.9589	+	0.323921	0.0661597	0.578198	0.00370749	0.670625	0.0661041	0.725178	0.00185087	0.404967	0.0661522	0.736569	0.066172	12.2306
ERR1382379	98.0292	+	0.318031	0.00482592	0.611067	0.00497286	0.65476	0.00311165	0.82313	0.00505208	0.311101	0.00450264	0.603579	0.0188768	16.1911
ERR1382380	97.2502	+	0.346994	0.016349	0.530403	0.00874475	0.86477	0.00463316	0.948408	0.0043691	0.435362	0.0157619	0.61318	0.0294127	12.5446
ERR1382381	75.4414	+	0.228304	0.00218995	0.715404	0.00945462	0.342945	0.00899065	0.829714	0.0237603	0.222485	0.0326819	0.624129	0.0220804	21.6103
ERR1382382	97.0396	+	0.345291	0.0164384	0.506017	0.0155292	0.623034	0.0163292	0.832136	0.0166694	0.412037	0.0161124	0.528636	0.024149	20.2012
ERR1382383	83.2453	+	0.313198	0.00555775	0.40195	0.0120917	0.667591	0.0069583	0.809651	0.00838559	0.396036	0.00758346	0.392203	0.0183118	21.5388
ERR1382384	94.9079	+	0.27806	0.00411726	0.822816	0.021487	0.556801	0.00353346	0.712556	0.0219195	0.176674	0.00353415	0.737756	0.00549117	21.3789
ERR1382385	85.5866	+	0.275684	0.00564866	0.621736	0.0078396	0.746098	0.00353381	0.844839	0.00867291	0.291282	0.00696272	0.607121	0.0196429	18.4478
ERR1382386	86.0307	+	0.33521	0.0143201	0.532796	0.00806231	0.790946	0.00429046	0.892949	0.00825955	0.230214	0.0134446	0.614022	0.0101749	19.8582
ERR1382387	90.068	+	0.415227	0.0120569	0.439188	0.0434047	0.842373	0.00742053	0.886312	0.04358	0.458294	0.0160818	0.567417	0.0185617	23.4292
ERR1382388	95.3701	+	0.235846	0.00617301	0.657984	0.0149674	0.587121	0.0151166	0.850948	0.0148382	0.285975	0.0159511	0.639416	0.0193593	17.9781
ERR1382389	90.6151	+	0.275596	0.00806426	0.757177	0.00307202	0.45508	0.00131189	0.758531	0.0016784	0.18349	0.00813325	0.712286	0.0140076	11.3345
ERR1382390	97.0213	+	0.101801	0.00257187	0.865635	0.00335245	0.65867	0.0165545	0.817532	0.0165191	0.138804	0.00290793	0.674028	0.0181304	16.9463
ERR1382391	99.9738	+	0.124803	0.00164822	0.748996	0.00218414	0.854165	0.00090126	0.96621	0.00232464	0.235595	0.0024743	0.77867	0.0219434	12.2206
ERR1382392	99.8851	+	0.037933	0.0020371	0.959248	0.00214651	0.065701	0.00090428	0.995682	0.00075357	0.062373	0.00085412	0.953503	0.00227623	8.77609
ERR1382393	85.5728	+	0.418998	0.0103529	0.70712	0.0209123	0.571709	0.00732706	0.566006	0.0212728	0.25956	0.0109473	0.666563	0.0103999	20.1748
ERR1382394	94.7583	+	0.178081	0.0189842	0.6873	0.00625726	0.864974	0.00644009	0.974018	0.0189868	0.29115	0.0232846	0.727936	0.021908	16.3568
ERR1382395	91.2697	+	0.264733	0.00312351	0.729653	0.0052789	0.465028	0.00293175	0.762708	0.00587012	0.263219	0.00310642	0.685053	0.00657284	20.2666
ERR1382396	94.4833	+	0.284491	0.0444914	0.330402	0.00607765	0.765071	0.04447	0.902161	0.004689	0.696712	0.0479562	0.395541	0.0477825	18.9302
ERR1382397	99.6169	+	0.232317	0.00571369	0.601916	0.0062196	0.796592	0.00210689	0.945691	0.00494188	0.38633	0.0069803	0.689802	0.0336257	12.3559
ERR1382398	87.3799	+	0.461374	0.0113626	0.348019	0.0281254	0.751167	0.0091259	0.886313	0.0275949	0.479218	0.0101492	0.434726	0.0380959	23.0689
ERR1382399	92.1931	+	0.424715	0.0105125	0.419205	0.00790236	0.800228	0.00204798	0.880452	0.00770812	0.36474	0.00990041	0.451321	0.0293225	17.2343
ERR1382400	98.1661	+	0.297828	0.00405113	0.651157	0.00607655	0.899715	0.00356697	0.939314	0.0303624	0.315721	0.00731284	0.730959	0.0316809	11.8717
ERR1382401	96.6278	+	0.199165	0.0133149	0.652452	0.0060941	0.685889	0.00620363	0.981638	0.00708398	0.304651	0.0137002	0.683538	0.0125235	15.2367
ERR1382402	82.2025	+	0.284074	0.00419844	0.652151	0.0148391	0.668288	0.0025743	0.693609	0.0149272	0.269035	0.00411558	0.536266	0.0101658	22.864
ERR1382403	80.032	+	0.362177	0.00758295	0.577938	0.0925384	0.661552	0.00770538	0.757277	0.0923551	0.516174	0.00701784	0.64574	0.00719766	17.9155
ERR1382404	83.4172	+	0.636024	0.0119577	0.335863	0.0245866	0.769996	0.0115553	0.815276	0.0245731	0.434303	0.0106855	0.479727	0.0484918	24.3717
ERR1382405	72.0573		0.342266	0.00914245	0.630555	0.0424927	0.616193	0.00885523	0.758836	0.0428567	0.386646	0.00809323	0.664941	0.00707924	21.5904
ERR1382406	64.6233		0.510921	0.0162464	0.188534	0.0332658	0.68666	0.0207043	0.865198	0.0342469	0.541162	0.0225829	0.376663	0.0226566	26.8226
ERR1382407	80.5127	+	0.411564	0.0104226	0.537957	0.0707094	0.726472	0.00902427	0.740566	0.0710873	0.452527	0.00898487	0.591674	0.016407	24.1505
ERR1382408	97.4627	+	0.327222	0.00680657	0.480094	0.00635901	0.708084	0.00306146	0.897957	0.00561607	0.51777	0.0101092	0.5611	0.0213893	14.645
ERR1382409	92.797	+	0.284094	0.00434881	0.714997	0.00476126	0.842203	0.00151864	0.85509	0.00350995	0.257206	0.0049493	0.741872	0.0200215	14.2124
ERR1382410	87.8759	+	0.259194	0.0167462	0.632862	0.00585897	0.721577	0.0167046	0.82231	0.00600857	0.297082	0.0168623	0.55836	0.0238547	17.5273
ERR1382411	99.564	+	0.155427	0.0050322	0.772557	0.0284288	0.886261	0.00151113	0.880288	0.00558073	0.148563	0.00597144	0.825226	0.0117887	12.6081
ERR1382412	99.9695	+	0.287489	0.0184205	0.671938	0.00658173	0.860666	0.0181783	0.853743	0.00387124	0.291006	0.0184753	0.642056	0.0279428	12.5363
ERR1382413	80.9782	+	0.359086	0.00996983	0.44165	0.0197491	0.609754	0.00675162	0.905724	0.0213209	0.417981	0.009629	0.520409	0.0218431	22.5903
ERR1382414	84.7638	+	0.412202	0.0035853	0.602638	0.113844	0.738691	0.0367922	0.694847	0.119573	0.491313	0.00467364	0.622374	0.0367148	20.7619
ERR1382415	90.8026	+	0.34569	0.00685137	0.542286	0.0102046	0.717537	0.00301748	0.829078	0.0102447	0.395632	0.00928519	0.598722	0.0182765	16.6734
ERR1382416	77.3189	+	0.377609	0.0666882	0.339177	0.01385	0.548404	0.0673886	0.875946	0.0137758	0.536182	0.0667439	0.441888	0.0770098	20.1789
ERR1382417	90.1115	+	0.440957	0.0258482	0.412164	0.0565452	0.596483	0.0256666	0.865249	0.056485	0.553179	0.0261925	0.578123	0.0361221	19.6053
ERR1382418	99.4173	+	0.337025	0.0137524	0.599293	0.00299271	0.765582	0.00355932	0.839734	0.00088049	0.300859	0.0138288	0.690174	0.037242	14.0639
ERR1382419	99.5735	+	0.248031	0.00538853	0.875838	0.0038479	0.69424	0.00109366	0.810557	0.00352092	0.126924	0.00563777	0.866272	0.00655191	13.6651
ERR1382420	89.1915	+	0.391403	0.0279525	0.514969	0.0153788	0.763512	0.0276782	0.857755	0.0154714	0.374552	0.0279561	0.584843	0.0309938	19.4196
ERR1382421	95.3914	+	0.147237	0.0174853	0.69234	0.00630717	0.809802	0.0174149	0.941904	0.00605528	0.368615	0.0181917	0.76037	0.0208559	12.331
ERR1382422	72.5322		0.392684	0.0122241	0.465147	0.0153639	0.605204	0.0110012	0.842629	0.0182719	0.372607	0.0114322	0.479327	0.0497044	21.738
ERR1382423	92.2369	+	0.178955	0.00701904	0.620153	0.0125317	0.751243	0.00728511	0.873633	0.0146196	0.300581	0.0071077	0.727784	0.0120482	20.0801
ERR1382424	88.1511	+	0.317639	0.0622677	0.54356	0.0137272	0.736394	0.062074	0.851517	0.0139064	0.388815	0.0626754	0.610915	0.0640468	17.5773
ERR1382425	95.4708	+	0.374182	0.00529035	0.353177	0.00708538	0.740841	0.00446821	0.896082	0.006389	0.541107	0.00777199	0.410979	0.0191333	17.3183
ERR1382426	93.204	+	0.096812	0.00295263	0.862966	0.0048559	0.442255	0.00251275	0.625435	0.0045545	0.123707	0.00403572	0.544314	0.00914495	15.4136
ERR1382427	90.5383	+	0.316231	0.00391743	0.763998	0.00847537	0.556335	0.00222063	0.586524	0.00888703	0.172588	0.00440366	0.598854	0.00773789	14.9067
ERR1382428	88.6496	+	0.223882	0.00475067	0.771111	0.00970527	0.360155	0.00618074	0.828614	0.0116144	0.217153	0.00563045	0.733201	0.00507206	22.18
ERR1382429	88.1072	+	0.272561	0.00593538	0.684449	0.00684093	0.791928	0.00096489	0.860796	0.00700897	0.250194	0.00641353	0.697725	0.0210805	15.1292
ERR1382430	88.4277	+	0.317514	0.0453894	0.56011	0.0151949	0.742159	0.0453422	0.901874	0.0152687	0.407583	0.0452874	0.576438	0.0403567	19.9432
ERR1382431	99.7056	+	0.275518	0.00258066	0.554978	0.00401846	0.818652	0.0034042	0.944695	0.0032714	0.468396	0.00465174	0.634839	0.0377361	12.3968
ERR1382432	98.2904	+	0.254389	0.0030403	0.725461	0.0454605	0.746816	0.00365278	0.830622	0.0456193	0.31586	0.00323894	0.741566	0.00831597	14.7322
ERR1382433	83.663	+	0.26419	0.00510095	0.725672	0.00704335	0.812482	0.0104628	0.84814	0.0101354	0.219456	0.00462446	0.617699	0.0143135	18.1948
ERR1382434	64.6341		0.456212	0.0127636	0.396103	0.00287047	0.644851	0.0100685	0.793692	0.0056808	0.508432	0.0145256	0.418719	0.0312487	19.1761
ERR1382435	99.0092	+	0.169759	0.00268331	0.65743	0.00220706	0.47059	0.00166957	0.802794	0.00141627	0.242966	0.00173172	0.584278	0.0188242	13.2643
ERR1382436	95.6341	+	0.288243	0.00441429	0.633501	0.0142297	0.800224	0.00699207	0.828007	0.0143274	0.307633	0.00808203	0.698642	0.00639723	17.7231
ERR1382437	93.5707	+	0.106253	0.004699	0.799448	0.00621171	0.271481	0.00332954	0.840845	0.013007	0.223165	0.00527489	0.665634	0.0183772	11.2104
ERR1382438	96.0611	+	0.317531	0.00514027	0.708502	0.00464296	0.716484	0.00293099	0.757188	0.00516999	0.276988	0.00504945	0.697055	0.0154101	17.7876
ERR1382439	96.0192	+	0.191157	0.00749827	0.81519	0.00787879	0.371169	0.00554914	0.884492	0.00604664	0.124897	0.00737139	0.783924	0.00692585	21.5937
ERR1382440	96.6264	+	0.305332	0.0150999	0.577674	0.0100521	0.72282	0.0111768	0.900696	0.00947261	0.342167	0.0130218	0.709712	0.0157779	15.141
ERR1382441	85.7297	+	0.19644	0.00499814	0.829249	0.030907	0.332795	0.0057189	0.786826	0.0310701	0.251966	0.00476291	0.775729	0.00384184	19.037
ERR1382442	80.9429	+	0.350523	0.021421	0.575045	0.0335049	0.651244	0.020621	0.772129	0.034014	0.347807	0.0208921	0.555211	0.0270079	23.6023
ERR1382443	99.3056	+	0.157814	0.00121122	0.684887	0.00251242	0.788233	0.00074	0.987609	0.00076637	0.294793	0.0023295	0.822077	0.00890473	10.0864
ERR1382444	78.3364	+	0.254727	0.0122068	0.750155	0.0128333	0.454977	0.0095427	0.840296	0.0135082	0.16497	0.0129516	0.704191	0.0120311	18.4879
ERR1382445	95.9281	+	0.215838	0.00207957	0.805631	0.00642482	0.795671	0.00176651	0.806521	0.00918605	0.174464	0.00295865	0.749112	0.00793961	15.1994
ERR1382446	100	+	0.070933	0.00364386	0.860225	0.00199235	0.941275	0.00199235	0.971556	0.00505893	0.102662	0.00426889	0.898791	0.00648878	7.80347
ERR1382447	77.4184	+	0.215301	0.0243955	0.73169	0.0275804	0.616745	0.0242327	0.861747	0.0278067	0.23746	0.0242541	0.732391	0.0252469	16.7574
ERR1382448	76.7343	+	0.501611	0.0131398	0.515773	0.0743232	0.576233	0.0236556	0.790696	0.0781958	0.435801	0.0104097	0.553375	0.0238457	27.3816
ERR1382449	74.3315		0.369894	0.00786193	0.534712	0.0105831	0.615936	0.00580777	0.788645	0.0138109	0.331484	0.00813586	0.530178	0.033969	25.5131
ERR1382450	97.688	+	0.24065	0.00547575	0.739969	0.00840323	0.434386	0.0030885	0.843614	0.00591243	0.229155	0.0062602	0.764062	0.0171249	13.8711
ERR1382451	62.896		0.359817	0.0124883	0.611415	0.0953551	0.797253	0.00777469	0.770081	0.0952877	0.53716	0.0131816	0.639308	0.00979114	21.5143
ERR1382452	99.0259	+	0.125509	0.00823161	0.802899	0.0030107	0.906204	0.0081167	0.938227	0.00251002	0.199024	0.00806011	0.83265	0.0108074	14.8668
ERR1382453	95.1544	+	0.429187	0.0109486	0.483616	0.0127962	0.710863	0.00434758	0.864229	0.0133016	0.418267	0.00979246	0.617054	0.0230709	17.1414
ERR1382454	88.8248	+	0.341923	0.00504602	0.55029	0.0166523	0.714952	0.00359512	0.808201	0.0174124	0.433935	0.0104998	0.551545	0.0113019	18.8886
ERR1382455	98.199	+	0.178402	0.00407068	0.84559	0.00361609	0.767638	0.00092284	0.755753	0.0216565	0.152737	0.00439502	0.766245	0.0224716	13.8138
ERR1382456	82.8169	+	0.500499	0.0137467	0.245193	0.0141862	0.806276	0.00772583	0.960471	0.00465661	0.721888	0.0130894	0.355155	0.0466799	19.1186
ERR1382457	86.1935	+	0.317088	0.00897472	0.577343	0.010803	0.526238	0.00650559	0.826615	0.0135262	0.290603	0.00375628	0.649124	0.0111946	21.3654
ERR1382458	96.8238	+	0.213359	0.00628701	0.68381	0.00892886	0.775084	0.00774497	0.831778	0.0199042	0.323244	0.0108347	0.66042	0.0203987	17.7667
ERR1382459	97.8439	+	0.555819	0.00369446	0.332296	0.00307307	0.795276	0.00348166	0.869438	0.00247234	0.485724	0.00499827	0.458981	0.0679085	14.5642
ERR1382460	92.8406	+	0.304151	0.00667973	0.672533	0.00451542	0.772882	0.00221803	0.868272	0.00514111	0.209583	0.00642223	0.793454	0.00646332	13.7242
ERR1382461	94.4487	+	0.31262	0.0361494	0.504534	0.00983455	0.716911	0.0335532	0.853133	0.018508	0.412527	0.0341834	0.624117	0.0413121	14.7247
ERR1382462	92.414	+	0.372625	0.0339735	0.549415	0.00442749	0.721563	0.0339281	0.846723	0.00585787	0.412162	0.0348898	0.592148	0.0401394	17.0232
ERR1382463	86.4632	+	0.232037	0.00499557	0.353854	0.0243495	0.850893	0.00448385	0.793023	0.0313506	0.291813	0.00565014	0.298743	0.0113125	24.0007
ERR1382464	86.69	+	0.169732	0.00267827	0.83978	0.0191317	0.327814	0.00999794	0.933165	0.0185666	0.192727	0.00289181	0.847052	0.00332825	21.6194
ERR1382465	92.2813	+	0.286347	0.00925063	0.706699	0.0231326	0.578189	0.00444049	0.827605	0.0228097	0.274978	0.00895047	0.650252	0.00755142	21.0528
ERR1382466	99.2775	+	0.183579	0.00889129	0.819985	0.00184667	0.775683	0.00136378	0.874774	0.0161211	0.145031	0.01148	0.833587	0.0189895	11.5084
ERR1382467	99.6951	+	0.282807	0.00377514	0.567948	0.00317392	0.779877	0.00316226	0.93657	0.00227081	0.336988	0.00384574	0.63089	0.0288622	12.8435
ERR1382468	90.4959	+	0.238272	0.015529	0.644832	0.00711335	0.793707	0.0152059	0.897411	0.00785147	0.375642	0.0157469	0.482601	0.0178737	16.5016
ERR1382469	99.2699	+	0.176102	0.00642976	0.822542	0.0114973	0.87503	0.0110239	0.899146	0.00177156	0.174031	0.00495088	0.83041	0.00646715	11.8501
ERR1382470	98.1759	+	0.155341	0.00443311	0.9063	0.00527577	0.470794	0.00388484	0.846298	0.00555618	0.079135	0.00462572	0.871825	0.00450844	17.0249
ERR1382471	77.6877	+	0.330071	0.0111092	0.515038	0.0164391	0.683328	0.0152283	0.777292	0.0109786	0.395677	0.0149471	0.586258	0.0184964	22.3049
ERR1382472	82.373	+	0.309545	0.00937512	0.517232	0.00671595	0.745675	0.00447036	0.88642	0.00425922	0.438684	0.0112102	0.545751	0.0364495	16.572
ERR1382473	89.8366	+	0.339852	0.00609667	0.625049	0.0435579	0.643415	0.0435426	0.80296	0.0436729	0.288347	0.043723	0.590958	0.0533744	20.935
ERR1382474	76.5099	+	0.428915	0.0133346	0.586626	0.109931	0.699557	0.0128014	0.782752	0.110547	0.431425	0.0129423	0.705521	0.0123159	18.2949
ERR1382475	94.7414	+	0.380777	0.0226136	0.448084	0.0119287	0.820863	0.0188264	0.931913	0.00354418	0.444338	0.0265129	0.578398	0.0352543	14.9862
ERR1382476	89.3663	+	0.50438	0.00483453	0.500799	0.0100985	0.78114	0.00411999	0.744406	0.0104939	0.410338	0.00709239	0.413707	0.0540573	18.5189
ERR1382477	93.4682	+	0.22396	0.00642685	0.782005	0.0196494	0.526209	0.148756	0.71559	0.150025	0.191286	0.00638659	0.674696	0.148925	17.5515
ERR1382478	89.6332	+	0.278215	0.00336977	0.393174	0.0050625	0.443447	0.00174355	0.861771	0.00411072	0.597701	0.00424218	0.404846	0.018466	15.333
ERR1382479	91.6548	+	0.229315	0.0117954	0.723398	0.0108508	0.662582	0.00804875	0.72093	0.0130576	0.229605	0.00999267	0.550922	0.00970804	18.6981
ERR1382480	99.2277	+	0.322364	0.0141889	0.630214	0.00722969	0.754346	0.0164192	0.746151	0.0103966	0.313009	0.0170257	0.74781	0.0191797	15.0857
ERR1382481	95.3584	+	0.335838	0.00489147	0.762664	0.00757102	0.547178	0.00679551	0.71434	0.00763777	0.215266	0.00849531	0.714653	0.00944834	21.2738
ERR1382482	85.7379	+	0.204236	0.0112913	0.699459	0.0147931	0.622419	0.0055785	0.936284	0.0045146	0.287387	0.010846	0.741004	0.0082407	16.2315
ERR1382483	96.1999	+	0.319119	0.00847141	0.732487	0.00890527	0.643793	0.00100623	0.69935	0.010524	0.24883	0.00862539	0.667857	0.0110637	16.764
ERR1382484	97.6572	+	0.154565	0.00175732	0.845592	0.00285639	0.37994	0.0027344	0.904079	0.00364544	0.135864	0.00242033	0.816441	0.00521727	17.8675
ERR1382485	89.4121	+	0.522751	0.0123302	0.503838	0.0156113	0.706322	0.00794506	0.77034	0.0173596	0.382016	0.00857593	0.558099	0.0310274	18.1114
ERR1382486	99.4313	+	0.29399	0.00489854	0.590975	0.00603974	0.827324	0.00243211	0.825562	0.00798085	0.38176	0.00549727	0.461755	0.0195978	14.5922
ERR1382487	97.6867	+	0.230192	0.00359779	0.563101	0.00442186	0.474528	0.00297694	0.629036	0.00252992	0.535594	0.00415681	0.280029	0.022387	17.4925
ERR1382488	75.6802	+	0.379809	0.00271969	0.321803	0.0141362	0.579519	0.00480333	0.884968	0.00687348	0.623903	0.00659101	0.404752	0.0419191	18.7597
ERR1382489	86.3287	+	0.247352	0.00901478	0.474945	0.0207526	0.619778	0.020349	0.852424	0.020507	0.439016	0.0208027	0.447204	0.0234709	19.6569
ERR1382490	99.8643	+	0.066643	0.00821933	0.687207	0.00204855	0.746474	0.00105214	0.828228	0.00980872	0.107473	0.00824415	0.559823	0.0100302	10.4197
ERR1382491	86.8729	+	0.339622	0.00576598	0.550983	0.0154734	0.597167	0.0154876	0.774571	0.0146468	0.404363	0.0174084	0.571482	0.0198613	18.4911
ERR1382492	95.3511	+	0.397251	0.0409089	0.433527	0.00800231	0.701462	0.00866683	0.770854	0.00583417	0.511733	0.0401554	0.361977	0.0247671	14.8398
ERR1382493	79.1047	+	0.393289	0.0105244	0.474347	0.043817	0.617305	0.00717449	0.766975	0.0442159	0.421686	0.0101069	0.515542	0.01421	22.4027
ERR1382494	97.8548	+	0.428022	0.00536033	0.466928	0.00484308	0.89586	0.0021741	0.975606	0.00393165	0.440349	0.0123032	0.597366	0.050671	12.1671
ERR1382495	78.1207	+	0.300144	0.0160507	0.584513	0.00969579	0.639832	0.0716471	0.691072	0.0732109	0.224706	0.0095603	0.48283	0.0719371	21.1256
ERR1382496	98.0596	+	0.263997	0.00348073	0.649203	0.00342499	0.830202	0.00177131	0.875103	0.0102652	0.283501	0.00233796	0.667567	0.0248122	11.2027
ERR1382497	95.4907	+	0.220412	0.00563022	0.678357	0.00534912	0.656201	0.00154514	0.878085	0.00403044	0.329514	0.00423891	0.561993	0.0329396	16.5901
ERR1382498	91.9752	+	0.336804	0.00941393	0.634544	0.00496308	0.517615	0.00294594	0.794202	0.00358241	0.342435	0.00990964	0.661804	0.0162341	17.388
ERR1382499	98.7098	+	0.074149	0.00259543	0.124335	0.00280592	0.947729	0.00269373	0.955113	0.0027779	0.082558	0.00367204	0.108673	0.00414484	11.9508
ERR1382500	98.1832	+	0.309176	0.00685764	0.34203	0.00215348	0.657482	0.00136581	0.850572	0.00121045	0.534407	0.00770389	0.368573	0.0201654	15.369
ERR1382501	85.636	+	0.463147	0.00666773	0.488027	0.00320725	0.731232	0.00405833	0.845115	0.00339874	0.401555	0.00658049	0.583674	0.0307734	15.7971
ERR1382502	95.6578	+	0.31778	0.00622428	0.52234	0.00650103	0.708517	0.00237572	0.877753	0.00624963	0.466339	0.00790998	0.588148	0.0187805	13.0742
ERR1382503	99.1729	+	0.337336	0.00815418	0.404415	0.0624632	0.725495	0.0623117	0.906423	0.0624497	0.594369	0.06247	0.502481	0.0727481	15.4661
ERR1382504	86.4554	+	0.452086	0.0065081	0.457446	0.0110457	0.684341	0.00381116	0.86947	0.0123572	0.504058	0.0108762	0.51411	0.0576608	17.6692
ERR1382505	96.0522	+	0.254046	0.0102829	0.712931	0.0348777	0.774742	0.00489171	0.940124	0.0350055	0.193799	0.0102626	0.823651	0.00794647	17.9709
ERR1382506	99.9404	+	0.199796	0.0021943	0.80904	0.0173355	0.985474	0.00152627	0.998021	0.00080151	0.373376	0.00686678	0.69804	0.0252391	9.32197
ERR1382507	60.529		0.312572	0.00931443	0.35262	0.014112	0.530928	0.00962958	0.877828	0.0104038	0.6357	0.0268661	0.334598	0.00870495	16.7309
ERR1382508	75.5671	+	0.090928	0.00254489	0.797933	0.00179202	0.645096	0.00208932	0.670105	0.00197107	0.182235	0.00167082	0.51539	0.00620514	15.2269
ERR1382509	92.0691	+	0.239806	0.00645969	0.644585	0.0332278	0.630311	0.00330781	0.690679	0.0332556	0.436252	0.00594665	0.518647	0.00679546	16.4933
ERR1382510	99.3241	+	0.237819	0.00404019	0.563136	0.0104712	0.713174	0.00258702	0.841888	0.00990455	0.435082	0.00565228	0.607316	0.0255029	18.2177
ERR1382511	95.7521	+	0.375755	0.00439326	0.683798	0.00890616	0.679642	0.00216703	0.734537	0.0109821	0.217295	0.00415586	0.721525	0.0122982	18.3404
ERR1382512	99.911	+	0.086173	0.00472419	0.903051	0.00502342	0.971171	0.00709266	0.995857	0.00030001	0.33951	0.0009506	0.815041	0.0151244	9.0748
ERR1382513	29.1923		0.382287	0.0133545	0.245614	0.039036	0.502915	0.0197865	0.83936	0.0434604	0.651066	0.00351339	0.300748	0.0278369	17.048
ERR1382514	94.839	+	0.200536	0.0196369	0.680578	0.00717891	0.7411	0.00471777	0.916015	0.00328297	0.409033	0.0264809	0.578808	0.00931798	22.2119
ERR1382515	99.4678	+	0.278208	0.00355108	0.532409	0.00436614	0.797001	0.00169782	0.922436	0.00229911	0.488569	0.00682372	0.512171	0.030108	13.8405
ERR1382516	95.6742	+	0.305318	0.00342988	0.808004	0.00250285	0.633858	0.00147608	0.709525	0.0039497	0.162394	0.00388597	0.718128	0.013215	15.0318
ERR1382517	84.2904	+	0.25494	0.00500692	0.722494	0.00393872	0.67726	0.00410412	0.755912	0.00285927	0.242509	0.00671353	0.680245	0.00858819	16.2211
ERR1382518	94.5015	+	0.393185	0.00499776	0.582509	0.00978074	0.54153	0.00914036	0.831314	0.00964197	0.273969	0.00992861	0.572334	0.0166983	20.5073
ERR1382519	86.4112	+	0.279254	0.00646048	0.535228	0.00577965	0.81042	0.00537398	0.892812	0.00691364	0.190205	0.00582704	0.537245	0.00657281	20.9286
ERR1382520	93.8112	+	0.226149	0.00217428	0.7229	0.00283804	0.764377	0.00251607	0.79223	0.00676647	0.358787	0.00867377	0.640731	0.030315	17.9418
ERR1382521	53.1604		0.234547	0.00568059	0.680231	0.022947	0.531238	0.0163429	0.857328	0.0215018	0.505501	0.0203457	0.58397	0.00995822	19.3798
ERR1382522	84.2426	+	0.211385	0.00638185	0.804881	0.0100214	0.589463	0.00767255	0.819911	0.0109373	0.176989	0.00667533	0.769381	0.00463067	17.6146
ERR1382523	99.475	+	0.170254	0.011938	0.754208	0.0229106	0.767366	0.0169754	0.935558	0.0208459	0.365835	0.0222049	0.761008	0.0224271	14.0643
ERR1382524	93.0649	+	0.22001	0.0071812	0.732691	0.0262238	0.688205	0.0259958	0.843547	0.026883	0.292911	0.024318	0.670487	0.0273113	12.0873
ERR1382525	77.8622	+	0.319917	0.00611484	0.454076	0.00718743	0.621998	0.00085871	0.851282	0.00682418	0.492375	0.00654932	0.456732	0.0271969	14.4833
ERR1382526	99.9932	+	0.18971	0.00108047	0.748261	0.00075759	0.806427	0.00100485	0.827554	0.00709248	0.253422	0.00136235	0.90493	0.00732636	10.4521
ERR1382527	92.6302	+	0.288418	0.00791388	0.625628	0.00688734	0.594783	0.0012925	0.805468	0.00745101	0.231163	0.00928469	0.59561	0.00937885	17.4516
ERR1382528	90.5377	+	0.233162	0.00431854	0.487476	0.00893893	0.677829	0.00373089	0.929183	0.00890003	0.355416	0.00337887	0.590987	0.0105652	13.7756
ERR1382529	98.8564	+	0.098527	0.00429542	0.6648	0.00285119	0.905859	0.00414415	0.869195	0.00506316	0.343702	0.00377857	0.608992	0.00815493	18.4774
ERR1382530	99.2632	+	0.366349	0.00382177	0.450066	0.020452	0.861993	0.00400025	0.905765	0.01204	0.286263	0.0208791	0.494674	0.0481265	11.6862
ERR1382531	90.9495	+	0.414775	0.00912167	0.441997	0.00975852	0.791195	0.00282283	0.814502	0.00924185	0.42575	0.00862733	0.347022	0.0377734	20.0082
ERR1382532	89.6129	+	0.296229	0.0225442	0.464977	0.0289252	0.828995	0.0197389	0.775276	0.0299113	0.33654	0.0256213	0.326889	0.0278946	20.6406
ERR1382533	82.6927	+	0.247517	0.00404284	0.743835	0.0103823	0.711489	0.00188533	0.767478	0.0100414	0.247581	0.00374428	0.701297	0.00862944	19.6208
ERR1382534	98.4996	+	0.093025	0.00174795	0.743413	0.00555701	0.848014	0.00085599	0.907338	0.00554622	0.106529	0.00183691	0.711581	0.00356672	19.0593
ERR1382535	98.8804	+	0.236138	0.00306274	0.841685	0.00434745	0.474486	0.00313952	0.776488	0.00446587	0.133864	0.00394933	0.819948	0.00548037	17.2083
ERR1382536	92.2868	+	0.353746	0.00817736	0.380312	0.0562486	0.523821	0.00658859	0.839243	0.0559355	0.640351	0.00655882	0.460272	0.0100102	17.6048
ERR1382537	99.9314	+	0.147118	0.00224115	0.794717	0.00805519	0.646678	0.0013773	0.876215	0.00264222	0.316851	0.00350392	0.682807	0.00978151	11.7672
ERR1382538	89.3235	+	0.408865	0.0653088	0.526626	0.0306947	0.484682	0.0134357	0.739751	0.0708677	0.494678	0.0161998	0.571876	0.0133599	26.7064
ERR1382539	94.5354	+	0.189554	0.00998418	0.226853	0.010734	0.920023	0.00515457	0.920576	0.0109376	0.242283	0.00993137	0.206253	0.018843	17.7568
ERR1382540	95.1282	+	0.338562	0.0026148	0.661574	0.0153613	0.598235	0.00148984	0.796342	0.0141541	0.341517	0.00288739	0.647794	0.0123585	16.4213
ERR1382541	69.1471		0.470532	0.0141341	0.3338	0.0251648	0.59086	0.0127028	0.830773	0.0257671	0.43353	0.0155674	0.395327	0.0176634	27.4901
ERR1382542	85.5634	+	0.253409	0.0677351	0.645079	0.00442668	0.531042	0.0176427	0.717047	0.0654242	0.292696	0.0178124	0.527721	0.0248557	18.4623
ERR1382543	98.084	+	0.203543	0.00196984	0.837174	0.00354122	0.544217	0.10969	0.796088	0.109704	0.116199	0.00287454	0.72691	0.109941	19.9914
ERR1382544	77.1915	+	0.504547	0.0106761	0.55803	0.0194265	0.521341	0.00838881	0.639988	0.0192785	0.372533	0.00967024	0.574773	0.0118908	20.9364
ERR1382545	99.3652	+	0.123083	0.0125529	0.846541	0.0119699	0.943543	0.00921286	0.944121	0.00274501	0.207378	0.00952119	0.829844	0.0159115	10.2959
ERR1382546	95.589	+	0.298898	0.0113217	0.565629	0.0112783	0.890343	0.00334898	0.969787	0.01818	0.332286	0.00615841	0.72889	0.0276588	13.2545
ERR1382547	99.4673	+	0.184143	0.00644344	0.837281	0.00541865	0.777525	0.00066661	0.80589	0.00853275	0.166262	0.0065175	0.751059	0.007983	13.5289
ERR1382548	95.8314	+	0.303027	0.00725452	0.409362	0.0140573	0.665568	0.00915505	0.947488	0.0018089	0.691155	0.0118866	0.453122	0.0288488	13.9554
ERR1382549	78.4301	+	0.282099	0.00664191	0.700518	0.0142926	0.404358	0.0112856	0.907575	0.0132285	0.309272	0.00654458	0.681216	0.00813125	21.8077
ERR1382550	72.0721		0.361027	0.00390168	0.44417	0.0348459	0.772509	0.0189718	0.938671	0.0273986	0.602962	0.0282114	0.493385	0.0253556	19.7128
ERR1382551	99.2543	+	0.11378	0.00291182	0.887487	0.00127939	0.898176	0.00086967	0.893342	0.00112363	0.10468	0.00319113	0.850282	0.00781484	13.2546
ERR1382552	96.6781	+	0.294459	0.025192	0.694497	0.00156436	0.766377	0.0250557	0.845368	0.0127989	0.20306	0.0253159	0.783812	0.0307805	14.6056
ERR1382553	80.3205	+	0.27739	0.0489418	0.715778	0.0321464	0.583118	0.0497348	0.785982	0.0321802	0.281891	0.0498774	0.680894	0.0505414	16.9631
ERR1382554	89.108	+	0.211872	0.00468209	0.593407	0.0058218	0.783022	0.00313235	0.554223	0.00553885	0.123308	0.00388181	0.306689	0.00706516	17.6042
ERR1382555	95.3002	+	0.199659	0.00160597	0.847276	0.00198758	0.639173	0.00110342	0.797655	0.00501845	0.057131	0.00133531	0.805758	0.00492195	13.5695
ERR1382556	98.8923	+	0.299914	0.00897042	0.700406	0.00338525	0.794491	0.00255454	0.865816	0.0034041	0.177697	0.00912467	0.715278	0.0146923	12.7064
ERR1382557	73.5315		0.26158	0.0089846	0.565431	0.0222774	0.616776	0.00847256	0.881803	0.0238962	0.388879	0.00830589	0.595095	0.0147684	20.7238
ERR1382558	99.4511	+	0.296087	0.00188843	0.637351	0.00793286	0.879409	0.00147753	0.803884	0.00994692	0.290599	0.00357981	0.69882	0.0248282	12.9536
ERR1382559	81.5091	+	0.357456	0.015311	0.48353	0.0285984	0.687292	0.0440639	0.813806	0.0494556	0.415917	0.0193508	0.488306	0.0434555	23.2545
ERR1382560	91.9004	+	0.245677	0.00305502	0.710482	0.00357696	0.819155	0.00270716	0.840743	0.00525084	0.224931	0.00301632	0.737045	0.0137621	16.1469
ERR1382561	85.7115	+	0.217314	0.00364153	0.650263	0.0216425	0.53704	0.0198742	0.827927	0.0216404	0.352279	0.026735	0.568352	0.0185589	19.1926
ERR1382562	94.9907	+	0.201907	0.00291234	0.515531	0.00421305	0.810024	0.00127288	0.85449	0.00972992	0.189763	0.00393106	0.494577	0.0121751	20.1336
ERR1382563	94.3596	+	0.325194	0.00401493	0.551603	0.0242862	0.693448	0.0235803	0.843509	0.0239178	0.442436	0.0253831	0.581511	0.0271665	14.5334
ERR1382564	99.8615	+	0.288651	0.00614617	0.611688	0.00707763	0.701269	0.00531011	0.918224	0.00633995	0.410535	0.00823151	0.619606	0.0279733	13.7188
ERR1382565	99.4954	+	0.298157	0.00924763	0.509816	0.00936776	0.877567	0.00764476	0.970589	0.00510592	0.807267	0.0179883	0.588893	0.0172377	14.4225
ERR1382566	93.7633	+	0.244953	0.0128221	0.421175	0.00664915	0.762689	0.012419	0.797195	0.00836275	0.329215	0.0127387	0.371419	0.0253836	15.7373
ERR1382567	89.3815	+	0.388342	0.00566698	0.438411	0.00902134	0.649219	0.00796384	0.754941	0.0094398	0.509873	0.0100395	0.364629	0.0702902	15.3016
ERR1382568	76.9215	+	0.261696	0.0024032	0.658703	0.0285953	0.566738	0.00564356	0.817384	0.0291554	0.312357	0.00370327	0.661869	0.0108387	22.3729
ERR1382569	74.6828		0.22512	0.0204055	0.706454	0.0202406	0.820461	0.018867	0.512577	0.015837	0.2216	0.00952471	0.327886	0.0180701	20.8407
ERR1382570	98.0436	+	0.379666	0.00542052	0.403558	0.00470111	0.783648	0.00606912	0.898369	0.00624496	0.509284	0.00700872	0.475365	0.0357951	17.3757
ERR1382571	85.9705	+	0.245741	0.00570317	0.6346	0.00415347	0.635604	0.0856034	0.754016	0.0857007	0.253889	0.00560145	0.4979	0.0860334	21.8894
ERR1382572	86.1872	+	0.297295	0.00792376	0.484399	0.0356325	0.599824	0.00497107	0.854085	0.035424	0.435605	0.00849637	0.538241	0.0084733	22.1944
ERR1382573	63.2104		0.487256	0.0437106	0.176538	0.0120112	0.777483	0.043947	0.928138	0.010389	0.698302	0.0446656	0.366563	0.0500411	19.8455
ERR1382574	91.1937	+	0.402502	0.00511962	0.528239	0.00432826	0.78179	0.00519983	0.821811	0.00367221	0.383639	0.00552774	0.590728	0.0540062	16.3118
ERR1382575	90.343	+	0.343991	0.0255653	0.376012	0.00847574	0.631119	0.0252556	0.8535	0.00829634	0.437003	0.0260267	0.455012	0.0264787	19.8132
ERR1382576	93.9404	+	0.359277	0.00577358	0.393591	0.014838	0.521033	0.0114343	0.843198	0.0181627	0.486288	0.00648823	0.515747	0.0150884	20.6952
ERR1382577	66.5838		0.177977	0.00662271	0.754124	0.0125972	0.619473	0.162017	0.622995	0.162414	0.230497	0.00793365	0.535988	0.162013	19.1766
ERR1382578	93.1154	+	0.292341	0.0138195	0.426985	0.0123149	0.884279	0.00515188	0.846688	0.0137074	0.284249	0.0135481	0.348095	0.0137793	21.8366
ERR1382579	79.7956	+	0.33513	0.00834741	0.416028	0.0315339	0.651769	0.0110963	0.883373	0.0328081	0.533013	0.0133721	0.505559	0.0153924	23.9702
ERR1382580	98.4404	+	0.202254	0.0043998	0.685886	0.00217974	0.385249	0.0019849	0.441382	0.0103878	0.770833	0.00587747	0.182167	0.0144762	15.6643
ERR1382581	81.3591	+	0.34291	0.00442545	0.697507	0.0143445	0.589652	0.014223	0.682966	0.0147671	0.310552	0.0136895	0.538813	0.0164369	21.8441
ERR1382582	99.8187	+	0.082547	0.00083586	0.80419	0.0148652	0.88989	0.00050502	0.912658	0.00591996	0.093361	0.00088238	0.789938	0.00439488	13.6399
ERR1382583	87.7186	+	0.38556	0.0156439	0.495648	0.0422516	0.691546	0.00237799	0.795494	0.0423838	0.30917	0.0157025	0.523289	0.00855246	22.3684
ERR1382584	97.1765	+	0.283763	0.00526202	0.792224	0.0167671	0.589409	0.00134398	0.770635	0.0188221	0.102431	0.00549566	0.763408	0.00732926	15.4497
ERR1382585	99.5418	+	0.346693	0.00229108	0.817569	0.0106861	0.686285	0.00171088	0.650302	0.0106596	0.151329	0.00254415	0.760673	0.0064802	16.5428
ERR1382586	99.9237	+	0.280537	0.019169	0.660476	0.00438579	0.792437	0.0192859	0.880725	0.00344659	0.321513	0.0194886	0.711445	0.020827	13.1817
ERR1382587	96.2266	+	0.309971	0.00586724	0.634536	0.00427368	0.823749	0.00335521	0.864266	0.0029066	0.332625	0.0072716	0.540911	0.0206593	13.7922
ERR1382588	87.4142	+	0.183828	0.00463938	0.796158	0.0162508	0.426895	0.21841	0.60248	0.218916	0.19263	0.00782525	0.549405	0.218393	18.0677
ERR1382589	88.5755	+	0.249109	0.00443474	0.564956	0.00555357	0.763812	0.00288536	0.910977	0.0071882	0.356989	0.00394979	0.621531	0.0110196	19.5781
ERR1382590	97.7278	+	0.189889	0.0020388	0.728833	0.00825484	0.738332	0.00725195	0.872543	0.0101175	0.286109	0.0128517	0.658056	0.0164176	16.5808
ERR1382591	61.4398		0.241674	0.0069279	0.601764	0.0227577	0.49171	0.0157263	0.872323	0.0227774	0.406306	0.0211985	0.587746	0.0073595	22.1976
ERR1382592	91.7906	+	0.502847	0.00645189	0.544321	0.00963128	0.633383	0.0038863	0.749191	0.00958164	0.390751	0.00726134	0.6684	0.0297505	13.5229
ERR1382593	86.3213	+	0.40969	0.0178756	0.527435	0.0273067	0.685677	0.00474648	0.811739	0.0276662	0.345672	0.018161	0.533868	0.0206136	25.4747
ERR1382594	89.8311	+	0.348693	0.00942851	0.630989	0.0744684	0.803739	0.00266489	0.719358	0.0748862	0.435009	0.00959042	0.607291	0.011849	15.9189
ERR1382595	95.4293	+	0.342236	0.00203712	0.57345	0.00942438	0.599744	0.00257866	0.664096	0.0180031	0.367772	0.00482898	0.520365	0.0163281	14.2719
ERR1382596	90.1695	+	0.303195	0.00792839	0.603659	0.0171773	0.652749	0.00633918	0.800355	0.0175544	0.367015	0.00839148	0.548601	0.0156886	22.3272
ERR1382597	96.7757	+	0.251555	0.00607057	0.63938	0.00644053	0.532688	0.00544016	0.866739	0.00577634	0.34105	0.0069839	0.666775	0.0148348	16.0694
ERR1382598	55.6052		0.230002	0.00675948	0.404746	0.0168726	0.482986	0.0065396	0.827058	0.0181018	0.463383	0.00815585	0.421691	0.00757673	18.7183
ERR1382599	97.8879	+	0.142094	0.0025637	0.896452	0.0144432	0.295829	0.0013304	0.825867	0.0148354	0.083555	0.00256911	0.84438	0.00470105	13.7265
ERR1382600	90.1666	+	0.219894	0.00467728	0.364281	0.00550335	0.837745	0.00496917	0.933145	0.00253654	0.711514	0.148791	0.296341	0.0145086	19.1776
ERR1382601	92.3527	+	0.128575	0.00528809	0.777779	0.0156124	0.844777	0.00887926	0.931258	0.015785	0.293988	0.00341121	0.774694	0.00698597	18.396
ERR1382602	76.0519	+	0.391159	0.0346361	0.563658	0.0769039	0.630263	0.0350883	0.692431	0.076895	0.411762	0.0347616	0.565464	0.0346072	19.4973
ERR1382603	90.3343	+	0.263575	0.00559611	0.695794	0.0209191	0.494316	0.004669	0.789068	0.0212411	0.304458	0.00543601	0.680804	0.00909422	22.6288
ERR1382604	83.3067	+	0.295312	0.00755156	0.432341	0.0122548	0.588628	0.00524202	0.875826	0.0130717	0.478823	0.00661237	0.447678	0.0150905	17.7652
ERR1382605	61.3724		0.249338	0.002315	0.773457	0.00591897	0.701857	0.00230804	0.770471	0.0026032	0.245839	0.00203746	0.692806	0.00794209	15.7298
ERR1382606	98.1246	+	0.257369	0.00789955	0.689601	0.00416194	0.763487	0.00309096	0.80152	0.00614152	0.263627	0.0083717	0.48463	0.0139221	14.267
ERR1382607	88.2613	+	0.336695	0.0105731	0.356262	0.00897312	0.728018	0.0110501	0.856227	0.0113906	0.269957	0.0128777	0.471286	0.0176403	20.913
ERR1382608	93.4859	+	0.14915	0.00336435	0.888685	0.00973316	0.291583	0.00998515	0.9065	0.00986808	0.158721	0.00333593	0.793573	0.00498784	19.0587
ERR1382609	90.4431	+	0.279659	0.00243056	0.7985	0.0250403	0.712939	0.00302156	0.642032	0.0258001	0.184302	0.00439785	0.593877	0.00681853	20.8041
ERR1382610	98.5747	+	0.148672	0.00089736	0.662814	0.00850685	0.837277	0.00047071	0.846436	0.00180713	0.457295	0.00377477	0.587461	0.0225878	10.6986
ERR1382611	95.4936	+	0.317061	0.0134956	0.4047	0.0183699	0.548715	0.00580663	0.888405	0.0225515	0.525188	0.00891889	0.524333	0.0137642	16.4182
ERR1382612	98.1907	+	0.216262	0.00550202	0.673568	0.00337068	0.775112	0.00313128	0.911082	0.00968354	0.289468	0.00356986	0.716483	0.0142478	15.4787
ERR1382613	96.8611	+	0.285316	0.0142408	0.628803	0.0052746	0.811094	0.0133088	0.851334	0.0090399	0.305822	0.0144144	0.653373	0.0256999	17.2811
ERR1382614	99.9914	+	0.13351	0.00317641	0.848454	0.00486032	0.427697	0.00332566	0.965281	0.00201327	0.340173	0.00467112	0.789416	0.00852402	11.0695
ERR1382615	99.9306	+	0.2398	0.00165078	0.396767	0.00311558	0.700662	0.00165362	0.948026	0.0003594	0.778302	0.00453376	0.383237	0.0222206	13.132
ERR1382616	65.5731		0.3256	0.0136153	0.23744	0.0140311	0.6435	0.0123995	0.809741	0.0199535	0.401877	0.0152099	0.278984	0.0246337	24.2381
ERR1382617	99.0297	+	0.083882	0.00334287	0.650545	0.00558421	0.698067	0.00373604	0.927186	0.0120095	0.404423	0.00425982	0.52658	0.0119577	14.3529
ERR1382618	77.4201	+	0.394017	0.00439812	0.526024	0.0218426	0.694828	0.00229081	0.82761	0.0216887	0.347414	0.00381057	0.471326	0.013579	19.7154
ERR1382619	99.4661	+	0.211944	0.0100837	0.758409	0.0100265	0.678515	0.00196582	0.833726	0.00980173	0.255412	0.00366606	0.739132	0.0128899	12.8268
ERR1382620	94.4502	+	0.261429	0.00531088	0.573788	0.00636473	0.714108	0.00170915	0.815088	0.0020101	0.3519	0.00721986	0.571141	0.00598325	18.4081
ERR1382621	94.6178	+	0.203656	0.00470906	0.680791	0.0160945	0.734523	0.00580435	0.782321	0.0174664	0.312653	0.00858263	0.561854	0.0081185	20.6133
ERR1382622	97.9789	+	0.161646	0.00179884	0.821442	0.00652254	0.774115	0.0037885	0.837838	0.0113685	0.211597	0.0073062	0.718595	0.0124196	14.0753
ERR1382623	95.3282	+	0.335665	0.0238902	0.732955	0.00551738	0.78129	0.0182283	0.703549	0.0188883	0.19105	0.020381	0.420364	0.0122071	13.2156
ERR1382624	94.5987	+	0.471867	0.00549381	0.60341	0.0382918	0.655433	0.00830972	0.678451	0.0383539	0.328732	0.00822189	0.681968	0.0249395	18.8745
ERR1382625	99.4772	+	0.198698	0.0170267	0.829943	0.00668369	0.614411	0.0162011	0.841031	0.00667107	0.13798	0.0166355	0.828629	0.0183048	15.0097
ERR1382626	86.8764	+	0.269797	0.00382492	0.756323	0.029898	0.547377	0.00291739	0.800861	0.0301652	0.247141	0.00489219	0.740723	0.00876717	18.1475
ERR1382627	91.0113	+	0.343905	0.0046387	0.552465	0.00607945	0.791741	0.00907143	0.908544	0.00371286	0.376166	0.00637595	0.625343	0.021231	19.5352
ERR1382628	90.4815	+	0.321975	0.00668624	0.436383	0.00955905	0.798646	0.00144388	0.929367	0.00487893	0.487033	0.0101641	0.465203	0.028928	18.7705
ERR1382629	99.143	+	0.217632	0.0162168	0.638251	0.00541081	0.839558	0.00276437	0.83684	0.00473468	0.26068	0.0161951	0.549728	0.0115993	15.9277
ERR1382630	94.7579	+	0.355801	0.00376034	0.456837	0.0140502	0.792644	0.00448581	0.897154	0.00842327	0.437843	0.00873316	0.595338	0.0160556	14.6478
ERR1382631	83.5387	+	0.338322	0.00177164	0.617032	0.0149329	0.499084	0.00861335	0.789204	0.0151366	0.350077	0.00627502	0.580939	0.0261244	19.6526
ERR1382632	86.9204	+	0.237238	0.00362624	0.755019	0.0247225	0.751045	0.00235118	0.862037	0.0247812	0.223574	0.00362981	0.757861	0.0112839	20.3333
ERR1382633	93.5251	+	0.238893	0.00524653	0.674116	0.00669438	0.550491	0.00064235	0.81642	0.00612201	0.237588	0.00277849	0.670259	0.0133481	15.1514
ERR1382634	91.5256	+	0.31757	0.00643486	0.529231	0.00514872	0.702319	0.00454134	0.83274	0.0106403	0.428439	0.00575089	0.475403	0.0274696	17.4901
ERR1382635	99.9226	+	0.167173	0.00064627	0.885416	0.00127573	0.880548	0.00121537	0.863432	0.0223347	0.070342	0.00116834	0.886505	0.02294	11.6294
ERR1382636	82.7316	+	0.27699	0.00788809	0.658595	0.022005	0.611219	0.00547509	0.833439	0.0222674	0.235664	0.00767283	0.710939	0.00535208	23.2466
ERR1382637	99.6756	+	0.073585	0.00209467	0.816098	0.00381324	0.659145	0.00246606	0.862307	0.00173054	0.27525	0.00313262	0.778316	0.00634573	11.8697
ERR1382638	98.7081	+	0.254002	0.0177338	0.758937	0.00905161	0.814705	0.0178005	0.893089	0.00462072	0.318093	0.0179673	0.724896	0.0243808	14.6495
ERR1382639	99.7682	+	0.274222	0.00175433	0.653357	0.0048653	0.807708	0.00097019	0.879066	0.00591705	0.304665	0.0030056	0.693151	0.0209575	16.835
ERR1382640	99.5671	+	0.140123	0.00710571	0.535051	0.15527	0.947774	0.0108124	0.986694	0.00379531	0.560003	0.158728	0.685543	0.0958329	15.1036
ERR1382641	77.14	+	0.344851	0.0112203	0.702404	0.0321039	0.669746	0.0170688	0.800125	0.0307513	0.276293	0.0237093	0.579649	0.0144342	21.9196
ERR1382642	98.6972	+	0.370619	0.00115011	0.555754	0.00313285	0.571391	0.00175512	0.937327	0.00169782	0.50899	0.00763935	0.628622	0.0760088	15.0776
ERR1382643	91.4603	+	0.32521	0.0328018	0.557439	0.00259472	0.701833	0.0324412	0.84994	0.00390648	0.339928	0.0329898	0.531662	0.0473673	15.6819
ERR1382644	88.7483	+	0.336639	0.0417302	0.460416	0.00731904	0.580021	0.0315862	0.823251	0.0294692	0.497636	0.0323786	0.527611	0.0319519	21.1973
ERR1382645	86.8342	+	0.400799	0.0127537	0.532681	0.0133012	0.621251	0.0133121	0.79139	0.0129206	0.535232	0.0114245	0.512122	0.022741	20.0336
ERR1382646	99.9901	+	0.070622	0.00228561	0.931857	0.00258993	0.960118	0.0011705	0.96336	0.0352151	0.127356	0.00242319	0.882545	0.0352333	8.74958
ERR1382647	80.2384	+	0.278592	0.00623368	0.420308	0.0116689	0.433407	0.00911757	0.837202	0.0142904	0.475592	0.00745292	0.374066	0.0147134	22.3575
ERR1382648	95.145	+	0.517448	0.0821166	0.501694	0.0145015	0.593895	0.0819913	0.704357	0.0145401	0.430721	0.0821673	0.63335	0.0829697	20.2173
ERR1382649	86.4963	+	0.524672	0.00873745	0.32921	0.00396785	0.721526	0.00658413	0.844408	0.00705185	0.396245	0.0139827	0.348257	0.0833519	21.565
ERR1382650	98.2912	+	0.176401	0.00767151	0.785066	0.00570426	0.60294	0.00803547	0.835838	0.00882256	0.200997	0.00790703	0.754189	0.0107255	15.9277
ERR1382651	99.562	+	0.193106	0.00797469	0.598985	0.00480635	0.482181	0.00792302	0.830268	0.00375821	0.446666	0.0104293	0.509365	0.00634153	15.6097
ERR1382652	98.9484	+	0.153234	0.00150072	0.865842	0.00481768	0.8277	0.00114192	0.901796	0.0220933	0.100358	0.00146582	0.901222	0.0216995	14.083
ERR1382653	99.288	+	0.093198	0.0065498	0.067549	0.00142136	0.934635	0.00645893	0.979129	0.00114347	0.102917	0.00643136	0.093213	0.00777139	14.511
ERR1382654	79.1217	+	0.322562	0.0119629	0.694645	0.0111337	0.726198	0.00350231	0.805767	0.0111345	0.220106	0.0123739	0.710967	0.0162324	21.6925
ERR1382655	98.0184	+	0.332201	0.00204792	0.348418	0.0116653	0.647574	0.00143523	0.891323	0.0114681	0.590454	0.0082676	0.441046	0.0173946	16.6544
ERR1382656	99.8939	+	0.453313	0.022185	0.216392	0.00727061	0.878217	0.0201587	0.935672	0.0027141	0.542417	0.0221801	0.314397	0.0510034	13.3379
ERR1382657	86.6311	+	0.405045	0.00707977	0.256336	0.00431709	0.880952	0.00319974	0.976202	0.00273832	0.595488	0.00777327	0.350271	0.0222699	15.3157
ERR1382658	78.7883	+	0.218252	0.00262935	0.21641	0.0102535	0.866249	0.00406851	0.890676	0.0157088	0.694293	0.0519961	0.348829	0.0538413	17.3657
ERR1382659	87.9211	+	0.434488	0.00471055	0.475359	0.0475639	0.667567	0.00216314	0.822239	0.0475394	0.492918	0.00793638	0.574792	0.0193986	20.0377
ERR1382660	95.587	+	0.210996	0.00563709	0.738216	0.00593286	0.731829	0.00308989	0.756203	0.0064808	0.195072	0.00610476	0.60714	0.00782198	16.6097
ERR1382661	79.3399	+	0.239321	0.012914	0.400583	0.0126845	0.729946	0.00964092	0.900101	0.00688695	0.236095	0.0123052	0.430429	0.0160933	21.6912
ERR1382662	97.7747	+	0.185448	0.00273821	0.750764	0.00448518	0.855868	0.00380252	0.851859	0.00370741	0.240097	0.00425385	0.696197	0.0231297	15.28
ERR1382663	74.5239		0.411844	0.0070509	0.535662	0.00845176	0.704489	0.00817787	0.728179	0.00768841	0.408695	0.00776741	0.544774	0.0176794	22.6386
ERR1382664	92.0584	+	0.397183	0.0126555	0.588707	0.0149523	0.718752	0.00334531	0.621695	0.0161799	0.29577	0.0127092	0.463288	0.0173975	19.0339
ERR1382665	95.3514	+	0.40166	0.0127295	0.548737	0.00973466	0.764754	0.00432453	0.858092	0.0104979	0.312416	0.0134156	0.67733	0.0189376	13.4347
ERR1382666	96.2071	+	0.458653	0.00591628	0.368155	0.0104638	0.806468	0.00361945	0.906932	0.00730132	0.518949	0.00865154	0.389098	0.0554825	17.4178
ERR1382667	59.5613		0.279077	0.00912627	0.524418	0.0151414	0.747791	0.0221833	0.746323	0.0216124	0.537559	0.0232639	0.382427	0.0240038	19.2119
ERR1382668	85.9646	+	0.233112	0.0109408	0.639272	0.0176223	0.51873	0.00928619	0.894575	0.0173369	0.32014	0.011497	0.625888	0.0120854	21.9041
ERR1382669	88.4177	+	0.274956	0.0081984	0.533448	0.00549202	0.694421	0.00401007	0.840586	0.00786717	0.152034	0.00837964	0.589224	0.010684	13.244
ERR1382670	95.1108	+	0.224195	0.00476631	0.73062	0.00672487	0.689543	0.00374156	0.622795	0.00712409	0.279152	0.00481034	0.512503	0.00670193	16.5355
ERR1382671	79.3614	+	0.2859	0.0303753	0.57728	0.0119811	0.77557	0.0302636	0.894352	0.00406439	0.357431	0.0305647	0.639083	0.0344345	22.6157
ERR1382672	59.0321		0.341538	0.0132104	0.458244	0.0194584	0.540792	0.0129715	0.776979	0.0105539	0.659356	0.00955262	0.382449	0.032278	20.7244
ERR1382673	67.2858		0.176581	0.00725053	0.772482	0.0114889	0.343746	0.0066226	0.958036	0.0116419	0.234037	0.00677686	0.783872	0.00646541	17.0787
ERR1382674	47.9751		0.422684	0.00519397	0.627889	0.0141538	0.576854	0.00587023	0.648801	0.0147375	0.395782	0.00659763	0.614945	0.0148337	19.216
ERR1382675	99.915	+	0.167451	0.00583122	0.686333	0.00366899	0.89285	0.00182352	0.947906	0.00085675	0.260881	0.00752118	0.72802	0.0399933	11.8605
ERR1382676	97.8387	+	0.348928	0.0109556	0.411248	0.0127119	0.659511	0.00501486	0.950475	0.0126794	0.488737	0.0135381	0.461592	0.0212584	13.9017
ERR1382677	85.1465	+	0.32264	0.00721953	0.708831	0.00707783	0.526633	0.00499047	0.791026	0.00838594	0.226213	0.00570629	0.735142	0.0107981	21.9396
ERR1382678	99.8092	+	0.245161	0.00203964	0.647878	0.00776757	0.915397	0.00182483	0.912546	0.00352178	0.253089	0.00722151	0.677122	0.0231632	10.665
ERR1382679	97.2087	+	0.210416	0.00737323	0.684461	0.0213775	0.80151	0.00379263	0.868002	0.0213204	0.267207	0.00547269	0.434495	0.0135598	15.2363
ERR1382680	74.2486		0.45884	0.00754073	0.465073	0.022951	0.565308	0.00674855	0.770865	0.0224096	0.472586	0.00885479	0.463222	0.00874156	22.6923
ERR1382681	93.6268	+	0.339585	0.01842	0.488001	0.101358	0.622953	0.00316746	0.664143	0.101383	0.614843	0.0188335	0.3938	0.00513342	17.8257
ERR1382682	95.8125	+	0.322785	0.00764321	0.40951	0.00874012	0.819665	0.00224764	0.874845	0.00825357	0.548557	0.0125071	0.415331	0.0191359	17.5809
ERR1382683	96.486	+	0.303627	0.00465082	0.430812	0.0109983	0.773754	0.00644335	0.814737	0.0110011	0.321648	0.00826632	0.4564	0.0069601	19.153
ERR1382684	99.6875	+	0.298511	0.0088599	0.64401	0.0137934	0.901093	0.0133675	0.853152	0.00114467	0.468457	0.0177339	0.498361	0.0390938	12.0547
ERR1382685	98.2379	+	0.312298	0.0349953	0.396167	0.00472071	0.816982	0.00199706	0.857879	0.0359664	0.506913	0.00432132	0.362125	0.029895	13.4477
ERR1382686	63.187		0.415623	0.0128855	0.506816	0.0280523	0.544075	0.0101882	0.838775	0.0290436	0.39928	0.0151607	0.587165	0.0206674	20.2871
ERR1382687	90.7739	+	0.203039	0.0119964	0.6254	0.0125353	0.804725	0.00932198	0.911702	0.0153904	0.353336	0.0116402	0.686629	0.0104596	17.4427
ERR1382688	92.5332	+	0.293651	0.00951495	0.34576	0.00646877	0.777817	0.00605254	0.892322	0.0300305	0.469746	0.0079174	0.385461	0.0697414	14.7419
ERR1382689	87.5012	+	0.421797	0.00522549	0.662817	0.101396	0.519973	0.00549143	0.769311	0.101471	0.384928	0.00580727	0.75053	0.0104121	20.5691
ERR1382690	96.1603	+	0.345034	0.0435556	0.630843	0.0147511	0.561283	0.0435729	0.71958	0.0145725	0.333207	0.0439814	0.638278	0.0441104	16.1518
ERR1382691	88.8799	+	0.241306	0.00486811	0.605574	0.0271155	0.731798	0.00328582	0.889016	0.0275822	0.385618	0.00556483	0.626686	0.00752554	15.1901
ERR1382692	99.8905	+	0.132071	0.00333059	0.793179	0.00713677	0.960015	0.00149711	0.906843	0.00190063	0.192195	0.00827678	0.760916	0.0127992	10.6664
ERR1382693	97.7769	+	0.134147	0.00490158	0.698994	0.00470691	0.77169	0.0128888	0.879288	0.00426613	0.282851	0.00450509	0.627887	0.0141409	14.7595
ERR1382694	99.4707	+	0.325674	0.0191043	0.687843	0.00798463	0.755259	0.00220245	0.794286	0.00658057	0.33113	0.0196561	0.652965	0.0125791	13.3128
ERR1382695	92.3815	+	0.250704	0.00595859	0.66579	0.0113077	0.779465	0.0025431	0.817627	0.0113773	0.308295	0.00626822	0.64965	0.00980413	19.8909
ERR1382696	95.6418	+	0.160684	0.00152558	0.37657	0.0119543	0.881063	0.0020633	0.873501	0.0125928	0.575588	0.0091441	0.321765	0.00495062	18.0665
ERR1382697	74.558		0.324062	0.00619944	0.556088	0.00799067	0.73191	0.00782086	0.859171	0.00748613	0.32167	0.00598447	0.621985	0.0232761	24.0981
ERR1382698	99.2874	+	0.285099	0.00317555	0.533393	0.00430461	0.894336	0.00267865	0.908191	0.00511411	0.260212	0.00496621	0.528331	0.0247045	13.9505
ERR1382699	98.5675	+	0.124255	0.003461	0.807003	0.00990675	0.592937	0.00985205	0.736309	0.0100285	0.229478	0.0101236	0.64052	0.0119042	15.1036
ERR1382700	88.7286	+	0.207067	0.0101793	0.729259	0.00606333	0.61983	0.00943394	0.867208	0.0144277	0.254958	0.00980133	0.707721	0.0191888	16.6622
ERR1382701	61.5121		0.276049	0.00722208	0.378115	0.0119624	0.554342	0.00705097	0.908818	0.0117816	0.551444	0.0167436	0.421669	0.003232	18.4278
ERR1382702	75.3749	+	0.356211	0.0104048	0.514156	0.0102135	0.683267	0.0131109	0.773142	0.0146625	0.355719	0.0169354	0.396013	0.023569	24.1066
ERR1382703	84.7276	+	0.400266	0.0524575	0.46096	0.00549628	0.694959	0.0523784	0.899102	0.00483512	0.445298	0.0526419	0.595128	0.0534723	24.1317
ERR1382704	99.6325	+	0.19982	0.0295256	0.720887	0.00464573	0.949911	0.0019518	0.93437	0.00224944	0.260113	0.0305377	0.696815	0.0143432	11.1395
ERR1382705	94.2929	+	0.330105	0.00874674	0.599249	0.00513501	0.663835	0.00241077	0.75873	0.00446995	0.382561	0.00861388	0.59459	0.0203694	16.8041
ERR1382706	99.3125	+	0.20819	0.00491895	0.643347	0.00426145	0.84401	0.00382921	0.875395	0.00378059	0.291643	0.00507496	0.677517	0.0294291	14.5122
ERR1382707	78.7852	+	0.406193	0.00429617	0.671147	0.00893513	0.638988	0.00448478	0.71117	0.00966817	0.269072	0.00620763	0.681845	0.0195847	17.3612
ERR1382708	99.859	+	0.032104	0.00305468	0.957696	0.00308344	0.24281	0.00187975	0.986303	0.00105555	0.057169	0.00157271	0.941269	0.00445712	10.2579
ERR1382709	91.8603	+	0.409498	0.0121217	0.640501	0.00980704	0.622162	0.0117851	0.758724	0.00774311	0.266071	0.0152788	0.712875	0.0160626	15.3166
ERR1382710	97.3195	+	0.198045	0.00475254	0.643423	0.00600695	0.666204	0.00431471	0.860639	0.00586076	0.454861	0.0129465	0.557143	0.00985168	17.3771
ERR1382711	84.0279	+	0.359796	0.0549454	0.549567	0.0192216	0.710638	0.0545792	0.844842	0.0191119	0.428688	0.0552935	0.626902	0.0553245	18.0503
ERR1382712	96.4687	+	0.173051	0.00362248	0.691424	0.00671988	0.716817	0.00151377	0.822096	0.0042385	0.296504	0.00206731	0.618548	0.0125756	20.1535
ERR1382713	72.3894		0.399017	0.00779258	0.62696	0.0308542	0.701795	0.00665831	0.755569	0.0312529	0.297849	0.00835689	0.706525	0.010845	21.4511
ERR1382714	91.0088	+	0.203114	0.00099391	0.538962	0.00237107	0.666097	0.00075079	0.786442	0.00559264	0.24201	0.00146839	0.4858	0.00898027	20.4913
ERR1382715	86.9577	+	0.223455	0.00827723	0.528908	0.0160819	0.505523	0.0072979	0.89138	0.0167117	0.280947	0.0081556	0.501706	0.0105126	19.5205
ERR1382716	68.4308		0.283271	0.00810932	0.711415	0.016709	0.65144	0.00914299	0.832973	0.0167226	0.202824	0.0100605	0.669836	0.0106269	16.7661
ERR1382717	87.6583	+	0.352678	0.0108507	0.463417	0.0297562	0.703292	0.00732884	0.899262	0.0301315	0.37146	0.0111519	0.507451	0.0140383	19.0549
ERR1382718	85.7601	+	0.312605	0.00694039	0.561395	0.0347078	0.547062	0.00424675	0.83924	0.0340258	0.39524	0.00628571	0.574295	0.0187641	16.9904
ERR1382719	99.7326	+	0.082111	0.00151904	0.889441	0.00786893	0.817717	0.00037733	0.814703	0.032392	0.058402	0.00776563	0.763557	0.0327817	11.0918
ERR1382720	99.8551	+	0.199248	0.0106667	0.728779	0.0108577	0.978849	0.00216374	0.992317	0.00735488	0.540679	0.0198373	0.676634	0.0392684	12.0743
ERR1382721	89.3223	+	0.318793	0.0103388	0.676496	0.0289072	0.654475	0.171529	0.662228	0.173866	0.233451	0.0105828	0.502297	0.172082	21.0374
ERR1382722	96.0418	+	0.296554	0.00436668	0.613448	0.00331451	0.783705	0.00269404	0.898497	0.00492345	0.242408	0.00436744	0.731252	0.00708242	17.7874
ERR1382723	99.8382	+	0.164838	0.00473826	0.754575	0.0361774	0.850083	0.0358856	0.981846	0.00074453	0.326736	0.00783842	0.746464	0.00992238	13.4632
ERR1382724	95.129	+	0.210306	0.00876141	0.726203	0.00517658	0.823574	0.00635067	0.835867	0.00538719	0.213649	0.00906502	0.691824	0.0164507	13.7983
ERR1382725	99.595	+	0.294776	0.00171151	0.739153	0.00214024	0.697796	0.00177535	0.794245	0.00129674	0.24852	0.00308455	0.745409	0.016921	14.0121
ERR1382726	94.4641	+	0.157824	0.00404007	0.749493	0.00785404	0.495188	0.00242282	0.948326	0.0077384	0.258558	0.00491822	0.749494	0.00535957	18.679
ERR1382727	63.8428		0.399306	0.0202961	0.290396	0.0171527	0.689071	0.015371	0.87445	0.0191313	0.531642	0.0127871	0.397071	0.0233694	25.0598
ERR1382728	91.5209	+	0.335247	0.00809357	0.592903	0.0159418	0.782445	0.00188916	0.885961	0.0180218	0.20713	0.00490134	0.722985	0.0222359	12.5912
ERR1382729	88.0158	+	0.348411	0.0106581	0.444743	0.00676311	0.71324	0.00994778	0.925271	0.00727284	0.448675	0.0113332	0.62471	0.0105806	18.0572
ERR1382730	81.2533	+	0.311133	0.0111623	0.787245	0.00834621	0.612804	0.00916239	0.709941	0.0352929	0.158289	0.00958856	0.763908	0.033956	16.7081
ERR1382731	100	+	0.123572	0.00570331	0.853182	0.0125947	0.629542	0.0101293	0.983182	0.02366	0.21746	0.00181631	0.835291	0.0286381	7.49998
ERR1382732	85.6043	+	0.371097	0.0177028	0.625026	0.0313972	0.662381	0.0381843	0.780689	0.0471794	0.301234	0.007874	0.64391	0.0393834	21.5711
ERR1382733	76.2765	+	0.313727	0.00704751	0.64235	0.0321105	0.665041	0.00287888	0.757641	0.0319974	0.328662	0.00846028	0.585362	0.0107335	24.1007
ERR1382734	75.2042	+	0.260736	0.0055356	0.537799	0.0115561	0.455409	0.00954665	0.833347	0.0136094	0.355865	0.00420059	0.459556	0.0222543	23.6635
ERR1382735	82.0944	+	0.343982	0.0183092	0.681497	0.0231079	0.659541	0.0135312	0.819868	0.0234165	0.261801	0.0221619	0.670406	0.0151281	18.1483
ERR1382736	99.0888	+	0.229094	0.00455024	0.657882	0.00412302	0.825242	0.00187094	0.890584	0.0137914	0.287512	0.00286764	0.678683	0.018093	17.108
ERR1382737	88.5881	+	0.238096	0.0073291	0.628491	0.00494482	0.714731	0.00736093	0.892692	0.00497701	0.336439	0.00784092	0.654182	0.0121828	18.874
ERR1382738	80.8896	+	0.309072	0.00557048	0.283568	0.0229544	0.592499	0.0150397	0.868849	0.0219654	0.731322	0.0100951	0.282094	0.0109066	23.7802
ERR1382739	74.3375		0.33236	0.0751077	0.574396	0.027472	0.494191	0.0101921	0.835199	0.0793526	0.367096	0.0123439	0.631836	0.0136177	24.1317
ERR1382740	95.6034	+	0.261696	0.00389497	0.707043	0.00601297	0.816547	0.00206595	0.824595	0.0061627	0.243731	0.00389505	0.549022	0.00988973	15.6198
ERR1382741	90.9273	+	0.158089	0.00865268	0.225761	0.00771259	0.853118	0.00851138	0.877354	0.0361035	0.196548	0.00591358	0.191576	0.0110402	21.2094
ERR1382742	98.2277	+	0.320246	0.00666509	0.66403	0.00693921	0.660216	0.00163389	0.825658	0.00689733	0.30043	0.00250348	0.711877	0.0120724	14.1185
ERR1382743	98.8065	+	0.449941	0.00967404	0.222934	0.00265611	0.717723	0.00934569	0.980364	0.00155133	0.61315	0.00966017	0.334605	0.0563116	11.1867
ERR1382744	90.9426	+	0.198968	0.00472669	0.777883	0.0282268	0.348179	0.00295006	0.888652	0.0281815	0.233159	0.00507687	0.797358	0.00774692	22.0575
ERR1382745	99.3459	+	0.26068	0.00332421	0.780388	0.00321405	0.69458	0.00234851	0.845938	0.00221249	0.199032	0.00307063	0.689578	0.02	13.2067
ERR1382746	96.5277	+	0.435573	0.0487779	0.445062	0.00484926	0.763004	0.0485628	0.919242	0.00314959	0.530689	0.0501522	0.474595	0.0607244	14.1214
ERR1382747	85.0779	+	0.151599	0.00285128	0.847134	0.00741809	0.895514	0.00182714	0.906777	0.00763257	0.15454	0.00368213	0.677484	0.00516412	15.3571
ERR1382748	77.4745	+	0.252014	0.00232804	0.726242	0.0198093	0.590938	0.0874819	0.712678	0.0878754	0.296253	0.00877474	0.563256	0.0854608	23.9048
ERR1382749	74.3809		0.387939	0.00322473	0.285699	0.0155002	0.731889	0.00493109	0.745383	0.0133221	0.537417	0.0139995	0.427388	0.0220668	19.3802
ERR1382750	94.6911	+	0.255776	0.00357077	0.840872	0.0239376	0.247052	0.00211979	0.805046	0.0239203	0.190961	0.00355231	0.832787	0.0100693	14.9038
ERR1382751	94.3693	+	0.221703	0.00203209	0.812402	0.0303333	0.222285	0.00618775	0.858174	0.0303209	0.188347	0.00339754	0.79328	0.00684906	15.6437
ERR1382752	99.6427	+	0.269774	0.00171671	0.833697	0.00757139	0.628811	0.00199632	0.746769	0.00837114	0.178555	0.00246932	0.827453	0.00940778	16.0885
ERR1382753	86.7426	+	0.3624	0.00842237	0.544498	0.03128	0.516272	0.00651915	0.605825	0.0319316	0.604947	0.00794444	0.394279	0.0126131	18.8963
ERR1382754	99.7574	+	0.280229	0.00387902	0.817969	0.00668884	0.764404	0.00325713	0.816148	0.019192	0.279687	0.00608554	0.774366	0.0194275	11.995
ERR1382755	86.817	+	0.255422	0.0092919	0.629488	0.0226609	0.745052	0.062669	0.811811	0.0661952	0.28936	0.00984019	0.616374	0.0637742	23.149
ERR1382756	80.8876	+	0.289752	0.00612437	0.692781	0.0156979	0.747449	0.00807471	0.728697	0.0153864	0.246563	0.00958014	0.584721	0.0119746	23.5217
ERR1382757	79.4874	+	0.447002	0.00719767	0.448391	0.0131906	0.716482	0.0107176	0.855448	0.0133016	0.409214	0.0129844	0.561671	0.037029	20.8349
ERR1382758	93.2998	+	0.523718	0.182163	0.157689	0.00372786	0.750739	0.181986	0.933812	0.0198845	0.564732	0.182037	0.48947	0.185848	17.0961
ERR1382759	95.4772	+	0.360483	0.00611059	0.566738	0.0167924	0.762942	0.00482353	0.815132	0.016767	0.351363	0.00780349	0.573401	0.0205571	20.5542
ERR1382760	93.1701	+	0.311958	0.00479518	0.649744	0.011044	0.554918	0.00321037	0.797924	0.0110189	0.302555	0.00454913	0.700709	0.00388695	21.4347
ERR1382761	82.2293	+	0.232369	0.00302292	0.704963	0.0094397	0.614512	0.0024206	0.787749	0.0117147	0.219399	0.00316308	0.686791	0.0142681	18.1455
ERR1382762	99.4892	+	0.16007	0.00147323	0.764609	0.0020614	0.777265	0.00330001	0.810809	0.00490778	0.214297	0.00293963	0.664727	0.0224764	15.5555
ERR1382763	66.5686		0.471013	0.0101418	0.370643	0.0558965	0.630959	0.0122934	0.836352	0.0559769	0.523679	0.0123376	0.522186	0.0103777	21.3642
ERR1382764	99.6886	+	0.14128	0.00264808	0.7237	0.00640743	0.838704	0.00276431	0.760616	0.00464799	0.256433	0.0043031	0.602266	0.00600483	15.3424
ERR1382765	99.6742	+	0.193154	0.00270978	0.68792	0.00330245	0.912938	0.00175242	0.949758	0.00978149	0.309869	0.0103841	0.692213	0.018995	10.8225
ERR1382766	93.3064	+	0.328986	0.00584958	0.600942	0.0140337	0.62787	0.00341926	0.844111	0.0159669	0.320969	0.00626475	0.627428	0.0160958	19.5477
ERR1382767	97.9695	+	0.340174	0.00655765	0.693548	0.0134776	0.69622	0.00455346	0.775812	0.0141056	0.269225	0.00487351	0.730866	0.0182386	14.2904
ERR1382768	87.7397	+	0.316726	0.00598458	0.504343	0.0145617	0.74491	0.00418062	0.77422	0.0137947	0.277299	0.0066174	0.401721	0.0112017	14.4102
ERR1382769	84.8969	+	0.205189	0.00155167	0.757776	0.00670363	0.474587	0.00641934	0.866191	0.00705536	0.204928	0.00679987	0.717639	0.0205786	19.5781
ERR1382770	76.154	+	0.371896	0.00939395	0.39136	0.0103386	0.725742	0.0063152	0.872361	0.00883182	0.3534	0.00720408	0.413213	0.0114035	21.9789
ERR1382771	89.4889	+	0.366887	0.00869632	0.486108	0.0156455	0.790859	0.00387372	0.860439	0.016752	0.393842	0.00971369	0.535821	0.0239922	15.6991
ERR1382772	100	+	0.127398	0.00298874	0.835655	0.00564086	0.940566	0.0044037	0.960177	0.002277	0.327598	0.00309463	0.789199	0.00317629	8.42293
ERR1382773	79.7115	+	0.330615	0.00628783	0.646284	0.0530027	0.612456	0.00617615	0.769344	0.0531588	0.314066	0.00528627	0.650184	0.0209855	23.1744
ERR1382774	98.5948	+	0.262373	0.0356112	0.565695	0.00501666	0.662329	0.0348995	0.825803	0.00526808	0.239665	0.0357426	0.558617	0.0358457	16.9957
ERR1382775	90.0112	+	0.278794	0.00891793	0.711875	0.0263211	0.375576	0.00725659	0.824809	0.0259313	0.245623	0.0143403	0.724474	0.00634918	19.7842
ERR1382776	56.6985		0.298952	0.00869585	0.3391	0.0238493	0.536642	0.0197651	0.847648	0.0244513	0.581292	0.0211019	0.346895	0.0209039	17.2485
ERR1382777	84.7187	+	0.330475	0.0123957	0.627889	0.0171378	0.666353	0.0103373	0.733873	0.0190061	0.231519	0.0111159	0.563549	0.0201133	22.552
ERR1382778	91.5196	+	0.316587	0.00678368	0.49439	0.0159938	0.596472	0.00461105	0.625728	0.0160282	0.478567	0.00712644	0.372803	0.00669516	19.3886
ERR1382779	79.215	+	0.431079	0.0154097	0.399331	0.0413003	0.652927	0.015177	0.8395	0.0395713	0.592074	0.0155747	0.55157	0.0204465	22.5676
ERR1382780	83.6903	+	0.32992	0.0140297	0.632046	0.0367018	0.712495	0.00831811	0.634201	0.036631	0.363448	0.0101495	0.52918	0.0126076	21.0873
ERR1382781	92.0867	+	0.346078	0.00675491	0.647109	0.00979751	0.746412	0.00210586	0.85956	0.00892398	0.323777	0.0066985	0.719308	0.0255899	16.9365
ERR1382782	98.475	+	0.231032	0.00222179	0.839962	0.0812941	0.468273	0.00202107	0.993524	0.00060149	0.481871	0.00199186	0.69751	0.00243695	10.6581
ERR1382783	95.2762	+	0.423744	0.0171168	0.543694	0.0171748	0.541077	0.020591	0.828363	0.0186463	0.354854	0.016433	0.624475	0.0450648	15.5843
ERR1382784	91.3087	+	0.138528	0.00188324	0.254907	0.0177372	0.380291	0.00488331	0.924067	0.0175911	0.767012	0.00652728	0.272316	0.00781195	18.0584
ERR1382785	99.0416	+	0.179344	0.00624661	0.628775	0.0241071	0.638905	0.00590593	0.922301	0.00438522	0.670287	0.0199021	0.599587	0.00524361	16.339
ERR1382786	97.9112	+	0.372808	0.0306662	0.590467	0.00498468	0.669903	0.0279917	0.798533	0.0181727	0.333701	0.0307825	0.609956	0.0416905	16.8508
ERR1382787	67.9306		0.223481	0.0063722	0.591884	0.0117854	0.445945	0.00709013	0.562987	0.0197676	0.616339	0.0084684	0.303942	0.00761505	23.2724
ERR1382788	94.64	+	0.245477	0.0077242	0.628974	0.0127807	0.801628	0.00943241	0.883012	0.00972023	0.300428	0.00903602	0.638932	0.0132204	21.395
ERR1382789	88.6459	+	0.39031	0.0172174	0.278284	0.0139287	0.811147	0.00745567	0.907798	0.00770531	0.450612	0.0137555	0.413693	0.021476	19.3998
ERR1382790	95.5712	+	0.350736	0.00986791	0.55582	0.00747255	0.571379	0.00919048	0.773876	0.0117475	0.256046	0.00978998	0.601623	0.0143741	16.9669
ERR1382791	99.957	+	0.253044	0.0164883	0.345585	0.00744205	0.606739	0.0163727	0.866266	0.00874899	0.359118	0.0163727	0.39629	0.0200917	5.99508
ERR1382792	96.8757	+	0.317126	0.0149672	0.711213	0.00928939	0.703188	0.003584	0.804015	0.0117454	0.227482	0.0144606	0.732517	0.022951	17.3815
ERR1382793	99.0791	+	0.342251	0.0245981	0.605165	0.0107196	0.823364	0.0128207	0.866071	0.00841726	0.286537	0.0226326	0.682109	0.0195833	16.36
ERR1382794	99.4812	+	0.241334	0.00141142	0.663451	0.00432059	0.897808	0.00125638	0.95868	0.00214155	0.374727	0.00540555	0.772983	0.0276874	12.8197
ERR1382795	83.6916	+	0.378847	0.0422056	0.546148	0.0267038	0.50787	0.0121535	0.835803	0.0494375	0.386628	0.01358	0.596396	0.0175092	24.3603
ERR1382796	95.2207	+	0.390169	0.00505598	0.469364	0.0175314	0.755726	0.0128237	0.890738	0.0132906	0.565962	0.0144114	0.531613	0.0318316	18.3103
ERR1382797	92.5631	+	0.386445	0.0082783	0.494502	0.00756367	0.765276	0.00352957	0.92229	0.00717413	0.362336	0.00828457	0.624033	0.04201	20.5393
ERR1382798	84.2533	+	0.383255	0.0124681	0.58613	0.0283076	0.524911	0.0140242	0.819597	0.0283464	0.299727	0.00804623	0.590433	0.0165635	24.9557
ERR1382799	99.6254	+	0.276284	0.00647294	0.438328	0.00826464	0.65151	0.0067184	0.951398	0.00323288	0.647085	0.00791007	0.582379	0.0171936	14.0221
ERR1382800	99.8244	+	0.427501	0.00419931	0.347508	0.00680221	0.877985	0.00196469	0.92805	0.00568836	0.690501	0.00840173	0.402913	0.0746527	14.0108
ERR1382801	99.5541	+	0.463549	0.00306588	0.360164	0.00324573	0.797931	0.00175282	0.906809	0.00271428	0.575288	0.00286853	0.39889	0.0712961	12.5694
ERR1382802	83.8208	+	0.275249	0.0104431	0.438453	0.00348534	0.762473	0.00985434	0.843959	0.00421701	0.264095	0.011034	0.375813	0.0132239	19.3133
ERR1382803	99.7788	+	0.480462	0.0153457	0.570077	0.00625348	0.9151	0.00623049	0.71618	0.00016143	0.428364	0.0199432	0.340811	0.0705308	9.14443
ERR1382804	74.3872		0.389567	0.0391517	0.496677	0.0396147	0.64422	0.0147988	0.836557	0.0539203	0.523327	0.016481	0.563382	0.0190675	24.5186
ERR1382805	89.3453	+	0.310001	0.0633881	0.642918	0.00983249	0.421471	0.0140378	0.709176	0.0623423	0.301534	0.0156055	0.595533	0.0150045	18.3941
ERR1382806	98.3047	+	0.161401	0.00444778	0.734483	0.00425121	0.613006	0.00305837	0.690708	0.0124947	0.320174	0.00593933	0.49389	0.0135118	17.4783
ERR1382807	99.6894	+	0.254123	0.00215585	0.714588	0.0123369	0.754131	0.00198521	0.899794	0.0120446	0.248134	0.00327661	0.716295	0.0331665	12.8878
ERR1382808	74.0071		0.287248	0.00454894	0.412	0.00779415	0.669037	0.00555839	0.859734	0.0105066	0.417103	0.0063174	0.404112	0.0150953	25.8858
ERR1382809	71.4101		0.537538	0.0220929	0.354593	0.0230592	0.66634	0.0200396	0.789406	0.0230915	0.442553	0.0230341	0.39551	0.0220097	25.4358
ERR1382810	69.8198		0.296265	0.00497745	0.807276	0.0528274	0.53678	0.00508605	0.730547	0.0529186	0.224601	0.00422762	0.768248	0.00356737	20.1791
ERR1382811	77.1518	+	0.226695	0.0112441	0.56356	0.0135137	0.765563	0.00911877	0.688471	0.0145697	0.311531	0.0446062	0.359158	0.0216646	20.0775
ERR1382812	99.9762	+	0.153162	0.00526572	0.772957	0.00419422	0.944487	0.00347366	0.96632	0.0037836	0.20577	0.00318234	0.80786	0.00957719	9.56072
ERR1382813	97.67	+	0.296443	0.00735747	0.69323	0.0207111	0.735581	0.0050566	0.748993	0.0209007	0.29463	0.00824853	0.641804	0.0131509	17.8882
ERR1382814	100	+	0.218153	0.00164814	0.719162	0.00483668	0.7825	0.00370591	0.844854	0.00583753	0.232869	0.00223433	0.740456	0.0222289	9.70109
ERR1382815	95.72	+	0.28935	0.00730083	0.22171	0.00441997	0.689357	0.00715548	0.919656	0.00213776	0.790586	0.0124908	0.325274	0.0119673	18.3449
ERR1382816	96.5667	+	0.135477	0.00364993	0.504741	0.0106064	0.566967	0.00232475	0.909762	0.0122598	0.430884	0.00328822	0.493198	0.0108598	11.579
ERR1382817	84.6708	+	0.240137	0.0157041	0.61277	0.0120224	0.831138	0.0122092	0.902991	0.0128446	0.313379	0.014847	0.667326	0.0209903	18.7871
ERR1382818	91.5573	+	0.311075	0.00892773	0.524335	0.00595003	0.757646	0.00451079	0.884039	0.0070815	0.379858	0.00969988	0.594204	0.0185681	15.5373
ERR1382819	88.5604	+	0.449576	0.0389854	0.492902	0.0223399	0.607788	0.0387183	0.784632	0.0223038	0.352593	0.0389865	0.630961	0.0420021	22.8898
ERR1382820	95.6296	+	0.310666	0.034421	0.635129	0.00607799	0.645836	0.0345665	0.780825	0.00607244	0.301358	0.0354646	0.639918	0.0356148	17.8547
ERR1382821	93.5976	+	0.317506	0.00258672	0.654722	0.0447044	0.671723	0.0473682	0.732484	0.0651279	0.242568	0.00312954	0.630744	0.0481188	17.899
ERR1382822	75.1952	+	0.247975	0.00679376	0.361202	0.0102757	0.750114	0.00527352	0.777609	0.00555205	0.496986	0.013748	0.237402	0.0161835	15.8819
ERR1382823	88.6452	+	0.334765	0.00720221	0.314867	0.0124902	0.91172	0.0054296	0.945684	0.0125763	0.312306	0.0125074	0.416831	0.036311	22.0656
ERR1382824	99.9799	+	0.231017	0.005902	0.544066	0.0197221	0.900283	0.00632733	0.988852	0.00395971	0.883405	0.00949824	0.474233	0.0134498	9.94816
ERR1382825	82.4308	+	0.463614	0.0208685	0.639352	0.0256607	0.599295	0.019207	0.666174	0.0256318	0.286632	0.0207953	0.588806	0.0218842	17.8466
ERR1382826	91.2046	+	0.28704	0.00431301	0.582824	0.0143878	0.637578	0.0050703	0.850626	0.0145294	0.342969	0.0055288	0.568021	0.0169985	19.3899
ERR1382827	91.7467	+	0.295661	0.00455185	0.618672	0.00944366	0.468649	0.00227996	0.676949	0.00623805	0.566399	0.0135958	0.439122	0.00989411	17.8829
ERR1382828	55.4618		0.507908	0.0790269	0.36202	0.0204483	0.670776	0.0789505	0.836072	0.0205971	0.450196	0.0793508	0.551336	0.0824876	19.8901
ERR1382829	85.1006	+	0.222362	0.00337005	0.769444	0.00403167	0.7251	0.00278324	0.830469	0.00300873	0.278292	0.00456532	0.73851	0.0138538	15.6055
ERR1382830	99.3792	+	0.295854	0.00545787	0.685146	0.0126236	0.757043	0.00972619	0.820406	0.010396	0.250328	0.0111236	0.699672	0.0117684	13.2792
ERR1382831	99.9371	+	0.317889	0.00165014	0.78233	0.00102843	0.636993	0.00169009	0.743733	0.00044633	0.265528	0.00425844	0.813082	0.0171412	11.4747
ERR1382832	85.9716	+	0.310476	0.0127273	0.509978	0.00558661	0.44751	0.0118266	0.903306	0.00578288	0.469424	0.0132888	0.56515	0.0348728	20.4519
ERR1382833	83.3001	+	0.438857	0.0805122	0.631198	0.053865	0.529156	0.0266334	0.724206	0.0996027	0.353826	0.0112728	0.683403	0.0273862	26.8279
ERR1382834	78.8719	+	0.367077	0.00307765	0.305179	0.011647	0.769028	0.00382041	0.960084	0.0100099	0.580314	0.0139445	0.379515	0.0241495	20.681
ERR1382835	87.1421	+	0.344679	0.00754875	0.546263	0.0103876	0.686413	0.00409519	0.882366	0.00964706	0.37026	0.00845155	0.510465	0.013785	21.8997
ERR1382836	92.7007	+	0.26522	0.00585139	0.709824	0.00413581	0.769933	0.00097763	0.873152	0.00285901	0.238066	0.00599344	0.751733	0.00921963	15.3362
ERR1382837	96.8984	+	0.303877	0.00239845	0.617396	0.00414949	0.775592	0.00104038	0.860547	0.00566413	0.491497	0.0222825	0.680242	0.0238182	13.5763
ERR1382838	83.6934	+	0.357218	0.0123699	0.673364	0.0329427	0.776428	0.00681907	0.782377	0.0331624	0.248716	0.012394	0.493958	0.0120052	22.4449
ERR1382839	94.181	+	0.387008	0.0117896	0.471394	0.0105337	0.826341	0.00972928	0.853225	0.0134472	0.361995	0.0111426	0.532134	0.0329473	17.6906
ERR1382840	77.0095	+	0.304206	0.00639852	0.629775	0.0261104	0.709807	0.00448631	0.815087	0.00518051	0.302166	0.0274148	0.621024	0.0190837	15.2583
ERR1382841	95.7076	+	0.452252	0.00616642	0.436771	0.00473217	0.755638	0.00417203	0.925626	0.00410109	0.391493	0.0055669	0.6915	0.0146693	18.3881
ERR1382842	82.6385	+	0.617129	0.0141014	0.339648	0.00806229	0.721958	0.015293	0.794911	0.00980123	0.279211	0.0208012	0.37528	0.0295745	21.89
ERR1382843	59.2114		0.361917	0.0158835	0.548074	0.0364244	0.824905	0.0147557	0.804104	0.0132262	0.433707	0.00771921	0.602376	0.0218755	20.9195
ERR1382844	99.9386	+	0.286244	0.0261456	0.768227	0.0267841	0.82386	0.0201387	0.876599	0.0158579	0.502408	0.0193788	0.6934	0.0289476	11.5385
ERR1382845	96.4601	+	0.343054	0.0161439	0.671976	0.0163798	0.538243	0.00960219	0.705695	0.00852407	0.258655	0.0164213	0.649559	0.0185165	15.4711
ERR1382846	98.0986	+	0.183961	0.0023197	0.425162	0.00762169	0.723164	0.0038788	0.893074	0.00775618	0.131845	0.00333356	0.457712	0.00747446	18.1283
ERR1382847	93.1888	+	0.200551	0.00490777	0.789597	0.00928921	0.608261	0.146766	0.684349	0.146972	0.200573	0.00460141	0.641976	0.146808	19.0027
ERR1382848	99.0741	+	0.369574	0.00173955	0.425575	0.00173863	0.698331	0.00129803	0.829286	0.00750711	0.608852	0.00328349	0.421961	0.0731281	12.9921
ERR1382849	86.0419	+	0.141375	0.00419301	0.447932	0.00860167	0.427858	0.00509161	0.896178	0.00607934	0.546861	0.00444862	0.372686	0.00520972	21.4256
ERR1382850	89.351	+	0.400929	0.0107142	0.49568	0.0477733	0.67125	0.0100243	0.795298	0.0479757	0.351655	0.00779731	0.516033	0.0113529	25.5932
ERR1382851	62.923		0.364401	0.0193389	0.535226	0.0155767	0.761027	0.0176019	0.788176	0.0115934	0.500277	0.0181917	0.475561	0.0234644	18.8488
ERR1382852	91.611	+	0.20901	0.00552479	0.406885	0.0051063	0.781774	0.00335753	0.918289	0.00574123	0.243636	0.00471127	0.315042	0.017456	18.6726
ERR1382853	90.4312	+	0.446227	0.0277166	0.470909	0.00893331	0.682587	0.0266832	0.835273	0.00799694	0.435273	0.027669	0.649676	0.0315821	16.5761
ERR1382854	89.4906	+	0.218698	0.00438375	0.722063	0.0166181	0.561755	0.0105544	0.878748	0.0164886	0.303342	0.00492289	0.662399	0.00552733	20.2939
ERR1382855	97.851	+	0.384018	0.00340454	0.549148	0.00901602	0.764131	0.00469748	0.852309	0.00542379	0.41038	0.00806144	0.591128	0.0206612	18.5234
ERR1382856	89.1347	+	0.246047	0.00755109	0.634414	0.00218437	0.55107	0.00224255	0.616129	0.0054411	0.455977	0.00823911	0.358562	0.00814736	19.1526
ERR1382857	93.5596	+	0.129487	0.00367723	0.223118	0.00221797	0.856375	0.00111307	0.907488	0.00259995	0.163015	0.00367663	0.158046	0.00672755	15.9195
ERR1382858	98.9889	+	0.199481	0.00486369	0.830055	0.00282206	0.797383	0.00150038	0.82992	0.00603155	0.157973	0.0049617	0.831843	0.0178603	10.7369
ERR1382859	95.6162	+	0.475052	0.0083077	0.509271	0.0560274	0.62949	0.00439347	0.752947	0.0564738	0.449434	0.00683807	0.648782	0.0135911	17.5458
ERR1382860	95.6999	+	0.275689	0.00733697	0.728813	0.0143256	0.713425	0.00496143	0.839599	0.0133449	0.28679	0.00534386	0.75743	0.0124624	10.7418
ERR1382861	95.2605	+	0.281164	0.0112346	0.727055	0.00744281	0.751893	0.00915054	0.815484	0.00850703	0.190558	0.0106673	0.742532	0.0143065	13.3433
ERR1382862	79.698	+	0.403941	0.0126936	0.500038	0.00617489	0.709894	0.0124299	0.768419	0.00612645	0.423142	0.0126352	0.516303	0.0148595	16.6563
ERR1382863	97.1624	+	0.286515	0.00207426	0.751027	0.00214028	0.675639	0.00312914	0.787533	0.00471005	0.169575	0.00343847	0.785858	0.0104229	12.9641
ERR1382864	98.7891	+	0.336513	0.00382579	0.663752	0.0219826	0.557979	0.00313123	0.670098	0.0218723	0.317197	0.0042475	0.642719	0.00732942	17.1556
ERR1382865	93.7099	+	0.305885	0.0106244	0.745081	0.00990461	0.731137	0.0065999	0.736536	0.00868964	0.192057	0.011256	0.675397	0.00796704	15.0039
ERR1382866	94.3394	+	0.372001	0.00720957	0.603251	0.013136	0.612856	0.00293543	0.801015	0.0137698	0.33051	0.00693368	0.632063	0.0242911	18.6405
ERR1382867	99.3546	+	0.1297	0.0206668	0.732954	0.00491706	0.657699	0.0206086	0.92739	0.00662093	0.307636	0.00580644	0.739653	0.0225528	15.6001
ERR1382868	82.4374	+	0.268045	0.00394171	0.732629	0.00365276	0.629052	0.00343335	0.761971	0.00619335	0.231565	0.00408611	0.656235	0.0109658	19.3967
ERR1382869	83.7751	+	0.209718	0.00792554	0.705122	0.00996236	0.467547	0.00543018	0.857131	0.0087839	0.279677	0.00969884	0.688111	0.010287	22.9118
ERR1382870	97.5852	+	0.275533	0.0109427	0.62072	0.0165692	0.606084	0.0160887	0.829859	0.0165615	0.316375	0.0191541	0.635379	0.0190675	19.2204
ERR1382871	85.7533	+	0.464714	0.0394633	0.564947	0.0202855	0.674682	0.0393301	0.731125	0.019399	0.380958	0.039609	0.603702	0.0476932	19.6546
ERR1382872	97.5149	+	0.318559	0.00569286	0.550075	0.00370426	0.760388	0.00739976	0.883641	0.00583975	0.371253	0.00978895	0.55487	0.035115	16.8421
ERR1382873	97.3613	+	0.250537	0.00335131	0.393625	0.00518026	0.886796	0.00208735	0.910479	0.00383457	0.274658	0.00759654	0.423547	0.0220623	16.2575
ERR1382874	76.949	+	0.390055	0.00895219	0.501005	0.0507896	0.764633	0.00455735	0.857204	0.0507937	0.450639	0.00919644	0.604201	0.0131423	19.9065
ERR1382875	89.6179	+	0.367991	0.0086036	0.388155	0.0413786	0.719302	0.00490326	0.868331	0.041265	0.582266	0.0112882	0.485047	0.0184371	22.5372
ERR1382876	96.023	+	0.238248	0.00387899	0.745528	0.026331	0.827065	0.00384336	0.789284	0.0262311	0.250106	0.00325745	0.625806	0.00574952	19.0574
ERR1382877	73.4172		0.340518	0.00838256	0.52368	0.0608166	0.549431	0.0283997	0.784019	0.066736	0.474358	0.00965168	0.488282	0.0299714	21.5299
ERR1382878	77.6914	+	0.427814	0.0115361	0.620688	0.0405527	0.595201	0.0112314	0.783932	0.0404786	0.354602	0.0114792	0.562534	0.0170778	24.1147
ERR1382879	98.0115	+	0.357586	0.0115382	0.599151	0.0350536	0.810334	0.00488455	0.756297	0.0348417	0.318461	0.0117687	0.604164	0.00933605	16.4642
ERR1382880	91.9467	+	0.321479	0.0150057	0.691723	0.0224748	0.677502	0.0110303	0.764391	0.021247	0.37069	0.0170647	0.639644	0.0231514	12.7027
ERR1382881	97.3423	+	0.188496	0.00170062	0.788105	0.00296451	0.72992	0.0032483	0.869504	0.00503692	0.123709	0.00365822	0.809804	0.00802074	20.3464
ERR1382882	92.0326	+	0.217309	0.0064352	0.757884	0.0122132	0.49792	0.00749067	0.864496	0.0114219	0.164099	0.00866629	0.747408	0.0118843	20.7626
ERR1382883	97.4581	+	0.277566	0.00302115	0.739361	0.080162	0.686557	0.0009904	0.82676	0.0801699	0.308661	0.00333929	0.814106	0.00987507	13.2582
ERR1382884	93.1992	+	0.327252	0.0312015	0.614171	0.0145537	0.499956	0.00434482	0.776875	0.0340471	0.404867	0.004663	0.577982	0.0149982	20.9266
ERR1382885	91.8665	+	0.184482	0.00365165	0.085272	0.00884813	0.930241	0.00513842	0.931801	0.0120724	0.177283	0.0048421	0.087176	0.0139407	16.2619
ERR1382886	99.6918	+	0.334923	0.00257924	0.708903	0.0159679	0.738337	0.0158164	0.788508	0.0163052	0.248164	0.0161663	0.744202	0.0208427	11.049
ERR1382887	89.8564	+	0.178524	0.019152	0.470779	0.00456001	0.692494	0.0191863	0.785875	0.00361846	0.203609	0.019357	0.342978	0.0202014	17.2649
ERR1382888	96.3275	+	0.186441	0.00483694	0.28187	0.0247144	0.848253	0.00273153	0.893028	0.00339178	0.24564	0.0253199	0.265797	0.016736	17.2033
ERR1382889	92.7086	+	0.238453	0.00622279	0.778349	0.0129715	0.706363	0.0160975	0.790048	0.0206477	0.147809	0.00601194	0.744498	0.0198631	19.2435
ERR1382890	98.6505	+	0.337597	0.0355926	0.493954	0.0104806	0.776764	0.0353824	0.825937	0.0102387	0.495727	0.0355698	0.579202	0.04193	12.0406
ERR1382891	99.9448	+	0.164846	0.00519161	0.710152	0.00876814	0.622162	0.00472053	0.897643	0.00300021	0.36628	0.00521323	0.647327	0.031693	11.2232
ERR1382892	89.9243	+	0.331918	0.0349621	0.397472	0.0160908	0.517772	0.0367779	0.708741	0.0153372	0.716429	0.0373025	0.297715	0.0449298	17.4176
ERR1382893	53.8911		0.373199	0.0363253	0.444955	0.0114264	0.604252	0.0364248	0.799807	0.00734057	0.608104	0.0373052	0.453248	0.0441378	16.0443
ERR1382894	92.9273	+	0.411456	0.0719516	0.559453	0.068317	0.679224	0.0992409	0.626863	0.0968258	0.466772	0.0719328	0.559888	0.0993103	19.2797
ERR1382895	98.6615	+	0.373169	0.00325167	0.274194	0.0060356	0.638176	0.00293447	0.934408	0.00415975	0.679758	0.0179149	0.355005	0.0134803	14.437
ERR1382896	94.8051	+	0.331402	0.0317171	0.569331	0.0095456	0.83877	0.0315698	0.87842	0.00979709	0.340987	0.0315882	0.651175	0.0352194	16.794
ERR1382897	97.8066	+	0.52645	0.00467404	0.301957	0.00522752	0.890356	0.00222654	0.952195	0.00155166	0.76434	0.013265	0.448277	0.140926	13.744
ERR1382898	73.6165		0.426415	0.0159795	0.366527	0.0250671	0.661464	0.003697	0.87456	0.0246912	0.517291	0.0170096	0.4497	0.025856	16.84
ERR1382899	89.9219	+	0.451733	0.0715447	0.771332	0.0201081	0.529445	0.0176972	0.725657	0.0737981	0.293535	0.0145148	0.606692	0.0170011	21.3692
ERR1382900	99.9903	+	0.101297	0.00066721	0.111861	0.00284519	0.957331	0.00057661	0.929117	0.00029675	0.165701	0.00106392	0.038409	0.00520062	8.37415
ERR1382901	99.9969	+	0.102153	0.00568567	0.844848	0.00437926	0.981566	0.00162865	0.723637	0.00067236	0.144613	0.00643571	0.704537	0.00563608	10.3885
ERR1382902	91.1643	+	0.212628	0.00849118	0.7653	0.0108696	0.434834	0.0105372	0.866961	0.0108384	0.261263	0.00902324	0.682974	0.00776506	17.4549
ERR1382903	93.8919	+	0.232113	0.00572176	0.658812	0.00672297	0.837341	0.00266209	0.917918	0.00505731	0.391041	0.00202054	0.754413	0.0278504	9.39554
ERR1382904	93.4168	+	0.343947	0.00926321	0.514338	0.0121946	0.782251	0.00848592	0.791087	0.0129016	0.398041	0.0112301	0.486795	0.0350453	15.9353
ERR1382905	80.6752	+	0.282277	0.0179769	0.369247	0.0145389	0.729107	0.0129654	0.86232	0.00928382	0.403222	0.0159817	0.33611	0.0196899	25.219
ERR1382906	98.5363	+	0.348312	0.00290334	0.20154	0.00616776	0.661132	0.00173831	0.948829	0.00493235	0.781957	0.0155634	0.310967	0.0319802	12.9172
ERR1382907	93.9141	+	0.233909	0.00470337	0.721381	0.00316342	0.460736	0.0026661	0.913622	0.00822401	0.213606	0.00638006	0.766215	0.0106202	14.9872
ERR1382908	86.3103	+	0.395015	0.00599921	0.417309	0.00993312	0.715174	0.00300658	0.894638	0.00610993	0.491499	0.00565591	0.349728	0.022113	17.4042
ERR1382909	78.5221	+	0.25596	0.01758	0.693233	0.00368985	0.817887	0.000871	0.825676	0.0057844	0.222893	0.0176263	0.399147	0.013775	16.3392
ERR1382910	91.6697	+	0.32144	0.00882033	0.429917	0.0210533	0.452628	0.00855861	0.92695	0.0212927	0.476517	0.0090252	0.587326	0.0222635	15.4621
ERR1382911	95.833	+	0.210018	0.0101582	0.655072	0.0094392	0.843512	0.00391732	0.928816	0.00945343	0.288473	0.00527577	0.677343	0.0154348	14.318
ERR1382912	100	+	0.306161	0.0152952	0.626409	0.00293527	0.907986	0.0152268	0.889291	0.00011037	0.484537	0.0153118	0.785529	0.0448567	9.92278
ERR1382913	72.0819		0.26851	0.0136831	0.673428	0.0199585	0.636896	0.0103932	0.810448	0.0181588	0.305236	0.0161824	0.681694	0.00573704	16.2908
ERR1382914	88.9034	+	0.456889	0.010798	0.459202	0.013887	0.64427	0.00439336	0.712527	0.0121918	0.631293	0.0103314	0.351665	0.0850008	12.3434
ERR1382915	90.0012	+	0.31816	0.00488296	0.735434	0.0241943	0.683698	0.0237885	0.790796	0.0243702	0.248554	0.0239071	0.725657	0.0330344	16.7456
ERR1382916	86.4921	+	0.246534	0.00697706	0.158313	0.0127736	0.848706	0.00652005	0.909404	0.0135927	0.251137	0.00663211	0.178107	0.00773209	13.8946
ERR1382917	93.4969	+	0.227462	0.00311074	0.579263	0.013315	0.70133	0.00522768	0.887622	0.00898066	0.549329	0.00716732	0.54919	0.013488	16.7462
ERR1382918	98.1594	+	0.399296	0.00690849	0.431287	0.00822158	0.655884	0.00470084	0.832217	0.00877058	0.503585	0.0085193	0.476949	0.0302015	17.0473
ERR1382919	81.4972	+	0.354448	0.00559707	0.465941	0.0113382	0.757628	0.00626217	0.814941	0.013155	0.28723	0.00705417	0.516806	0.0298235	21.0157
ERR1382920	99.9278	+	0.350465	0.00276446	0.8131	0.00422509	0.761929	0.00134046	0.761054	0.00594339	0.193723	0.00102864	0.817815	0.0182812	12.0561
ERR1382921	81.6151	+	0.241442	0.00623582	0.803789	0.0119765	0.674734	0.0113107	0.714552	0.0118033	0.144896	0.0119142	0.675402	0.0136252	21.2919
ERR1382922	91.9942	+	0.320189	0.0153169	0.64504	0.0150804	0.86668	0.00086877	0.883868	0.00716553	0.292617	0.0150882	0.662239	0.0489382	15.1759
ERR1382923	80.9952	+	0.30122	0.0251599	0.428996	0.0267929	0.744646	0.0216109	0.807173	0.0279509	0.352476	0.0272445	0.421186	0.0266972	18.2983
ERR1382924	99.597	+	0.340411	0.00868	0.766615	0.00901066	0.729374	0.00433304	0.777843	0.00621739	0.216463	0.0118176	0.714655	0.0216014	14.0031
ERR1382925	84.294	+	0.143677	0.00385745	0.785798	0.00858864	0.85719	0.008439	0.905558	0.00895839	0.17719	0.00893212	0.805197	0.0107423	20.593
ERR1382926	95.3614	+	0.254751	0.00559838	0.622584	0.00595581	0.632316	0.00613844	0.762143	0.00515404	0.303631	0.00537716	0.5859	0.0126693	19.3677
ERR1382927	88.4281	+	0.183946	0.00597704	0.289115	0.0095027	0.845314	0.0068123	0.934556	0.00613984	0.218688	0.00478903	0.332118	0.0107918	17.3752
ERR1382928	83.5045	+	0.220998	0.00615758	0.748389	0.00798383	0.446435	0.00452254	0.880999	0.00794661	0.184156	0.00439807	0.759052	0.00704834	22.3106
ERR1382929	97.2726	+	0.436528	0.0536431	0.481634	0.00679089	0.593036	0.0536461	0.838169	0.00949749	0.480969	0.0542703	0.650579	0.0668397	13.1895
ERR1382930	73.5857		0.301831	0.0100776	0.343556	0.018337	0.677099	0.00786686	0.821599	0.0196382	0.345586	0.0102573	0.298677	0.0119979	26.6087
ERR1382931	96.8763	+	0.229222	0.0057273	0.747549	0.00603268	0.280887	0.00573352	0.871176	0.00597664	0.189769	0.00677602	0.770418	0.0128316	16.6067
ERR1382932	97.0044	+	0.219409	0.0114322	0.341469	0.0141754	0.569272	0.00824738	0.969136	0.00822929	0.832117	0.0121755	0.444647	0.0183519	15.8014
ERR1382933	94.5762	+	0.22077	0.0185423	0.606954	0.0025586	0.471082	0.00527562	0.880764	0.00220811	0.376818	0.0191215	0.559064	0.00881542	18.323
ERR1382934	90.9271	+	0.309746	0.0134582	0.612464	0.0384277	0.533955	0.00512187	0.866508	0.0386711	0.285913	0.0137741	0.645412	0.00263392	23.0049
ERR1382935	96.1686	+	0.276263	0.00573721	0.643358	0.00534295	0.768246	0.00315618	0.879035	0.00629479	0.312911	0.00952641	0.644285	0.0215431	17.126
ERR1382936	74.0257		0.488339	0.0110098	0.493858	0.022787	0.66996	0.0107742	0.809863	0.0244933	0.289942	0.010782	0.70346	0.022169	23.2084
ERR1382937	90.375	+	0.186868	0.018561	0.434047	0.00262096	0.683497	0.0183376	0.708507	0.00883082	0.352577	0.0186913	0.243516	0.0207537	18.7559
ERR1382938	95.0317	+	0.264719	0.00368391	0.711585	0.00435656	0.813242	0.00390878	0.685288	0.00449962	0.27647	0.00465658	0.551062	0.0129663	16.2612
ERR1382939	96.6839	+	0.391243	0.0127619	0.385482	0.00593663	0.800822	0.00185029	0.886347	0.00508225	0.582138	0.0196412	0.436449	0.0228962	19.4299
ERR1382940	68.6838		0.353403	0.0160097	0.695971	0.0289416	0.68123	0.00502532	0.643014	0.0290942	0.280216	0.0160147	0.559736	0.00724334	19.7418
ERR1382941	84.2397	+	0.387021	0.00609486	0.666383	0.0159883	0.679486	0.00588593	0.73673	0.0160949	0.242866	0.00889904	0.709405	0.0118316	19.203
ERR1382942	97.2851	+	0.235085	0.00367044	0.607796	0.00576017	0.677693	0.00782106	0.838873	0.0043541	0.363883	0.00786014	0.628565	0.0228072	16.151
ERR1382943	70.8771		0.538525	0.0156063	0.444168	0.0149367	0.714942	0.012628	0.757922	0.00748566	0.467772	0.0149955	0.608262	0.026022	18.2802
ERR1382944	93.8666	+	0.403312	0.0471171	0.584876	0.0486815	0.6614	0.00133905	0.643789	0.0681706	0.422463	0.00293222	0.516808	0.0208909	19.5953
ERR1382945	77.0457	+	0.278891	0.0239921	0.484099	0.0191748	0.642182	0.0396997	0.861079	0.0419006	0.417811	0.0247927	0.490365	0.0410324	23.5193
ERR1382946	97.9162	+	0.219406	0.00800951	0.747171	0.0339922	0.668688	0.00599401	0.873229	0.0341324	0.222759	0.00807743	0.780418	0.00923762	18.7811
ERR1382947	99.6691	+	0.273787	0.0035489	0.480419	0.00625246	0.791876	0.00262254	0.907856	0.0123436	0.544564	0.00245551	0.53218	0.032782	11.6659
ERR1382948	91.6585	+	0.317776	0.0397325	0.40116	0.0112802	0.645075	0.0399468	0.914365	0.00788944	0.659095	0.0407678	0.520795	0.0476319	17.554
ERR1382949	89.6427	+	0.349713	0.010781	0.470109	0.0103414	0.60481	0.00686162	0.939244	0.00848618	0.433379	0.0103961	0.596038	0.0322609	15.5055
ERR1382950	99.0821	+	0.292333	0.0278088	0.508275	0.0113701	0.785607	0.0275696	0.944926	0.00682796	0.501785	0.0298658	0.575762	0.0363687	13.5793
ERR1382951	68.7245		0.323843	0.00412918	0.593308	0.0202862	0.546119	0.00992791	0.892458	0.0203038	0.384837	0.00467247	0.553076	0.014289	21.4097
ERR1382952	91.4871	+	0.530732	0.00569567	0.29304	0.00609351	0.621012	0.00276173	0.836755	0.00646526	0.495415	0.0106018	0.497204	0.0828453	14.8472
ERR1382953	94.279	+	0.414185	0.00743171	0.47332	0.0360613	0.76812	0.00661004	0.807888	0.0361953	0.396686	0.0068818	0.579329	0.0153384	21.4361
ERR1382954	99.8936	+	0.379283	0.00797082	0.490366	0.00551879	0.859142	0.00523762	0.900289	0.00770212	0.513181	0.00737949	0.606428	0.0741555	11.4194
ERR1382955	81.2857	+	0.465793	0.103906	0.633223	0.00441061	0.526835	0.0019469	0.646722	0.103832	0.25055	0.00523321	0.627425	0.0202696	20.4157
ERR1382956	93.4892	+	0.306649	0.00317374	0.333873	0.00723399	0.79542	0.00097198	0.813306	0.0086635	0.276981	0.00332267	0.292519	0.0167245	17.1281
ERR1382957	82.7486	+	0.269607	0.00454397	0.611693	0.00982852	0.61332	0.00795688	0.967163	0.0103724	0.348421	0.00702898	0.72747	0.00998788	19.4753
ERR1382958	91.8712	+	0.235711	0.00253168	0.772968	0.0033709	0.814213	0.00280605	0.909987	0.00370794	0.2131	0.00340748	0.744461	0.0289793	13.4746
ERR1382959	97.6354	+	0.156998	0.00161439	0.717324	0.0147476	0.834102	0.00360247	0.970092	0.00525751	0.245525	0.0152276	0.786467	0.0158428	14.2917
ERR1382960	87.0653	+	0.242166	0.00832527	0.611545	0.0815699	0.678589	0.00371043	0.867863	0.0081012	0.573187	0.00888787	0.598236	0.020735	17.7536
ERR1382961	98.1801	+	0.241198	0.0035399	0.670926	0.00602797	0.874633	0.00850123	0.911459	0.016808	0.234007	0.00261657	0.610132	0.0490287	12.3019
ERR1382962	69.9596		0.337365	0.00753509	0.583735	0.0192439	0.676514	0.00783896	0.788561	0.0192545	0.403627	0.00653359	0.560417	0.0180138	20.3741
ERR1382963	92.8664	+	0.334815	0.0154944	0.427067	0.00749427	0.676656	0.00418026	0.777017	0.00729405	0.580944	0.0233638	0.339585	0.0107793	18.4315
ERR1382964	92.2861	+	0.346852	0.00704696	0.540205	0.0420436	0.713138	0.00374186	0.839792	0.041553	0.52041	0.00958484	0.585153	0.0179313	21.7387
ERR1382965	97.4795	+	0.317738	0.0258117	0.592679	0.0151972	0.712622	0.0255853	0.803333	0.0154247	0.377349	0.0262176	0.58835	0.0264098	17.6435
ERR1382966	94.1024	+	0.216718	0.0178373	0.622637	0.00519133	0.654592	0.0172751	0.775043	0.00473567	0.344552	0.0178435	0.581537	0.0220802	16.33
ERR1382967	99.6258	+	0.069234	0.00392119	0.907391	0.00226268	0.793947	0.00301333	0.908765	0.0209018	0.111318	0.00247652	0.864276	0.0210229	12.9409
ERR1382968	85.8367	+	0.290197	0.00829912	0.680131	0.0195552	0.682318	0.00678664	0.918379	0.0134304	0.450241	0.0075414	0.67707	0.0241354	15.3006
ERR1382969	74.2438		0.228373	0.00408104	0.746633	0.0214361	0.599623	0.0149296	0.801218	0.02161	0.284487	0.0149874	0.660977	0.0179355	21.6317
ERR1382970	95.2119	+	0.471191	0.00394837	0.344556	0.00364035	0.828346	0.00090203	0.940432	0.00554963	0.555798	0.00475356	0.487668	0.10638	15.0211
ERR1382971	97.1632	+	0.243756	0.00333465	0.743253	0.0212997	0.54768	0.00420229	0.748637	0.0215523	0.233466	0.00306428	0.69638	0.00822022	17.9888
ERR1382972	98.7712	+	0.347399	0.00333162	0.592797	0.00538058	0.752962	0.0035693	0.886446	0.00759021	0.37315	0.00919126	0.678385	0.0166031	15.2644
ERR1382973	95.0504	+	0.509401	0.0313107	0.457459	0.0647019	0.773897	0.031735	0.847372	0.0642798	0.495207	0.0316353	0.662132	0.0411445	21.8158
ERR1382974	78.6056	+	0.280091	0.00730139	0.650191	0.071249	0.744141	0.0040879	0.745334	0.0673212	0.372991	0.024826	0.627363	0.0157047	18.6103
ERR1382975	90.7687	+	0.43505	0.0104959	0.417796	0.0182353	0.745447	0.00656994	0.848057	0.018241	0.449843	0.0100416	0.48075	0.0216191	21.5879
ERR1382976	86.3222	+	0.258258	0.0116946	0.643315	0.00950033	0.612939	0.00188219	0.804369	0.0111708	0.222093	0.011836	0.574038	0.0229602	16.5154
ERR1382977	97.125	+	0.159609	0.00615474	0.324968	0.00915037	0.832596	0.00942373	0.943961	0.00768163	0.182794	0.00735396	0.374867	0.0106549	13.8928
ERR1382978	93.4523	+	0.315571	0.00370944	0.772794	0.0298398	0.648299	0.00338169	0.718391	0.028766	0.229772	0.00874721	0.746441	0.0100412	16.6994
ERR1382979	73.5741		0.518811	0.0465827	0.330056	0.0554026	0.753298	0.0468991	0.785564	0.0556181	0.549506	0.0466676	0.472758	0.048137	24.0954
ERR1382980	97.4973	+	0.300476	0.0208819	0.835995	0.0109183	0.589088	0.0207908	0.71663	0.0109064	0.148046	0.0210507	0.831956	0.0238837	13.1151
ERR1382981	96.915	+	0.272907	0.00277751	0.35628	0.00372025	0.892683	0.00229767	0.929293	0.00153216	0.533781	0.0181064	0.420947	0.00551456	21.4165
ERR1382982	98.3107	+	0.219661	0.0128903	0.745533	0.0210728	0.588319	0.00303291	0.878074	0.0210481	0.164733	0.0128611	0.714862	0.00310718	13.5783
ERR1382983	97.1659	+	0.47876	0.00188962	0.311519	0.0130369	0.735947	0.0034682	0.926015	0.00601483	0.798652	0.00980616	0.345015	0.0941232	16.6615
ERR1382984	94.4504	+	0.258251	0.00358048	0.468172	0.00673933	0.664563	0.00174305	0.703607	0.00932341	0.439237	0.00524873	0.344917	0.0185741	15.1718
ERR1382985	96.6523	+	0.314979	0.00472436	0.656607	0.0165182	0.835013	0.00696114	0.861961	0.0179097	0.340007	0.00703198	0.55941	0.0175258	15.6582
ERR1382986	99.4044	+	0.159004	0.00255376	0.781864	0.0347139	0.654888	0.00173703	0.840391	0.0347456	0.233786	0.00244717	0.745175	0.00679517	15.9894
ERR1382987	94.8105	+	0.230825	0.00608185	0.785076	0.0051004	0.677778	0.00406851	0.77153	0.00676839	0.166739	0.00626295	0.718389	0.00608924	19.3941
ERR1382988	87.5739	+	0.297383	0.00555282	0.691962	0.0137798	0.476506	0.00553618	0.793446	0.0141686	0.298428	0.00544749	0.683804	0.0101621	20.9582
ERR1382989	98.5728	+	0.500676	0.0111648	0.287256	0.0054822	0.699194	0.00313202	0.870273	0.00398406	0.674171	0.0116798	0.289357	0.0802935	12.8796
ERR1382990	82.7759	+	0.264567	0.0108316	0.647475	0.0109718	0.803076	0.00576426	0.682536	0.0115886	0.208003	0.009492	0.420712	0.0152702	24.1829
ERR1382991	94.6015	+	0.355011	0.00473945	0.588209	0.00442369	0.745779	0.00256596	0.823894	0.00665432	0.395816	0.0108271	0.619715	0.0473436	14.1615
ERR1382992	72.2544		0.369724	0.0178282	0.471246	0.060483	0.542927	0.0186871	0.813135	0.0612182	0.513859	0.0173535	0.465997	0.0110519	24.0546
ERR1382993	98.1587	+	0.338647	0.00459264	0.677558	0.00413323	0.705911	0.00394283	0.740445	0.00377897	0.283316	0.00585704	0.590787	0.0124907	14.3807
ERR1382994	86.01	+	0.207122	0.00788039	0.596357	0.028096	0.727685	0.133567	0.730086	0.1372	0.230665	0.00428027	0.445257	0.133893	23.8931
ERR1382995	99.7965	+	0.233007	0.0190749	0.267006	0.00592288	0.556185	0.0181521	0.98086	0.00145677	0.787016	0.0195177	0.305139	0.0409096	11.801
ERR1382996	98.4965	+	0.370573	0.00294213	0.724894	0.013001	0.73733	0.00194096	0.758548	0.0128676	0.254383	0.00281388	0.770859	0.00392585	14.4455
ERR1382997	98.6646	+	0.32762	0.0042987	0.373212	0.00939328	0.748649	0.00679512	0.863781	0.00900898	0.377988	0.00382879	0.430538	0.0174553	17.9892
ERR1382998	65.7571		0.390986	0.0150775	0.499319	0.011286	0.620052	0.00997061	0.811259	0.00939928	0.425732	0.0141615	0.486214	0.0406429	19.0669
ERR1382999	90.7391	+	0.407786	0.1494	0.659343	0.0103275	0.459004	0.00988162	0.735081	0.149362	0.233682	0.0117278	0.649995	0.0112017	19.9019
ERR1383000	95.5375	+	0.317793	0.0190415	0.551307	0.0124257	0.722294	0.00293888	0.787578	0.0225205	0.320115	0.0052588	0.582745	0.0138647	17.3647
ERR1383001	96.8198	+	0.242611	0.00442184	0.575976	0.0089926	0.857876	0.00341874	0.933917	0.00371828	0.197926	0.00482405	0.608146	0.0173872	13.0644
ERR1383002	62.2083		0.285953	0.0261633	0.625378	0.0222739	0.629866	0.0281469	0.87443	0.0153273	0.33803	0.0113127	0.657616	0.0279293	18.9799
ERR1383003	81.0117	+	0.325276	0.00961671	0.588537	0.0186807	0.672734	0.0130746	0.837598	0.0183322	0.345725	0.0115664	0.623002	0.0231095	20.5784
ERR1383004	92.7082	+	0.228443	0.0049712	0.624411	0.0138732	0.689675	0.0134754	0.936092	0.0139097	0.306763	0.0127764	0.6217	0.0147435	17.4979
ERR1383005	96.3652	+	0.219916	0.00474423	0.715507	0.00512364	0.711002	0.00632147	0.800859	0.0134334	0.239178	0.0055794	0.648626	0.0186896	13.9789
ERR1383006	91.8889	+	0.198117	0.00349744	0.44915	0.00520575	0.822106	0.0118171	0.868594	0.0170618	0.174579	0.00395417	0.447898	0.0261245	19.0628
ERR1383007	72.975		0.360802	0.0123693	0.382937	0.0107631	0.701124	0.0104611	0.864795	0.00885046	0.257118	0.0141156	0.426088	0.0118268	22.5241
ERR1383008	92.6334	+	0.427867	0.00910754	0.599319	0.0188043	0.592053	0.0221057	0.698604	0.0198588	0.359157	0.0222093	0.658266	0.0245698	19.2935
ERR1383009	73.9608		0.297718	0.0141878	0.404275	0.0341685	0.755183	0.00967986	0.780102	0.0345374	0.425468	0.0136563	0.274262	0.0110721	23.9672
ERR1383010	87.3713	+	0.303107	0.0179296	0.594794	0.0129057	0.665765	0.012425	0.77584	0.0129785	0.308765	0.0213989	0.538383	0.0156988	23.5225
ERR1383011	98.3765	+	0.545002	0.0123746	0.294206	0.0118561	0.849742	0.0040265	0.920327	0.00679767	0.843879	0.0169935	0.429355	0.126018	13.8713
ERR1383012	86.1536	+	0.548727	0.0120597	0.391365	0.00789873	0.711577	0.00610463	0.768875	0.00247853	0.528525	0.010588	0.462183	0.0422307	17.3796
ERR1383013	66.151		0.284713	0.00488743	0.589511	0.0263079	0.517202	0.0258231	0.759997	0.0261781	0.493547	0.0246589	0.354738	0.0290016	20.9532
ERR1383014	81.2981	+	0.25242	0.00534469	0.597431	0.025532	0.701718	0.00503726	0.840424	0.0259844	0.332403	0.00548357	0.597218	0.00742788	21.8755
ERR1383015	96.7791	+	0.250021	0.00459764	0.518106	0.0221027	0.455738	0.0116124	0.880222	0.0162446	0.550323	0.0155897	0.510887	0.0215393	18.3344
ERR1383016	89.9253	+	0.315652	0.00772738	0.635219	0.0203048	0.563558	0.0127916	0.751719	0.0195951	0.274317	0.00769409	0.566814	0.0137133	23.6573
ERR1383017	90.4576	+	0.17852	0.00417319	0.332988	0.0113919	0.612075	0.00780119	0.948217	0.00739613	0.721329	0.0321244	0.394775	0.0166391	20.6138
ERR1383018	88.4298	+	0.518182	0.0361301	0.610085	0.0115359	0.441768	0.0364361	0.634818	0.0119866	0.359066	0.036696	0.704601	0.037342	20.0577
[truncated: 2,562 more rows]

## Sheet: Hadza
Table S4. (C) Community Phenotype Indices (CPIs) for production of SCFAs and alpha-diversity (AD) in 16S samples from the Hadza dataset.
[truncated: 339 more rows]

[truncated: 6 more sheets: TEDDY-SWE, TEDDY-GER, IBD, Deehan, Chen, Elmen]
