# Supplementary material for: Genomic reconstruction of short-chain fatty acid production by the human gut microbiota
Source: Front Mol Biosci. 2022 Aug 11;9:949563. doi: 10.3389/fmolb.2022.949563 (PMC9403272; doi:10.3389/fmolb.2022.949563)
Supplement: Supplementary file 8 [file Table5.XLSX]

## Sheet: TEDDY_PBD
Table S5. Phenotypic Beta Diversity (PBD) of the SCFA producer's subcommunities normalized on the total beta diversity in children from the TEDDY Sweden study.
BUTYRATE						PROPIONATE
	BD	PBD	rPBD				BD	PBD	rPBD
0-1 year	0.45	0.48	1.06667			0-1 year	0.45	0.48	1.06667
1-3 years	0.42	0.36	0.857143			1-3 years	0.42	0.44	1.04762
inter groups	0.49	0.47	0.959184			inter groups	0.49	0.47	0.959184
healthy	0.46	0.42	0.913043			healthy	0.46	0.47	1.02174
T1D	0.43	0.4	0.930233			T1D	0.43	0.45	1.04651
inter groups	0.45	0.42	0.933333			inter groups	0.45	0.46	1.02222
ACETATE						FORMATE
	BD	PBD	rPBD				BD	PBD	rPBD
0-1 year	0.45	0.42	0.933333			0-1 year	0.45	0.44	0.977778
1-3 years	0.42	0.4	0.952381			1-3 years	0.42	0.41	0.97619
inter groups	0.49	0.45	0.918367			inter groups	0.49	0.48	0.979592
healthy	0.46	0.43	0.934783			healthy	0.46	0.48	1.04348
T1D	0.43	0.4	0.930233			T1D	0.43	0.42	0.976744
inter groups	0.45	0.42	0.933333			inter groups	0.45	0.44	0.977778
L_LACTATE						D_LACTATE
	BD	PBD	rPBD				BD	PBD	rPBD
0-1 year	0.45	0.37	0.822222			0-1 year	0.45	0.47	1.04444
1-3 years	0.42	0.33	0.785714			1-3 years	0.42	0.45	1.07143
inter groups	0.49	0.4	0.816327			inter groups	0.49	0.49	1
healthy	0.46	0.38	0.826087			healthy	0.46	0.48	1.04348
T1D	0.43	0.33	0.767442			T1D	0.43	0.47	1.09302
inter groups	0.45	0.36	0.8			inter groups	0.45	0.48	1.06667
Health groups: type 1 diabetes (T1D) diagnosis versus healthy (control) cases.
Gestational age groups: 3 months to 1 year old versus 1 to 3 years old
BD, total beta diversity; PBD, Phenotypic Beta Diversity (for SCFAs production phenotypes), rPBD – relative PBD calculated as a ratio of PBD/BD.
