# Supplementary material for: Genomic reconstruction of short-chain fatty acid production by the human gut microbiota
Source: Front Mol Biosci. 2022 Aug 11;9:949563. doi: 10.3389/fmolb.2022.949563 (PMC9403272; doi:10.3389/fmolb.2022.949563)
Supplement: Supplementary file 9 [file Table7.XLSX]

## Sheet: UKT
Table S7. (A) Comparison of BPM-based predicted phenotype abundances with Metacyc-based predicted pathway abundances for SCFAs obtained using PICRUSt2 pipeline for the UK twins dataset.
			Relative phenotype abundance1 (based on BPM)		Relative pathway abundance1 (based on MetaCyc pathways listed below)							Community Phenotype Indices (CPI)		Correlation for CPI & Phenotype Abundance		Correlation for CPI & Pathway Abundance
SampleID	Count of reads (MetaCyc)	Total number of reads	Butyrate	Propionate	PWY-5676	PWY-5677	P162-PWY	P163-PWY	P108-PWY	PWY-7013		Butyrate CPI	Propionate CPI	Butyrate	Propionate	PWY-5676	PWY-5677	P162-PWY	P163-PWY	P108-PWY	PWY-7013
					Butyrate P1	Butyrate P2	Butyrate P3	Butyrate P4	Propionate P1	Propionate P3						Butyrate P1	Butyrate P2	Butyrate P3	Butyrate P4	Propionate P1	Propionate P3
ERR1382288	49812.5	58630	0.235102	0.245075	0.195602	0.0583051	0.0646395	0.0250391	0.368448	0.00876219		0.323324	0.39166	0.569107	0.805039	0.398611	-0.0867579	0.00583823	-0.136249	0.82023	0.116113
ERR1382289	66955	80967	0.164513	0.643739	0.223577	0.011813	0	0.0103764	0.930246	0.00125368		0.177209	0.700941
ERR1382290	83029.4	101082	0.328111	0.357953	0.409384	0.0394098	0.00887847	0.0309758	0.576706	0.0708274		0.253392	0.588084			Correlation for Phenotype Abundance & Pathway Abundance
ERR1382291	114374	134843	0.486323	0.249305	0.279136	0.0221105	0.0130735	0.0526221	0.491516	0.0367131		0.339517	0.547799			PWY-5676	PWY-5677	P162-PWY	P163-PWY	P108-PWY	PWY-7013
ERR1382292	91944.2	119722	0.190073	0.592781	0.165352	0.0231621	0.00436567	0.0125359	0.917517	0.0151889		0.253304	0.718007			Butyrate P1	Butyrate P2	Butyrate P3	Butyrate P4	Propionate P1	Propionate P3
ERR1382293	23153.2	32663	0.282567	0.461438	0.244099	0.0255676	0.0128198	0.020177	0.721982	0.00517076		0.278498	0.707623			0.389601	-0.0546275	0.0202844	-0.0390691	0.926711	0.152912
ERR1382294	42941.9	56288	0.363235	0.476452	0.408759	0.0230264	0.00220402	0.0223409	0.743025	0.0195138		0.460544	0.708226
ERR1382295	168052	182499	0.125523	0.554999	0.183189	0.0447202	0.0276753	0.0220681	0.951693	0.0341529		0.189437	0.628781
ERR1382296	59115.8	65138	0.296903	0.164999	0.301865	0.0117353	0.00405089	0.0131945	0.269082	0.00662047		0.246757	0.437326
ERR1382297	41375.9	54861	0.301657	0.467355	0.302892	0.0190524	0.0327261	0.021927	0.741137	0.0275707		0.372512	0.590167
ERR1382298	48661.6	55947	0.594795	0.141868	0.137822	0.0164228	0.00869896	0.00391239	0.128699	0.00611805		0.396727	0.420187
ERR1382299	134612	156617	0.193861	0.646333	0.236539	0.0167707	0.0060189	0.0197115	1.24553	0.0260747		0.234542	0.761832
ERR1382300	52045.9	57306	0.343171	0.109926	0.190459	0.0186034	0.00686091	0.00736719	0.149898	0.00606611		0.450028	0.371102
ERR1382301	26809.6	38002	0.187893	0.444874	0.197362	0.0134957	0.0213821	0.00276971	0.744854	0.00122276		0.240927	0.634556
ERR1382302	45506.1	47193	0.273897	0.0839448	0.22562	0.00474399	0.00252707	0.0266782	0.120148	0.0336238		0.285107	0.234678
ERR1382303	17265.5	25164	0.181229	0.602762	0.197883	0.0147936	0.00432528	0.0106355	0.972196	0.00554763		0.204213	0.795403
ERR1382304	73876.3	94840	0.147544	0.654361	0.204996	0.0273196	0.00864763	0.0196432	1.11563	0.0174427		0.119568	0.837373
ERR1382305	75057.9	100658	0.131641	0.492584	0.33225	0.0200413	0.0108587	0.0646111	0.61711	0.844983		0.306905	0.728217
ERR1382306	45450.2	55840	0.290013	0.370983	0.377506	0.0256169	0.0188875	0.0437648	0.658108	0.00123147		0.391428	0.662711
ERR1382307	89031.6	145050	0.231031	0.535782	0.266466	0.0283405	0.00155355	0.013664	0.9428	0.0106665		0.209581	0.712823
ERR1382308	128203	162371	0.357651	0.365607	0.28639	0.016643	0.0130686	0.0132755	0.587625	0.00746325		0.301694	0.627484
ERR1382309	92488.1	132146	0.157015	0.450564	0.207632	0.0254758	0.0110994	0.0182473	0.701919	0.0163758		0.308867	0.420962
ERR1382310	45302.8	76559	0.246729	0.378268	0.259713	0.0140729	0.0195215	0.0302085	0.673745	0.0220776		0.24881	0.680146
ERR1382311	52179.7	56101	0.240579	0.552447	0.233721	0.0148421	0.00939997	0.00887778	0.910574	0.00528266		0.374274	0.619854
ERR1382312	31552.6	50267	0.341161	0.308269	0.307097	0.0245601	0.0528854	0.00421472	0.341685	0		0.214188	0.366157
ERR1382313	75935.1	95062	0.117664	0.718427	0.0659469	0.0183202	0.0255128	0.0192136	1.07675	0.0285496		0.172824	0.850317
ERR1382314	31860.5	50857	0.291515	0.485452	0.165884	0.0349166	0.0106188	0.0143033	0.847889	0.00507376		0.21113	0.71914
ERR1382315	73554.8	93263	0.294361	0.334807	0.369105	0.0157685	0.0137553	0.0204319	0.527489	0.00824084		0.214361	0.593226
ERR1382316	45265.1	59159	0.175582	0.540333	0.173029	0.0192162	0.00436555	0.0358048	0.955692	0.0298431		0.211343	0.676442
ERR1382317	77492.1	86584	0.461905	0.266754	0.196859	0.0180888	0.0135274	0.0223831	0.448438	0.0194169		0.418504	0.523177
ERR1382318	57582.1	82098	0.244903	0.333587	0.376506	0.0420734	0.00487085	0.0277541	0.574368	0.0267098		0.354371	0.56424
ERR1382319	58766.3	79310	0.309666	0.361063	0.295652	0.018631	0.0115908	0.0596792	0.62761	0.0502601		0.235835	0.536222
ERR1382320	40604.8	53414	0.434965	0.233234	0.471644	0.018892	0.00392453	0.0192572	0.337581	0.00300138		0.326777	0.428147
ERR1382321	88058.2	124313	0.316552	0.336117	0.335853	0.023866	0.0116994	0.0171134	0.549078	0.0179315		0.313733	0.503883
ERR1382322	43233.7	52555	0.210415	0.269807	0.424998	0.010473	0.0162522	0.0326169	0.44081	0.0407808		0.299355	0.39871
ERR1382323	52143.3	54930	0.356134	0.196801	0.173083	0.0248988	0.00686133	0.00508178	0.26681	0.0114228		0.363696	0.396413
ERR1382324	54783.1	64009	0.291742	0.158067	0.320222	0.00754908	0.0096238	0.00940593	0.189808	0.00752265		0.454902	0.363235
ERR1382325	77021.2	87168	0.248957	0.502679	0.319465	0.0225411	0.00792223	0.0556196	0.827806	0.0263846		0.312955	0.721641
ERR1382326	84418.8	99807	0.355379	0.186764	0.4194	0.00815949	0.0111076	0.0120985	0.33278	0.0850171		0.443216	0.418382
ERR1382327	42963.7	62364	0.279709	0.531148	0.200786	0.0660547	0.0118914	0.149004	0.859928	0.00973324		0.264263	0.760115
ERR1382328	89203	101148	0.160423	0.709008	0.251731	0.0270097	0.00736803	0.0917339	1.2395	0.0708016		0.145214	0.735941
ERR1382329	62798.9	86143	0.274086	0.451104	0.164784	0.0282078	0.0367234	0.031744	0.759364	0.0375644		0.193259	0.755161
ERR1382330	34927.5	47086	0.359125	0.576918	0.256359	0.0202986	0.0281977	0.00119941	0.805519	0.00203621		0.245179	0.733764
ERR1382331	48702.8	62872	0.381963	0.0905578	0.431355	0.0122325	0.0218887	0.0333403	0.157641	0.00283041		0.3843	0.257069
ERR1382332	65494	99874	0.21177	0.54173	0.369017	0.0306845	0.0219851	0.0385157	0.865461	0.00756911		0.300718	0.785545
ERR1382333	52954.7	61637	0.418266	0.119384	0.339506	0.0333172	0.0133933	0.0166275	0.135251	0.013455		0.438123	0.289741
ERR1382334	32232.3	44851	0.284357	0.339498	0.321154	0.0127353	0.0259098	0.0166665	0.598796	0.0169238		0.280032	0.615453
ERR1382335	45977.2	57009	0.368092	0.222769	0.387311	0.0211487	0.0393942	0.0313285	0.286938	0.00975241		0.286694	0.433939
ERR1382336	43754.3	47633	0.335887	0.146808	0.241674	0.0191765	0.0266929	0.010285	0.323866	0.0140566		0.496667	0.370209
ERR1382337	23770.8	38720	0.232113	0.308879	0.157381	0.00826865	0.00562252	0.0221961	0.657005	0.0182982		0.134053	0.575417
ERR1382338	67443.6	78345	0.286138	0.367236	0.24685	0.0287023	0.0114311	0.0318637	0.638763	0.00883354		0.367835	0.566808
ERR1382339	29940	47097	0.363477	0.260765	0.304364	0.0140533	0.0191567	0.0170895	0.552736	0.0153344		0.258794	0.647708
ERR1382340	29041.1	37518	0.26742	0.350172	0.405747	0.0209907	0.0141833	0.0184164	0.636286	0.0129502		0.329378	0.556881
ERR1382341	40637.5	45239	0.166455	0.592451	0.160782	0.00686954	0.0127009	0.00628419	0.977098	0.00441589		0.192869	0.727763
ERR1382342	69702.9	81969	0.0544311	0.765376	0.127644	0.0311872	0.00758729	0.0173773	1.18446	0.0294946		0.219256	0.786341
ERR1382343	34108.7	52264	0.138889	0.628175	0.176692	0.0341288	0.0146904	0.0549604	0.94752	0.0691241		0.070891	0.775159
ERR1382344	23203	45311	0.0886953	0.745783	0.205254	0.0134881	0.00181687	0.00474078	1.02494	0.576964		0.126135	0.865713
ERR1382345	75785.9	92306	0.357993	0.365862	0.393549	0.0323128	0.0123098	0.0293184	0.607751	0.0242455		0.535651	0.571158
ERR1382346	27404.7	33006	0.18177	0.300093	0.233477	0.0236015	0.0422475	0.00729007	0.574943	0.00371631		0.290395	0.478754
ERR1382347	67880.6	77287	0.214487	0.477656	0.207777	0.0197135	0.015609	0.00415774	0.860781	0.00097189		0.305451	0.626179
ERR1382348	48489	104172	0.263345	0.318227	0.162391	0.0361854	0.0252452	0.0151013	0.668118	0.00751445		0.138945	0.349289
ERR1382349	73419.5	100343	0.166736	0.574356	0.25631	0.0105363	0.0112738	0.0188967	1.01248	0.00543389		0.283721	0.795291
ERR1382350	48083.1	61239	0.181516	0.568077	0.179834	0.0348547	0.0281493	0.0296466	1.04741	0.0437958		0.201391	0.707883
ERR1382351	30691	43292	0.216755	0.322619	0.225394	0.0449476	0.00564104	0.0187426	0.579696	0.0104445		0.356654	0.477237
ERR1382352	30896.6	42904	0.302471	0.373932	0.39963	0.052323	0.0286057	0.0268248	0.661429	0.028403		0.282712	0.571202
ERR1382353	109786	137921	0.397011	0.228685	0.329436	0.0414406	0.0387665	0.0240247	0.389891	0.0229887		0.394677	0.371146
ERR1382354	226533	246309	0.437064	0.413849	0.357491	0.0179125	0.0165107	0.0628456	0.508691	0.039061		0.28899	0.595201
ERR1382355	53034.5	70101	0.278495	0.177752	0.304894	0.0147973	0.00780251	0.029268	0.397756	0.0250288		0.3065	0.435671
ERR1382356	58578.5	93668	0.154889	0.514085	0.186403	0.038719	0.0047343	0.0359611	0.849607	0.0372561		0.151263	0.759704
ERR1382357	63200	89690	0.433078	0.224236	0.402284	0.0124848	0.0028871	0.0180115	0.384259	0.0178113		0.391109	0.559084
ERR1382358	57293.9	72510	0.281903	0.31815	0.419124	0.00735371	0.0175687	0.0184866	0.580038	0.00803739		0.321185	0.65418
ERR1382359	48738.8	63325	0.173397	0.536919	0.196992	0.013439	0.0136347	0.0109716	0.829087	0.0425053		0.192468	0.707516
ERR1382360	38273.2	60331	0.0882647	0.770159	0.0854452	0.0121818	0.00554896	0.0184147	1.22044	0.0102694		0.146942	0.866384
ERR1382361	65804.6	101815	0.34917	0.437847	0.267876	0.0179807	0.0073862	0.0338883	0.641888	0.0259202		0.260028	0.753018
ERR1382362	44615.8	93750	0.14044	0.57255	0.148682	0.0194657	0.0197474	0.00284028	0.907751	0.00308685		0.144685	0.521405
ERR1382363	95951.3	112809	0.449485	0.301219	0.25963	0.0164591	0.0148196	0.0202512	0.521286	0.0143533		0.42677	0.543515
ERR1382364	22286.3	41686	0.176304	0.487355	0.243058	0.00438078	0.00788443	0.0305236	0.887506	0.0242116		0.105487	0.86083
ERR1382365	55201.1	76931	0.305021	0.410074	0.415115	0.0216464	0.0243368	0.0400047	0.688611	0.0375652		0.291408	0.662166
ERR1382366	161202	187896	0.393907	0.218796	0.274797	0.0104754	0.0119905	0.0191795	0.418587	0.0156212		0.254139	0.560498
ERR1382367	95290.4	122213	0.26232	0.496471	0.281868	0.017309	0.00891275	0.0111368	0.795246	0.00442449		0.463348	0.651767
ERR1382368	40531.9	61582	0.214831	0.551349	0.270954	0.040794	0.0746104	0.0222144	0.899252	0.0197906		0.244631	0.691997
ERR1382369	97635.3	126297	0.344688	0.417054	0.371531	0.0599679	0.0361065	0.0105069	0.670953	0.0048451		0.302302	0.660389
ERR1382370	64192.9	72418	0.177638	0.336548	0.197188	0.0100457	0.00313356	0.0120603	0.661215	0.0131071		0.287304	0.459433
ERR1382371	86341.6	109156	0.764491	0.0915571	0.0691079	0.00737689	0.0070699	0.00631037	0.319136	0.00444166		0.30767	0.587708
ERR1382372	56874.7	70765	0.338651	0.104552	0.400306	0.0276043	0.0223418	0.0531926	0.306542	0.0374286		0.360532	0.518264
ERR1382373	53631.5	70102	0.201527	0.294617	0.245167	0.021622	0.00714924	0.0206652	0.463158	0.00754884		0.348456	0.537796
ERR1382374	75573.5	99643	0.287239	0.320552	0.328426	0.0351716	0.0075157	0.0292889	0.560091	0.00940518		0.281561	0.432072
ERR1382375	87369.1	122340	0.207009	0.476182	0.193147	0.0332092	0.0142276	0.0107326	0.770965	0.0107943		0.249807	0.707736
ERR1382376	44679.4	60476	0.164934	0.537077	0.182925	0.0205531	0.0113274	0.0223496	0.873751	0.0637668		0.275918	0.717646
ERR1382377	37539.3	48221	0.190569	0.478045	0.280968	0.0209442	0.0156768	0.023563	0.792271	0.0299957		0.201097	0.623832
ERR1382378	68657.8	76765	0.0918128	0.645409	0.121257	0.0249893	0.0219348	0.019379	0.805259	0.0422429		0.332753	0.5622
ERR1382379	116892	142840	0.1649	0.425655	0.222813	0.0433117	0.0432522	0.025605	0.687626	0.0306734		0.322477	0.598351
ERR1382380	41880.1	50181	0.26511	0.366795	0.280706	0.0293425	0.0125816	0.00130279	0.576214	0		0.351425	0.539532
ERR1382381	40273.1	50889	0.319514	0.335722	0.301409	0.00911148	0.0620749	0.142532	0.574771	0.0349593		0.278777	0.625924
ERR1382382	33081.7	43151	0.338692	0.304037	0.33796	0.0481763	0.0315307	0.0237054	0.545275	0.0522811		0.362497	0.486649
ERR1382383	59140.6	82731	0.333197	0.337183	0.270699	0.0759494	0.00442078	0.00896171	0.565927	0.00344348		0.302025	0.396812
ERR1382384	70300	92401	0.255771	0.553033	0.273055	0.0305319	0.0177765	0.0622289	0.952149	0.0165025		0.282805	0.816938
ERR1382385	70899.8	85634	0.270803	0.408508	0.286984	0.0397912	0.0451027	0.0140247	0.742981	0.00139552		0.300885	0.608612
ERR1382386	35418.8	50127	0.299902	0.3027	0.36696	0.0428074	0.0569585	0.0243281	0.612719	0.00304545		0.358384	0.553388
ERR1382387	74084.1	94361	0.488639	0.202453	0.524103	0.0342037	0.0190656	0.0295869	0.335366	0.0123539		0.408022	0.43296
ERR1382388	35317.7	45628	0.260804	0.417172	0.415468	0.0330857	0.00561087	0.0264539	0.705971	0.316771		0.247466	0.631963
ERR1382389	51326.7	60233	0.207364	0.458707	0.199258	0.0233061	0.0174689	0.0129629	0.714652	0.0157223		0.270709	0.6796
ERR1382390	49206	70619	0.151401	0.661905	0.151884	0.0246562	0.00590708	0.0600819	1.11455	0.0184399		0.102785	0.818544
ERR1382391	28321.2	45112	0.143602	0.621591	0.151116	0.0327812	0.00718206	0.0362555	1.13142	0.0512988		0.119867	0.762673
ERR1382392	36551.1	89767	0.155974	0.0752147	0.0944755	0.0334796	0.0677761	0.00872762	0.993887	0.0154854		0.038712	0.959292
ERR1382393	87232.5	112514	0.314315	0.433907	0.243147	0.0273992	0.0225681	0.0240794	0.757096	0.0133677		0.401671	0.639073
ERR1382394	28535	46346	0.298633	0.364359	0.197726	0.0188291	0.0257826	0.00719058	0.607198	0.00615426		0.20911	0.691692
ERR1382395	109250	147340	0.296265	0.421914	0.263591	0.0109307	0.00118569	0.0329826	0.662711	0.0213359		0.274235	0.699439
ERR1382396	43963.3	52144	0.301395	0.13682	0.257462	0.0270115	0.0162626	0.025195	0.220741	0.0478446		0.304652	0.305993
ERR1382397	107663	158939	0.314043	0.332966	0.282508	0.0289339	0.00681111	0.0383673	0.559563	0.0434095		0.235454	0.605445
ERR1382398	45182.8	51877	0.33994	0.159534	0.468664	0.0180388	0.0222017	0.0189494	0.316574	0.0298611		0.462519	0.343706
ERR1382399	104008	126395	0.228158	0.221168	0.282993	0.0316192	0.0467494	0.00707833	0.432177	0.00588826		0.425212	0.446224
ERR1382400	77261.2	82806	0.219191	0.556491	0.203837	0.0568426	0.008244	0.0615351	1.10678	0.0977757		0.301294	0.643495
ERR1382401	102186	133147	0.274771	0.492715	0.336654	0.0420173	0.00626925	0.020147	0.768147	0.00484435		0.210745	0.644455
ERR1382402	61232.3	79838	0.297319	0.34246	0.345407	0.0138621	0.00647442	0.0219753	0.615848	0.0162311		0.319617	0.613203
ERR1382403	47690.9	59213	0.480452	0.292143	0.340563	0.0565987	0.0265507	0.0628812	0.541029	0.0484526		0.369627	0.557683
ERR1382404	41493.8	45282	0.446372	0.170173	0.429244	0.00953293	0.0140479	0.0198406	0.298297	0.00960518		0.599459	0.354486
ERR1382405	62317.8	79028	0.375864	0.213654	0.291585	0.0155045	0.00737018	0.0354294	0.40262	0.0446869		0.336261	0.53796
ERR1382406	66290.2	72074	0.398732	0.178578	0.406229	0.0222025	0.0178489	0.0331184	0.301787	0.0183377		0.506879	0.258963
ERR1382407	116649	141058	0.399478	0.271515	0.442537	0.0274773	0.0224833	0.0288396	0.498082	0.0228298		0.404707	0.527345
ERR1382408	108799	151377	0.314182	0.221752	0.257186	0.0291769	0.0198017	0.0209246	0.344012	0.0185428		0.332902	0.480108
ERR1382409	23883.6	34403	0.289389	0.516189	0.190836	0.034235	0.0408359	0.0135897	0.777976	0.00526299		0.284056	0.716322
ERR1382410	65377	87760	0.219731	0.39668	0.249656	0.0132463	0.0118583	0.0254722	0.703615	0.00850005		0.275684	0.621708
ERR1382411	50643.8	63820	0.115068	0.745815	0.215834	0.0189113	0.0116303	0.0250826	1.21372	0.202268		0.165939	0.758991
ERR1382412	49669.4	75147	0.207099	0.523189	0.240277	0.0280114	0.0118612	0.0124226	0.805847	0.00353752		0.291594	0.666678
ERR1382413	40595	47891	0.317603	0.200285	0.414927	0.0111545	0.0148039	0.0248459	0.335006	0.0215852		0.368138	0.396758
ERR1382414	60390.7	76103	0.442913	0.284092	0.389191	0.0226277	0.0126969	0.0450988	0.484626	0.0506592		0.412226	0.568547
ERR1382415	67872.8	88200	0.288073	0.280709	0.312458	0.056959	0.0299953	0.0246291	0.474404	0.0185857		0.34996	0.533029
ERR1382416	63412.5	71935	0.196523	0.103784	0.316348	0.0144799	0.00568621	0.023732	0.186345	0.0281611		0.405785	0.333019
ERR1382417	65006.3	74785	0.403307	0.0699817	0.46919	0.0174675	0.032635	0.0478303	0.193022	0.0563348		0.442741	0.343908
ERR1382418	54052.3	66900	0.170548	0.414193	0.251255	0.0223546	0.0126127	0.02185	0.682746	0.0104665		0.34749	0.599229
ERR1382419	35400.9	64179	0.123384	0.754437	0.282121	0.0513438	0.00566666	0.0609183	1.14488	0.0879829		0.248055	0.824944
ERR1382420	15785.4	20208	0.294883	0.335797	0.274297	0.0266696	0.0284459	0.0186983	0.631615	0		0.399324	0.547674
ERR1382421	59546.3	101284	0.343414	0.251691	0.202311	0.0144643	0.058612	0.0208872	0.437174	0.0157349		0.161569	0.671207
ERR1382422	55869.3	64542	0.245284	0.241465	0.339721	0.0191691	0.0184969	0.0159205	0.415845	0.00150266		0.403791	0.420947
ERR1382423	79292.2	93472	0.208558	0.44341	0.216709	0.0135749	0.0144716	0.00972927	0.800755	0.00513466		0.19649	0.608995
ERR1382424	28182.9	32132	0.27344	0.297978	0.240916	0.0115924	0.00279765	0.00744928	0.549731	0.00403864		0.339282	0.519457
ERR1382425	42633	53935	0.369268	0.155429	0.299163	0.0174735	0.0132994	0.0106753	0.31101	0.0067386		0.375666	0.363379
ERR1382426	67475.9	90884	0.124919	0.613283	0.275757	0.00750922	0.0131198	0.0585338	0.999956	0.066468		0.112483	0.822585
ERR1382427	36380.5	50684	0.290233	0.477407	0.396805	0.0278106	0.0120921	0.0379822	0.750989	0.0134895		0.334471	0.715663
ERR1382428	55750.6	71966	0.171089	0.474395	0.268592	0.0314071	0.0311674	0.0345065	0.81371	0.0392038		0.243449	0.701316
ERR1382429	44032.9	51872	0.24389	0.509658	0.258952	0.0236617	0.0119691	0.00633631	0.950422	0.0038093		0.26823	0.592627
ERR1382430	72565.4	80910	0.266395	0.444817	0.358224	0.0505272	0.0313257	0.0858218	0.709604	0.049023		0.327724	0.532765
ERR1382431	164535	281919	0.424686	0.251446	0.264101	0.0179108	0.0303453	0.015984	0.445152	0.0684653		0.272952	0.55599
ERR1382432	30734.9	51467	0.294924	0.452502	0.339418	0.0174517	0.0200496	0.0245796	0.733564	0.0161843		0.253943	0.718356
ERR1382433	79556.8	103972	0.199009	0.49294	0.142009	0.034648	0.0249846	0.055057	0.780019	0.00579039		0.241965	0.633022
ERR1382434	84307.3	94686	0.453778	0.196591	0.310676	0.0276874	0.0163107	0.0113527	0.295202	0.0014935		0.419819	0.374951
ERR1382435	33531.7	38053	0.102744	0.458719	0.154117	0.0342321	0.0083283	0.030347	0.85664	0.0444517		0.168816	0.654904
ERR1382436	84256.1	137059	0.268449	0.443414	0.448161	0.0368135	0.0236838	0.0393201	0.649439	0.02616		0.304294	0.625016
ERR1382437	39003.8	52354	0.244434	0.45237	0.216161	0.0534008	0.041619	0.0554017	0.711961	0.0768159		0.123123	0.761357
ERR1382438	66267.7	90842	0.275853	0.434874	0.2818	0.0228197	0.0191462	0.0215475	0.766916	0.0123925		0.325553	0.697539
ERR1382439	60011.2	84664	0.179878	0.544005	0.261363	0.0443632	0.0441815	0.0716138	0.906609	0.0534094		0.192831	0.782864
ERR1382440	56722.3	70534	0.270843	0.321536	0.287636	0.026519	0.0202729	0.0329859	0.587029	0.0462707		0.313533	0.591743
ERR1382441	35456.8	50501	0.186043	0.422368	0.197667	0.0238072	0.0142925	0.0462529	0.680937	0.031392		0.228785	0.783673
ERR1382442	47485.5	61575	0.369264	0.259216	0.431385	0.0259298	0.00477926	0.00786242	0.476783	0.0069303		0.377445	0.516207
ERR1382443	47403.6	87291	0.397751	0.349711	0.377252	0.126967	0.0362321	0.1337	0.810252	0.254542		0.15971	0.690174
ERR1382444	19344.3	27424	0.338704	0.315374	0.39522	0.0123446	0.0131308	0.0344294	0.658308	0.0454003		0.280266	0.580005
ERR1382445	78231	142005	0.224875	0.527305	0.343507	0.0227705	0.00872856	0.0664541	0.92368	0.0297617		0.214205	0.780931
ERR1382446	9783.51	17174	0.107783	0.757569	0.0533733	0.0178885	0.00870581	0.0183285	1.13165	0		0.083617	0.86303
ERR1382447	37615.9	51065	0.341877	0.337359	0.205814	0.00473905	0	0.0118629	0.517932	0.00265584		0.249716	0.540798
ERR1382448	41227.8	47825	0.357139	0.149038	0.388874	0.0183423	0.0126621	0.0256376	0.441913	0.0145078		0.480394	0.468193
ERR1382449	105243	124200	0.348968	0.214887	0.408469	0.0142474	0.0103347	0.0269421	0.384489	0.0115758		0.35021	0.469961
ERR1382450	47299.6	62166	0.220655	0.512422	0.356858	0.0118059	0.010006	0.0235612	0.740017	0.00478646		0.250094	0.72769
ERR1382451	65648.8	88401	0.426985	0.157614	0.298989	0.0256365	0.0130152	0.0263301	0.278753	0.0328043		0.416776	0.587133
ERR1382452	33205.4	38515	0.0741469	0.767696	0.109299	0.0183209	0.00745602	0.0207222	1.03898	0.0159983		0.127419	0.782472
ERR1382453	29268.8	33225	0.308907	0.294978	0.345809	0.0306209	0.0311819	0.0355673	0.506022	0.00466534		0.425304	0.4841
ERR1382454	29205	34091	0.353165	0.288209	0.409235	0.0129698	0.0150472	0.0209082	0.443234	0.00492116		0.364344	0.530951
ERR1382455	59992.8	67726	0.107149	0.746392	0.150027	0.0207666	0.0123811	0.0316437	1.28528	0.0264697		0.186865	0.832562
ERR1382456	81155.4	90611	0.429327	0.0915699	0.281985	0.072762	0.016534	0.0100998	0.126333	0.00612147		0.493446	0.281326
ERR1382457	145226	182691	0.283874	0.276833	0.283619	0.0128869	0.0186465	0.016082	0.466156	0.0115933		0.33597	0.574878
ERR1382458	41321.5	48484	0.170331	0.556701	0.256286	0.0156785	0.0166202	0.0449855	0.848076	0.044578		0.225877	0.664305
ERR1382459	46096.8	55455	0.396286	0.140464	0.143174	0.01376	0.0149787	0.010089	0.252359	0.00236673		0.549181	0.344686
ERR1382460	34886.2	50579	0.260452	0.468622	0.206713	0.0279783	0.0290158	0.0113561	0.877299	0		0.307603	0.672644
ERR1382461	41234.5	51793	0.212335	0.326974	0.268012	0.036591	0.031402	0.00900863	0.616221	0.066294		0.352754	0.493454
ERR1382462	67094	81463	0.218827	0.351404	0.207723	0.0351606	0.0134735	0.0115128	0.620924	0.0135501		0.372591	0.548756
ERR1382463	79586.6	126487	0.321042	0.234003	0.368368	0.0478486	0.0459069	0.0467941	0.424067	0.0130284		0.252856	0.388992
ERR1382464	71344.6	110379	0.273569	0.24898	0.295764	0.00671984	0.0141275	0.061368	0.592303	0.0698748		0.187763	0.605108
ERR1382465	67696.6	83461	0.309137	0.367533	0.383141	0.036368	0.0280155	0.0338346	0.650868	0.036682		0.299816	0.689255
ERR1382466	55150.5	67040	0.113072	0.73387	0.0749804	0.0082495	0.00549922	0.0178588	1.19049	0.0136092		0.196008	0.807323
ERR1382467	29178.9	43495	0.215555	0.364823	0.104299	0.0237169	0.0341941	0.00614225	0.622416	0.00277218		0.281318	0.574443
ERR1382468	76438.2	86243	0.188062	0.486669	0.177468	0.0211038	0.00817555	0.00818762	0.816126	0.0373027		0.234345	0.585868
ERR1382469	67616.2	108367	0.180963	0.642285	0.185509	0.038816	0.0378052	0.0319432	1.08328	0.0717818		0.182835	0.822837
ERR1382470	55236.9	77972	0.100244	0.766605	0.236833	0.0103271	0.00436108	0.054867	1.18394	0.0684724		0.159725	0.859447
ERR1382471	65349.8	78944	0.238846	0.162845	0.29826	0.0147102	0.0140272	0.0277787	0.312279	0.00992952		0.336256	0.491005
ERR1382472	37422.8	44597	0.357153	0.344058	0.265071	0.0280156	0.0245076	0.0142658	0.525477	0.0150938		0.329556	0.447758
ERR1382473	57274.7	75915	0.267914	0.396424	0.335427	0.0271657	0.00815303	0.0357819	0.687967	0.0378057		0.341116	0.623141
ERR1382474	31520	36899	0.449984	0.232533	0.18749	0.0108603	0.0147401	0.015679	0.458005	0.0111825		0.444086	0.530343
ERR1382475	43880.2	59224	0.495801	0.206018	0.317321	0.0433596	0.0272563	0.0150378	0.385762	0.00736027		0.388853	0.498358
ERR1382476	46615.7	51823	0.409003	0.32373	0.320183	0.0227653	0.0295382	0.0361888	0.528019	0.0028021		0.501404	0.495645
ERR1382477	62765	83366	0.291266	0.461567	0.27694	0.0123	0.0110215	0.013696	0.842156	0.00878437		0.235628	0.770957
ERR1382478	72156.9	87087	0.282526	0.120025	0.22856	0.0350407	0.0124203	0.00782399	0.240291	0.00348713		0.286028	0.368791
ERR1382479	55321.5	71410	0.189992	0.522643	0.286124	0.0178057	0.0163118	0.0334139	0.88336	0.0140818		0.24178	0.698366
ERR1382480	61108.7	88926	0.146981	0.496071	0.145849	0.0297956	0.0257213	0.0217555	0.695261	0.0122336		0.320829	0.635062
ERR1382481	84045.2	109274	0.221684	0.542879	0.287015	0.0410016	0.0118572	0.0822191	0.861909	0.013165		0.337152	0.736055
ERR1382482	63460.7	86701	0.487105	0.348127	0.281966	0.0477521	0.0218127	0.0811747	0.48895	0.0767318		0.210753	0.684747
ERR1382483	68572.5	90126	0.155918	0.539033	0.285757	0.043316	0.018067	0.0190362	0.902883	0.0252755		0.327755	0.70958
ERR1382484	45948.6	72382	0.212235	0.574786	0.275179	0.0278586	0.0132926	0.0238817	0.828738	0.0308338		0.160339	0.795082
ERR1382485	61098.2	69952	0.351445	0.299645	0.340691	0.0203965	0.0147246	0.0118251	0.555031	0.000883497		0.516129	0.49428
ERR1382486	39834.5	52406	0.276005	0.334369	0.20911	0.0140471	0.00908716	0.0247955	0.650242	0.00150522		0.300561	0.528424
ERR1382487	116912	154623	0.212387	0.287384	0.280571	0.0342293	0.0217913	0.0221447	0.475938	0.00874039		0.234297	0.560792
ERR1382488	46271.1	52697	0.377312	0.133408	0.347222	0.00818389	0.0123273	0.0259681	0.158326	0.00181402		0.390013	0.307985
ERR1382489	35615.4	42073	0.215412	0.396021	0.271299	0.0348387	0.00936562	0.0242923	0.618709	0.110561		0.248452	0.416925
ERR1382490	35330.3	49592	0.0930504	0.774235	0.120753	0.0334575	0.00310075	0.0471221	1.24981	0.00968723		0.073855	0.683236
ERR1382491	55545.2	68736	0.264601	0.315328	0.328217	0.00514263	0.00892454	0.0265151	0.575277	0.00635572		0.364437	0.515754
ERR1382492	65822.9	79683	0.462524	0.286316	0.38623	0.0369144	0.0428764	0.0148457	0.500501	0.0142933		0.398771	0.49382
ERR1382493	94400.3	113357	0.290963	0.195535	0.454587	0.0190242	0.0248459	0.0333589	0.406023	0.0204421		0.4141	0.457839
ERR1382494	41299.9	49151	0.275396	0.278352	0.177086	0.0380658	0.0440916	0.00650756	0.508539	0.00777492		0.424651	0.464102
ERR1382495	21204.3	27919	0.289469	0.369095	0.20973	0.0114253	0.00634652	0.010404	0.620179	0.00648834		0.332932	0.561956
ERR1382496	20720	26774	0.161341	0.490509	0.111553	0.0405992	0.0310493	0.023043	0.829769	0.0278628		0.272816	0.631449
ERR1382497	80459.7	97623	0.166268	0.429379	0.31013	0.0392029	0.0333889	0.0215634	0.820557	0.207442		0.23119	0.667828
ERR1382498	60145.8	66863	0.286748	0.486408	0.331471	0.0360697	0.0185265	0.0175926	0.682968	0.0129142		0.355051	0.620627
ERR1382499	23914.4	66625	0.18714	0.238602	0.191011	0.0191923	0.0175724	0.0143585	0.468983	0		0.075749	0.12714
ERR1382500	47456.1	57057	0.114719	0.291294	0.253345	0.0590618	0.00559677	0.00578816	0.40426	0.00610405		0.313581	0.29964
ERR1382501	61301.8	67697	0.323966	0.312316	0.286904	0.0248814	0.0302961	0.00830241	0.577419	0.00244432		0.46907	0.465152
ERR1382502	51635.6	56907	0.287666	0.330703	0.238612	0.0151581	0.0208689	0.00954041	0.588049	0.0122559		0.331717	0.526271
ERR1382503	121703	188348	0.366216	0.16195	0.5296	0.0533966	0.0285176	0.0705087	0.318317	0.107678		0.346336	0.395046
ERR1382504	57162.2	67473	0.350896	0.153889	0.27233	0.022543	0.00952418	0.00901891	0.281902	0.00534262		0.463634	0.436865
ERR1382505	66629.1	105791	0.307018	0.444528	0.440658	0.0335667	0.0345422	0.0212016	0.922597	0.0237688		0.26961	0.654282
ERR1382506	103999	105407	0.275306	0.722543	0.273564	0.0450026	0.037107	0.0481592	1.17891	0.118619		0.202523	0.80585
ERR1382507	88601.9	103298	0.446864	0.161486	0.32368	0.0177619	0.0067857	0.0470972	0.145845	0.0588553		0.346795	0.33274
ERR1382508	71390.8	77428	0.144851	0.450223	0.10527	0.00656238	0.0063072	0.00607777	0.82136	0.00633333		0.108548	0.790862
ERR1382509	83861.3	111942	0.293683	0.418628	0.302561	0.0297612	0.00813633	0.0117045	0.652543	0.0107325		0.253103	0.630521
ERR1382510	35207.6	50203	0.285454	0.282887	0.242627	0.0380853	0.0232167	0.0463127	0.446193	0.0574674		0.239281	0.540185
ERR1382511	36343.3	48670	0.263611	0.48668	0.298146	0.0173953	0.0145777	0.0111124	0.792745	0.00608683		0.383671	0.677051
ERR1382512	86151.9	126767	0.241318	0.759482	0.34336	0.12386	0.0211598	0.139214	1.0066	0.359507		0.084733	0.755582
ERR1382513	76722.6	81326	0.307808	0.0506748	0.243705	0.0056321	0.00982249	0.0307681	0.0669626	0.027749		0.450157	0.289174
ERR1382514	84852.5	140692	0.381142	0.405731	0.165041	0.0380314	0.0581811	0.00725335	0.660591	0.0112896		0.240419	0.676438
ERR1382515	67477.8	97849	0.275029	0.34636	0.276671	0.0613152	0.00882076	0.0147268	0.536604	0.0543321		0.280782	0.528117
ERR1382516	19547.2	23607	0.191989	0.576295	0.216275	0.0151217	0.0149316	0.0135895	1.00457	0.0412014		0.310103	0.780491
ERR1382517	57512.7	69876	0.271163	0.471717	0.309564	0.0130597	0.00676272	0.0201817	0.878316	0.00302109		0.245257	0.65513
ERR1382518	64464.1	83806	0.234878	0.352432	0.405414	0.0371534	0.0172791	0.0207806	0.549959	0.00594356		0.402236	0.544045
ERR1382519	82066	95809	0.162991	0.492107	0.238966	0.041348	0.0459306	0.0210878	0.81336	0.0155101		0.305003	0.650625
ERR1382520	47311.9	73576	0.257074	0.363179	0.285941	0.0303297	0.0039421	0.036316	0.581613	0.0318205		0.248047	0.708934
ERR1382521	77852.8	86122	0.690816	0.113371	0.205003	0.0051963	0.00146063	0.0469422	0.167075	0.0279672		0.344402	0.518482
ERR1382522	58994.2	96499	0.305971	0.431433	0.236077	0.0113646	0.0148513	0.024486	0.555771	0.020688		0.222152	0.543177
ERR1382523	130606	194777	0.237255	0.44051	0.147984	0.0200184	0.0284449	0.0235433	0.686222	0.0140637		0.170898	0.750158
ERR1382524	31014	54050	0.227983	0.362178	0.341582	0.0834044	0.0123638	0.0771117	0.578954	0.160658		0.259999	0.706356
ERR1382525	33845	40706	0.288866	0.195578	0.248871	0.0159534	0.0105531	0.00958968	0.375161	0.0112309		0.33332	0.446025
ERR1382526	34098.5	60886	0.0584336	0.854375	0.116118	0.0333666	0.0130426	0.0240398	1.00181	0.0530691		0.184566	0.718416
ERR1382527	103927	143383	0.259808	0.447644	0.332411	0.0315036	0.0227343	0.0225889	0.713753	0.0189051		0.288463	0.604193
ERR1382528	40641.1	51749	0.203845	0.318432	0.281678	0.0300832	0.0408138	0.0161795	0.616616	0		0.255026	0.486811
ERR1382529	48400.7	67188	0.155406	0.640358	0.178076	0.0366817	0.0251491	0.0432821	0.977798	0.0477758		0.105852	0.659222
ERR1382530	42413.2	53149	0.22875	0.363574	0.593452	0.102049	0.27892	0.294365	0.494976	0.0982851		0.364692	0.593017
ERR1382531	65764.8	78838	0.313805	0.254971	0.320154	0.0261338	0.0230692	0.0171709	0.444512	0.0110495		0.419288	0.454147
ERR1382532	67223.4	86969	0.292767	0.311695	0.314573	0.032388	0.00451419	0.0097514	0.58449	0.00667195		0.29224	0.469274
ERR1382533	137470	217203	0.344708	0.351062	0.286953	0.0195615	0.00568872	0.0211749	0.586726	0.0133251		0.239301	0.659067
ERR1382534	60128.5	115152	0.114713	0.637026	0.203614	0.027302	0.0183672	0.018544	1.17726	0.010854		0.100562	0.734041
ERR1382535	41444.6	69229	0.117398	0.647467	0.210356	0.0566607	0.0139011	0.0811195	0.939549	0.0688075		0.241623	0.8183
ERR1382536	34949.6	43100	0.376084	0.169284	0.440056	0.0123047	0.0199793	0.0353468	0.251371	0.0276698		0.34444	0.374029
ERR1382537	84659	140954	0.23412	0.554355	0.324754	0.0976894	0.0225468	0.0617156	0.924734	0.0926918		0.154013	0.721567
ERR1382538	91868	104614	0.362518	0.258253	0.294332	0.0140847	0.0178038	0.0285409	0.427958	0.0290206		0.479772	0.516242
ERR1382539	32241.8	54810	0.249997	0.2442	0.328711	0.035187	0.0452734	0.0124892	0.418389	0.0117862		0.212739	0.243053
ERR1382540	55654.3	70421	0.286498	0.412371	0.376458	0.0142852	0.00439324	0.0159298	0.703759	0.00594917		0.337763	0.63345
ERR1382541	51532.3	59347	0.38645	0.160077	0.385116	0.0341849	0.0252348	0.0284913	0.307982	0.0127445		0.498739	0.357927
ERR1382542	41916.3	52729	0.362548	0.330558	0.353918	0.0142919	0.00238702	0.0300336	0.528538	0.0088336		0.337165	0.626699
ERR1382543	97855.1	135439	0.0924701	0.685864	0.233804	0.0149272	0.0109236	0.0316983	0.987043	0.0126025		0.206623	0.735909
ERR1382544	58276	67945	0.345171	0.188869	0.458589	0.0348433	0.00754477	0.0353337	0.330499	0.0458993		0.507544	0.523124
ERR1382545	70653.5	91334	0.149285	0.7728	0.119903	0.0205417	0.00384621	0.00594967	1.09705	0.0425908		0.12442	0.841675
ERR1382546	84952.4	97919	0.276951	0.502745	0.238136	0.0230415	0.027429	0.00895965	0.839001	0.00647915		0.292463	0.579962
ERR1382547	62505.7	94836	0.152442	0.671331	0.201248	0.0197587	0.00723403	0.034958	1.11222	0.0176893		0.186002	0.832067
ERR1382548	45716.9	54148	0.427369	0.189805	0.390936	0.0271708	0.0126246	0.115889	0.217607	0.0241402		0.305724	0.388831
ERR1382549	55732.3	71872	0.329444	0.156812	0.356811	0.00831827	0.00820175	0.025217	0.359424	0.0254616		0.30816	0.571161
ERR1382550	36363.2	46082	0.40827	0.155628	0.415058	0.0230862	0.00322507	0.030858	0.121317	0.0708547		0.367404	0.331047
ERR1382551	49991.8	108660	0.147791	0.68106	0.160595	0.0170139	0.00774504	0.0165192	1.018	0.0178754		0.118858	0.881201
ERR1382552	85129.2	102417	0.167569	0.57382	0.145434	0.0168489	0.00835643	0.0131592	0.909141	0.00754219		0.296885	0.687781
ERR1382553	102743	128067	0.493204	0.252397	0.275418	0.0151035	0.0076656	0.0305679	0.463839	0.0236967		0.327663	0.608191
ERR1382554	19956.9	38179	0.221711	0.355263	0.161111	0.0153286	0.0150838	0.0128981	0.65256	0.00838512		0.214297	0.587341
ERR1382555	22654.5	42916	0.0825512	0.675351	0.220071	0.0182354	0.0119924	0.0537696	1.09941	0.0432343		0.191891	0.792243
ERR1382556	51915.1	91033	0.170198	0.454926	0.29228	0.0802959	0.0710184	0.0210897	0.750774	0.0323161		0.299326	0.706467
ERR1382557	107283	129341	0.255526	0.269466	0.367711	0.0296798	0.0364689	0.0250027	0.524213	0.016546		0.280691	0.492481
ERR1382558	41685.8	62757	0.127006	0.512448	0.177265	0.021983	0.0421526	0.0156158	0.713751	0.00258762		0.298865	0.628678
ERR1382559	61521.8	76871	0.390577	0.175416	0.430928	0.0264121	0.024982	0.022186	0.302432	0.0881434		0.401608	0.456995
ERR1382560	25032.3	39940	0.256315	0.404551	0.244355	0.0111916	0.0127395	0.0091756	0.714857	0.0069298		0.265398	0.691863
ERR1382561	43270.8	57603	0.178739	0.319847	0.224353	0.0462692	0.0108406	0.0881697	0.498583	0.0803958		0.242214	0.541454
ERR1382562	45879.3	82409	0.246582	0.364873	0.278578	0.0337454	0.0154418	0.0354368	0.593859	0.00968353		0.211815	0.50101
ERR1382563	49836.5	58396	0.377069	0.27921	0.385522	0.020775	0.0207304	0.0573535	0.415106	0.0449375		0.339122	0.525483
ERR1382564	51278	65533	0.241917	0.353569	0.316598	0.0866019	0.0127302	0.0843676	0.555345	0.124191		0.289064	0.610947
ERR1382565	78124.1	82252	0.405592	0.126387	0.200784	0.0165447	0.0094813	0.0299834	0.130245	0.0373745		0.300139	0.489289
ERR1382566	32438.2	51172	0.350318	0.233811	0.315543	0.0206788	0.0132924	0.0144549	0.403793	0.00774014		0.269291	0.419893
ERR1382567	42906.9	51215	0.536954	0.159382	0.319231	0.0597445	0.00892273	0.00757516	0.316157	0.00502077		0.390569	0.408746
ERR1382568	120317	151565	0.285635	0.283687	0.320402	0.0201499	0.0183281	0.0224809	0.481779	0.0126568		0.282266	0.611681
ERR1382569	129693	197096	0.237471	0.335906	0.35254	0.00955951	0.0370945	0.0128778	0.669868	0.00286568		0.24918	0.702244
ERR1382570	48789.8	61831	0.321997	0.249826	0.222088	0.0217843	0.0189149	0.0119211	0.440038	0.0332601		0.383785	0.416752
ERR1382571	102263	124844	0.220455	0.394036	0.241416	0.0280103	0.0306559	0.0199402	0.686043	0.00450863		0.264345	0.593503
ERR1382572	59293.6	78528	0.362307	0.201592	0.397814	0.0207292	0.0167444	0.0305971	0.371309	0.0124488		0.311906	0.52228
ERR1382573	80471.4	88947	0.529264	0.0964111	0.400989	0.071788	0.0816197	0.0275331	0.084207	0.0270632		0.494151	0.250203
ERR1382574	72882.6	86013	0.330481	0.3605	0.181252	0.0285557	0.0189932	0.00570111	0.631677	0.00394492		0.404619	0.512877
ERR1382575	73671.8	95312	0.35598	0.178187	0.366053	0.00937892	0.0100745	0.0223011	0.319055	0.0164712		0.3574	0.373049
ERR1382576	59540.8	66457	0.225554	0.31693	0.279977	0.0275992	0.0347609	0.00728948	0.561467	0.00893137		0.372942	0.387643
ERR1382577	53406	61517	0.430494	0.334672	0.126232	0.0164437	0.00886354	0.0263729	0.567151	0.00680323		0.252447	0.692471
ERR1382578	84082.9	108347	0.344923	0.325541	0.409806	0.0287073	0.0143032	0.0205949	0.54334	0.0096832		0.304106	0.508066
ERR1382579	58643.7	67843	0.329245	0.176089	0.395625	0.0202612	0.00801939	0.0318442	0.363784	0.0151736		0.339891	0.406401
ERR1382580	58123.8	97346	0.29463	0.346319	0.158582	0.0227112	0.00352098	0.00651416	0.26007	0.00504483		0.208634	0.693547
ERR1382581	216624	263630	0.311081	0.391868	0.280048	0.037867	0.0203349	0.0800705	0.685896	0.0514161		0.365471	0.658733
ERR1382582	96242.8	141773	0.0570901	0.824092	0.138699	0.0198033	0.00636281	0.00600725	1.11586	0.0423497		0.084846	0.64128
ERR1382583	64972	94607	0.44563	0.269933	0.405925	0.0452046	0.0318517	0.0359717	0.464783	0.0199667		0.385905	0.455524
ERR1382584	91557.2	138614	0.149619	0.599486	0.29903	0.010255	0.0164048	0.020591	0.967564	0.0269832		0.291058	0.82319
ERR1382585	42064.4	60875	0.145261	0.669459	0.185167	0.0171278	0.0155433	0.028271	1.07593	0.0097545		0.343229	0.823502
ERR1382586	51441.2	77125	0.229359	0.467994	0.296914	0.0352877	0.00720642	0.0271603	0.927093	0.0260398		0.28339	0.604424
ERR1382587	83585.2	95360	0.228854	0.528594	0.185097	0.0405756	0.0104998	0.00578228	0.833979	0.00322538		0.312327	0.630513
ERR1382588	205786	241697	0.34315	0.443893	0.303057	0.0537939	0.0249574	0.00747941	0.740352	0.00663748		0.216937	0.715733
ERR1382589	41869.6	55142	0.227456	0.348802	0.20564	0.00705856	0.00649431	0.0135521	0.591013	0.0104763		0.281959	0.557053
ERR1382590	60597.2	82374	0.25267	0.464064	0.336424	0.0653242	0.00812132	0.0549822	0.733817	0.094567		0.19397	0.663561
ERR1382591	157196	182003	0.245528	0.217392	0.394712	0.0136541	0.030626	0.0240709	0.566339	0.0251015		0.275648	0.48599
ERR1382592	41397.6	49578	0.328811	0.267103	0.266568	0.0123773	0.00906955	0.00687003	0.45783	0.0257289		0.510628	0.517437
ERR1382593	40830.7	49496	0.331707	0.2721	0.57176	0.0208484	0.0166699	0.0197076	0.509275	0.0251614		0.441506	0.514675
ERR1382594	24896.5	27541	0.385938	0.326823	0.430341	0.0108669	0.00623964	0.0281273	0.550252	0.0249349		0.358586	0.615469
ERR1382595	64907.8	86137	0.156879	0.376436	0.336189	0.0236024	0.0218832	0.00862635	0.61965	0.00237047		0.34076	0.555332
ERR1382596	64663.3	79941	0.303145	0.290917	0.332219	0.0239061	0.0323641	0.0233477	0.566832	0.0161376		0.324764	0.545439
ERR1382597	63663.3	80497	0.259228	0.398967	0.305334	0.0488744	0.0556268	0.0395973	0.705557	0.0394572		0.266823	0.580187
ERR1382598	45584.2	52190	0.204252	0.202376	0.32795	0.035675	0.0224296	0.0354781	0.348657	0.0177622		0.288377	0.429023
ERR1382599	25396.7	38087	0.165836	0.672949	0.263494	0.0249049	0.00442333	0.0426254	1.03162	0.00377328		0.150571	0.881107
ERR1382600	116113	129070	0.594293	0.117499	0.138458	0.0151272	0.0205136	0.0280307	0.126343	0.00789847		0.224875	0.356104
ERR1382601	96365.6	119181	0.186737	0.649996	0.218159	0.0193544	0.0144686	0.0337878	0.977087	0.0807924		0.13843	0.714866
ERR1382602	143460	160844	0.529682	0.250092	0.257941	0.0224967	0.0181291	0.0579889	0.445078	0.0430884		0.423583	0.536407
ERR1382603	85450.6	103763	0.260776	0.447979	0.290401	0.0293238	0.00627509	0.0202648	0.723083	0.0142303		0.276935	0.663656
ERR1382604	76814.6	93725	0.307908	0.187124	0.255388	0.0204191	0.0132869	0.0232735	0.359618	0.016115		0.31598	0.45261
ERR1382605	21051.1	28927	0.0842859	0.691632	0.201016	0.0187592	0.00220333	0.026435	0.944098	0.0288088		0.254862	0.593121
ERR1382606	43276	51744	0.137632	0.545372	0.193584	0.0159415	0.00488545	0.0122869	0.919802	0.0125389		0.268809	0.691063
ERR1382607	31503.4	48260	0.386565	0.158521	0.390539	0.0212427	0.0218283	0.0238029	0.291105	0.0140656		0.341489	0.351022
ERR1382608	53820.5	82665	0.123868	0.278659	0.228298	0.0255945	0.00562759	0.0575179	0.747143	0.0301291		0.158681	0.834945
ERR1382609	40702.5	56253	0.270298	0.414494	0.289371	0.0230424	0.012624	0.0189541	0.856929	0.00529142		0.292237	0.659412
ERR1382610	47795	75188	0.311605	0.307303	0.190356	0.0285716	0.00847231	0.0118403	0.578262	0.0157223		0.149676	0.658583
ERR1382611	40502.3	49421	0.277722	0.175765	0.406056	0.0143422	0.0089805	0.024213	0.285493	0.0265354		0.333825	0.325099
ERR1382612	93796.4	125177	0.134326	0.508311	0.178155	0.0252866	0.0342535	0.0114004	0.91544	0.00524926		0.222884	0.669718
ERR1382613	72243	98814	0.265207	0.412398	0.227323	0.0291099	0.0146323	0.0226483	0.793653	0.0104427		0.290757	0.626443
ERR1382614	43408.2	73893	0.391562	0.20251	0.203882	0.0236872	0.00718305	0.0456158	0.606111	0.148246		0.13769	0.666931
ERR1382615	57456.7	71141	0.306959	0.111756	0.202361	0.0320858	0.00461063	0.0474967	0.175148	0.0579011		0.244781	0.361797
ERR1382616	60384	72303	0.301956	0.0833346	0.338187	0.0279091	0.029324	0.0173633	0.158503	0.00980326		0.332744	0.257888
ERR1382617	63462.6	81250	0.0854045	0.558864	0.103638	0.0416687	0.0420234	0.0374215	0.882224	0.0480704		0.08467	0.647317
ERR1382618	73256.9	80904	0.315207	0.324538	0.383916	0.0179494	0.0121135	0.0254806	0.567183	0.0033531		0.392768	0.506724
ERR1382619	51449	69944	0.219139	0.642832	0.26684	0.0635085	0.0379924	0.0358118	1.01048	0.0523986		0.21654	0.653183
ERR1382620	42623.9	63466	0.313959	0.313771	0.223315	0.0262528	0.00464224	0.0237786	0.531153	0.0150774		0.263136	0.556528
ERR1382621	59816.7	84898	0.242045	0.476251	0.292568	0.0302544	0.0152204	0.0572465	0.734541	0.115604		0.214109	0.65337
ERR1382622	53336.9	61668	0.169089	0.698177	0.097321	0.0125636	0.0121801	0.014666	1.12152	0.00285384		0.161523	0.802053
ERR1382623	55356	66570	0.229494	0.595977	0.274719	0.0400741	0.0452213	0.0187055	0.937121	0.0114503		0.347471	0.672994
ERR1382624	65218.6	77842	0.318186	0.342081	0.500464	0.0112231	0.0130914	0.0211219	0.604789	0.0128106		0.468252	0.598313
ERR1382625	106272	157976	0.140315	0.695558	0.173851	0.0444846	0.0311017	0.0160048	1.04748	0.00918105		0.200482	0.779698
ERR1382626	95041.6	118005	0.349712	0.405369	0.314937	0.0288939	0.00850951	0.0623229	0.683444	0.0148562		0.300733	0.705341
ERR1382627	65849.3	78068	0.336329	0.314397	0.283822	0.0252785	0.016061	0.00889261	0.576005	0.00149944		0.353745	0.540104
ERR1382628	109518	140917	0.363846	0.166096	0.315988	0.0180048	0.0139033	0.0269361	0.297952	0.0236701		0.331912	0.478644
ERR1382629	68626.1	102401	0.226201	0.570049	0.297634	0.045615	0.0105313	0.0189141	0.892323	0.0180484		0.227937	0.633417
ERR1382630	43633.1	56317	0.336133	0.458151	0.291094	0.0406412	0.0256167	0.0929248	0.663887	0.0668872		0.366876	0.44721
ERR1382631	65561.1	81660	0.289543	0.269628	0.337642	0.033837	0.0227374	0.0128958	0.46557	0.00179254		0.349902	0.577154
ERR1382632	26300.1	38470	0.287895	0.458104	0.3128	0.0146279	0.0145147	0.0238257	0.733892	0.0113489		0.254562	0.690963
ERR1382633	51950.8	64898	0.311195	0.401394	0.215036	0.0371659	0.0182734	0.0461601	0.681053	0.00483991		0.254227	0.674481
ERR1382634	36516.9	48432	0.389796	0.229802	0.363503	0.0414728	0.0113478	0.0510069	0.41474	0.0737512		0.329388	0.531333
ERR1382635	31152.3	52792	0.0641263	0.846908	0.0916357	0.0276996	0.0271709	0.0203621	1.31578	0.00614534		0.169292	0.887404
ERR1382636	31391.1	44428	0.364031	0.263313	0.257817	0.0119599	0.00860752	0.0178507	0.617701	0.00286374		0.310745	0.568491
ERR1382637	40438.5	71919	0.118798	0.473573	0.229346	0.0709654	0.0430816	0.0639893	0.953232	0.15961		0.073385	0.762879
ERR1382638	104889	147362	0.305996	0.503609	0.237434	0.0160905	0.00683557	0.0240441	0.70781	0.0161519		0.257559	0.731939
ERR1382639	28268.4	38211	0.156927	0.531099	0.206255	0.0366435	0.0139336	0.0195361	0.82776	0.167937		0.276339	0.651347
ERR1382640	51008.8	115627	0.402283	0.228521	0.109374	0.0355006	0.0385641	0.0160727	0.416233	0.0416663		0.141992	0.549697
ERR1382641	28338	36118	0.272714	0.325041	0.195611	0.035499	0.0169597	0.0718706	0.540319	0.0158993		0.351087	0.549547
ERR1382642	48782.4	55125	0.504492	0.256786	0.193947	0.00676127	0.00454292	0.024156	0.401376	0.0063607		0.37388	0.543338
ERR1382643	60617.2	81566	0.220573	0.289406	0.184951	0.0291425	0.010994	0.00572142	0.513677	0.0132682		0.328698	0.512587
ERR1382644	61581.3	78241	0.317886	0.228676	0.23846	0.019321	0.00976985	0.0349506	0.373081	0.0256206		0.381656	0.463082
ERR1382645	70466.5	80701	0.333986	0.318224	0.374564	0.0222198	0.0209035	0.0409316	0.525573	0.0298373		0.402658	0.511502
ERR1382646	74555.1	106581	0.0835221	0.878198	0.116182	0.0543619	0.0127995	0.0534016	1.26371	0.0931028		0.070383	0.932089
ERR1382647	62011.5	72513	0.374441	0.154147	0.410472	0.0191162	0.0109139	0.0441996	0.314871	0.059237		0.302724	0.399171
ERR1382648	37802.4	43709	0.247304	0.269928	0.287557	0.0201084	0.00386396	0.0210167	0.458974	0.017471		0.52249	0.47138
ERR1382649	76067.3	84956	0.268666	0.159975	0.321913	0.0291527	0.0135456	0.0428035	0.295909	0.0231581		0.521336	0.332086
ERR1382650	56431.4	83975	0.164388	0.587026	0.270409	0.0186134	0.0118433	0.0487471	0.917883	0.0353643		0.184544	0.75741
ERR1382651	121241	159961	0.292419	0.316199	0.464714	0.0402758	0.0404034	0.116824	0.540204	0.13486		0.203858	0.599264
ERR1382652	69395.8	78215	0.0716901	0.776026	0.13185	0.0114783	0.00565139	0.0230073	1.19983	0.0102881		0.157805	0.84547
ERR1382653	17075.4	47840	0.171758	0.0985122	0.190131	0.0211584	0.00718625	0.00863561	0.196078	0.0156684		0.099063	0.070481
ERR1382654	59151.7	85362	0.255752	0.398509	0.440123	0.0234688	0.0172216	0.0346454	0.48729	0.0157669		0.357113	0.488037
ERR1382655	56949.5	69474	0.240245	0.161346	0.263591	0.0352144	0.0202651	0.0152457	0.298037	0.0168625		0.336071	0.317589
ERR1382656	43555.9	48792	0.279442	0.12268	0.145469	0.0605442	0.0286317	0.00871586	0.246282	0.0179399		0.461488	0.222617
ERR1382657	46978	53718	0.25264	0.117361	0.182956	0.0385928	0.0109487	0.00584571	0.240078	0.009686		0.407166	0.258585
ERR1382658	50943.2	63789	0.193297	0.144197	0.304711	0.00348957	0.00728556	0.0109406	0.18501	0		0.264967	0.269911
ERR1382659	87526.8	100006	0.362681	0.16449	0.454977	0.0242465	0.00354345	0.0147236	0.293868	0.0166184		0.433716	0.432496
ERR1382660	44667.3	70414	0.270574	0.415389	0.181634	0.0201744	0.00605515	0.0191886	0.779461	0.00938942		0.231497	0.71939
ERR1382661	33497.8	46526	0.406679	0.154296	0.283455	0.0201253	0.0249752	0.013404	0.39649	0.0139495		0.278488	0.326491
ERR1382662	56439.4	63609	0.176213	0.641486	0.224972	0.0248571	0.0212252	0.0384084	1.15659	0.0325787		0.186208	0.724706
ERR1382663	46351.9	55083	0.265199	0.372948	0.283162	0.0258965	0.0177464	0.030609	0.579055	0.00696812		0.405162	0.480689
ERR1382664	66758	76697	0.244478	0.209516	0.358083	0.0177478	0.0170709	0.0132271	0.666757	0.00349892		0.407622	0.402448
ERR1382665	28175.5	40202	0.275434	0.347119	0.408104	0.0450994	0.0342066	0.0184253	0.6681	0.0202753		0.415863	0.529396
ERR1382666	57317.4	66541	0.427537	0.184482	0.322318	0.0154724	0.0207358	0.0101283	0.242516	0.00156923		0.456849	0.368197
ERR1382667	58610	66188	0.199253	0.21108	0.305011	0.0333788	0.00871799	0.0806603	0.330687	0.0721443		0.279492	0.516784
ERR1382668	31338.3	41712	0.326265	0.230709	0.35589	0.0191908	0.023504	0.0359647	0.466167	0.0292577		0.266681	0.605005
ERR1382669	66516.3	99687	0.201753	0.452294	0.184031	0.0316926	0.032866	0.0100206	0.756053	0		0.314878	0.516453
ERR1382670	40335.3	53420	0.216956	0.518632	0.228961	0.018366	0.00847717	0.0347785	0.944171	0.0020806		0.242737	0.710679
ERR1382671	97332.2	116421	0.343531	0.363863	0.246646	0.0235003	0.0161482	0.00756463	0.704752	0.00190933		0.313693	0.548276
ERR1382672	131436	161260	0.42924	0.12546	0.265817	0.0684806	0.0637745	0.0159546	0.14218	0.0138398		0.329705	0.40019
ERR1382673	81662.4	108179	0.274957	0.186908	0.229582	0.0205378	0.0286382	0.0364269	0.48606	0.0174195		0.220069	0.586919
ERR1382674	100001	116379	0.360525	0.183795	0.202966	0.01665	0.0119185	0.023615	0.325771	0.0112892		0.281784	0.40161
ERR1382675	86451	117068	0.231957	0.573214	0.221519	0.0250948	0.00908063	0.0102636	0.880363	0.0181133		0.194848	0.707037
ERR1382676	37689.1	43006	0.304293	0.277872	0.455317	0.0069598	0.00801148	0.0195175	0.444952	0.0189608		0.342744	0.407668
ERR1382677	78202.8	88564	0.282982	0.457784	0.262569	0.0196706	0.0288729	0.015998	0.755212	0.00650347		0.335115	0.675022
ERR1382678	29432.7	55185	0.222686	0.315616	0.235982	0.0268038	0.0109878	0.0216366	0.518466	0.033841		0.235026	0.652021
ERR1382679	29056.2	37387	0.19374	0.553134	0.277141	0.028335	0.0127546	0.0159039	0.846288	0.0176486		0.209196	0.683875
ERR1382680	57321.3	68632	0.378513	0.180077	0.434197	0.0239267	0.0362034	0.0367499	0.328284	0.00782934		0.474276	0.440715
ERR1382681	55749.2	74732	0.431725	0.20585	0.372389	0.0325038	0.0120818	0.0422388	0.341871	0.0496938		0.353459	0.48068
ERR1382682	99612.2	122856	0.392067	0.225215	0.348002	0.0228612	0.0120327	0.0297311	0.395951	0.0286321		0.333196	0.379156
ERR1382683	104673	144738	0.242013	0.44902	0.3611	0.0468082	0.00832228	0.0213824	0.697484	0.0190284		0.307851	0.424488
ERR1382684	47141.1	70148	0.382115	0.510308	0.0761572	0.0253207	0.105012	0.00763624	0.712758	0.0467775		0.304196	0.650693
ERR1382685	38842.1	54506	0.223121	0.223354	0.241615	0.0070977	0.00416594	0.00839359	0.408535	0.00560069		0.346211	0.397972
ERR1382686	68204.3	87042	0.395401	0.107693	0.413594	0.0301095	0.0514358	0.0214581	0.233616	0.0224865		0.466909	0.509844
ERR1382687	23283.6	39702	0.283258	0.355144	0.348657	0.0293335	0.00953645	0.0216709	0.202531	0.0675554		0.228841	0.328111
ERR1382688	81051.5	101731	0.240349	0.181673	0.142751	0.0398498	0.00662204	0.0182786	0.357126	0.0230638		0.296137	0.367426
ERR1382689	64918.9	78249	0.448454	0.260133	0.499924	0.00702952	0.00920917	0.024215	0.41363	0.0130541		0.427469	0.606866
ERR1382690	34129.1	39962	0.271268	0.380451	0.329948	0.00660291	0.00357632	0.0184185	0.654455	0.0165116		0.353413	0.603145
ERR1382691	56324.3	69618	0.26414	0.462023	0.28478	0.0189881	0.00533179	0.0143607	0.687592	0.0557241		0.236254	0.51027
ERR1382692	23008.2	61060	0.281726	0.467801	0.231542	0.0473042	0.0104389	0.0433828	0.743808	0.0370651		0.142438	0.782872
ERR1382693	43918.1	72099	0.199048	0.508723	0.206521	0.02686	0.00959293	0.0227426	0.858839	0.0193755		0.136878	0.670323
ERR1382694	52370.9	78965	0.325037	0.461719	0.346627	0.0434099	0.0104615	0.0556671	0.704964	0.0600812		0.335236	0.686127
ERR1382695	75125.9	99926	0.259283	0.480998	0.331024	0.0305632	0.0113717	0.0349409	0.823617	0.0127861		0.258072	0.623903
ERR1382696	157361	201800	0.195558	0.345787	0.253121	0.0104246	0.00390343	0.0447966	0.554487	0.0370648		0.165485	0.369113
ERR1382697	118135	139412	0.224114	0.355817	0.256139	0.0236633	0.0228146	0.0226378	0.694946	0.0115174		0.290219	0.482955
ERR1382698	134983	177948	0.105365	0.294314	0.183297	0.041204	0.0324227	0.0369985	0.584441	0.0521543		0.283306	0.531409
ERR1382699	84593.6	110639	0.183314	0.541426	0.241601	0.0122952	0.01902	0.0384801	0.872651	0.0225857		0.127594	0.800616
ERR1382700	101989	118225	0.183038	0.542764	0.221881	0.0286386	0.0111207	0.014858	0.979167	0.0631181		0.212879	0.709259
ERR1382701	67075.6	74936	0.40154	0.104318	0.240055	0.00375011	0.003997	0.060693	0.202871	0.0530057		0.242296	0.306031
ERR1382702	81152.1	86050	0.326691	0.177445	0.360525	0.0212539	0.0126582	0.0217419	0.397405	0.0153587		0.388669	0.404711
ERR1382703	150930	186308	0.263611	0.234945	0.229156	0.0118302	0.0135006	0.0119655	0.392702	0.00871457		0.413089	0.447405
ERR1382704	45781.7	65985	0.272976	0.503452	0.356173	0.0289376	0.003039	0.0203722	0.809863	0.0222095		0.216147	0.722144
ERR1382705	71807.4	94102	0.240175	0.353303	0.277086	0.0391009	0.010367	0.0167092	0.656913	0.017879		0.339991	0.590279
ERR1382706	58123.8	74676	0.241023	0.508405	0.155128	0.025856	0.0285327	0.0135704	0.875422	0.0108192		0.224006	0.676486
ERR1382707	39729.9	47889	0.330746	0.435081	0.283375	0.0275228	0.0195807	0.0236054	0.715063	0.0269959		0.353386	0.554424
ERR1382708	50562.3	95702	0.102804	0.469433	0.026953	0.0299062	0.0235866	0.0136224	1.2303	0.00556586		0.03812	0.709057
ERR1382709	73408.9	80541	0.253234	0.515041	0.136854	0.0209	0.0248858	0.0124866	0.820758	0		0.41173	0.636174
ERR1382710	34556.9	43142	0.326187	0.318948	0.213947	0.019184	0.0126185	0.0376811	0.491697	0.0334919		0.19993	0.623049
ERR1382711	45671.9	52218	0.262714	0.264616	0.292493	0.016269	0.0224117	0.0362888	0.51551	0.0240711		0.387527	0.500862
ERR1382712	37261.1	54309	0.252158	0.488952	0.276222	0.0166122	0.0128917	0.041666	0.797914	0.0185927		0.176254	0.700345
ERR1382713	60378.4	80126	0.206683	0.512461	0.30977	0.0128768	0.00714373	0.0244035	0.78789	0.0160749		0.402269	0.62167
ERR1382714	35171	52327	0.241648	0.341779	0.161498	0.0341183	0.00594877	0.0190302	0.590735	0.00921826		0.223928	0.630887
ERR1382715	26556.2	38207	0.274035	0.214382	0.368136	0.0202768	0.00599987	0.0141835	0.467271	0.0103515		0.251966	0.518546
ERR1382716	16032.2	23769	0.218102	0.453144	0.293606	0.0121009	0.00920433	0.0202726	0.623549	0.0193019		0.306099	0.440908
ERR1382717	40037.8	53847	0.437919	0.22559	0.393178	0.0483102	0.0092142	0.0765875	0.334804	0.0107416		0.366935	0.42011
ERR1382718	80940.7	95905	0.297098	0.254632	0.39512	0.0127728	0.0125924	0.0206098	0.455177	0.00756332		0.331565	0.555194
ERR1382719	46681.8	65982	0.02175	0.834476	0.0944092	0.033218	0.00818309	0.0276926	1.21833	0.0132634		0.080787	0.88886
ERR1382720	38960.5	55179	0.361961	0.383504	0.104804	0.00263393	0.00716906	0.0026374	0.209826	0.00525714		0.205736	0.472546
ERR1382721	55886	64225	0.290804	0.388374	0.438939	0.0185366	0.00685375	0.0392562	0.658928	0.00720368		0.325049	0.653485
ERR1382722	89742.9	116662	0.187879	0.436483	0.395039	0.0364272	0.0172035	0.0477505	0.844732	0.0563783		0.292957	0.571378
ERR1382723	54514.5	73185	0.262212	0.582907	0.128108	0.0172209	0.0283282	0.00894394	0.872172	0.021626		0.177827	0.640741
ERR1382724	12550.7	21469	0.355703	0.498828	0.283294	0.0461733	0.060634	0.00834236	0.690114	0.00619598		0.207078	0.630914
ERR1382725	73717.6	82485	0.145644	0.65456	0.114931	0.0590566	0.00999817	0.0604465	1.01433	0.00813841		0.296506	0.743851
ERR1382726	68963.1	110334	0.247422	0.330587	0.369319	0.0287996	0.0154198	0.0521672	0.629838	0.0770878		0.182058	0.535088
ERR1382727	101052	125774	0.279043	0.136224	0.294661	0.0414639	0.0504155	0.0315332	0.209226	0.0319723		0.419299	0.303945
ERR1382728	16975.7	23126	0.167906	0.3143	0.326004	0.0447385	0.0857624	0.0219236	0.757164	0.00529226		0.340241	0.578979
ERR1382729	90017.1	133392	0.379443	0.305882	0.225197	0.0297613	0.0213004	0.0575235	0.275164	0.039925		0.342531	0.257102
ERR1382730	67036.1	81987	0.171604	0.482263	0.317254	0.0421504	0.0479989	0.0629894	0.884618	0.0249206		0.330677	0.74007
ERR1382731	37478.1	73077	0.350121	0.566706	0.247662	0.0657817	0.0685372	0.0700586	0.871727	0.089123		0.143373	0.858223
ERR1382732	61347.3	70130	0.345046	0.388977	0.322304	0.0281519	0.0206612	0.0126182	0.67269	0.00740684		0.386351	0.580237
ERR1382733	53542.3	76496	0.442756	0.244859	0.410457	0.0330161	0.0141556	0.0250372	0.415067	0.0194905		0.318078	0.621304
ERR1382734	64394.1	77430	0.242134	0.311086	0.359519	0.0255463	0.0121259	0.0264111	0.512846	0.0378145		0.269111	0.49613
ERR1382735	66999.4	92891	0.310436	0.325035	0.339135	0.0381315	0.0479897	0.0175602	0.632792	0.0118499		0.311063	0.610983
ERR1382736	155228	172192	0.153291	0.576735	0.135805	0.0149235	0.0167157	0.00907721	0.995533	0.00592416		0.233991	0.657776
ERR1382737	42833.9	52583	0.290358	0.467026	0.38063	0.0635214	0.0177859	0.111024	0.742858	0.12112		0.282257	0.59053
ERR1382738	50395.6	67400	0.32888	0.166235	0.196225	0.0154184	0.0140253	0.0446054	0.222095	0.0105493		0.323962	0.263469
ERR1382739	41011.6	48573	0.337718	0.289373	0.340805	0.0130848	0.0116366	0.0250287	0.453372	0.017958		0.433342	0.506077
ERR1382740	20862.4	26399	0.235519	0.57144	0.17704	0.0125605	0.00764377	0.0168534	0.951788	0.000370945		0.270752	0.706068
ERR1382741	59356.3	99060	0.262281	0.23252	0.208296	0.0225797	0.0199793	0.0102181	0.432592	0.00885101		0.177993	0.299797
ERR1382742	70054.2	84861	0.253144	0.493124	0.229573	0.0438982	0.0152057	0.0474026	0.866417	0.0710378		0.315671	0.665593
ERR1382743	61018.8	74384	0.320532	0.111985	0.11364	0.0168428	0.0112949	0.00132419	0.194342	0		0.449495	0.245055
ERR1382744	45264	67393	0.383728	0.274645	0.306878	0.0269444	0.0195008	0.0182498	0.708172	0.00732096		0.221914	0.60956
ERR1382745	57584.8	63351	0.140187	0.731311	0.134214	0.0378896	0.0205042	0.026242	1.14243	0.0346147		0.275168	0.785274
ERR1382746	42205.7	48609	0.309524	0.231642	0.201273	0.0306371	0.00583097	0.00683088	0.376073	0.0059566		0.448287	0.434045
ERR1382747	39182	43658	0.145879	0.637146	0.13712	0.00771236	0.00519341	0.0105748	0.979677	0.011726		0.148448	0.755451
ERR1382748	68670.8	85064	0.359878	0.243599	0.197877	0.0326215	0.0178351	0.0548297	0.473557	0.0296896		0.280646	0.654077
ERR1382749	48681.9	56310	0.544131	0.122755	0.339931	0.0370696	0.00389347	0.0428486	0.136558	0.0215778		0.399693	0.284238
ERR1382750	30342.8	49420	0.308893	0.441784	0.408005	0.0323797	0.0146297	0.0317854	0.750722	0.0249681		0.258556	0.790683
ERR1382751	45577.3	63344	0.255826	0.405896	0.362423	0.00591379	0.013126	0.00253803	0.65642	0		0.232595	0.76835
ERR1382752	95444.2	110011	0.10932	0.721863	0.147028	0.0154178	0.00501556	0.0232619	1.07594	0.0215079		0.275162	0.832945
ERR1382753	29114.5	33067	0.3124	0.429012	0.318691	0.0187097	0.0241157	0.0244281	0.379391	0.0213807		0.374982	0.522779
ERR1382754	75446.5	102829	0.161213	0.65989	0.35862	0.153764	0.00741623	0.165383	1.00318	0.248553		0.285292	0.807612
ERR1382755	121435	139320	0.234922	0.467387	0.280863	0.00788243	0.0179565	0.00815967	0.779806	0.00561732		0.246599	0.630846
ERR1382756	74125.7	94591	0.297065	0.416866	0.312867	0.018483	0.00728031	0.0355909	0.708201	0.00975327		0.328504	0.640499
ERR1382757	51242.4	57781	0.351955	0.227803	0.374283	0.0173835	0.0179008	0.0208143	0.432366	0.0126399		0.458064	0.439268
ERR1382758	26355.3	29262	0.202634	0.0689106	0.155794	0.0213824	0.0060922	0.00370809	0.14609	0.00680868		0.538919	0.178756
ERR1382759	61875.8	76432	0.248883	0.410997	0.377075	0.038899	0.0135517	0.0240048	0.698414	0.011672		0.364487	0.563519
ERR1382760	65020.7	88812	0.277235	0.411594	0.318824	0.0592682	0.0291006	0.046308	0.70926	0.0251372		0.32189	0.618908
ERR1382761	53567.6	65335	0.197228	0.524454	0.291924	0.0166108	0.0127491	0.0149896	0.780054	0.00417217		0.208646	0.672557
ERR1382762	51156.4	69293	0.170469	0.630573	0.165056	0.0189524	0.01259	0.0301277	1.06701	0.0142119		0.161176	0.763875
ERR1382763	87571.8	99801	0.357642	0.0806039	0.416504	0.00654338	0.0105002	0.0219675	0.147307	0.0175433		0.49165	0.389467
ERR1382764	39747.2	54937	0.157122	0.689664	0.291975	0.0844729	0.0174143	0.11965	0.996318	0.156765		0.142328	0.700623
ERR1382765	60658.1	82252	0.173497	0.541289	0.147133	0.0226119	0.00240291	0.0288622	0.879079	0.0426193		0.197361	0.689392
ERR1382766	47394	58059	0.256105	0.388457	0.40749	0.0370939	0.019021	0.0414111	0.664513	0.0399716		0.340751	0.554945
ERR1382767	64780	75460	0.209367	0.574007	0.216998	0.0189921	0.0128976	0.00880441	0.912762	0.00443654		0.340443	0.699319
ERR1382768	50133.6	68857	0.351235	0.356301	0.314922	0.0182026	0.00698874	0.00467012	0.576523	0.00227142		0.305208	0.472699
ERR1382769	50167.6	69880	0.189757	0.401962	0.315412	0.0355994	0.0153597	0.0865103	0.76728	0.0694761		0.199619	0.623384
ERR1382770	88566.1	109607	0.343593	0.212965	0.30789	0.0437244	0.0266531	0.0210691	0.388444	0.00830259		0.399113	0.394217
ERR1382771	63750.7	68218	0.275336	0.345858	0.338528	0.0283965	0.0299495	0.0388714	0.693983	0.00454084		0.382335	0.48451
ERR1382772	32248.4	53251	0.190903	0.549352	0.0929795	0.024222	0.0544475	0.0153036	0.815075	0.036903		0.135326	0.762756
ERR1382773	143409	170553	0.28124	0.267416	0.350522	0.00872467	0.0144725	0.0216691	0.561938	0.00613579		0.349138	0.607203
ERR1382774	50623	73748	0.220516	0.365957	0.259156	0.0412257	0.021381	0.0385611	0.592495	0.00496731		0.278371	0.543663
ERR1382775	38065.9	50120	0.394649	0.316491	0.325819	0.016488	0.114437	0.0228083	0.609784	0.0109911		0.306601	0.683358
ERR1382776	48912.9	60766	0.541391	0.128015	0.233165	0.015771	0.0231152	0.0235866	0.213369	0.0176744		0.330497	0.316086
ERR1382777	79574	111409	0.267964	0.348267	0.406729	0.0512815	0.0509852	0.0182239	0.576212	0.0874835		0.336916	0.565088
ERR1382778	34098.7	58839	0.329378	0.344067	0.349682	0.0699955	0.0516167	0.0129197	0.522777	0.0126661		0.328622	0.487882
ERR1382779	56575.2	62645	0.442796	0.103767	0.297127	0.0170733	0.0250737	0.022124	0.264209	0.0181723		0.422184	0.387719
ERR1382780	97180.3	118060	0.323096	0.307226	0.207072	0.0197529	0.0229868	0.0150463	0.535157	0.00792274		0.339306	0.591693
ERR1382781	66108.5	93139	0.358633	0.412579	0.340992	0.0211345	0.0159781	0.0366169	0.677091	0.0209234		0.342883	0.63053
ERR1382782	64583.6	83344	0.464938	0.498735	0.190864	0.0410793	0.0131078	0.0124551	0.294995	0.0256481		0.235892	0.788376
ERR1382783	48748.6	58108	0.402818	0.282173	0.424923	0.0221619	0.0159786	0.026629	0.508889	0.0267884		0.435936	0.526864
ERR1382784	52765.3	63834	0.250865	0.129274	0.221324	0.00807471	0.0176996	0.015252	0.195762	0.0137975		0.161785	0.255954
ERR1382785	77867	88343	0.277997	0.221616	0.295815	0.0358827	0.0178579	0.0352251	0.246795	0.0536958		0.182329	0.575178
ERR1382786	50729.1	72110	0.356203	0.312873	0.254729	0.0126048	0.0073153	0.0271686	0.517234	0.00973235		0.387193	0.583775
ERR1382787	63104.8	91513	0.347622	0.250254	0.217987	0.0391908	0.0239254	0.0144958	0.397264	0.016019		0.261244	0.534511
ERR1382788	63886.3	81391	0.277582	0.455816	0.305595	0.0183803	0.0133704	0.030761	0.814668	0.00770634		0.260753	0.618369
ERR1382789	47273.1	62444	0.38885	0.157425	0.345934	0.0571355	0.0644097	0.0145636	0.275922	0.00998443		0.409991	0.283024
ERR1382790	97731.3	144484	0.328735	0.316997	0.400131	0.0419375	0.00269858	0.0297007	0.55176	0.0113568		0.361371	0.537241
ERR1382791	42445.3	68710	0.0828911	0.27839	0.162391	0.0261233	0.0581035	0	0.466065	0.00591923		0.254755	0.350706
ERR1382792	49450.3	64072	0.265633	0.477494	0.350198	0.0311026	0.0210585	0.0126962	0.765055	0.0119482		0.326425	0.70496
ERR1382793	44198.4	66417	0.330939	0.362717	0.500903	0.0877064	0.0409479	0.0755414	0.560032	0.103632		0.352658	0.613747
ERR1382794	55072.8	78147	0.363906	0.288085	0.2072	0.00831779	0.00224387	0.0255376	0.60049	0.02284		0.244914	0.650043
ERR1382795	41872.8	51534	0.356755	0.214816	0.410502	0.016798	0.0227112	0.0284009	0.384728	0.016476		0.432556	0.490913
ERR1382796	55845.7	63085	0.412594	0.309008	0.349297	0.0147465	0.0084727	0.0156302	0.480164	0.0119478		0.399417	0.449846
ERR1382797	69968.7	80118	0.265535	0.295397	0.244323	0.0173045	0.0156238	0.00910743	0.660629	0.00550481		0.387644	0.454749
ERR1382798	133555	159793	0.460176	0.252778	0.314568	0.0245121	0.0190843	0.0342794	0.460796	0.0212998		0.366795	0.599156
ERR1382799	32504	40237	0.3765	0.13732	0.334042	0.00913937	0.00397017	0.0764479	0.188603	0.041353		0.288584	0.414765
ERR1382800	88987.4	104460	0.449167	0.216952	0.136533	0.0253008	0.0104602	0.0271944	0.386211	0.0156207		0.428094	0.348153
ERR1382801	69867.3	84761	0.336526	0.205371	0.0877968	0.0333542	0.0175864	0.00726858	0.441322	0.0104687		0.464277	0.357434
ERR1382802	155218	177903	0.242262	0.272123	0.256856	0.0301348	0.0148471	0.0178676	0.488289	0.0105592		0.2913	0.444793
ERR1382803	60204.5	80555	0.355378	0.513988	0.768354	0.0974885	0.0161903	8.82992e-05	0.279303	0.00600946		0.504921	0.58838
ERR1382804	51929.8	61877	0.299802	0.175813	0.373608	0.0124835	0.0174359	0.034705	0.257193	0.0156198		0.41363	0.369316
ERR1382805	60461.2	80869	0.207144	0.416405	0.173004	0.0159861	0.0142552	0.016415	0.674525	0.00277462		0.381551	0.636428
ERR1382806	92935.2	117071	0.213758	0.581761	0.278265	0.059044	0.0179826	0.0718173	0.867698	0.146872		0.16814	0.73837
ERR1382807	62917.6	70734	0.160798	0.627203	0.269703	0.0307369	0.0157695	0.0682328	0.947545	0.036709		0.259602	0.708393
ERR1382808	64340.7	85972	0.309545	0.163974	0.268005	0.0292188	0.0141196	0.0239444	0.385201	0.0386242		0.316291	0.407794
ERR1382809	105834	117359	0.384558	0.1592	0.437017	0.0728917	0.0169601	0.0100386	0.403578	0.00610487		0.531417	0.35481
ERR1382810	59894.4	70472	0.547769	0.353234	0.259041	0.0158616	0.00303208	0.0395659	0.58488	0.0460679		0.340251	0.696191
ERR1382811	27084.7	35736	0.232579	0.30324	0.316029	0.0410402	0.0493141	0.00697482	0.538608	0		0.239476	0.51906
ERR1382812	60258.5	104500	0.186566	0.599758	0.250972	0.0501875	0.0439205	0.0180439	1.09307	0.166045		0.151214	0.780312
ERR1382813	33610.6	45499	0.24155	0.523316	0.351209	0.0315216	0.00464037	0.0349659	0.971881	0.0318274		0.307413	0.671884
ERR1382814	18023.8	29974	0.172013	0.525367	0.212875	0.0577221	0.000878925	0.0540684	0.926626	0.0319865		0.222043	0.717631
ERR1382815	58284.8	76103	0.375544	0.0830556	0.20612	0.0401005	0.00984327	0.0210324	0.159643	0.0334433		0.290641	0.210409
ERR1382816	33786.1	41098	0.114337	0.388688	0.148321	0.0166951	0.00806337	0.00703879	0.66316	0		0.147027	0.499697
ERR1382817	61436.7	84880	0.236969	0.371608	0.283171	0.0388914	0.020433	0.0483967	0.740719	0.025315		0.243493	0.544618
ERR1382818	54306.4	73879	0.302197	0.263792	0.264621	0.0343516	0.0165061	0.00385318	0.466731	0.00240064		0.324013	0.542176
ERR1382819	103209	126341	0.35754	0.235084	0.374951	0.0304857	0.0260923	0.0196923	0.418927	0.00214888		0.463458	0.473913
ERR1382820	31199.8	39185	0.249633	0.367563	0.272726	0.0140245	0.0102723	0.0228042	0.620506	0.011342		0.327789	0.608653
ERR1382821	29938.7	41089	0.256585	0.334308	0.370388	0.0354585	0.0300291	0.0206387	0.657722	0.0157867		0.321809	0.578573
ERR1382822	27537.3	33893	0.468334	0.180392	0.234188	0.0290957	0.0155844	0.0149453	0.307011	0.0445956		0.260036	0.491685
ERR1382823	52167.4	74644	0.449102	0.161961	0.396094	0.0135286	0.0143002	0.0245324	0.276212	0.00413381		0.344239	0.231861
ERR1382824	49957.7	62540	0.404455	0.338	0.558455	0.160435	0.152445	0.111877	0.142774	0.329804		0.240293	0.493346
ERR1382825	33184	40309	0.253003	0.32802	0.353309	0.0338737	0.0139045	0.0158204	0.563352	0.0121631		0.415537	0.673441
ERR1382826	71779.1	89004	0.262816	0.348238	0.38307	0.0168363	0.00689056	0.0180447	0.609171	0.00841472		0.301203	0.518697
ERR1382827	45022.8	73365	0.388025	0.259298	0.350525	0.0952366	0.0189205	0.0495102	0.266754	0.0309688		0.314696	0.54478
ERR1382828	81157.6	91977	0.246108	0.401603	0.200519	0.0163503	0.0141688	0.0101144	0.609669	0.000295673		0.510483	0.350893
ERR1382829	49795.9	93689	0.314892	0.383439	0.239227	0.0259246	0.0173886	0.0289545	0.622716	0.0340047		0.201779	0.654182
ERR1382830	42873.3	67012	0.183706	0.61774	0.392232	0.0357904	0.0149372	0.0300501	0.983401	0.0441089		0.298065	0.681069
ERR1382831	75213.5	93390	0.168638	0.651505	0.0752182	0.0086179	0.0138585	0.00892799	1.04836	0.00813737		0.318939	0.778554
ERR1382832	68144.7	85059	0.362753	0.187345	0.259764	0.0252552	0.0142492	0.0159478	0.377993	0.0130738		0.321968	0.429914
ERR1382833	97072.9	115780	0.406585	0.287996	0.38097	0.0282128	0.0158012	0.0672942	0.483392	0.0426352		0.531711	0.594912
ERR1382834	46824.8	56798	0.436176	0.13941	0.385116	0.0210526	0.0136872	0.0197504	0.17322	0.00630444		0.357438	0.305167
ERR1382835	56400.8	61002	0.253867	0.303671	0.383223	0.013615	0.0143188	0.0185096	0.541236	0.200428		0.36319	0.535457
ERR1382836	33967.1	60954	0.24849	0.352192	0.256957	0.0368704	0.0255869	0.0081879	0.596702	0.00399749		0.282382	0.693328
ERR1382837	44206.4	56071	0.319411	0.273785	0.270816	0.0358506	0.00299693	0.0430993	0.527641	0.0174507		0.307025	0.606267
ERR1382838	113526	126060	0.272874	0.477838	0.302416	0.0139252	0.00398352	0.0272972	0.808904	0.00752761		0.391819	0.641609
ERR1382839	131970	161315	0.321171	0.283748	0.284257	0.0211283	0.0185015	0.0138123	0.562415	0.00296664		0.393754	0.486129
ERR1382840	113489	147762	0.320793	0.379659	0.331791	0.0385056	0.00726559	0.00604449	0.50426	0.565236		0.318756	0.62945
ERR1382841	104426	129709	0.271218	0.183789	0.297847	0.033581	0.0104836	0.0178433	0.372276	0.0177172		0.451944	0.414399
ERR1382842	118152	132476	0.276978	0.135746	0.578831	0.0482908	0.0261241	0.00916724	0.243732	0.00850723		0.60724	0.348175
ERR1382843	49750.1	56793	0.342197	0.144649	0.264326	0.024957	0.0337315	0.0195876	0.329318	0		0.377647	0.509482
ERR1382844	42919.6	59770	0.312194	0.451856	0.234142	0.11927	0.172692	0.0547228	0.609628	0.23466		0.310864	0.708392
ERR1382845	38514	45650	0.175681	0.522909	0.21183	0.0154028	0.0133137	0.0264332	0.828511	0.00233353		0.351511	0.648947
ERR1382846	30498.6	54858	0.16221	0.454441	0.252084	0.0219981	0.0225571	0.0130892	0.803887	0.00679574		0.184476	0.424351
ERR1382847	84545.1	115759	0.140688	0.537327	0.188872	0.0170931	0.0134407	0.0175119	0.927526	0.0625697		0.226069	0.77747
ERR1382848	66687.2	88601	0.311746	0.173795	0.0930647	0.0359056	0.0123968	0.0047224	0.298833	0.00878352		0.366976	0.435228
ERR1382849	73948.7	100370	0.216454	0.316899	0.301792	0.0091648	0.0154625	0.0432579	0.511373	0.038794		0.161069	0.43008
ERR1382850	245880	306560	0.448771	0.280026	0.61845	0.0316293	0.0471972	0.0452521	0.48697	0.0617289		0.39456	0.480342
ERR1382851	166220	184120	0.283539	0.216425	0.334028	0.010876	0.0140713	0.0398878	0.272149	0.0359675		0.364486	0.492939
ERR1382852	58548.2	71095	0.128888	0.344695	0.235599	0.0191128	0.0157343	0.0132244	0.671041	0.0343929		0.213082	0.618171
ERR1382853	46914.8	52970	0.332674	0.302017	0.313492	0.0295175	0.00955518	0.0138443	0.507804	0.00862258		0.456803	0.46412
ERR1382854	29933.5	37983	0.345087	0.307384	0.300519	0.0145517	0.0114099	0.0388954	0.568689	0.0210729		0.239402	0.672991
ERR1382855	31723.4	39565	0.38084	0.310633	0.364428	0.0190439	0.0114416	0.0268255	0.551797	0.0202386		0.388335	0.534075
ERR1382856	61557.7	92947	0.233191	0.439117	0.224193	0.0689838	0.0411445	0.0368194	0.644672	0.0101885		0.256367	0.629702
ERR1382857	44655	95051	0.228358	0.29143	0.221635	0.033398	0.0145957	0.00554772	0.535957	0.00308387		0.134572	0.224942
ERR1382858	44896.3	64034	0.130066	0.704047	0.092333	0.0140334	0.0119083	0.00119879	1.03018	0.00192221		0.211699	0.841658
ERR1382859	32880.4	39902	0.382239	0.215174	0.48206	0.0285883	0.000423444	0.0241661	0.375747	0.0117449		0.480442	0.500872
ERR1382860	21174.4	35251	0.322457	0.3872	0.258932	0.0387427	0.0331844	0.0205974	0.606504	0.0168313		0.28249	0.7248
ERR1382861	39714.2	49097	0.189277	0.551338	0.268582	0.0235885	0.017897	0.0144942	1.01699	0		0.285502	0.721003
ERR1382862	70445.9	94273	0.362247	0.244461	0.271043	0.0860001	0.0361387	0.00669899	0.347549	0.00747406		0.396965	0.521577
ERR1382863	21927	38797	0.165997	0.524527	0.209995	0.0522926	0.060705	0.025928	0.81301	0.016715		0.296475	0.733172
ERR1382864	53377.9	69630	0.158948	0.505697	0.295687	0.0258237	0.00494733	0.0474514	0.915407	0.058592		0.335083	0.658309
ERR1382865	33963.5	42396	0.208321	0.602877	0.223052	0.0210031	0.00866944	0.0122161	0.959174	0.0108884		0.325139	0.741073
ERR1382866	38256.5	47130	0.301543	0.351843	0.328082	0.0245491	0.00814543	0.0141565	0.612644	0.0145495		0.386091	0.591226
ERR1382867	42655.5	70552	0.206808	0.403466	0.465144	0.0620716	0.0263479	0.118137	0.709116	0.152374		0.116583	0.736687
ERR1382868	95258.7	124523	0.214402	0.343234	0.255109	0.0319352	0.0068972	0.0322731	0.600908	0.0181453		0.301029	0.686892
ERR1382869	54276.2	80334	0.355269	0.194352	0.333862	0.0150109	0.0189051	0.02695	0.439155	0.0261493		0.224695	0.593158
ERR1382870	23073	35971	0.325756	0.352627	0.403354	0.020962	0.0154064	0.0406562	0.604909	0.0199371		0.283405	0.607641
ERR1382871	80852.1	89501	0.284037	0.324425	0.329362	0.0187517	0.0140172	0.0133228	0.531565	0.00324606		0.473242	0.52182
ERR1382872	48987.7	67060	0.288814	0.370241	0.362085	0.0315642	0.0141065	0.0268643	0.636161	0.0146923		0.317297	0.559499
ERR1382873	76571.7	130747	0.280286	0.307825	0.27539	0.0270019	0.00705969	0.0113461	0.522819	0.0103739		0.255436	0.40621
ERR1382874	62695.5	67404	0.267311	0.278677	0.358887	0.0184142	0.0246497	0.00904751	0.496635	0.00519037		0.416831	0.492018
ERR1382875	143406	162963	0.306549	0.172919	0.43167	0.0314925	0.0359097	0.0387116	0.332543	0.025947		0.377261	0.407795
ERR1382876	96840.6	125753	0.224992	0.65361	0.583295	0.223786	0.0166902	0.162684	0.912137	0.44158		0.245581	0.700101
ERR1382877	85896	104087	0.37883	0.200014	0.423119	0.0155735	0.0144761	0.0349488	0.365878	0.0421992		0.36361	0.459826
ERR1382878	106396	125404	0.308461	0.20963	0.469202	0.0244525	0.0386632	0.0319915	0.541346	0.0377249		0.429996	0.550199
ERR1382879	62354.5	74110	0.306136	0.457112	0.341089	0.0274054	0.00592085	0.0299504	0.794503	0.017877		0.383274	0.628583
ERR1382880	22537.9	28948	0.402388	0.375442	0.293281	0.0149538	0.00227663	0.0317026	0.54985	0.00795807		0.316241	0.637183
ERR1382881	134513	171214	0.0886668	0.68445	0.157013	0.0292655	0.0215669	0.023592	1.07489	0.0238842		0.190408	0.775151
ERR1382882	57341	84352	0.255456	0.496507	0.412939	0.0349553	0.00651396	0.0323136	0.723138	0.107093		0.246673	0.665285
ERR1382883	45261.2	79380	0.423088	0.280026	0.57366	0.0457919	0.0212602	0.0328844	0.530949	0.0167196		0.283817	0.697117
ERR1382884	64778.8	78956	0.195902	0.270297	0.315017	0.033348	0.0297165	0.0475629	0.471464	0.0588829		0.368764	0.594674
ERR1382885	29267.9	46307	0.232895	0.105901	0.248789	0.0214041	0.0253656	0.00729584	0.26391	0		0.182394	0.243775
ERR1382886	19208.4	28243	0.228442	0.551073	0.247809	0.0626392	0.0211903	0.0319791	0.952833	0.0317494		0.336244	0.712699
ERR1382887	77067.4	128158	0.360083	0.262449	0.273091	0.0270132	0.0221573	0.00917545	0.490232	0.00295427		0.200453	0.409167
ERR1382888	109170	145619	0.228691	0.189557	0.257775	0.0457294	0.0186335	0.0190485	0.361581	0.00434815		0.201244	0.558137
ERR1382889	55067.6	88785	0.181304	0.519158	0.398458	0.0148516	0.0107105	0.0208999	0.640762	0.011393		0.255869	0.561955
ERR1382890	34521.6	51565	0.236289	0.262537	0.254528	0.0261734	0.0526362	0.0107516	0.374932	0.00917971		0.357106	0.490406
ERR1382891	40324.1	56913	0.301202	0.487126	0.231027	0.0635006	0.0546219	0.0319181	0.804519	0.07005		0.168597	0.647732
ERR1382892	49217.5	66095	0.374328	0.187746	0.306469	0.044526	0.0160094	0.0235849	0.225833	0.0211358		0.354154	0.385749
ERR1382893	44829	51985	0.501163	0.158811	0.211408	0.0164185	0.00902453	0.0325195	0.208896	0.0263638		0.337918	0.382033
ERR1382894	136601	163535	0.323923	0.260371	0.308481	0.0303885	0.00641752	0.013321	0.420554	0.0100525		0.42353	0.533548
ERR1382895	45030	52402	0.374447	0.0919824	0.340636	0.0371155	0.0130374	0.0209858	0.114339	0.00331777		0.371565	0.265945
ERR1382896	74056.8	93125	0.273872	0.394052	0.168286	0.0277318	0.0170093	0.0101415	0.694752	0.00417114		0.33588	0.562522
ERR1382897	91001.8	100748	0.570493	0.0738067	0.107905	0.00601265	0.00531156	0.00555991	0.120483	0.0110954		0.530881	0.264484
ERR1382898	89043.1	103837	0.364374	0.15752	0.420348	0.0113074	0.018714	0.0255627	0.22249	0.00865107		0.324623	0.267265
ERR1382899	101301	110846	0.216843	0.384837	0.420769	0.0129935	0.0158195	0.0975068	0.637137	0.14398		0.50349	0.696359
ERR1382900	25181.9	64946	0.127155	0.257604	0.419815	0.107015	0.0073375	0	0.366159	0		0.102098	0.113512
ERR1382901	38451.9	51488	0.116353	0.808684	0.188935	0.0176721	0.00434472	0.012242	1.12418	0.0191937		0.105238	0.789447
ERR1382902	57305.9	79425	0.286905	0.294737	0.388311	0.0196597	0.0262336	0.051887	0.670711	0.0431708		0.220523	0.747496
ERR1382903	33275.8	38973	0.280434	0.552824	0.177585	0.0492158	0.0116433	0.0292015	0.861778	0.0260518		0.238863	0.67245
ERR1382904	40208.8	47347	0.310708	0.253494	0.313233	0.0144756	0.00395115	0.0263209	0.440171	0.0213335		0.361499	0.505866
ERR1382905	57236.9	69400	0.363153	0.163493	0.305064	0.0283992	0.0179307	0.0323282	0.346993	0		0.327839	0.341754
ERR1382906	63872.9	78476	0.359751	0.0939326	0.278341	0.0383081	0.00623269	0.0320019	0.0327437	0.0325676		0.348619	0.198076
ERR1382907	43372.1	55490	0.235805	0.429183	0.266889	0.0110657	0.0151176	0.0129398	0.739776	0.00165893		0.254725	0.696234
ERR1382908	51178.9	56423	0.299974	0.279705	0.267464	0.039148	0.012422	0.00725957	0.47877	0.00654693		0.400265	0.403712
ERR1382909	133861	176961	0.245008	0.523006	0.262916	0.0439956	0.0137658	0.0221793	0.830933	0.0202784		0.266896	0.692412
ERR1382910	34115.1	41155	0.330083	0.106843	0.432881	0.00875599	0.0180046	0.0119304	0.226345	0.0112097		0.339246	0.409328
ERR1382911	92384.7	152109	0.23426	0.379818	0.204265	0.0255065	0.0113686	0.01198	0.632477	0.00482171		0.213852	0.651807
ERR1382912	22829.3	31678	0.280122	0.470058	0.130382	0.0352705	0	0.027884	0.673952	0.0491027		0.306592	0.611952
ERR1382913	61744.5	74808	0.202647	0.356724	0.239765	0.0420299	0.0138514	0.0545102	0.58132	0.04445		0.298259	0.647652
ERR1382914	30631.2	39833	0.584049	0.184001	0.349752	0.012565	0.0169766	0.00180327	0.271681	0.000900629		0.461615	0.438615
ERR1382915	31160.2	53680	0.348045	0.442882	0.377717	0.0186388	0.0157035	0.037898	0.728302	0.037027		0.319445	0.748369
ERR1382916	27751.5	49551	0.385708	0.15291	0.216292	0.0255462	0.0623841	0.00289548	0.286106	0		0.245369	0.231878
ERR1382917	57634.7	74260	0.336684	0.271678	0.312851	0.0203193	0.0167609	0.0730444	0.398252	0.0528637		0.230443	0.567258
ERR1382918	74225.9	91780	0.321634	0.219378	0.389176	0.027552	0.0161841	0.0401017	0.456703	0.0369457		0.406179	0.418296
ERR1382919	104403	126712	0.181903	0.312465	0.268501	0.0278119	0.0168701	0.0453579	0.563986	0.00498628		0.311024	0.536353
ERR1382920	59564.8	109541	0.225001	0.646055	0.197964	0.0325783	0.00967196	0.0516627	0.941917	0.0151953		0.350939	0.812087
ERR1382921	54101.3	75614	0.282898	0.480953	0.208496	0.0463773	0.00628985	0.0603088	0.760752	0.0689521		0.257821	0.660872
ERR1382922	55349.3	69026	0.244737	0.465896	0.241305	0.0348086	0.0209352	0.0212462	0.790427	0.0116464		0.310753	0.651586
ERR1382923	27004.8	36500	0.398722	0.243223	0.34844	0.0277455	0.0193955	0.0070486	0.457345	0.00264461		0.291157	0.38234
ERR1382924	24807.9	32812	0.209227	0.571522	0.256374	0.0429404	0.0084465	0.0263971	0.943899	0.0160197		0.345277	0.757136
ERR1382925	22756	29745	0.211073	0.526558	0.228352	0.0239061	0.012733	0.0176252	1.02126	0.370676		0.170292	0.735247
ERR1382926	70403.7	92209	0.168599	0.400407	0.210152	0.0273991	0.0185933	0.0118657	0.700227	0.00984349		0.271254	0.612775
ERR1382927	29723.4	47968	0.344055	0.319852	0.231666	0.00779109	0	0.00581252	0.507312	0		0.200034	0.297855
ERR1382928	65803.1	100263	0.237422	0.272782	0.321407	0.0197594	0.011675	0.0598495	0.549629	0.0739559		0.238317	0.640141
ERR1382929	40961.8	49629	0.353098	0.192473	0.267897	0.0144812	0.0050974	0.0112473	0.334533	0.0144097		0.441823	0.471575
ERR1382930	48408.2	63012	0.326797	0.212105	0.367749	0.0525954	0.0601117	0.0221521	0.486226	0.0162288		0.283858	0.323656
ERR1382931	112159	147977	0.268178	0.423781	0.35901	0.0128384	0.0121466	0.021131	0.711836	0.0100422		0.239076	0.744679
ERR1382932	55797.6	58786	0.218773	0.0385707	0.126527	0.0101505	0.00197205	0.0165398	0.112383	0.0285562		0.230022	0.341191
ERR1382933	43151.6	61689	0.283956	0.191955	0.487079	0.0367031	0.0186247	0.134962	0.424737	0.112635		0.223173	0.511658
ERR1382934	65814.1	88490	0.423896	0.270502	0.236547	0.0243461	0.0202742	0.0248379	0.541375	0.027582		0.329611	0.545235
ERR1382935	60681.1	83654	0.212353	0.416658	0.260044	0.0205359	0.0163306	0.0183786	0.776915	0.0369917		0.27974	0.63075
ERR1382936	55822.5	63964	0.494795	0.246244	0.273824	0.0394479	0.0454844	0.01925	0.407759	0.00610868		0.476048	0.464539
ERR1382937	42229.4	71210	0.20897	0.307092	0.231762	0.065556	0.00526098	0.0303408	0.523344	0.0414906		0.200731	0.497714
ERR1382938	115966	143125	0.246131	0.304694	0.176882	0.0237172	0.0231248	0.017811	0.783499	0.00779048		0.280269	0.540481
ERR1382939	65880.6	79589	0.428791	0.163087	0.316732	0.0497094	0.0203117	0.0138815	0.305816	0.0136674		0.398594	0.282135
ERR1382940	35913.7	48532	0.441044	0.353372	0.340707	0.0615473	0.0331095	0.0504307	0.545648	0.0131206		0.284139	0.507171
ERR1382941	55936.5	81518	0.2312	0.446991	0.31664	0.0205378	0.0191318	0.0245862	0.71859	0.00847656		0.399329	0.650233
ERR1382942	61072.6	77464	0.172276	0.416668	0.150677	0.0176642	0.0113686	0.0121762	0.797933	0.00218535		0.251286	0.601448
ERR1382943	50333.6	56763	0.382018	0.168151	0.29096	0.020228	0.0362602	0.0154723	0.279419	0.00567056		0.540581	0.433127
ERR1382944	149138	181550	0.301794	0.317295	0.491868	0.0502174	0.00798146	0.0391108	0.50903	0.0310844		0.465511	0.573795
ERR1382945	104396	126504	0.425103	0.196203	0.380297	0.0308871	0.0167568	0.033881	0.347113	0.0517359		0.345435	0.466758
ERR1382946	41808.4	66394	0.268152	0.471577	0.426455	0.0398254	0.00255267	0.0603233	0.823199	0.0576447		0.223708	0.736312
ERR1382947	51872	68315	0.301197	0.233423	0.260762	0.0256478	0.00303003	0.0386995	0.344413	0.0707541		0.282594	0.476883
ERR1382948	70436.7	80925	0.335194	0.141169	0.26371	0.0243487	0.016791	0.0446294	0.198015	0.0258378		0.332312	0.335158
ERR1382949	48042.2	57188	0.254055	0.15572	0.275626	0.0104259	0.0278158	0.0186776	0.303133	0.0104948		0.361199	0.44713
ERR1382950	25923.4	33059	0.273408	0.200523	0.314694	0.0211312	0.0166661	0.0168778	0.256131	0.0282492		0.295272	0.38237
ERR1382951	63610.2	70239	0.328045	0.270297	0.308048	0.0155254	0.00556642	0.0091754	0.46574	0.0241011		0.337887	0.530641
ERR1382952	55595.5	60232	0.312744	0.0967527	0.227158	0.0271642	0.0179254	0.012417	0.147417	0.012358		0.512781	0.282523
ERR1382953	42944.1	53188	0.271843	0.344353	0.451604	0.0263382	0.0218282	0.0222947	0.532173	0.0253274		0.417609	0.475929
ERR1382954	20114.4	26019	0.364863	0.302344	0.308766	0.0806824	0.0099954	0.0624913	0.544578	0.09398		0.396268	0.491699
ERR1382955	145914	172484	0.262594	0.31142	0.255384	0.0258411	0.0432323	0.0164069	0.553304	0.0149713		0.567755	0.615125
ERR1382956	44603.2	71897	0.301069	0.309701	0.205216	0.048295	0.0232314	0.00329492	0.582513	0.0154554		0.317773	0.316334
ERR1382957	65380.7	82269	0.254292	0.249727	0.237935	0.0221874	0.0173334	0.0430446	0.546887	0.0132725		0.294423	0.505562
ERR1382958	64938.7	100652	0.227422	0.58934	0.196707	0.0338554	0.0124564	0.0332093	1.0944	0.0457035		0.260454	0.791619
ERR1382959	56709.2	84484	0.133544	0.50638	0.279927	0.029689	0.00804217	0.0412977	0.810088	0.0704652		0.167455	0.692608
ERR1382960	23797.5	35294	0.304646	0.13536	0.291245	0.013941	0.00264588	0.0140825	0.31	0.0123068		0.262618	0.567611
ERR1382961	47984.8	54962	0.106304	0.512129	0.121884	0.0185981	0.0200729	0.00689457	0.828149	0.00536682		0.244594	0.629889
ERR1382962	38036.4	46300	0.363183	0.208234	0.206728	0.0176612	0.0140799	0.00934069	0.428558	0.00701438		0.356639	0.509364
ERR1382963	48716.1	60132	0.421065	0.163806	0.319496	0.0216891	0.0104558	0.0349811	0.255499	0.0358459		0.348768	0.413681
ERR1382964	68540.3	81037	0.3625	0.307037	0.343673	0.0449562	0.0245031	0.0270422	0.581205	0.0237941		0.3576	0.511648
ERR1382965	65922.2	92125	0.258772	0.400618	0.360524	0.0318772	0.0182443	0.0224988	0.606697	0.0188096		0.321979	0.468439
ERR1382966	84769.6	102711	0.20089	0.394143	0.217725	0.0240284	0.00908693	0.0443094	0.660699	0.0120122		0.225591	0.598866
ERR1382967	27852.9	42417	0.0852636	0.787108	0.236977	0.0414509	0.0175999	0.081499	1.21001	0.114923		0.065616	0.908712
ERR1382968	52643.7	67312	0.479979	0.184893	0.368319	0.0165155	0.010382	0.027435	0.266747	0.0234058		0.305423	0.591645
ERR1382969	41442.8	64064	0.349525	0.243003	0.222931	0.0344204	0.0103501	0.0240256	0.402462	0.0107692		0.264649	0.670047
ERR1382970	35245.8	44432	0.513366	0.137541	0.172983	0.0238541	0.0136741	0.00287208	0.256479	0.00102093		0.466466	0.332583
ERR1382971	89564	130271	0.216112	0.432563	0.285541	0.0217101	0.00571103	0.0232544	0.763022	0.0231288		0.251039	0.741178
ERR1382972	23389.1	32311	0.410605	0.274953	0.301732	0.0281982	0.0147539	0.031711	0.454075	0.0356504		0.35101	0.584867
ERR1382973	65748.2	81914	0.426683	0.160384	0.649376	0.0127116	0.0125328	0.0791726	0.305892	0.0490604		0.505306	0.427947
ERR1382974	85459.4	105198	0.225702	0.354057	0.312501	0.0137236	0.00284699	0.0225	0.596255	0.43455		0.300227	0.597506
ERR1382975	54929.5	66789	0.321367	0.211593	0.490707	0.0298647	0.0321923	0.0276003	0.454229	0.00261895		0.457766	0.424577
ERR1382976	58055.3	73310	0.32825	0.373206	0.405486	0.01881	0.0192435	0.0229844	0.685245	0.00915599		0.26403	0.630058
ERR1382977	48697.8	76026	0.14659	0.221954	0.148	0.018203	0.00601637	0.0159004	0.490415	0.0046699		0.172496	0.470298
ERR1382978	126817	143633	0.20152	0.592597	0.329505	0.0468664	0.0341711	0.0389674	0.932345	0.0806727		0.310947	0.750242
ERR1382979	55247.9	63922	0.350982	0.0915267	0.416168	0.0388525	0.00568417	0.0196436	0.199357	0.0191412		0.490626	0.35314
ERR1382980	117792	145694	0.161162	0.689529	0.161599	0.0154141	0.00311293	0.0406647	1.15368	0.0160714		0.30612	0.824995
ERR1382981	58927.1	81737	0.411013	0.197643	0.312504	0.0445575	0.0145159	0.0988118	0.31561	0.0730647		0.278581	0.353402
ERR1382982	101503	123601	0.266956	0.623586	0.379576	0.0199404	0.00169149	0.0296173	1.08046	0.0153687		0.233071	0.750514
ERR1382983	44260.1	48840	0.512602	0.132413	0.33605	0.0241574	0.00490046	0.0381453	0.137467	0.0438063		0.472293	0.295241
ERR1382984	23055.8	36765	0.327589	0.282088	0.254087	0.0272501	0.0116557	0.0101025	0.485076	0.00467245		0.271208	0.474239
ERR1382985	58456.8	75017	0.239315	0.462841	0.387095	0.043084	0.0304581	0.0418878	0.717393	0.0756628		0.310747	0.640736
ERR1382986	65564.8	87473	0.176877	0.614098	0.306238	0.038717	0.0175403	0.0674563	1.01196	0.0374842		0.159298	0.704998
ERR1382987	79171.5	106200	0.175644	0.640056	0.226405	0.0274454	0.014211	0.0294255	1.01979	0.0128243		0.231592	0.758645
ERR1382988	173253	214111	0.310302	0.357172	0.296596	0.0215403	0.0121382	0.0232879	0.605219	0.0128917		0.317862	0.671347
ERR1382989	39209.9	46862	0.378132	0.25369	0.30559	0.0514615	0.0251741	0.0244497	0.26709	0.0468513		0.522542	0.297526
ERR1382990	39486.1	56823	0.312372	0.295157	0.379878	0.0497416	0.0275197	0.0119692	0.51548	0.00273232		0.299294	0.557772
ERR1382991	72767.1	88957	0.327204	0.406238	0.130341	0.0108777	0.00791126	0.00756608	0.776117	0.00630361		0.358176	0.585246
ERR1382992	50513.5	64402	0.364553	0.102667	0.361503	0.0106458	0.0113774	0.0381213	0.256244	0.0426565		0.351781	0.373099
ERR1382993	67570.7	84147	0.179723	0.585725	0.235139	0.0207657	0.00842154	0.0426349	0.921212	0.0154336		0.34488	0.664012
ERR1382994	41828.5	54067	0.249244	0.387176	0.301537	0.0299982	0.02155	0.0418998	0.680329	0.012355		0.21667	0.587304
ERR1382995	86897.8	92428	0.128593	0.19332	0.0785515	0.0178461	0.010466	0.00630608	0.348093	0.0284185		0.240538	0.255479
ERR1382996	49900.6	64519	0.143088	0.495435	0.263025	0.0298269	0.0165931	0.0620765	0.850784	0.0381145		0.36986	0.720994
ERR1382997	122525	183115	0.297488	0.263008	0.355079	0.0306821	0.0223502	0.0180571	0.46066	0.0178134		0.32655	0.364782
ERR1382998	41709.7	52596	0.43406	0.199663	0.372356	0.0411094	0.0390051	0.00772149	0.373201	0.00745836		0.29092	0.328296
ERR1382999	60253.5	74551	0.303595	0.352959	0.419604	0.0104594	0.00578365	0.0206181	0.579969	0.0268877		0.545883	0.631705
ERR1383000	35641.9	46435	0.282575	0.335463	0.391124	0.0457682	0.0149952	0.0424747	0.590852	0.0238391		0.345945	0.552038
ERR1383001	47593.2	70509	0.325267	0.498391	0.483896	0.0282526	0.149128	0.232292	0.646927	0.0162637		0.259936	0.579858
ERR1383002	66712.1	86400	0.358992	0.268683	0.248171	0.0231314	0.0199775	0.0559705	0.485596	0.0525288		0.327349	0.492399
ERR1383003	36104	48068	0.326492	0.224385	0.399522	0.0303168	0.0259231	0.0329172	0.471529	0.0302496		0.347957	0.517761
ERR1383004	43272.5	80355	0.337987	0.313732	0.394551	0.0332734	0.023418	0.0619669	0.492801	0.206978		0.23607	0.56328
ERR1383005	16082.2	25890	0.181815	0.463733	0.357889	0.0365169	0.0278275	0.0628873	0.786801	0.044887		0.227314	0.691457
ERR1383006	78059.8	106735	0.202138	0.271656	0.179718	0.0168221	0.0177306	0.0121706	0.531918	0.00764493		0.21782	0.621462
ERR1383007	86157.4	116994	0.340609	0.20172	0.342043	0.045214	0.0380234	0.0346733	0.364597	0.00728844		0.379267	0.35993
ERR1383008	81170.7	97709	0.372131	0.359462	0.368239	0.0420128	0.0233607	0.0281998	0.602359	0.0143638		0.439353	0.599148
ERR1383009	78712.7	104105	0.424446	0.20136	0.34186	0.0477768	0.00322539	0.015767	0.406909	0.00281674		0.360633	0.398526
ERR1383010	262724	318430	0.338847	0.377278	0.405412	0.0503625	0.0120784	0.0651107	0.608233	0.0788869		0.322184	0.586635
ERR1383011	170817	185211	0.632464	0.0809788	0.117677	0.019285	0.0058546	0.00623098	0.111913	0.0039445		0.548466	0.294003
ERR1383012	62650.9	74252	0.528739	0.221577	0.395793	0.0543409	0.0239322	0.0117335	0.295412	0.00896643		0.553198	0.390474
ERR1383013	39575.4	46692	0.455592	0.176599	0.204885	0.0175294	0.0233753	0.0466633	0.29576	0.0373609		0.298516	0.539371
ERR1383014	62285.4	81581	0.179504	0.435505	0.379539	0.0126297	0.0407327	0.0895121	0.715179	0.0014439		0.254445	0.556258
ERR1383015	45098.9	52407	0.405023	0.267067	0.312741	0.00815204	0.00773982	0.0604263	0.306659	0.0596898		0.261687	0.50256
ERR1383016	43046.6	57997	0.3479	0.295076	0.417456	0.0232175	0.0163358	0.0415015	0.454059	0.0204722		0.31547	0.499319
ERR1383017	49289.1	57844	0.338848	0.202341	0.191296	0.0142779	0.018735	0.0256637	0.244336	0.0278335		0.199297	0.280182
ERR1383018	81826.5	89890	0.240613	0.369937	0.259116	0.0248443	0.00874533	0.0109846	0.615155	0.0147819		0.508774	0.564971
ERR1383019	50535.8	74825	0.321976	0.482722	0.242404	0.0362443	0.0111586	0.0308093	0.784934	0.00363463		0.319259	0.718665
ERR1383020	43341.1	60696	0.266537	0.357523	0.492476	0.0315106	0.0185454	0.05562	0.64558	0.0419811		0.305573	0.590357
ERR1383021	23318.3	49493	0.207991	0.205727	0.136154	0.020843	0.00865743	0.0070329	0.414542	0.00231267		0.132615	0.213501
ERR1383022	50859.1	66722	0.33988	0.301177	0.328002	0.0645396	0.0760441	0.00676291	0.465149	0.00235726		0.417831	0.460377
ERR1383023	56796.2	91640	0.400449	0.394492	0.409767	0.084751	0.0294449	0.017727	0.386048	0.0137702		0.414882	0.4865
ERR1383024	67959.3	75911	0.316401	0.222629	0.313686	0.0101639	0.0173381	0.0149538	0.417854	0.0100071		0.348322	0.464098
ERR1383025	33901.6	58302	0.268807	0.384324	0.228769	0.0518231	0.00332848	0.0334906	0.6591	0.0393934		0.243747	0.686408
ERR1383026	58825.8	79620	0.242229	0.435933	0.460895	0.0354392	0.00525938	0.117388	0.670141	0.406997		0.204709	0.742059
ERR1383027	60108.9	80185	0.339728	0.136982	0.273427	0.049262	0.00927904	0.0188167	0.234346	0.0407412		0.353933	0.434623
ERR1383028	60455.7	82067	0.259736	0.305175	0.387042	0.0184717	0.00392032	0.0413666	0.506285	0.0629972		0.394918	0.57228
ERR1383029	19763.7	25339	0.226864	0.513637	0.153996	0.019015	0.012405	0.0142609	0.870056	0.00725825		0.170284	0.814357
ERR1383030	37289.4	50453	0.268941	0.198231	0.308295	0.0560115	0.010771	0.0270346	0.413889	0.00833286		0.329163	0.377127
ERR1383031	52217.6	58111	0.333844	0.225187	0.302715	0.0169525	0.0118995	0.0371337	0.470761	0.0129153		0.474947	0.374395
ERR1383032	59353.2	75438	0.245996	0.414043	0.305412	0.0345026	0.0179406	0.0468546	0.676944	0.00323053		0.277567	0.518224
ERR1383033	57874.8	65897	0.289988	0.382211	0.280326	0.015634	0.0180069	0.0175415	0.661806	0.0141833		0.269409	0.552731
ERR1383034	83046.3	107540	0.262767	0.391395	0.350509	0.0197132	0.0188208	0.0124068	0.841421	0.00605415		0.316724	0.602352
ERR1383035	56443	86034	0.237269	0.414081	0.302276	0.0362052	0.0350792	0.0214505	0.583521	0.0123808		0.311961	0.631387
ERR1383036	51365.6	58234	0.407175	0.244922	0.208766	0.0102653	0.011816	0.0234388	0.25958	0.0100989		0.275521	0.437879
ERR1383037	43116.3	69909	0.222252	0.577773	0.256045	0.0239437	0.015054	0.0150236	0.889581	0		0.299006	0.688246
ERR1383038	82505.6	109092	0.58369	0.231246	0.45965	0.0182335	0.00188417	0.0225884	0.279168	0.0285221		0.356271	0.488489
ERR1383039	130392	157068	0.121322	0.675062	0.209389	0.0309654	0.0205549	0.0185591	1.17304	0.0144534		0.176261	0.776694
ERR1383040	63289.4	77458	0.365309	0.226054	0.147215	0.0040437	0.0032709	0.0215628	0.378041	0.00953882		0.296308	0.555218
ERR1383041	34882.5	41942	0.264942	0.302381	0.248616	0.00431656	0.00388897	0.0102004	0.481498	0.00285206		0.299814	0.588803
ERR1383042	119471	142436	0.417478	0.350915	0.348195	0.014852	0.0146294	0.0270436	0.562437	0.0146725		0.38235	0.586395
ERR1383043	62930	83422	0.183786	0.345787	0.45833	0.0257024	0.101423	0.134149	0.559365	0.326646		0.282769	0.531841
ERR1383044	77626.3	87935	0.197614	0.444507	0.188706	0.0283011	0.0111961	0.0462112	0.958454	0.000849794		0.259349	0.544269
ERR1383045	61996.8	73301	0.562379	0.207593	0.26595	0.00798089	0.00988134	0.0474907	0.397584	0.0348937		0.369911	0.425089
ERR1383046	61520.9	68179	0.395386	0.259265	0.391377	0.00959183	0.0192003	0.0184337	0.454332	0.0136324		0.375476	0.539582
ERR1383047	36166.6	46284	0.3577	0.21801	0.303528	0.0775372	0.0114077	0.0174048	0.389105	0.0123406		0.344765	0.434122
ERR1383048	45105.2	55780	0.163636	0.509618	0.242028	0.00786789	0.00748841	0.00878134	0.943616	0.00966625		0.239174	0.620788
ERR1383049	25217.3	42372	0.20485	0.270593	0.324868	0.0393208	0.00496582	0.0115234	0.490913	0.0155068		0.297217	0.301247
ERR1383050	49931.2	69358	0.193376	0.448748	0.289782	0.0207271	0.0162693	0.0158813	0.80983	0.0305636		0.329408	0.656174
ERR1383051	25034.8	31460	0.391549	0.137835	0.335909	0.054726	0.0498706	0.00361471	0.218538	0		0.519554	0.272521
ERR1383052	101086	130798	0.21385	0.41203	0.245707	0.0241171	0.0137954	0.00498229	0.601885	0.00331199		0.358892	0.491163
ERR1383053	78521.3	99069	0.474676	0.190508	0.446681	0.0437841	0.0594548	0.017283	0.331399	0.00837614		0.435198	0.44351
ERR1383054	51238.1	81056	0.248126	0.615454	0.351378	0.0697693	0.07875	0.0971446	0.910441	0.159112		0.163052	0.828269
ERR1383055	82381.6	92429	0.571652	0.211551	0.405946	0.0222575	0.00960403	0.0346667	0.354592	0.0409432		0.527531	0.423146
ERR1383056	67147.3	77871	0.216713	0.289754	0.275383	0.016614	0.024404	0.0400063	0.500653	0.0169297		0.496304	0.629009
ERR1383057	55646.8	63638	0.316957	0.166087	0.284925	0.0260327	0.0129121	0.0416716	0.23716	0.0362703		0.272374	0.400694
ERR1383058	74327.4	96563	0.439885	0.164436	0.258932	0.0206583	0.00944971	0.024561	0.303406	0.018879		0.309702	0.318314
ERR1383059	77325.3	88400	0.502076	0.226579	0.248305	0.0505406	0.0163543	0.00606991	0.415557	0.0024026		0.405884	0.413856
ERR1383060	49795.4	65358	0.126745	0.649931	0.0814424	0.0137634	0.00375465	0.00430102	1.01144	0		0.152647	0.761749
ERR1383061	32913.2	50620	0.217188	0.324995	0.41432	0.0183502	0.015317	0.0193153	0.533124	0.0157513		0.283491	0.694514
ERR1383062	82154.1	106520	0.181996	0.42455	0.199459	0.0219495	0.0183872	0.012967	0.818302	0.0102732		0.313725	0.568383
ERR1383063	56519.1	71904	0.350961	0.261099	0.240583	0.0201218	0.0374967	0.0210695	0.503385	0.00212134		0.311904	0.627086
ERR1383064	45510.4	73984	0.223216	0.430303	0.25793	0.0343933	0.0102661	0.0292383	0.657173	0.0366239		0.307872	0.674692
ERR1383065	134123	144228	0.122106	0.532612	0.0773258	0.0133462	0.0141512	0.00409619	0.822739	0.00221958		0.152306	0.568579
ERR1383066	53194.1	59578	0.462854	0.0769527	0.47655	0.00770317	0.0109724	0.0148638	0.08539	0.00412107		0.533635	0.319958
ERR1383067	51943.1	61206	0.314409	0.0808819	0.244726	0.0280272	0.0159513	0.0199266	0.116775	0.0258146		0.34367	0.287177
ERR1383068	63834.2	80505	0.195175	0.535999	0.167547	0.0293222	0.01005	0.00736778	0.938716	0.00684187		0.218538	0.641897
ERR1383069	80068	102743	0.29307	0.542781	0.208226	0.0187246	0.0424601	0.0402182	0.727628	0.0838907		0.575581	0.725648
ERR1383070	61232.5	73793	0.297032	0.378719	0.298831	0.0367541	0.0185148	0.00780399	0.690548	0.000881547		0.242396	0.609171
ERR1383071	41690.1	53249	0.285547	0.320455	0.230765	0.0166989	0.0199291	0.0186696	0.529686	0.00144796		0.44115	0.506118
ERR1383072	35297	47562	0.314323	0.295218	0.306807	0.0472681	0.0613207	0.01695	0.659651	0.0101541		0.283094	0.490294
ERR1383073	100752	114188	0.283303	0.284691	0.229557	0.0664682	0.0266359	0.00815715	0.488229	0.0710564		0.322183	0.41619
ERR1383074	107306	145262	0.193903	0.41746	0.25083	0.0365885	0.044659	0.0159906	0.674587	0.00888325		0.369359	0.528674
ERR1383075	93094.7	124585	0.316912	0.454207	0.291226	0.0196587	0.025672	0.0298359	0.773002	0.0210491		0.244	0.679055
ERR1383076	48504.9	64281	0.279806	0.432983	0.39654	0.0121383	0.01737	0.0260729	0.601801	0.0181508		0.544663	0.619727
ERR1383077	39153.6	46308	0.175761	0.585904	0.170765	0.0392977	0.019914	0.0453597	0.968513	0.0384678		0.214214	0.683426
ERR1383078	113093	135894	0.103895	0.734396	0.121363	0.0277568	0.00256079	0.0174154	1.08318	0.0532129		0.144589	0.78733
ERR1383079	70441.2	86715	0.0403221	0.919073	0.0771539	0.0222677	0.00162512	0.00608968	1.18817	0.0067544		0.051538	0.939584
ERR1383080	49345.5	75398	0.203379	0.413719	0.237036	0.0211045	0.0192456	0.0164675	0.699315	0.0199867		0.273363	0.623741
ERR1383081	50451.9	62324	0.269333	0.34329	0.294152	0.0233742	0.0260373	0.0177372	0.570223	0.0191939		0.341323	0.570449
ERR1383082	54678.6	76149	0.333308	0.376903	0.273327	0.0403245	0.00909747	0.0246372	0.610637	0.0222646		0.271825	0.502588
ERR1383083	40849	46638	0.286898	0.218033	0.297638	0.0294806	0.0356439	0.0152799	0.517229	0		0.443441	0.471815
ERR1383084	33645.4	45052	0.246275	0.385526	0.264272	0.0108805	0.0102892	0.0192051	0.647977	0.0037389		0.294781	0.627786
ERR1383085	93132.2	101207	0.419003	0.0489712	0.269281	0.0285637	0.0197532	0.015185	0.0686507	0.0280591		0.475038	0.209031
ERR1383086	52041.7	71450	0.300762	0.432529	0.309794	0.0562842	0.070521	0.0515264	0.70858	0		0.356875	0.669511
ERR1383087	148362	197427	0.45514	0.352822	0.43585	0.030584	0.0420384	0.013157	0.393647	0.00355336		0.361038	0.463823
ERR1383088	92883.8	134750	0.323514	0.297677	0.353276	0.0166558	0.0190827	0.0227027	0.503491	0.0216696		0.27651	0.559685
ERR1383089	64934.6	69522	0.399207	0.222366	0.369877	0.0379228	0.0373313	0.0204141	0.455864	0.016619		0.40771	0.461444
ERR1383090	21898.5	23591	0.146296	0.764441	0.11119	0.00316888	0.0018837	0.0142923	1.11193	0.014968		0.106868	0.853978
ERR1383091	46970.1	65583	0.238334	0.191436	0.271568	0.00947379	0.00691211	0.0214805	0.116269	0.0219527		0.14851	0.184945
ERR1383092	51588.9	68803	0.3755	0.193302	0.187344	0.0369866	0.00625275	0.0202041	0.251052	0.0272664		0.190881	0.460238
ERR1383093	58127.5	74652	0.351182	0.301335	0.244703	0.0224808	0.0189045	0.0144876	0.493934	0.00401911		0.388673	0.53108
ERR1383094	47363.3	63903	0.249251	0.135487	0.212605	0.00559464	0.00488517	0.0582206	0.205656	0.0438635		0.214687	0.54518
ERR1383095	30818.9	48101	0.235126	0.570414	0.365052	0.130963	0.0733152	0.0804529	0.984108	0.141557		0.20311	0.808312
ERR1383096	72952.8	76437	0.297178	0.277865	0.319455	0.0113017	0.00204985	0.0146515	0.619317	0.0101523		0.438256	0.464987
ERR1383097	38033.8	52164	0.317477	0.333033	0.197643	0.0334978	0.00849565	0.0442067	0.583624	0		0.405183	0.59591
ERR1383098	38188.2	43298	0.425873	0.104455	0.304284	0.036099	0.0117486	0.0179435	0.180508	0.0186415		0.410455	0.311856
ERR1383099	57295.9	64669	0.248869	0.261177	0.156553	0.0274876	0.0258313	0.0100992	0.468976	0.00470375		0.403075	0.461834
ERR1383100	55630.8	70846	0.279764	0.271841	0.365619	0.0199512	0.0130544	0.0135737	0.473774	0.0312509		0.360424	0.582423
ERR1383101	34459.1	46784	0.40624	0.135251	0.375054	0.0298153	0.00943785	0.0408337	0.172884	0.0346751		0.335075	0.342516
ERR1383102	112257	134274	0.602546	0.0981578	0.218899	0.0391249	0.0215644	0.0521009	0.254744	0.0187747		0.340027	0.497393
ERR1383103	54301.1	65159	0.335091	0.310079	0.494421	0.019145	0.00454325	0.0317704	0.541038	0.00398559		0.406152	0.501877
ERR1383104	33465.4	49740	0.263187	0.284914	0.404847	0.0185056	0.00956447	0.0417405	0.461797	0.0448791		0.358377	0.625677
ERR1383105	18524.2	25292	0.287821	0.306637	0.230798	0.00831106	0.00871018	0.00474894	0.495381	0		0.369129	0.463284
ERR1383106	20570.8	28863	0.228272	0.543676	0.213231	0.0193845	0.0188728	0.00887873	1.02374	0.0101929		0.250423	0.750429
ERR1383107	57804.6	82582	0.377822	0.284279	0.306255	0.0351093	0.0379109	0.0209433	0.569302	0.0128366		0.352233	0.534205
ERR1383108	31103.9	37366	0.351135	0.465105	0.323995	0.0347557	0.0142923	0.00716714	0.746612	0		0.340471	0.654927
ERR1383109	58704.4	132670	0.164227	0.544264	0.250148	0.0905316	0.0309405	0.088603	0.983203	0.0866283		0.088626	0.767504
ERR1383110	84325.6	101877	0.313727	0.272446	0.16984	0.00945455	0.00300079	0.0126734	0.501945	0.00815499		0.303772	0.467434
ERR1383111	52278.6	64128	0.294897	0.402785	0.249466	0.0156816	0.0133579	0.0258383	0.817977	0.00895567		0.278432	0.626923
ERR1383112	35100.2	76733	0.177606	0.336727	0.204989	0.0268475	0.0271216	0.00502849	0.53973	0.0159162		0.122183	0.255108
ERR1383113	61638.8	80683	0.212967	0.521872	0.229222	0.0101936	0.00350409	0.0306278	0.831759	0.0137657		0.183991	0.640805
ERR1383114	42246.3	65595	0.0839126	0.45268	0.209697	0.0243426	0.0311057	0.0168715	0.759426	0.0285676		0.22404	0.570731
ERR1383115	66825	78675	0.254054	0.342004	0.309467	0.0502904	0.014401	0.0610047	0.579381	0.243509		0.267924	0.600942
ERR1383116	30241.5	39760	0.300878	0.336577	0.456362	0.0197334	0.01338	0.0398513	0.489742	0.0226164		0.359567	0.510004
ERR1383117	56816.1	106397	0.21872	0.508188	0.239554	0.0257074	0.0193323	0.0377606	0.707925	0.0337173		0.125739	0.716702
ERR1383118	62356	79791	0.199989	0.493562	0.229624	0.0389496	0.0145345	0.0106028	0.921356	0.0130411		0.350402	0.60751
ERR1383119	27161.2	36130	0.227843	0.165573	0.104682	0.0142712	0.019795	0.00117024	0.29018	0		0.519117	0.380827
ERR1383120	53669.2	71231	0.252159	0.561126	0.180319	0.0260343	0.0183194	0.0159719	0.869138	0.0444083		0.212101	0.60943
ERR1383121	71790.3	110047	0.20111	0.279828	0.328015	0.0190363	0.0303112	0.0156466	0.496036	0.0142111		0.402067	0.550631
ERR1383122	52571	74075	0.25434	0.430819	0.359576	0.036098	0.0645029	0.019646	0.672265	0.0183603		0.218392	0.621924
ERR1383123	81562.6	97594	0.261255	0.315577	0.208319	0.0335152	0.0182208	0.00774626	0.572717	0.00438124		0.434537	0.504719
ERR1383124	53613.2	63726	0.245269	0.550502	0.316496	0.0298091	0.00547263	0.0406896	0.81277	0.0163324		0.392486	0.707795
ERR1383125	83336.7	92733	0.216449	0.549996	0.236798	0.0141235	0.00557396	0.0305222	0.880449	0.0314488		0.22576	0.637704
ERR1383126	83461.6	88361	0.211756	0.45625	0.305944	0.00868223	0.00153927	0.0175884	0.759033	0.0259694		0.323255	0.729804
ERR1383127	38624.6	43820	0.358083	0.122313	0.285196	0.0387249	0.0438556	0.0105844	0.25654	0.00619611		0.514968	0.391834
ERR1383128	72113.8	79112	0.247583	0.146595	0.237044	0.0331872	0.029906	0.00743814	0.272815	0.00418126		0.410606	0.267408
ERR1383129	62003.9	113723	0.338482	0.475313	0.415062	0.0679494	0.0288501	0.136889	0.710566	0.107608		0.138427	0.776682
ERR1383130	67542	78980	0.322853	0.171236	0.401318	0.0482605	0.0190178	0.030386	0.182027	0.0212789		0.556582	0.241379
ERR1383131	57635.7	82519	0.331328	0.372304	0.260701	0.0365375	0.0199907	0.030068	0.617213	0.020438		0.310697	0.683642
ERR1383132	81358.4	94930	0.177216	0.301145	0.186565	0.0159869	0.0121765	0.0143877	0.61495	0.0150342		0.309475	0.510332
ERR1383133	112276	136739	0.315749	0.387742	0.29962	0.0498825	0.0181201	0.0345369	0.728126	0.00836821		0.333227	0.574511
ERR1383134	48783.1	73166	0.208043	0.481763	0.207629	0.0122899	0.0132485	0.0130342	0.757358	0		0.228434	0.756474
ERR1383135	75166.1	89310	0.262476	0.431933	0.245825	0.0245251	0.023711	0.00979403	0.774795	0.0303628		0.325033	0.61659
ERR1383136	52995.9	85473	0.210201	0.552417	0.274395	0.0440146	0.0240105	0.049285	0.834684	0.0573972		0.317009	0.718366
ERR1383137	36059.6	43902	0.34712	0.392156	0.428623	0.050903	0.00453233	0.1022	0.710163	0.0387123		0.37235	0.598938
ERR1383138	74571.9	96584	0.206018	0.452863	0.345158	0.0355989	0.00829807	0.0196218	0.732601	0.0174781		0.313608	0.631173
ERR1383139	87608.9	105675	0.343005	0.366126	0.339706	0.0211056	0.00824827	0.0509776	0.602295	0.0877794		0.251656	0.603831
ERR1383140	138467	175738	0.275878	0.433692	0.291136	0.044092	0.0224149	0.0393707	0.749639	0.0411713		0.300464	0.644832
ERR1383141	130664	159168	0.293983	0.369855	0.41896	0.0263363	0.00567628	0.0338836	0.628033	0.0282003		0.404367	0.639262
ERR1383142	34036.6	39376	0.360553	0.251514	0.402023	0.0202088	0.0209939	0.0184186	0.421629	0.0154634		0.420295	0.444534
ERR1383143	43096.3	62202	0.292767	0.424704	0.456746	0.0452753	0.0282598	0.0478772	0.771014	0.0413087		0.263792	0.646431
ERR1383144	155904	191388	0.381326	0.202556	0.328382	0.0156522	0.0186604	0.023438	0.340828	0.0185646		0.384433	0.457741
ERR1383145	68752.7	88206	0.203081	0.481664	0.279465	0.0213162	0.0231135	0.0306501	0.729316	0.0220941		0.543582	0.697784
ERR1383146	52960.3	96264	0.255254	0.456174	0.308269	0.046815	0.012991	0.0627708	0.786835	0.079174		0.180094	0.716661
ERR1383147	32395.2	41509	0.463475	0.165652	0.415916	0.040574	0.0198468	0.0185664	0.29494	0.00940874		0.39563	0.396337
ERR1383148	37785.5	90187	0.167419	0.448248	0.532591	0.0691696	0.0292131	0.0352397	0.580517	0.0485908		0.187639	0.343566
ERR1383149	50469.2	62851	0.539179	0.138152	0.212328	0.0361746	0.00164014	0.0136889	0.0729819	0.0118961		0.416469	0.336877
ERR1383150	60677.5	66676	0.188428	0.549062	0.346089	0.035448	0.0273098	0.0249527	0.890931	0.0354481		0.406228	0.651896
ERR1383151	61152.6	74140	0.207197	0.366028	0.319862	0.0279134	0.0150735	0.0237855	0.598213	0.0139442		0.326009	0.623276
ERR1383152	55592	79206	0.350881	0.4231	0.348024	0.0478729	0.0109973	0.0284002	0.648556	0.0261242		0.244041	0.64063
ERR1383153	65682.2	75464	0.29895	0.190096	0.434084	0.0147536	0.0162673	0.0245725	0.379237	0.0164983		0.390809	0.479228
ERR1383154	51729	64518	0.272996	0.291536	0.168653	0.0178139	0.0110081	0.00681237	0.571104	0.00293468		0.369606	0.436297
ERR1383155	45688.2	52014	0.295222	0.344856	0.31123	0.0148502	0.0166009	0.017207	0.804264	0.0129452		0.370053	0.565084
ERR1383156	103919	120703	0.162277	0.169352	0.192522	0.0318927	0.0481834	0.00585183	0.34075	0.00242078		0.34392	0.31616
ERR1383157	110175	165788	0.217706	0.462291	0.373745	0.0301068	0.0127859	0.0188525	0.756055	0.025854		0.28749	0.694782
ERR1383158	65924.3	77308	0.321318	0.368981	0.290844	0.0104077	0.0132617	0.0495861	0.587055	0.0193591		0.299747	0.619881
ERR1383159	54003	60514	0.243764	0.433729	0.26911	0.0200841	0.0106906	0.0153297	0.707585	0.03977		0.254391	0.62141
ERR1383160	46654	54880	0.328854	0.199511	0.315589	0.00647269	0.00665333	0.00822788	0.450343	0.00769236		0.370595	0.414821
ERR1383161	76469.9	84978	0.197553	0.2706	0.273011	0.0379532	0.0167022	0.0872842	0.487543	0.000303348		0.349894	0.473164
ERR1383162	44695.6	51557	0.252758	0.453376	0.102781	0.0109476	0.0123172	0.00570846	0.719908	0.00127027		0.329568	0.657547
ERR1383163	76652.1	95322	0.3302	0.14085	0.314822	0.0484862	0.0504241	0.0100602	0.277538	0.0056238		0.455954	0.386012
ERR1383164	44165.6	61574	0.39796	0.421943	0.366653	0.041271	0.0219929	0.0553238	0.686491	0.066179		0.396751	0.632997
ERR1383165	68228.7	76517	0.243524	0.495856	0.193111	0.0131814	0.00404045	0.025015	0.853047	0.0127619		0.286665	0.653215
ERR1383166	69737.9	105408	0.215192	0.463263	0.201756	0.0213621	0.0149125	0.0277262	0.749915	0.0299496		0.244214	0.659587
ERR1383167	59946	64834	0.418129	0.184306	0.263724	0.0134535	0.00477107	0.0560372	0.22033	0.0323413		0.375176	0.382075
ERR1383168	88805.6	97918	0.30311	0.334631	0.232806	0.024649	0.0113334	0.0126518	0.733019	0.0136471		0.431447	0.532726
ERR1383169	48568.1	137313	0.179823	0.224255	0.216542	0.0175611	0.00963625	0.0119627	0.428538	0.00430999		0.099911	0.149756
ERR1383170	63802.9	76696	0.34715	0.337647	0.249469	0.0159196	0.0283268	0.0117476	0.582854	0.00356778		0.458939	0.536447
ERR1383171	81110.7	97635	0.261102	0.28167	0.258668	0.0349676	0.0120905	0.00983359	0.468064	0		0.340037	0.518246
ERR1383172	124380	139082	0.179393	0.622353	0.166162	0.0203186	0.033314	0.0129757	0.97582	0.00984411		0.189929	0.730198
ERR1383173	57175.3	103235	0.26589	0.197916	0.201094	0.0194252	0.0226954	0.0153703	0.359219	0.00230637		0.179786	0.24989
ERR1383174	193915	228143	0.372659	0.316648	0.362588	0.0139484	0.0215911	0.025883	0.45006	0.026107		0.354531	0.494207
ERR1383175	150648	177847	0.249145	0.519568	0.281423	0.0343035	0.00703926	0.0819382	0.9326	0.0726541		0.273953	0.717296
ERR1383176	71897.7	80212	0.174065	0.571828	0.324389	0.011779	0.0115459	0.0505788	0.909631	0.0478607		0.172635	0.663658
ERR1383177	61964.3	109610	0.202367	0.483707	0.312494	0.060681	0.0122519	0.0284004	0.802633	0.00889381		0.312109	0.659396
ERR1383178	60957.6	68651	0.256484	0.277665	0.386198	0.0179956	0.0358622	0.0384909	0.566542	0.0462791		0.295046	0.491742
ERR1383179	31782.3	37058	0.0422194	0.826195	0.0718121	0.0056136	0.00387778	0.00296704	1.39407	0.00495917		0.075472	0.880859
ERR1383180	53137	69661	0.278858	0.329313	0.218586	0.0189666	0.0195394	0.00701485	0.622684	0.00259374		0.254831	0.347688
ERR1383181	56999.1	70360	0.261877	0.469593	0.219611	0.0222454	0.00546208	0.0686656	0.754794	0.0170538		0.213744	0.740517
ERR1383182	90797.8	112871	0.381373	0.150465	0.284257	0.0359505	0.0493781	0.02356	0.293311	0.015945		0.354726	0.408039
ERR1383183	111708	146014	0.366545	0.278908	0.414139	0.00959317	0.0244714	0.0165198	0.51577	0.0141748		0.396926	0.586228
ERR1383184	46635.9	55490	0.424959	0.184133	0.479527	0.0107312	0.0117246	0.0200231	0.319329	0.00641555		0.44458	0.412229
ERR1383185	82272.8	94146	0.218748	0.423992	0.282714	0.0142893	0.00355414	0.0112947	0.757507	0.00305896		0.24051	0.597382
ERR1383186	40224.5	64998	0.209404	0.429968	0.224824	0.0115198	0.0057678	0.00453572	0.731185	0.0253651		0.222767	0.645836
ERR1383187	51017.1	65979	0.326067	0.300844	0.330225	0.0274898	0.0194875	0.0524252	0.479824	0.0191324		0.319626	0.554488
ERR1383188	96397.9	107974	0.298105	0.385524	0.186333	0.00508937	0.00324845	0.0133035	0.66839	0.00509239		0.325406	0.584231
ERR1383189	62741.3	72918	0.273013	0.212984	0.259912	0.0221409	0.0234095	0.0172408	0.382458	0.0161858		0.291014	0.620076
ERR1383190	54018.2	63121	0.247265	0.553968	0.2291	0.0164454	0.0057563	0.0126161	0.792475	0.00487014		0.440445	0.465533
ERR1383191	60756.9	86347	0.390529	0.423972	0.249443	0.0396152	0.0184776	0.0173636	0.728567	0.0159628		0.297224	0.652177
ERR1383192	10973.5	12767	0.288863	0.225986	0.247561	0.0293514	0.00538614	0.0211936	0.453709	0.0388853		0.315027	0.427412
ERR1383193	39130.4	78389	0.236883	0.44229	0.205224	0.0531567	0.0300434	0.0175229	0.763294	0.0314155		0.176934	0.683529
ERR1383194	49266.4	66986	0.30954	0.270536	0.24514	0.0150457	0.0451409	0.00993524	0.465469	0.00809711		0.2902	0.385496
ERR1383195	40851.3	52146	0.307012	0.331747	0.217796	0.0141306	0.0156887	0.0132462	0.562291	0.00146782		0.480382	0.551328
ERR1383196	48909.3	53382	0.394383	0.31228	0.508575	0.104452	0.0110992	0.159318	0.503193	0.00802969		0.461026	0.478801
ERR1383197	56760.9	67758	0.219323	0.362279	0.320513	0.00541538	0.0224405	0.0115123	0.711994	0.00695673		0.320313	0.647646
ERR1383198	49440.9	72908	0.326427	0.483541	0.343813	0.0145024	0.0188763	0.0224505	0.756614	0.0221775		0.228389	0.765207
ERR1383199	52730.2	73046	0.199216	0.265318	0.295142	0.0181515	0.0138642	0.0189537	0.481589	0.0347096		0.232042	0.550639
ERR1383200	84043	103006	0.241337	0.208412	0.312523	0.0168927	0.0128649	0.0190328	0.368732	0.0175652		0.445804	0.412944
ERR1383201	37642	45361	0.23526	0.175746	0.278672	0.0127626	0.00531512	0.0245944	0.331012	0.0156769		0.425686	0.438749
ERR1383202	67780.2	74055	0.25504	0.330708	0.256075	0.00887841	0.00254252	0.0160463	0.554468	0.0168284		0.398384	0.52931
ERR1383203	19582.8	41918	0.17986	0.693466	0.147267	0.0149063	0.0249245	0.0231207	1.20784	0.0279059		0.089166	0.855094
ERR1383204	53197.8	68915	0.319979	0.188659	0.337089	0.00792592	0.0272974	0.00705727	0.324194	0.00124005		0.325488	0.419662
ERR1383205	48957.4	54985	0.242309	0.332302	0.386688	0.0169903	0.0166498	0.0223311	0.6131	0.0140179		0.403931	0.540942
ERR1383206	43755.3	54268	0.251368	0.3698	0.328265	0.052019	0.040096	0.0493651	0.602096	0.0465893		0.261277	0.627318
ERR1383207	37466.8	50083	0.245275	0.322405	0.357755	0.0393339	0.0349121	0.0145689	0.603854	0.0121153		0.354629	0.568036
ERR1383208	46882.7	78140	0.165936	0.300034	0.176947	0.0138045	0.0165719	0.0149939	0.587785	0.0139693		0.193271	0.346549
ERR1383209	70894.9	99805	0.189583	0.316046	0.322564	0.0340533	0.0358675	0.0363131	0.539091	0.0283325		0.226907	0.468234
ERR1383210	73262.8	105504	0.216558	0.67685	0.228123	0.0571313	0.0083624	0.0537386	1.06368	0.0957787		0.266031	0.839799
ERR1383211	78291.3	107992	0.162536	0.602373	0.237115	0.00745335	0.00495984	0.0329671	1.03206	0.0328526		0.206227	0.694438
ERR1383212	77374.5	97261	0.23718	0.404	0.28895	0.0414648	0.0203027	0.02272	0.638407	0.0326696		0.259429	0.597531
ERR1383213	42558.1	53860	0.199445	0.559638	0.208847	0.0124136	0.0106017	0.0422206	1.02592	0.0320985		0.147517	0.779745
ERR1383214	84237.7	133992	0.127692	0.650497	0.191121	0.0248924	0.00731426	0.0737839	1.03546	0.0619936		0.078455	0.809981
ERR1383215	49839.9	51801	0.184966	0.687008	0.328081	0.0385742	0.00365711	0.0530714	0.997674	0.0742811		0.223022	0.687257
ERR1383216	52382.3	67889	0.478317	0.224743	0.26136	0.00907459	0.0147138	0.0138584	0.280644	0.00623083		0.443714	0.428896
ERR1383217	33115.6	37673	0.351274	0.263852	0.480967	0.0478605	0.0457477	0.0210305	0.466292	0.0201449		0.490416	0.398052
ERR1383218	55842.9	95326	0.121722	0.569391	0.101229	0.0375513	0	0.0676731	0.878368	0.0144997		0.193979	0.751372
ERR1383219	43689.5	51643	0.284561	0.487563	0.37083	0.0123436	0.0151364	0.0261258	0.711785	0.0137714		0.379221	0.657074
ERR1383220	37145.8	43482	0.195944	0.517213	0.326411	0.012467	0.00686442	0.0107824	0.872074	0.00756131		0.289128	0.651159
ERR1383221	62393.9	72406	0.36522	0.215477	0.321104	0.0283126	0.0189833	0.0288702	0.363888	0.022534		0.401622	0.43212
ERR1383222	40423.9	51492	0.148613	0.536298	0.32144	0.0650729	0.00715898	0.0103239	0.783406	0.479992		0.2568	0.655539
ERR1383223	34724.8	50676	0.203831	0.376454	0.193493	0.0162422	0.0146827	0.0240972	0.626484	0.0190422		0.227238	0.654349
ERR1383224	93617.5	117272	0.234452	0.509258	0.210015	0.0236201	0.00348651	0.00897457	0.873884	0.00121704		0.234482	0.682428
ERR1383225	44019.3	58203	0.26335	0.448074	0.24892	0.0232249	0.0298192	0.0250242	0.71257	0.0216087		0.266559	0.649119
ERR1383226	65100.5	84130	0.422062	0.0700637	0.228235	0.029233	0.00922678	0.0190769	0.0664773	0.00656091		0.261656	0.236968
ERR1383227	33167.7	46072	0.584785	0.228774	0.242522	0.067487	0.0236328	0.0261233	0.388013	0.0357446		0.265894	0.604141
ERR1383228	58249.9	73220	0.276647	0.312297	0.306408	0.0294697	0.0125673	0.0259348	0.539651	0.0265754		0.260726	0.617173
ERR1383229	67928.7	78113	0.291067	0.23027	0.383121	0.0197179	0.0129432	0.0217917	0.420073	0.00473205		0.452989	0.451082
ERR1383230	52286.3	64977	0.367528	0.237206	0.224729	0.0145598	0.0119703	0.00596897	0.473887	0.00625605		0.246375	0.608015
ERR1383231	88463.4	111772	0.284517	0.255542	0.298928	0.0148226	0.0120457	0.0215884	0.441455	0.0201787		0.325622	0.439872
ERR1383232	56740.4	71742	0.262597	0.244902	0.315416	0.0464777	0.0160961	0.0137338	0.389795	0.00160639		0.288811	0.363365
ERR1383233	27666.8	48992	0.303731	0.347625	0.467474	0.0580809	0.029518	0.0424337	0.582834	0.0619938		0.225925	0.45017
ERR1383234	57583.8	92169	0.223631	0.453787	0.273573	0.0856029	0.0103963	0.0752488	0.720435	0.0787888		0.195311	0.729695
ERR1383235	45310	63580	0.316703	0.245206	0.345343	0.0110755	0.013459	0.00228808	0.426168	0.00343844		0.354747	0.539057
ERR1383236	103330	117128	0.25853	0.240013	0.143301	0.0174485	0.0193967	0.0143006	0.580212	0.00145045		0.253687	0.563738
ERR1383237	80551	97236	0.324135	0.342743	0.319441	0.0390023	0.0176846	0.0336339	0.514782	0.045558		0.309985	0.531884
ERR1383238	37615	44820	0.43176	0.177828	0.205903	0.0231839	0.0157935	0.0143308	0.391396	0.0162409		0.403453	0.386972
ERR1383239	77281.7	95113	0.325877	0.321333	0.334692	0.0598591	0.0599117	0.0697396	0.552114	0.0108177		0.390567	0.4447
ERR1383240	67714.3	90680	0.177535	0.345576	0.24123	0.0388189	0.0209957	0.0328573	0.607962	0.0788726		0.254303	0.504081
ERR1383241	160592	199945	0.191464	0.522015	0.128334	0.0142321	0.0145891	0.00796316	0.940684	0.00961077		0.256639	0.65035
ERR1383242	51319.2	59416	0.233789	0.531309	0.335079	0.00978568	0.00376833	0.0436254	1.00008	0.0383757		0.313498	0.725107
ERR1383243	73257.6	89782	0.470205	0.22202	0.247045	0.0131551	0.00546396	0.0250973	0.381681	0.00784121		0.385292	0.465689
ERR1383244	81914.7	97890	0.37886	0.326849	0.343265	0.0197272	0.00716829	0.0177068	0.4396	0.00635029		0.349817	0.508771
ERR1383245	94404.4	132679	0.240741	0.376388	0.306403	0.0152123	0.00309976	0.0155055	0.692359	0.0113093		0.240808	0.634956
ERR1383246	80485	100373	0.264714	0.523268	0.296019	0.0230763	0.00577937	0.023411	0.901144	0.0248741		0.28411	0.648314
ERR1383247	54973.4	73189	0.374791	0.345468	0.304473	0.0157837	0.00453787	0.0124997	0.449267	0.0223341		0.328901	0.462458
ERR1383248	94146.2	151071	0.172687	0.443864	0.201393	0.0227469	0.0102946	0.0583421	0.735072	0.01301		0.252748	0.497618
ERR1383249	92506.2	108058	0.432942	0.344849	0.451924	0.0488042	0.0257457	0.0373253	0.525911	0.0429857		0.375063	0.532816
ERR1383250	52641.4	61303	0.206038	0.27892	0.36591	0.0124333	0.0237698	0.0400008	0.522372	0.0204883		0.261796	0.577687
ERR1383251	66204.1	88774	0.282281	0.352744	0.160119	0.0276857	0.00928548	0.0247482	0.588478	0.0242383		0.204062	0.567298
ERR1383252	81035.6	93389	0.349363	0.173559	0.200231	0.0294091	0.00509583	0.0147875	0.267578	0.0100957		0.417447	0.37545
ERR1383253	59334.5	76138	0.408517	0.152798	0.246508	0.0359983	0.0126717	0.0125874	0.367764	0.00443989		0.293561	0.406409
ERR1383254	46462.6	54842	0.179137	0.294048	0.128087	0.0225801	0.00159011	0.00560606	0.648278	0.00455502		0.401017	0.418342
ERR1383255	49973.8	57705	0.223851	0.585169	0.334059	0.062349	0.0370039	0.113514	0.875081	0.0442748		0.282822	0.781708
ERR1383256	46257.7	63475	0.337634	0.338724	0.30057	0.0217485	0.0086723	0.0281082	0.649264	0.0167686		0.203539	0.622333
ERR1383257	44045.6	53233	0.337022	0.0847913	0.387142	0.0216397	0.0240768	0.050464	0.0474224	0.00104397		0.333957	0.214673
ERR1383258	17157.9	26483	0.206532	0.501342	0.328308	0.0236821	0.00508433	0.0177364	0.720121	0.00836235		0.284699	0.652177
ERR1383259	88306.2	103857	0.464118	0.2097	0.317507	0.0587048	0.0144944	0.0546797	0.159766	0.088187		0.345501	0.580405
ERR1383260	97376.3	112976	0.287733	0.349334	0.289525	0.0242254	0.0123828	0.0259121	0.592339	0.00369055		0.430248	0.491042
ERR1383261	76604.2	84442	0.298761	0.205262	0.276066	0.0369325	0.0105169	0.00686903	0.425095	0.00343982		0.440456	0.288897
ERR1383262	48151.7	58103	0.369198	0.241374	0.202358	0.0428269	0.0289344	0.016078	0.386446	0.0322718		0.318928	0.3556
ERR1383263	86264.2	96164	0.0980457	0.591316	0.158396	0.0111683	0.008597	0.0182877	1.02746	0.0576339		0.193443	0.717927
ERR1383264	56113.2	66280	0.285388	0.228223	0.399683	0.0235818	0.0191986	0.0375619	0.433766	0.0107546		0.4159	0.498583
ERR1383265	66264.4	87611	0.303134	0.402274	0.284504	0.0200639	0.0216756	0.00881291	0.646547	0.00442789		0.358309	0.65662
ERR1383266	94259.8	129166	0.416353	0.251266	0.352294	0.0230241	0.00473531	0.0312719	0.425412	0.0250525		0.30354	0.594093
ERR1383267	80122.8	93288	0.288645	0.332984	0.227401	0.0361533	0.0133039	0.0643455	0.622251	0.00660927		0.457192	0.626346
ERR1383268	48726	59068	0.337784	0.208279	0.313393	0.0233626	0.00430135	0.0498395	0.303872	0.0180954		0.453628	0.50475
ERR1383269	67442.8	84756	0.305587	0.253317	0.437282	0.0325987	0.0180653	0.0281449	0.478304	0.021354		0.45841	0.431647
ERR1383270	58365.9	71953	0.341694	0.30866	0.17917	0.0188993	0.00773435	0.00482715	0.597697	0.00110969		0.385027	0.498404
ERR1383271	46380.9	49260	0.496456	0.05337	0.197059	0.005954	0.0104771	0.0334235	0.0434491	0.0178054		0.328753	0.360997
ERR1383272	38877.4	44884	0.317451	0.291238	0.502588	0.0173138	0.0158083	0.0321045	0.514153	0.0218305		0.410145	0.455068
ERR1383273	113863	167308	0.23376	0.581554	0.298712	0.0452786	0.0062593	0.0813467	0.922604	0.0182118		0.287217	0.64134
ERR1383274	40727.6	75362	0.172213	0.61707	0.167171	0.0183146	0.00462343	0.0135553	0.993275	0.00821785		0.20957	0.828424
ERR1383275	44328.8	56122	0.132341	0.662186	0.250723	0.0223544	0.0119499	0.0655885	0.990269	0.0670916		0.138072	0.71024
ERR1383276	72398.4	89757	0.302771	0.455636	0.402048	0.0383082	0.0200051	0.0285256	0.731605	0.008828		0.419018	0.635253
ERR1383277	53179.1	68572	0.26303	0.26929	0.218596	0.00203694	0.00652717	0.00981813	0.538899	0.00652965		0.343462	0.634211
ERR1383278	73874.4	95811	0.353052	0.426083	0.282854	0.0275792	0.014212	0.00982011	0.691335	0.0106855		0.338966	0.579349
ERR1383279	56960.4	72502	0.464446	0.116375	0.330713	0.0478235	0.0448798	0.017921	0.189863	0.00346453		0.358277	0.416662
ERR1383280	80936.6	98819	0.162281	0.542241	0.281115	0.0248256	0.0167132	0.0544198	1.02494	0.0564839		0.224418	0.686456
ERR1383281	128726	160581	0.323692	0.205109	0.376287	0.0442271	0.00617297	0.0115332	0.306051	0.00629843		0.440893	0.325744
ERR1383282	105806	125132	0.400816	0.28921	0.432578	0.0421079	0.0248346	0.0227655	0.572683	0.0220245		0.454925	0.483494
ERR1383283	73767	89226	0.204355	0.569074	0.235105	0.0278726	0.0380518	0.0566707	0.769169	0.035732		0.362193	0.621992
ERR1383284	37165.3	47657	0.156445	0.413299	0.24303	0.0159743	0.0132493	0.00937084	0.873427	0.00139841		0.288016	0.530131
ERR1383285	90940.3	116812	0.305127	0.38395	0.285775	0.0372371	0.0533802	0.00766589	0.655805	0.00736659		0.359743	0.616512
ERR1383286	29682	48864	0.185331	0.610512	0.226965	0.0894131	0.0201025	0.0725991	1.05539	0.134814		0.182083	0.759864
ERR1383287	109847	123978	0.202499	0.272032	0.220633	0.0190152	0.0078023	0.0228273	0.506103	0.0156262		0.32187	0.442362
ERR1383288	60984.5	76756	0.051024	0.872559	0.164868	0.0314318	0.0171322	0.0320194	1.48226	0.04597		0.07391	0.827237
ERR1383289	7228.95	20463	0.146009	0.248375	0.1509	0.0091344	0.00932057	0.00183285	0.487466	0		0.095401	0.124329
ERR1383290	40764.7	69787	0.192328	0.466797	0.288419	0.0432388	0.0835554	0.0150788	0.80864	0.00367284		0.283516	0.586892
ERR1383291	53808.6	73620	0.18095	0.572663	0.231375	0.0125168	0.0233993	0.0146823	0.958733	0.00433847		0.267178	0.735847
ERR1383292	88489.7	130718	0.329025	0.2848	0.338357	0.0359446	0.00896825	0.0269537	0.477447	0.0280239		0.329161	0.476919
ERR1383293	21445.8	43249	0.184659	0.209677	0.109591	0.0210832	0.00460345	0.00287102	0.356243	0		0.204546	0.216811
ERR1383294	67703	82879	0.164545	0.497226	0.202246	0.0230644	0.0160633	0.00786191	0.883124	0.00949428		0.267694	0.631574
ERR1383295	25979	32630	0.278814	0.446709	0.196363	0.0247455	0.00973692	0.0153852	0.724716	0.0128531		0.309735	0.65015
ERR1383296	57543.5	67982	0.208503	0.541797	0.228818	0.0100308	0.00697127	0.0199662	0.882819	0.0232244		0.214699	0.66529
ERR1383297	83251.6	91737	0.259542	0.453341	0.263382	0.0173352	0.0199325	0.0310712	0.730506	0.00804551		0.348088	0.613456
ERR1383298	104452	129762	0.149192	0.245621	0.211475	0.0163485	0.00513634	0.0199016	0.544877	0.0135327		0.285536	0.667674
ERR1383299	53804.8	75736	0.219336	0.587763	0.244561	0.0150033	0.00378957	0.0294387	0.880583	0.00898586		0.174821	0.768224
ERR1383300	118742	149014	0.318034	0.368146	0.3388	0.0227995	0.0176274	0.0318529	0.632158	0.0287396		0.342058	0.644431
ERR1383301	62975.6	94406	0.314648	0.494833	0.151698	0.0899684	0.0154998	0.150673	0.914225	0.0193441		0.201757	0.768007
ERR1383302	109026	150577	0.218702	0.471985	0.284763	0.0344683	0.016952	0.0977566	0.754926	0.0712394		0.142985	0.731782
ERR1383303	11847.1	38571	0.288157	0.544154	0.202268	0.101775	0.045906	0.0794305	0.823819	0.112469		0.138105	0.834785
ERR1383304	68712.4	91187	0.218107	0.552316	0.239443	0.0110141	0.0117632	0.0211638	0.946951	0.00993863		0.184126	0.773379
ERR1383305	80790.5	106488	0.389501	0.233526	0.301937	0.0489505	0.0250453	0.0256894	0.336737	0.0194271		0.372551	0.449717
ERR1383306	73835.4	96995	0.317235	0.200529	0.325611	0.0358223	0.00408155	0.0217809	0.38505	0.00292161		0.238553	0.390109
ERR1383307	96406.8	120427	0.222775	0.302406	0.320156	0.0255429	0.0163566	0.051637	0.57934	0.00824623		0.369478	0.57608
ERR1383308	53112.1	60636	0.398441	0.163582	0.325347	0.00954197	0.0151477	0.0441638	0.274951	0.00793637		0.303117	0.355995
ERR1383309	46310.2	54422	0.268793	0.165586	0.387947	0.0410355	0.0103559	0.0906328	0.243832	0.188869		0.235015	0.398297
ERR1383310	67021.5	90195	0.286127	0.237206	0.412086	0.0297879	0.0237741	0.0217611	0.446941	0.00642924		0.411764	0.558993
ERR1383311	46990.8	59780	0.332097	0.35309	0.330246	0.0285646	0.0129851	0.0175225	0.596241	0.00801356		0.252542	0.534907
ERR1383312	29212.7	50909	0.276792	0.23755	0.152738	0.0417856	0.0187758	0.00532354	0.340335	0.00181947		0.240115	0.192243
ERR1383313	64953.1	118885	0.145526	0.725779	0.255989	0.0181005	0.0068518	0.0194311	0.934475	0.0213382		0.190723	0.748715
ERR1383314	78119.7	94706	0.250251	0.387674	0.310514	0.0206184	0.00747303	0.0314163	0.630753	0.0230113		0.396796	0.647705
ERR1383315	51584.4	74767	0.239749	0.510195	0.346987	0.100242	0.0233618	0.124066	0.765935	0.211803		0.135541	0.773083
ERR1383316	19138.5	42745	0.0876769	0.788033	0.161823	0.00751541	0.017379	0.00602461	0.598793	0.0105205		0.025856	0.448496
ERR1383317	19453.4	30865	0.0671436	0.597949	0.390524	0.0120519	0.00456502	0.0399416	0.688376	0.967596		0.24215	0.731066
ERR1383318	63432.8	74788	0.344078	0.226348	0.21165	0.0203031	0.0163265	0.0237092	0.498649	0.0342997		0.427982	0.442001
ERR1383319	100466	143589	0.219219	0.484485	0.436558	0.0483628	0.0259961	0.0122396	0.710788	0.0122215		0.174979	0.571817
ERR1383320	25843.4	38862	0.42793	0.261402	0.304327	0.0245623	0.0172827	0.0100854	0.464571	0.00116016		0.28193	0.34755
ERR1383321	79480.5	114353	0.215172	0.453339	0.186058	0.0118224	0.00862946	0.0358822	0.797029	0.0216084		0.302751	0.731805
ERR1383322	45752.4	57549	0.335897	0.14291	0.274276	0.0633378	0.0107304	0.0152632	0.220884	0.0171734		0.309132	0.298548
ERR1383323	29878.1	40632	0.445431	0.278023	0.149677	0.0139592	0.0143746	0.00411185	0.537917	0		0.4444	0.490497
ERR1383324	112584	124138	0.165272	0.743568	0.273745	0.0271861	0.0045316	0.0440874	1.28411	0.0301359		0.2513	0.754053
ERR1383325	63856.1	79705	0.19884	0.551461	0.217063	0.0181432	0.0209502	0.00886335	0.902177	0.00506382		0.25612	0.737146
ERR1383326	73735.3	89195	0.376773	0.253157	0.214643	0.0213169	0.0392159	0.0312063	0.466515	0.0314769		0.380792	0.623034
ERR1383327	38683.7	44262	0.249515	0.38697	0.322845	0.0140188	0.00532654	0.00747049	0.65112	0.00449039		0.33516	0.562388
ERR1383328	45472.8	52080	0.301912	0.348132	0.345002	0.0195821	0.0179838	0.0669646	0.608607	0.0411216		0.293593	0.568021
ERR1383329	68439.2	93232	0.306081	0.287601	0.364091	0.0184363	0.0229606	0.0353823	0.503746	0.0230378		0.336925	0.591004
ERR1383330	160229	210869	0.358559	0.36889	0.218186	0.0100926	0.00669574	0.0276224	0.609224	0.0138491		0.179589	0.736695
ERR1383331	62477.3	111135	0.272795	0.306741	0.327644	0.0394275	0.028379	0.0338169	0.521522	0.00907676		0.272216	0.269956
ERR1383332	30775	39595	0.275922	0.553587	0.582032	0.0654985	0.37103	0.31331	0.676428	0.0206753		0.334831	0.562392
ERR1383333	35035.7	49974	0.199026	0.466831	0.227036	0.0440016	0.0188362	0.015447	0.629243	0.352694		0.323191	0.589115
ERR1383334	67485.9	83020	0.49558	0.150525	0.309743	0.01646	0.0190798	0.0171398	0.361323	0.00894435		0.354259	0.435971
ERR1383335	101177	137421	0.344924	0.257097	0.366413	0.0618791	0.0315794	0.0186056	0.426571	0.117717		0.308113	0.434846
ERR1383336	66077.5	77440	0.463039	0.184435	0.251029	0.0161367	0.0080081	0.0252985	0.324926	0.024205		0.303793	0.446454
ERR1383337	85621.7	101709	0.507971	0.278866	0.155399	0.00803884	0.00444012	0.0150848	0.450428	0.00821977		0.311004	0.529482
ERR1383338	71565.5	87356	0.320136	0.403741	0.361381	0.0192456	0.0232229	0.0171547	0.585396	0.00631372		0.368388	0.617079
ERR1383339	33829.1	39641	0.346241	0.342093	0.269996	0.0431709	0.001629	0.0426507	0.50833	0.0196986		0.428966	0.556044
ERR1383340	41681.3	50565	0.439822	0.187081	0.290895	0.011869	0.0177428	0.0435024	0.37793	0.00860641		0.346982	0.46604
ERR1383341	60124.8	77541	0.170482	0.5592	0.344344	0.0316758	0.0152082	0.052848	0.984819	0.00732366		0.222214	0.784549
ERR1383342	111504	141785	0.348884	0.413084	0.255259	0.0629203	0.0176325	0.0122306	0.672982	0.00974528		0.354965	0.481054
ERR1383343	48092.8	84532	0.205433	0.379189	0.206997	0.0125207	0.00535764	0.0119129	0.674113	0.00286523		0.163968	0.413372
ERR1383344	55375.5	71319	0.240542	0.444617	0.292188	0.0323709	0.0135808	0.0245855	0.727204	0.00759765		0.312137	0.593092
ERR1383345	62445.7	121500	0.107898	0.562101	0.150898	0.0453288	0.0219796	0.0612823	1.00807	0.0145237		0.047648	0.8596
ERR1383346	56456	64540	0.117047	0.629782	0.131619	0.00943851	0.00745168	0.0228788	1.04887	0.0127762		0.333105	0.755785
ERR1383347	71438.9	107546	0.374192	0.321137	0.263105	0.0434499	0.0150554	0.0231302	0.535008	0.0218053		0.26328	0.461407
ERR1383348	54058.1	62058	0.394597	0.133779	0.327976	0.0107254	0.0158252	0.0274562	0.222292	0.00332588		0.464857	0.418149
ERR1383349	99194.9	118841	0.281732	0.305972	0.268548	0.0295034	0.0211659	0.0119863	0.496529	0.00602358		0.257847	0.527194
ERR1383350	38166.7	58266	0.284	0.356437	0.386743	0.0298373	0.0356573	0.0407253	0.557338	0		0.294775	0.628528
ERR1383351	24770.8	37796	0.121447	0.562483	0.108438	0.0335858	0.0182209	0.040459	0.914929	0.00579669		0.135352	0.709827
ERR1383352	74148.1	90057	0.194759	0.518506	0.301772	0.0231571	0.0167889	0.0340826	0.999092	0.0342897		0.238532	0.704492
ERR1383353	65208	72795	0.370471	0.14715	0.273108	0.0113787	0.00403042	0.0394068	0.196644	0.0508566		0.372717	0.416055
ERR1383354	49795.9	62700	0.452109	0.221916	0.467832	0.0240899	0.020655	0.0219087	0.404713	0.0257951		0.36456	0.456754
ERR1383355	50444.6	57643	0.297025	0.237625	0.177452	0.029463	0.0358365	0.0294942	0.410099	0.0019018		0.445283	0.446926
ERR1383356	69009.7	77815	0.431717	0.244968	0.241204	0.0331964	0.0234191	0.00748429	0.436754	0		0.304989	0.47472
ERR1383357	53485.9	70141	0.388761	0.197022	0.239477	0.0156938	0.00165999	0.0898526	0.361692	0.0602192		0.241432	0.577624
ERR1383358	33319.2	45406	0.245404	0.315264	0.220543	0.0254362	0.00627318	0.0203042	0.590464	0.0164413		0.203752	0.523239
ERR1383359	70591.9	82974	0.26508	0.35369	0.377272	0.028409	0.0303142	0.0441892	0.632992	0.00895066		0.330815	0.569541
ERR1383360	37822.3	48250	0.34125	0.292947	0.336082	0.0222267	0.00625041	0.0151013	0.528647	0.0301459		0.386196	0.576231
ERR1383361	143126	180294	0.205523	0.206318	0.314129	0.0183767	0.0272267	0.0160881	0.4387	0.0150105		0.326231	0.472618
ERR1383362	29204.3	39512	0.29143	0.469	0.311676	0.0499187	0.00736924	0.0344331	0.670143	0.0816046		0.291746	0.760784
ERR1383363	79095.9	95544	0.355537	0.274958	0.369952	0.00894448	0.00631436	0.0192518	0.486775	0.0154533		0.38855	0.560778
ERR1383364	108828	140510	0.358976	0.225896	0.456991	0.0419685	0.0538496	0.0359939	0.429559	0.0499802		0.375492	0.439705
ERR1383365	60867.1	75331	0.191102	0.395402	0.243888	0.0295234	0.00724012	0.0255705	0.765126	0.0158622		0.2656	0.528244
ERR1383366	72403.1	102046	0.396374	0.190666	0.378522	0.0505332	0.0365029	0.0231431	0.352036	0.0235563		0.320896	0.299528
ERR1383367	62814.2	87414	0.0895446	0.52855	0.150591	0.0632421	0.0492163	0.0486706	0.995926	0.0932505		0.154438	0.74117
ERR1383368	76516.9	106649	0.193769	0.552594	0.280631	0.0324812	0.0369494	0.0116889	0.846565	0.0386011		0.272979	0.745218
ERR1383369	38487	55715	0.372429	0.0713893	0.26811	0.00702347	0.00124313	0.0130723	0.304983	0.0648435		0.259093	0.707051
ERR1383370	57208.1	85901	0.133132	0.575498	0.135335	0.0515206	0.026984	0.0431038	0.94623	0.0643476		0.072925	0.822271
ERR1383371	124131	150875	0.198483	0.707704	0.153117	0.0318987	0.00351959	0.023228	1.0167	0.0180268		0.12231	0.719128
ERR1383372	89333.6	105133	0.274365	0.200995	0.195817	0.0258311	0.0125351	0.0428252	0.431316	0.0242822		0.386173	0.3806
ERR1383373	69689.7	104657	0.274445	0.246228	0.293988	0.0326173	0.0149269	0.0364895	0.451779	0.0413879		0.284813	0.537896
ERR1383374	78450.5	104185	0.383538	0.225894	0.353656	0.0248962	0.00589429	0.0182603	0.4565	0.0184753		0.333422	0.61971
ERR1383375	29288.8	37399	0.212169	0.530057	0.215088	0.0287173	0.00676851	0.0375231	0.844155	0.0157771		0.28508	0.654427
ERR1383376	52340.3	66640	0.520625	0.135406	0.345625	0.00618966	0.0047791	0.0241344	0.185387	0.00148941		0.318459	0.373696
ERR1383377	71582.5	107425	0.210988	0.639939	0.245397	0.0240414	0.0100988	0.0371282	1.01884	0.00458167		0.227442	0.813652
ERR1383378	54634.1	135023	0.182807	0.315684	0.191899	0.035913	0.0104966	0.0118471	0.577462	0.00782757		0.101262	0.317351
ERR1383379	53870.8	81132	0.254074	0.38432	0.30391	0.0108233	0.00340805	0.0072651	0.623238	0.000296968		0.315576	0.591968
ERR1383380	75063.8	90855	0.18274	0.616156	0.0808256	0.0240424	0.023654	0.0119179	1.11416	0.00143771		0.242572	0.715639
ERR1383381	29121.2	57241	0.222885	0.409121	0.120455	0.0274225	0.0131247	0.0176834	0.709997	0.0205919		0.184109	0.26961
ERR1383382	47083.4	78519	0.161858	0.578504	0.218487	0.0335026	0.0157923	0.0186185	1.00741	0.011374		0.136148	0.777162
ERR1383383	45831.6	55606	0.46596	0.189502	0.547247	0.0283107	0.0271555	0.0336274	0.257107	0.0203424		0.501083	0.43285
ERR1383384	86448.5	115400	0.288582	0.173222	0.41899	0.0205512	0.0465589	0.0159465	0.376786	0.0086452		0.393396	0.420182
ERR1383385	82553.3	93974	0.403605	0.137482	0.575931	0.0063633	0.00397279	0.0484216	0.252417	0.0741678		0.500428	0.368869
ERR1383386	46171.4	55211	0.315058	0.311886	0.28684	0.0126828	0.0166995	0.0169625	0.533311	0.0104385		0.437571	0.474278
ERR1383387	25154.7	30229	0.142041	0.642892	0.0471554	0.0108362	0.00188797	0.0020347	0.89794	0.00309773		0.159663	0.754927
ERR1383388	28016.4	34517	0.315167	0.389486	0.357208	0.137638	0.0430887	0.0111334	0.611537	0.00299482		0.306548	0.56521
ERR1383389	50859.9	66475	0.270819	0.320418	0.376938	0.0440739	0.00984063	0.0761341	0.563383	0.057812		0.365039	0.53378
ERR1383390	63026.9	94895	0.200637	0.393914	0.227679	0.0261812	0.00520843	0.0177369	0.658101	0.025266		0.263303	0.584352
ERR1383391	137482	184650	0.30241	0.400406	0.32503	0.0222668	0.00855426	0.0192782	0.697885	0.0147928		0.38659	0.632383
ERR1383392	26816.7	72679	0.195227	0.0802378	0.201623	0.0266497	0.0184742	0.01177	0.170462	0.013724		0.09639	0.065458
ERR1383393	63933.7	73940	0.358916	0.209611	0.240213	0.0216429	0.00935951	0.0394098	0.361539	0.00196916		0.346593	0.448229
ERR1383394	46108.5	57834	0.199363	0.371374	0.292388	0.0202634	0.0218279	0.0448511	0.590185	0.0131951		0.370188	0.59175
ERR1383395	138679	152554	0.184501	0.621628	0.223643	0.0381462	0.00992921	0.053853	0.930344	0.00692996		0.277414	0.654478
ERR1383396	48275.5	67817	0.299237	0.297142	0.220679	0.0265348	0.0225598	0.0233613	0.540812	0.0148233		0.2912	0.576021
ERR1383397	44937.5	60572	0.385317	0.142206	0.467674	0.00849185	0.0154436	0.0313319	0.274152	0.0196129		0.380631	0.406483
ERR1383398	54920.2	66347	0.215712	0.43025	0.278515	0.0118239	0.0106758	0.0179376	0.703089	0.00946671		0.269413	0.584055
ERR1383399	51545.3	59565	0.421607	0.218133	0.203372	0.0221808	0.0144138	0.0158092	0.407706	0.0347002		0.330811	0.431199
ERR1383400	145381	172556	0.287512	0.227084	0.28028	0.0119614	0.0364752	0.0246437	0.420208	0.0094025		0.402349	0.55939
ERR1383401	92904.2	106549	0.292242	0.324613	0.256341	0.0160568	0.00460664	0.0168351	0.565921	0.0137631		0.297504	0.538517
ERR1383402	75945.7	86840	0.355813	0.198812	0.453959	0.0218179	0.0173967	0.0729007	0.319253	0.0331749		0.455445	0.476469
ERR1383403	56473.3	81503	0.385758	0.287658	0.445253	0.0442382	0.00922655	0.0261295	0.505909	0.0412629		0.327944	0.595354
ERR1383404	127587	161560	0.342106	0.337207	0.286925	0.0185001	0.00401731	0.0246137	0.601749	0.00375624		0.25383	0.505223
ERR1383405	147219	200779	0.192118	0.41234	0.194799	0.0264572	0.0225034	0.0443733	0.803556	0.0206552		0.237514	0.495587
ERR1383406	59265.3	67025	0.435913	0.139605	0.278431	0.0197168	0.00926812	0.0206969	0.179849	0.0231369		0.419946	0.390413
ERR1383407	67869.1	79413	0.241674	0.427151	0.197024	0.0139323	0	0.00923763	0.680301	0.00854221		0.268804	0.554439
ERR1383408	52593.9	64179	0.315889	0.264297	0.379896	0.0273958	0.015389	0.0363089	0.504417	0.00387258		0.347989	0.557224
ERR1383409	57416	70311	0.315304	0.24215	0.274503	0.0482169	0.0176929	0.0125752	0.406279	0.016609		0.443066	0.44804
ERR1383410	77292.4	89961	0.464009	0.139395	0.404782	0.0172757	0.0173253	0.0197151	0.251339	0.0193293		0.510401	0.415527
ERR1383411	53278.2	61587	0.466829	0.319169	0.312641	0.0192061	0.00855234	0.0515151	0.526117	0.0427211		0.313475	0.600561
ERR1383412	19576.2	31933	0.222106	0.343727	0.354879	0.028283	0.0141641	0.029046	0.659814	0.0155157		0.226644	0.659655
ERR1383413	26355.8	39979	0.241927	0.371728	0.205167	0.0422868	0.0429658	0.00723061	0.617796	0.00250182		0.287248	0.59944
ERR1383414	76145.8	94016	0.183731	0.464301	0.259182	0.0381172	0.00529675	0.0311071	0.773342	0.0260242		0.275206	0.601657
ERR1383415	31182.8	52551	0.274457	0.281659	0.204997	0.0192117	0.00152065	0.0208156	0.543845	0		0.219876	0.383652
ERR1383416	47792.4	63526	0.565668	0.244122	0.306872	0.0102975	0.0134302	0.0108059	0.325315	0.0111079		0.573695	0.354163
ERR1383417	43915.1	49218	0.247978	0.253178	0.358554	0.0159854	0.0102487	0.0213949	0.455597	0.0236633		0.473455	0.424627
ERR1383418	24427.7	39384	0.241645	0.405938	0.248707	0.0557635	0.00967356	0.00748323	0.645662	0.00880942		0.214589	0.675702
ERR1383419	85815.3	108671	0.234179	0.313313	0.317346	0.0089034	0.0137652	0.011391	0.596668	0.00943845		0.292706	0.538443
ERR1383420	59747.2	79478	0.270755	0.43094	0.262409	0.0533721	0.033702	0.0324555	0.614709	0.0993549		0.2138	0.700707
ERR1383421	58092	68213	0.429606	0.235261	0.40816	0.0201305	0.0324112	0.0503274	0.339912	0.0276561		0.45142	0.498411
ERR1383422	29054.2	45016	0.106858	0.678557	0.139706	0.0178542	0.0071942	0.0225873	1.1589	0.028552		0.185893	0.831029
ERR1383423	76006.1	100261	0.209654	0.532083	0.111549	0.0111337	0.00698181	0.0105585	0.825108	0.0036791		0.29262	0.659997
ERR1383424	50539.3	67032	0.411283	0.273065	0.41726	0.0286649	0.0266292	0.0157165	0.433595	0.0260442		0.362645	0.446665
ERR1383425	26765.2	43967	0.229956	0.447834	0.315749	0.00898521	0.00119297	0.0520761	0.737306	0.0710492		0.15084	0.584412
ERR1383426	83187.6	97860	0.436614	0.282722	0.488992	0.0925223	0.0262661	0.0179836	0.444052	0.0146638		0.429412	0.49387
ERR1383427	80792.5	88104	0.0821983	0.744989	0.0812395	0.00891789	0.0035872	0.0133893	1.03783	0.0106086		0.141605	0.819138
ERR1383428	40109.2	56830	0.17405	0.636654	0.647076	0.118145	0.03358	0.0330949	0.608986	0.0484121		0.282152	0.562379
ERR1383429	42268.9	49747	0.257846	0.443374	0.359807	0.0177049	0.0247043	0.0243508	0.71296	0.0188621		0.405953	0.67019
ERR1383430	49301.6	68014	0.138197	0.638609	0.300506	0.0482081	0.00541247	0.0262789	1.05662	0.00800152		0.293073	0.758117
ERR1383431	45107.8	58385	0.209258	0.35859	0.190759	0.0351479	0.0606082	0.0346988	0.616092	0.0533616		0.271689	0.601413
ERR1383432	27687.1	34976	0.411438	0.319144	0.291776	0.0192392	0.00375469	0.0148355	0.640904	0.00842181		0.332445	0.624051
ERR1383433	269600	305199	0.154315	0.372423	0.1483	0.00896844	0.0115638	0.00896073	0.720587	0.00124549		0.188433	0.460116
ERR1383434	32355.3	38189	0.33778	0.11545	0.17033	0.02077	0.00455562	0.0150759	0.228387	0.0105207		0.242531	0.280284
ERR1383435	38665.4	50478	0.222589	0.397291	0.293657	0.0279435	0.0230606	0.0525662	0.672134	0.00634587		0.229796	0.593918
ERR1383436	28252.2	31624	0.268185	0.27386	0.276981	0.0181551	0.0156969	0.0314288	0.50351	0.0093055		0.30741	0.544418
ERR1383437	48035.4	64736	0.221389	0.342469	0.305332	0.0291191	0.0177809	0.049113	0.596439	0.0108343		0.357634	0.594358
ERR1383438	31401.7	36019	0.482993	0.206291	0.48078	0.0131361	0.0328459	0.00980734	0.45047	0.0309615		0.407786	0.574399
ERR1383439	66568.2	92340	0.203107	0.32921	0.295535	0.0626787	0.0461308	0.0834001	0.575007	0.0132924		0.384323	0.422943
ERR1383440	27896	32866	0.236569	0.101412	0.3574	0.00961865	0.00435376	0.0200191	0.359925	0.00836346		0.409616	0.389761
ERR1383441	75841.6	89761	0.205527	0.558163	0.273451	0.0185489	0.00398075	0.0199127	0.935497	0.0213437		0.274889	0.695445
ERR1383442	64411.5	83727	0.260562	0.320531	0.241702	0.0228028	0.0207291	0.0143603	0.561054	0.0107068		0.32486	0.391637
ERR1383443	33424.8	59149	0.37347	0.301643	0.339436	0.0392743	0.0177	0.100436	0.330611	0.08073		0.169844	0.56732
ERR1383444	68531	91838	0.24996	0.269607	0.338658	0.0285315	0.0059623	0.0717673	0.473209	0.0666149		0.239275	0.624131
ERR1383445	88607.5	103308	0.49919	0.111217	0.453591	0.050215	0.0714104	0.0511434	0.171555	0.0236968		0.399871	0.334819
ERR1383446	52594.5	71165	0.226836	0.583749	0.312789	0.0518955	0.00840078	0.0655181	0.893715	0.111836		0.168414	0.733893
ERR1383447	80961.9	114753	0.202346	0.413571	0.28911	0.0248343	0.0213478	0.019215	0.684088	0.00598882		0.299173	0.638371
ERR1383448	18413.2	25065	0.424072	0.193275	0.258722	0.0243772	0.00333687	0.000505314	0.362255	0.00575748		0.257997	0.622906
ERR1383449	14288.4	18182	0.158047	0.635774	0.163301	0.0223196	0.0140625	0.0382835	1.01578	0.000167956		0.207528	0.756533
ERR1383450	43503.8	52581	0.259144	0.375536	0.33784	0.041627	0.0137068	0.0476244	0.64356	0.0566191		0.249669	0.671666
ERR1383451	67451	75361	0.300959	0.102768	0.233333	0.0145043	0.00955986	0.0121612	0.178323	0.0120495		0.542115	0.316743
ERR1383452	31700.1	39904	0.291524	0.272484	0.258064	0.021184	0.00898475	0.0377721	0.541057	0.00377861		0.311851	0.47311
ERR1383453	38295.1	48196	0.185093	0.290747	0.15003	0.0446767	0.0611052	0.00478275	0.490028	0		0.37169	0.3899
ERR1383454	60395.2	69952	0.361734	0.252305	0.441375	0.00942256	0.0210978	0.0209298	0.467818	0.0164829		0.437077	0.525548
ERR1383455	69020.1	104674	0.29594	0.381831	0.368713	0.0365857	0.01792	0.0411455	0.62113	0.0215442		0.31558	0.432533
ERR1383456	59809.7	97945	0.140262	0.528947	0.318103	0.129389	0.00788334	0.168831	1.14246	0.213078		0.094605	0.919324
ERR1383457	39509.9	50367	0.350735	0.305769	0.419184	0.0332223	0.0237859	0.0622405	0.571709	0.0279965		0.249149	0.531227
ERR1383458	109114	124079	0.401178	0.383845	0.218539	0.0160776	0.00656507	0.0251056	0.589445	0.0093092		0.367713	0.556393
ERR1383459	80312.5	90500	0.269157	0.355219	0.135221	0.0244424	0.0111616	0.0243269	0.637917	0.0336088		0.376521	0.51114
ERR1383460	44093.1	56721	0.339755	0.172631	0.374262	0.0665517	0.0661018	0.0276016	0.381146	0.0405766		0.341386	0.359314
ERR1383461	40714.7	75469	0.24711	0.271287	0.311997	0.0299787	0.0403595	0.0152781	0.483722	0.00455669		0.248831	0.283245
ERR1383462	121523	167329	0.18091	0.608053	0.187781	0.0224519	0.0223459	0.04457	0.931048	0.0225554		0.196208	0.765122
ERR1383463	55523.9	99294	0.228873	0.549149	0.39047	0.143966	0.0518686	0.141115	0.810116	0.227346		0.207499	0.691692
ERR1383464	50999.1	77566	0.246589	0.451002	0.250318	0.024543	0.024018	0.0330152	0.690541	0.0282643		0.273031	0.625517
ERR1383465	33728.7	46372	0.162334	0.481127	0.242055	0.0295828	0.017517	0.0169601	0.789145	0.018154		0.320334	0.664996
ERR1383466	42597.7	56113	0.40528	0.107644	0.250003	0.0305542	0.0338049	0.0248391	0.114999	0.0658489		0.212153	0.237005
ERR1383467	71338.3	105926	0.285966	0.38489	0.333209	0.0777795	0.0163985	0.0107504	0.552729	0.00561972		0.341721	0.475368
ERR1383468	73405.3	88811	0.265596	0.252088	0.424247	0.0219619	0.0198048	0.0156721	0.604446	0.0101484		0.308943	0.462682
ERR1383469	72830.6	84223	0.309141	0.43053	0.245958	0.0242698	0.0194053	0.0233272	0.742913	0.0135394		0.404087	0.543529
ERR1383470	73171.8	87288	0.16326	0.487689	0.277241	0.0431063	0.0207191	0.0361069	0.864306	0.0422892		0.238091	0.596719
ERR1383471	94000.1	113191	0.206206	0.39452	0.287057	0.019934	0.00668845	0.0374387	0.725255	0.0211041		0.338506	0.586205
ERR1383472	49029.6	62901	0.456636	0.239128	0.207105	0.0482037	0.0397364	0.0117882	0.385231	0.0107154		0.358916	0.349518
ERR1383473	89720.2	96760	0.244654	0.186093	0.240671	0.0205832	0.00882879	0.0162134	0.470361	0.0173671		0.237147	0.356386
ERR1383474	25242.6	44365	0.254279	0.384053	0.178265	0.0113545	0.00220086	0.0320329	0.650813	0.0254199		0.150455	0.701986
ERR1383475	70827.8	95344	0.367822	0.235401	0.313245	0.0307403	0.0288441	0.00947956	0.466345	0.00642192		0.295747	0.519424
ERR1383476	72934.4	91588	0.299326	0.332749	0.214327	0.0103971	0.00588169	0.00657239	0.610153	0.00915263		0.262448	0.57644
ERR1383477	36483.6	67055	0.263708	0.489439	0.311673	0.0402653	0.010067	0.053961	0.791523	0.0671243		0.191235	0.747486
ERR1383478	68298.1	85819	0.220934	0.46193	0.350451	0.0836073	0.00737583	0.0766753	0.778177	0.188243		0.167678	0.633431
ERR1383479	35499.4	38223	0.296944	0.398093	0.415649	0.0155958	0.0173071	0.0161138	0.678576	0.0189679		0.432286	0.515893
ERR1383480	44558.6	56700	0.260885	0.32203	0.394275	0.0166598	0.0167893	0.0257857	0.608691	0.0109386		0.277656	0.574629
ERR1383481	127178	192148	0.144764	0.521835	0.238196	0.0350971	0.0190657	0.0332154	0.922929	0.0682925		0.194404	0.700706
ERR1383482	66599.6	82771	0.125389	0.589283	0.154811	0.0125789	0.00691765	0.0236032	1.04715	0.0248557		0.155698	0.797482
ERR1383483	42301.4	65926	0.17198	0.485797	0.347281	0.0711219	0.0336431	0.0486615	0.787567	0.0962831		0.273868	0.65503
ERR1383484	112153	123020	0.270065	0.0737707	0.183919	0.0491235	0.030022	0.0128593	0.0525925	0.0151559		0.455534	0.263257
ERR1383485	50939.6	60701	0.261241	0.480117	0.230983	0.0198991	0.016532	0.0198548	0.784188	0.00928451		0.303916	0.604904
ERR1383486	92174.5	114095	0.392837	0.310905	0.281257	0.0289661	0.0106959	0.0295188	0.542208	0.010258		0.4521	0.643084
ERR1383487	39344.6	60676	0.307971	0.264478	0.0773183	0.037237	0.00930617	0.00315028	0.52307	0.00541941		0.244595	0.601799
ERR1383488	77279.9	125245	0.383444	0.287363	0.43263	0.040203	0.0155555	0.0357303	0.515914	0.0375538		0.266736	0.620605
ERR1383489	66909.6	87925	0.294604	0.313606	0.205686	0.0352311	0.0692969	0.0157538	0.592247	0.00223993		0.323543	0.539515
ERR1383490	53749.2	79406	0.456859	0.154467	0.241287	0.0223361	0.00902154	0.0193685	0.33339	0.0175409		0.306719	0.420465
ERR1383491	56246.3	71400	0.26056	0.403977	0.261443	0.0202036	0.00850271	0.0436706	0.779508	0.00422401		0.251951	0.619845
ERR1383492	89889	120399	0.288675	0.337865	0.312239	0.051068	0.0133286	0.0143712	0.624613	0.00690101		0.321471	0.549197
ERR1383493	113800	132540	0.261925	0.380434	0.244305	0.0159339	0.0174775	0.0247819	0.644189	0.0181957		0.327145	0.5928
ERR1383494	64543	69822	0.382957	0.213508	0.290548	0.0150215	0.0280277	0.0236889	0.401907	0.00297142		0.469058	0.468453
ERR1383495	46139.3	68368	0.223511	0.443426	0.280013	0.0188101	0.00999369	0.0237949	0.707244	0.00919483		0.263066	0.666666
ERR1383496	93944.3	112218	0.246493	0.395389	0.36709	0.020025	0.0144116	0.0426196	0.689818	0.0347513		0.245462	0.587054
ERR1383497	43877.9	74163	0.299551	0.214691	0.524339	0.0696093	0.0737487	0.0304872	0.469346	0.0272244		0.332095	0.440149
ERR1383498	56878.3	68121	0.446568	0.135512	0.268983	0.0128472	0.00229117	0.0145747	0.27503	0.00984482		0.458683	0.404642
ERR1383499	70236.4	97497	0.365817	0.15122	0.298854	0.0225107	0.0208642	0.0112733	0.270306	0.00877022		0.359899	0.379379
ERR1383500	70494.2	81315	0.29653	0.290953	0.226946	0.0417498	0.0230037	0.0317501	0.540847	0.0537746		0.356009	0.528503
ERR1383501	112819	138160	0.204857	0.26666	0.231621	0.0218482	0.0127283	0.0106444	0.473166	0.00600847		0.483132	0.491311
ERR1383502	51168.8	66005	0.402325	0.299389	0.320567	0.0135963	0.0105283	0.0389309	0.530758	0.00974903		0.282983	0.614901
ERR1383503	96445.9	115250	0.244101	0.287816	0.323503	0.0206979	0.0193917	0.0332445	0.608223	0.0433383		0.275405	0.456404
ERR1383504	68973.6	71354	0.326289	0.0342225	0.06197	0.00331337	0.00176761	0.00986039	0.0628523	0.00247413		0.141013	0.326807
ERR1383505	44009.1	65687	0.158217	0.606872	0.274497	0.0365793	0.0196489	0.0447254	0.928818	0.0635213		0.229091	0.760711
ERR1383506	63757.2	74541	0.383296	0.183082	0.370291	0.0140627	0.0162213	0.0178489	0.352473	0.0104404		0.358096	0.444108
ERR1383507	78503.9	114095	0.215148	0.559779	0.220782	0.084522	0.176522	0.0430488	0.874113	0.640099		0.188115	0.680721
ERR1383508	88394.5	105808	0.280998	0.225552	0.275884	0.0163164	0.026738	0.0208928	0.487442	0.0126259		0.357028	0.501187
ERR1383509	32500.4	39899	0.181177	0.210512	0.217692	0.0320416	0.030463	0.0225561	0.369902	0.0187358		0.320516	0.351304
ERR1383510	40994.2	59641	0.247921	0.343733	0.29721	0.0684552	0.0113958	0.124112	0.659371	0.147242		0.171756	0.50306
ERR1383511	78940.4	92710	0.254105	0.582686	0.322182	0.0622262	0.00275273	0.116872	0.913919	0.0118992		0.377927	0.714561
ERR1383512	39269.6	46117	0.108345	0.73316	0.123152	0.0512298	0.0418196	0.040037	1.08729	0.0688679		0.175197	0.859788
ERR1383513	43292.9	54253	0.363008	0.40073	0.212239	0.0116752	0.00845162	0.0306414	0.691846	0.00207687		0.33281	0.561521
ERR1383514	56095.4	64419	0.338043	0.102189	0.135163	0.0283814	0.0349996	0.00371137	0.224466	0.00384496		0.50672	0.236573
ERR1383515	38118.3	43140	0.0659001	0.832086	0.0805615	0.0245081	0.0107904	0.0147263	1.28476	0.023272		0.182242	0.869562
ERR1383516	10174.9	11812	0.246916	0.438776	0.167437	0.00736883	0.00537694	0.00104598	0.832504	0		0.25823	0.624903
ERR1383517	98983.7	142910	0.305478	0.223264	0.264672	0.0354843	0.0517191	0.0279014	0.412969	0.0253085		0.420729	0.48678
ERR1383518	57963.3	83567	0.137438	0.724795	0.0797744	0.0214279	0.0363621	0.00639578	1.15141	0.00508927		0.125307	0.8475
ERR1383519	89156.9	122386	0.141672	0.689038	0.217159	0.0192032	0.0184258	0.0269197	1.12444	0.0213018		0.115348	0.749383
ERR1383520	43712.8	53709	0.218795	0.328259	0.128094	0.021087	0.0160957	0.0600526	0.585102	0.0220988		0.220366	0.631967
ERR1383521	43194.2	60615	0.248597	0.436681	0.317955	0.027734	0.00750627	0.0370362	0.696136	0.0239765		0.326444	0.643783
ERR1383522	42794.6	52249	0.233059	0.364002	0.322455	0.0225472	0.0123362	0.0235262	0.728167	0.0178671		0.273957	0.525921
ERR1383523	119075	147207	0.313097	0.522338	0.221564	0.0221045	0.00607217	0.0123351	0.877785	0.00998419		0.302181	0.690572
ERR1383524	84630.9	117330	0.192339	0.433813	0.351218	0.0263935	0.0172367	0.0385807	0.738627	0.0285432		0.28006	0.53889
ERR1383525	32886.2	37802	0.403578	0.302052	0.295481	0.0203133	0.0233026	0.0323944	0.516016	0.0336903		0.324909	0.559192
ERR1383526	95218.2	120860	0.31899	0.308703	0.324908	0.0215568	0.0165553	0.0160365	0.451394	0.0160539		0.417378	0.528453
ERR1383527	41951.8	48721	0.432421	0.126428	0.290484	0.0120291	0.0103418	0.0203315	0.228405	0.0102545		0.409631	0.288174
ERR1383528	51418.1	56655	0.245637	0.346862	0.281409	0.0184956	0.0155538	0.0208966	0.719941	0.0121441		0.28168	0.581501
ERR1383529	71463.3	84083	0.294445	0.282595	0.377281	0.0283658	0.00877458	0.0226302	0.474642	0.00903433		0.489748	0.426289
ERR1383530	41881.8	68419	0.31376	0.412117	0.420263	0.0265582	0.0269928	0.0402653	0.606981	0.0458593		0.187096	0.739452
ERR1383531	61007	72125	0.332341	0.182973	0.379761	0.0142678	0.0104213	0.0582121	0.308425	0.0494539		0.421105	0.496969
ERR1383532	30015.5	44921	0.205883	0.35594	0.244603	0.0417231	0.0476638	0.0251808	0.628999	0.0139109		0.387688	0.608842
ERR1383533	91390.5	121980	0.228459	0.430076	0.346639	0.021178	0.0146271	0.0273049	0.722664	0.0272373		0.286	0.73255
ERR1383534	25943.4	30567	0.438198	0.284621	0.225134	0.0273171	0.0105231	0.0238484	0.414454	0.0719927		0.422101	0.513917
ERR1383535	58213.3	91798	0.24996	0.366794	0.413382	0.032129	0.00582301	0.0358423	0.498831	0.0100641		0.272449	0.463311
ERR1383536	72404.5	112312	0.383505	0.33417	0.481494	0.046146	0.0154694	0.0311872	0.564085	0.0288542		0.358024	0.649171
ERR1383537	45292.2	64955	0.193374	0.567945	0.308378	0.0517554	0.0427449	0.0772507	0.939325	0.0838193		0.112218	0.81878
ERR1383538	158222	182582	0.34962	0.22353	0.311798	0.0192092	0.00901016	0.035545	0.297005	0.0394978		0.341359	0.438094
ERR1383539	84742.1	110984	0.20119	0.419165	0.280467	0.0309221	0.0299519	0.0225926	0.711528	0.0092011		0.265869	0.494098
ERR1383540	41206.6	44073	0.134865	0.816922	0.219581	0.0334085	0.00393423	0.0483413	1.24821	0.0538445		0.190596	0.877935
ERR1383541	63734.2	71057	0.204838	0.490176	0.394405	0.0331149	0.00360289	0.0281229	0.510246	1.22344		0.336485	0.658197
ERR1383542	65006.7	72389	0.499219	0.109522	0.282186	0.0306462	0.0149895	0.0237343	0.148219	0.0526564		0.399291	0.286748
ERR1383543	71149.1	76107	0.132009	0.347431	0.168915	0.00897669	0.00664219	0.00253224	0.586382	0.00294804		0.394751	0.437976
ERR1383544	64312.7	84353	0.160316	0.647978	0.230662	0.00980289	0.00354159	0.0112256	1.00751	0.0103202		0.225303	0.714818
ERR1383545	80074.3	134684	0.21213	0.522803	0.358746	0.0867381	0.0350076	0.110085	0.832895	0.156245		0.210526	0.832624
ERR1383546	52607.7	60415	0.422625	0.150237	0.227588	0.00328707	0.00628647	0.00964509	0.234993	0.00931723		0.36021	0.366489
ERR1383547	22077.5	28343	0.309047	0.409697	0.307283	0.0117023	0.0231115	0.0127164	0.672143	0.00298472		0.41602	0.701176
ERR1383548	58823.9	76238	0.199108	0.59989	0.263482	0.0406412	0.0360491	0.0121195	0.885223	0.0781992		0.226318	0.668322
ERR1383549	62495.6	80759	0.305947	0.346814	0.197385	0.0205752	0.0186866	0.0194782	0.571777	0.00201447		0.388411	0.560909
ERR1383550	131020	179086	0.222132	0.519539	0.272926	0.0363414	0.0199157	0.0405367	0.774879	0.154083		0.354856	0.61894
ERR1383551	33547.3	41159	0.443254	0.232446	0.472605	0.0668726	0.0378763	0.0137409	0.481259	0.00446285		0.347877	0.493514
ERR1383552	64866.4	91621	0.21247	0.589622	0.286507	0.0336275	0.00875591	0.0638826	0.946321	0.0449201		0.165749	0.765477
ERR1383553	51292.9	59245	0.426061	0.158315	0.402238	0.014642	0.0191557	0.0205522	0.275984	0.0133209		0.431252	0.479329
ERR1383554	90631.1	130500	0.338506	0.232297	0.224973	0.0229936	0.0163039	0.0110941	0.570209	0.0116632		0.246371	0.58806
ERR1383555	89080.4	114736	0.268944	0.444007	0.329202	0.0146686	0.0097475	0.020612	0.774357	0.0143255		0.336292	0.657946
ERR1383556	185447	211218	0.276424	0.180501	0.295627	0.0996812	0.00784507	0.00565941	0.23245	0.00541221		0.44101	0.281227
ERR1383557	46399.9	50142	0.320626	0.429178	0.344941	0.0293058	0.0152111	0.0407534	0.825012	0.0595238		0.374688	0.644652
ERR1383558	46442.8	63328	0.115425	0.709337	0.124478	0.0207875	0.0263551	0.0247638	1.25133	0.0211625		0.197233	0.776955
ERR1383559	115749	159760	0.369211	0.220375	0.343884	0.0442184	0.0379523	0.0131842	0.420073	0.0119113		0.285195	0.373792
ERR1383560	99317.3	114087	0.387578	0.341329	0.309781	0.0236852	0.0210992	0.0214044	0.621198	0.0188183		0.27267	0.466622
ERR1383561	56899.1	70370	0.294047	0.132222	0.318251	0.0053974	0.0167038	0.0362613	0.295466	0.0553068		0.223275	0.520509
ERR1383562	38073.6	43673	0.171799	0.143908	0.0986085	0.0208452	0.0183059	0.0063251	0.303779	0.00511793		0.416488	0.366193
ERR1383563	36035.7	49681	0.236395	0.118402	0.279689	0.0122284	0.0118384	0.0186333	0.19527	0.00643401		0.204731	0.392083
ERR1383564	39549.4	51588	0.279014	0.280962	0.284638	0.0260172	0.00427025	0.0202912	0.491936	0.0135335		0.301718	0.578793
ERR1383565	54564.8	72995	0.308865	0.211561	0.32947	0.0232921	0.00938147	0.035424	0.413621	0.0161636		0.257519	0.550357
ERR1383566	69067.2	78540	0.232303	0.424301	0.372532	0.114047	0.034464	0.116053	0.681969	0.172642		0.406449	0.49367
ERR1383567	62279.6	81950	0.418425	0.255036	0.281878	0.0251002	0.00937205	0.0175309	0.535723	0.0240269		0.271057	0.623643
ERR1383568	77084	103446	0.292862	0.191351	0.358762	0.0189348	0.0021148	0.0250338	0.468965	0.016613		0.20892	0.484616
ERR1383569	59215.8	84073	0.263747	0.343087	0.360816	0.0273842	0.0128005	0.0440926	0.69324	0.0568578		0.334564	0.572292
ERR1383570	56733.8	87371	0.183444	0.650128	0.19678	0.023835	0.0215506	0.0288589	0.9994	0.0319859		0.252153	0.823866
ERR1383571	53515.2	59399	0.37495	0.262293	0.27822	0.0221603	0.0247434	0.037739	0.471218	0.00752598		0.427889	0.455853
ERR1383572	98799.1	133425	0.176118	0.527942	0.303629	0.0364167	0.0203659	0.0551884	0.878174	0.016422		0.231952	0.698702
ERR1383573	35444.5	63400	0.121519	0.759507	0.102835	0.0297778	0.0132202	0.0541788	1.18186	0.0106362		0.110516	0.901889
ERR1383574	55253	64195	0.203813	0.170618	0.0854252	0.0149809	0.00668242	0.00107954	0.314987	0.0106611		0.267707	0.316513
ERR1383575	62406.1	74856	0.250748	0.439236	0.276236	0.013846	0.0122742	0.0328155	0.757075	0.0115736		0.262825	0.625622
ERR1383576	45685.9	96432	0.154052	0.282612	0.114059	0.0177987	0.026202	0.0141297	0.532448	0.00257866		0.103735	0.211457
ERR1383577	52447.4	72917	0.274046	0.373444	0.267079	0.118752	0.0234357	0.0335855	0.33457	0.0627963		0.226231	0.692671
ERR1383578	42979.9	50761	0.352122	0.304052	0.401199	0.0133407	0.0179531	0.0130451	0.520155	0.0062666		0.40177	0.568809
ERR1383579	137779	177200	0.268851	0.340309	0.277335	0.0175704	0.00687293	0.0167343	0.582545	0.017512		0.344551	0.628582
ERR1383580	64264.9	85316	0.200612	0.578707	0.323228	0.0223423	0.0096128	0.0551135	0.930361	0.0442829		0.231471	0.770324
ERR1383581	69264.1	120754	0.239357	0.414832	0.340099	0.0525052	0.0258335	0.0545173	0.700636	0.0182828		0.237324	0.438504
ERR1383582	68818.2	80301	0.263688	0.375171	0.344708	0.041595	0.00250728	0.0367764	0.594293	0.0413155		0.269873	0.537973
ERR1383583	63693.5	74438	0.321887	0.124329	0.122865	0.0189627	0.020235	0.0128495	0.234738	0.027698		0.350664	0.287011
ERR1383584	36971.8	47122	0.228417	0.476757	0.287175	0.0446761	0.019618	0.0366186	0.826092	0.0450608		0.155021	0.710361
ERR1383585	45985.1	52532	0.245598	0.500951	0.241349	0.0226781	0.0127519	0.0345836	1.01125	0.0197887		0.231345	0.647549
ERR1383586	273750	341143	0.255097	0.336747	0.267334	0.0209612	0.00743796	0.0063309	0.623179	0.0064265		0.291607	0.533632
ERR1383587	47839.4	53282	0.303195	0.432143	0.275804	0.0113996	0.00379024	0.0211282	0.868207	0.00650253		0.315798	0.635493
ERR1383588	30995.8	44217	0.333734	0.251042	0.215594	0.021573	0.00752336	0.0070276	0.445314	0.00583218		0.295148	0.517663
ERR1383589	92274.5	129154	0.398704	0.338494	0.312784	0.0382521	0.0112764	0.0498488	0.54225	0.0716519		0.281352	0.668809
ERR1383590	39448.1	45877	0.323083	0.205724	0.310186	0.0364506	0.029299	0.00953809	0.437642	0.00531298		0.444368	0.413849
ERR1383591	85513.9	94141	0.0742335	0.806716	0.0788868	0.0219104	0.00700952	0.00956129	1.31458	0.0167051		0.080601	0.856191
ERR1383592	78506.1	95966	0.253649	0.327922	0.244005	0.0157024	0.0115062	0.0109345	0.586273	0.00213791		0.336183	0.516773
ERR1383593	44292.4	52919	0.153066	0.644937	0.379802	0.0234726	0.0663551	0.130149	0.956102	0.199782		0.194247	0.755107
ERR1383594	79426.6	86669	0.343544	0.326473	0.375157	0.0110782	0.00981543	0.0307862	0.553985	0.0247663		0.479949	0.455275
ERR1383595	32234.9	43622	0.135216	0.189319	0.053963	0.000277065	0.00235886	0.0116649	0.0987644	0		0.125043	0.293965
ERR1383596	79500.5	98712	0.311644	0.178798	0.455963	0.0137931	0.0357196	0.024242	0.451382	0.0163921		0.337642	0.478884
ERR1383597	73887.7	92793	0.237275	0.444698	0.229455	0.0316792	0.0176798	0.016428	0.7094	0.00566878		0.196507	0.739754
ERR1383598	27916.2	35565	0.207813	0.569904	0.185344	0.0103834	0.00656168	0.0217717	0.935598	0.0145935		0.24836	0.748197
ERR1383599	93349.8	123881	0.351598	0.253066	0.423706	0.0391893	0.0443388	0.0256172	0.512747	0.0208798		0.361661	0.564656
ERR1383600	58634.8	77920	0.245807	0.363189	0.340619	0.0123822	0.00665772	0.0143099	0.670139	0.00673346		0.299277	0.491534
ERR1383601	45861.5	63671	0.350035	0.126538	0.172042	0.00991443	0.00929726	0.0295131	0.186239	0.0139119		0.252764	0.433289
ERR1383602	53034.9	99368	0.0818485	0.585136	0.0818739	0.0350089	0.0286674	0.00571044	1.09241	0.00650227		0.104173	0.726801
ERR1383603	75770.5	106577	0.299013	0.258198	0.151315	0.0140457	0.00147027	0.00169861	0.527333	0		0.266583	0.443016
ERR1383604	36516.7	67383	0.208986	0.411864	0.257567	0.0279365	0.0139426	0.0215816	0.573275	0.015018		0.194473	0.630466
ERR1383605	146030	160114	0.500572	0.188957	0.25928	0.016343	0.0137114	0.0348803	0.373641	0.0257765		0.368663	0.463336
ERR1383606	39515.5	73101	0.225384	0.508565	0.340422	0.0595753	0.018109	0.0363714	0.938162	0.105258		0.165592	0.732547
ERR1383607	60399.9	73453	0.311035	0.371682	0.2684	0.0487648	0.00636713	0.097612	0.632422	0.0112656		0.376861	0.573745
ERR1383608	36844.8	66227	0.262977	0.275442	0.168279	0.0386364	0.0341428	0.0170348	0.487892	0.0120675		0.188049	0.241168
ERR1383609	24712.1	33764	0.302551	0.317283	0.384197	0.0824089	0.027235	0.0109903	0.433396	0.00919119		0.397245	0.449031
ERR1383610	63636.4	68718	0.491605	0.16096	0.242891	0.0135723	0.0155169	0.00863387	0.224986	0		0.442735	0.270791
ERR1383611	16697.9	20443	0.340951	0.270132	0.3475	0.0310839	0.0151393	0.0236813	0.503459	0.0249134		0.392428	0.490961
ERR1383612	67484.3	98746	0.369214	0.292982	0.393384	0.0396519	0.0222499	0.0136413	0.521196	0.00920765		0.322403	0.575939
ERR1383613	67846.4	79741	0.386746	0.237202	0.418344	0.0160971	0.0139361	0.0141597	0.474332	0.00564767		0.455825	0.499666
ERR1383614	44018.6	56785	0.151955	0.172273	0.157882	0.00225108	0.00334219	0.00795368	0.338722	0.00801535		0.219057	0.393506
ERR1383615	39218.4	52527	0.199196	0.569003	0.307752	0.0702903	0.0100989	0.0394566	0.889359	0.0578829		0.211026	0.725612
ERR1383616	38573.1	57330	0.289567	0.449488	0.341908	0.0207238	0.00976585	0.0058796	0.791386	0.00460595		0.265182	0.647301
ERR1383617	42774.9	58259	0.200791	0.503606	0.280176	0.0188571	0.0204063	0.030941	0.892937	0.0193791		0.325101	0.715608
ERR1383618	55455.3	72722	0.376922	0.284872	0.336484	0.0294565	0.0368578	0.0198739	0.534538	0.0163025		0.334587	0.5636
ERR1383619	54396.4	72398	0.260511	0.384615	0.413729	0.0786495	0.0125908	0.100512	0.573708	0.0252992		0.339917	0.525944
ERR1383620	33482.8	54351	0.29771	0.367433	0.232374	0.0385641	0.0164342	0.0307732	0.366152	0.400023		0.217974	0.542502
ERR1383621	70317.1	90706	0.245297	0.237475	0.396324	0.0279656	0.056652	0.0702005	0.541502	0.015794		0.30589	0.631853
ERR1383622	98193	146786	0.307943	0.462138	0.37238	0.0162196	0.00584863	0.0481702	0.638848	0.0412878		0.258762	0.671756
ERR1383623	41183.9	54972	0.458999	0.365555	0.16569	0.0126127	0.00224434	0.00482836	0.624777	0.00145601		0.255042	0.678646
ERR1383624	36485.7	46307	0.347141	0.376612	0.347237	0.017535	0.010038	0.0361371	0.644201	0.0101503		0.321559	0.649294
ERR1383625	92457.1	103503	0.167443	0.632902	0.282079	0.0557388	0.0403701	0.0329984	0.380019	0.801096		0.302769	0.544292
ERR1383626	14918.2	18172	0.220392	0.375351	0.271612	0.0265627	0.0119754	0.0435866	0.614558	0.0158222		0.332553	0.542948
ERR1383627	47561.9	61603	0.132504	0.789639	0.17133	0.050518	0.00938488	0.0694431	1.14106	0.00743986		0.200638	0.798222
ERR1383628	70697.9	126106	0.282837	0.40859	0.234472	0.0697203	0.0264132	0.0182264	0.579448	0.0309475		0.210351	0.700934
ERR1383629	26090.6	29061	0.265422	0.18261	0.237209	0.0227572	0.0144036	0.0260331	0.302124	0.208973		0.331055	0.337516
ERR1383630	48834.9	56562	0.420932	0.128402	0.180151	0.0131289	0.00869624	0.00323574	0.272393	0.000278462		0.521155	0.393237
ERR1383631	62681.8	90630	0.214224	0.544972	0.258241	0.0280974	0.028774	0.0272111	0.841469	0.017346		0.185418	0.64973
ERR1383632	34227.7	39525	0.311643	0.176233	0.240377	0.0207324	0.0152636	0.0111908	0.400583	0.00594523		0.342325	0.449125
ERR1383633	81143.9	115452	0.252801	0.287318	0.286773	0.0160309	0.00784415	0.023975	0.405372	0.0140245		0.258042	0.456691
ERR1383634	55628.9	67673	0.377178	0.216686	0.310052	0.0438202	0.02393	0.0235024	0.238819	0.0550963		0.334162	0.442848
ERR1383635	53306.4	67347	0.249107	0.232292	0.338046	0.0368717	0.0244488	0.00813703	0.409732	0.0149201		0.443354	0.435204
ERR1383636	30910.5	36210	0.35818	0.425316	0.334931	0.0126335	0.0124603	0.0222283	0.72447	0.00774025		0.439146	0.674462
ERR1383637	47846.1	77771	0.220025	0.461903	0.281135	0.0593074	0.0558807	0.0575973	0.734595	0.133463		0.186115	0.670044
ERR1383638	74818	96252	0.303679	0.482152	0.293672	0.0231394	0.0139298	0.0165707	0.795971	0.0138771		0.288998	0.708146
ERR1383639	63890.6	100013	0.216633	0.492598	0.371135	0.0577122	0.00911625	0.103333	0.730169	0.0721254		0.183056	0.654475
ERR1383640	70250.6	85857	0.214435	0.410849	0.183647	0.010268	0.00690912	0.0181184	0.685846	0.00923562		0.331235	0.641861
ERR1383641	167155	202092	0.337583	0.42069	0.289714	0.0396543	0.00943259	0.051331	0.710141	0.0395941		0.326667	0.59774
ERR1383642	375505	432342	0.474241	0.227935	0.37777	0.0268136	0.00240507	0.0304736	0.415196	0.0129449		0.536271	0.560237
ERR1383643	32290.6	47835	0.343769	0.234398	0.285697	0.0167519	0.0232537	0.0101307	0.389045	0.00426506		0.343023	0.390861
ERR1383644	66274.7	83603	0.280006	0.347234	0.370594	0.0156707	0.0085527	0.0309981	0.595187	0.00784953		0.302683	0.631368
ERR1383645	50884.7	76205	0.227714	0.435672	0.382208	0.0532826	0.0193083	0.155955	0.80362	0.105864		0.127762	0.678786
ERR1383646	52309.2	62455	0.288885	0.441907	0.321099	0.0295336	0.0400064	0.00676059	0.733605	0.00303578		0.397535	0.553602
ERR1383647	56762.9	67190	0.265226	0.219192	0.232132	0.0463812	0.00350492	0.101509	0.327577	0.0637735		0.191573	0.525929
ERR1383648	82140.9	101926	0.166634	0.520937	0.106355	0.0133715	0.00683912	0.00232087	0.987001	0.0020432		0.197749	0.647169
ERR1383649	101212	150939	0.285736	0.300659	0.290151	0.0449852	0.0216847	0.05245	0.468064	0.077066		0.339182	0.594993
ERR1383650	56561.7	89350	0.28003	0.333662	0.346935	0.0363758	0.0104473	0.0798454	0.454599	0.0750611		0.223312	0.473435
ERR1383651	43528.4	54697	0.481954	0.0822066	0.215636	0.0172303	0.00662175	0.0203378	0.250639	0.0213195		0.258021	0.525669
ERR1383652	105713	145839	0.34003	0.277387	0.408416	0.0323144	0.0433682	0.0103604	0.521576	0.0142741		0.394448	0.512342
ERR1383653	32550.6	74835	0.273769	0.0466311	0.100916	0.00138822	0.00319626	0.0137804	0.100623	0.000786311		0.16932	0.364497
ERR1383654	48732	76463	0.0795336	0.652747	0.182406	0.0194107	0.00901899	0.019206	0.976746	0.00985461		0.183453	0.767131
ERR1383655	34804.6	41996	0.378982	0.301873	0.364143	0.0159525	0.0245105	0.01076	0.483664	0.00675964		0.464892	0.538047
ERR1383656	66623.4	114825	0.339208	0.207913	0.331722	0.0202713	0.0109537	0.0234006	0.412276	0.016202		0.284134	0.279265
ERR1383657	84496.2	101932	0.485479	0.125895	0.29871	0.0394525	0.0531549	0.011166	0.107291	0.0132184		0.48745	0.334117
ERR1383658	37825.6	45142	0.144183	0.71402	0.151944	0.0292856	0.0173507	0.0241617	1.16388	0.0374054		0.213472	0.789209
ERR1383659	53438.8	74832	0.12044	0.55351	0.163162	0.0211097	0.00782677	0.0472712	0.954276	0.0136129		0.305131	0.719476
ERR1383660	102696	121334	0.170609	0.563429	0.256529	0.0339331	0.0277016	0.0473762	0.892716	0.0251811		0.268949	0.670112
ERR1383661	62587.1	87453	0.329236	0.282798	0.457101	0.0340362	0.0185377	0.121023	0.572434	0.0865295		0.259546	0.545234
ERR1383662	35694.9	39748	0.509415	0.19396	0.417271	0.00705542	0.00446404	0.010621	0.346401	0		0.597983	0.487079
ERR1383663	64840.4	81002	0.356318	0.182741	0.316877	0.0314518	0.00825394	0.0140794	0.327026	0.0128953		0.513395	0.407436
ERR1383664	35955.4	50834	0.480345	0.286858	0.195687	0.0340437	0.00270536	0.00768981	0.543627	0.00765127		0.292005	0.636627
ERR1383665	42600.4	55298	0.23447	0.293995	0.226537	0.0182345	0.0190602	0.0102696	0.697227	0.00154785		0.225411	0.576575
ERR1383666	60636.2	73173	0.31482	0.407606	0.395121	0.0827617	0.0157194	0.054711	0.695922	0.0781482		0.309507	0.521685
ERR1383667	97674	107794	0.0360979	0.0804609	0.0338427	0.000464487	0.000330657	0.00199957	0.133285	0.00269913		0.057075	0.139022
ERR1383668	70827.8	112152	0.156248	0.445839	0.21455	0.0350866	0.0145529	0.00669328	0.743738	0.0711264		0.226085	0.543503
ERR1383669	33082.6	40950	0.200216	0.277262	0.149183	0.00949163	0.00835902	0.0147093	0.478945	0.0166256		0.232547	0.626443
ERR1383670	44143.7	71702	0.246993	0.449648	0.150429	0.0312915	0.0149192	0.0505376	0.819364	0.0298762		0.120261	0.665717
ERR1383671	58133.5	63866	0.397645	0.274568	0.336458	0.0157203	0.018735	0.0269218	0.464204	0		0.397866	0.554071
ERR1383672	60551.8	77181	0.155459	0.629946	0.182791	0.013148	0.0115897	0.0147912	1.03256	0.0148588		0.25071	0.749834
ERR1383673	37540.8	46378	0.241777	0.333962	0.409659	0.0250935	0.0306468	0.0444508	0.597789	0.0380965		0.407559	0.57245
ERR1383674	41027.7	50812	0.388653	0.158716	0.36559	0.030027	0.0247055	0.0432815	0.233883	0.0421183		0.331004	0.379207
ERR1383675	80741.9	93507	0.191598	0.554001	0.302443	0.0723743	0.00945753	0.0660455	0.807555	0.0924639		0.289554	0.587926
ERR1383676	74826.3	102186	0.297128	0.322405	0.401514	0.0555487	0.0195991	0.0488919	0.562128	0.0430351		0.363404	0.627234
ERR1383677	136606	200792	0.279932	0.392842	0.248826	0.0406315	0.0308729	0.0239748	0.667825	0.102645		0.195885	0.522399
ERR1383678	51459.6	59022	0.277668	0.361537	0.290528	0.0193463	0.0208083	0.0177017	0.609678	0.00600982		0.401933	0.62127
ERR1383679	67467.9	91662	0.271978	0.38963	0.193963	0.0301659	0.0190535	0.0143921	0.669728	0.00776394		0.399353	0.599315
ERR1383680	55554.3	69415	0.298159	0.332004	0.428402	0.0390405	0.0133949	0.0259009	0.525188	0.0525507		0.323217	0.511362
ERR1383681	62796.9	73509	0.379913	0.312991	0.403858	0.0307142	0.00775958	0.0120109	0.496723	0.00856494		0.48802	0.514275
ERR1383682	55479.9	71967	0.329441	0.247646	0.259965	0.050351	0.0160165	0.014574	0.436018	0.00183709		0.407962	0.485959
ERR1383683	46605	67492	0.223992	0.25246	0.286378	0.026582	0.0142629	0.00594407	0.434714	0.00385571		0.379719	0.493579
ERR1383684	42497	71984	0.294629	0.324059	0.338928	0.0132872	0.0161589	0.0126875	0.293323	0.0287949		0.267145	0.344439
ERR1383685	55345.6	72594	0.328425	0.357842	0.387088	0.0101745	0.00906172	0.0525717	0.587196	0.0582343		0.274384	0.664638
ERR1383686	30794.2	32789	0.389912	0.0668094	0.212592	0.0053227	0.00186371	0.022929	0.126906	0.0305827		0.412233	0.177149
ERR1383687	31553.5	38680	0.355486	0.227192	0.253903	0.00285653	0.0332269	0.00226951	0.441705	0.00133044		0.347043	0.599369
ERR1383688	90360.1	106580	0.167512	0.704514	0.180602	0.037902	0.0389433	0.0249205	1.19766	0.0278157		0.305573	0.722385
ERR1383689	45891.7	48810	0.140472	0.639194	0.170247	0.0360885	0.0178603	0.0165556	1.078	0.0228394		0.196644	0.72788
ERR1383690	76794.8	93231	0.169675	0.598348	0.170567	0.0207792	0.0212844	0.0140711	1.08867	0.00428847		0.327183	0.730477
ERR1383691	58201	100333	0.293695	0.194708	0.254338	0.0435377	0.0437104	0.0334219	0.399228	0.0109013		0.213363	0.259818
ERR1383692	52946.5	68490	0.277289	0.299818	0.378719	0.0207757	0.0268483	0.0125165	0.513742	0.00316944		0.377088	0.415991
ERR1383693	48338.5	56464	0.318122	0.18335	0.264471	0.0194651	0.0139437	0.0242913	0.444001	0.00549181		0.52147	0.406454
ERR1383694	55959	66597	0.518237	0.463346	0.283419	0.0382396	0.00535876	0.0221895	0.477061	0.0409974		0.268839	0.633545
ERR1383695	99194.5	145813	0.328945	0.218814	0.0826844	0.0118204	0.012409	0.0014461	0.397824	0.00119399		0.348239	0.422777
ERR1383696	16899.6	22829	0.169866	0.379117	0.0708302	0.0152018	0.00914419	0.00327836	0.659156	0.00460537		0.33476	0.552717
ERR1383697	65315.1	89236	0.350774	0.320817	0.277398	0.0288602	0.00637911	0.0107747	0.554591	0.00668654		0.355648	0.515816
ERR1383698	88640.9	103121	0.292339	0.202902	0.495976	0.0193101	0.0144019	0.0209893	0.376545	0.0201084		0.419627	0.434787
ERR1383699	74898.1	98280	0.425256	0.124229	0.0499115	0.0302062	0.0436522	0.00309207	0.157451	0.0165603		0.273179	0.464115
ERR1383700	111749	132419	0.298278	0.320555	0.485509	0.0272978	0.0199064	0.0479108	0.561805	0.0317142		0.363102	0.586976
ERR1383701	88438	113804	0.292001	0.193904	0.401103	0.0166841	0.016377	0.0244615	0.379918	0.0152486		0.323324	0.426539
ERR1383702	125999	150818	0.264576	0.550075	0.207457	0.010776	0.00948961	0.0189191	0.883759	0.00592068		0.289365	0.694587
ERR1383703	71918.4	92845	0.220629	0.18467	0.181434	0.0456651	0.0225374	0.0189903	0.42833	0.00977039		0.299459	0.527025
ERR1383704	46424.9	56056	0.314461	0.311559	0.385897	0.0213404	0.0138081	0.0272879	0.519893	0.00588847		0.391772	0.592444
ERR1383705	54301.7	72566	0.154707	0.674071	0.21471	0.013059	0.00688982	0.0470661	1.09202	0.0385628		0.175779	0.813105
ERR1383706	21599.9	43075	0.351653	0.109353	0.151869	0.0112107	0.00890268	0.0143341	0.219822	0.0132737		0.171296	0.400243
ERR1383707	28890.3	41405	0.167276	0.573057	0.323427	0.0772526	0.0227884	0.103707	0.94724	0.116723		0.304037	0.770316
ERR1383708	38654.8	48756	0.197134	0.57586	0.204011	0.0173399	0.00950871	0.0239373	0.91765	0.0209076		0.238564	0.730454
ERR1383709	48700.8	61372	0.265202	0.1452	0.271624	0.0264669	0.0129695	0.0650372	0.349418	0.0628128		0.271468	0.507355
ERR1383710	78089.7	100738	0.146695	0.405125	0.148675	0.0310046	0.0204252	0.0203333	0.718719	0.0348117		0.183168	0.586155
ERR1383711	67465.9	95453	0.300023	0.20206	0.360664	0.0125274	0.00553751	0.0103395	0.378634	0.00606421		0.366141	0.506804
ERR1383712	66811.8	71943	0.118824	0.55517	0.088199	0.00923508	0.011774	0.0100446	1.01864	0.00669745		0.295435	0.662944
ERR1383713	26719.7	38849	0.259528	0.479811	0.195201	0.0293076	0.00135772	0.0127123	0.919529	0.00649241		0.184548	0.675434
ERR1383714	44306.9	62251	0.259196	0.414993	0.228926	0.0288625	0.00846976	0.0542689	0.718933	0.059187		0.245941	0.643597
ERR1383715	67887.7	82588	0.285825	0.417906	0.303948	0.047676	0.0154688	0.0699842	0.661441	0.0183894		0.379289	0.610642
ERR1383716	48683.1	53541	0.29527	0.487055	0.253998	0.0100687	0.00233855	0.00774995	0.811617	0.0071247		0.424009	0.624302
ERR1383717	30698	56521	0.128564	0.575858	0.163308	0.00819913	0.00746238	0.0134293	0.946204	0.0373182		0.223816	0.812189
ERR1383718	67568.6	83554	0.255382	0.412647	0.290861	0.0459594	0.00767326	0.111714	0.778676	0.0358156		0.218279	0.611992
ERR1383719	60978.2	78371	0.390793	0.244751	0.296163	0.0137982	0.0108028	0.0248878	0.465302	0.0182936		0.387085	0.597132
ERR1383720	35364.1	48605	0.24514	0.28083	0.2278	0.019129	0.0204383	0.0107391	0.515356	0.0104685		0.355953	0.524486
ERR1383721	114292	124588	0.204385	0.601175	0.203488	0.0807431	0.0401239	0.0202427	0.781505	0.0518941		0.19259	0.615717
ERR1383722	44682.4	61041	0.342409	0.242537	0.417661	0.0172065	0.0121493	0.0246735	0.427235	0.0460625		0.340665	0.565419
ERR1383723	43233.4	53622	0.344005	0.192058	0.233923	0.023398	0.0224317	0.0102897	0.328352	0.00291101		0.439056	0.395434
ERR1383724	76095.8	84331	0.285833	0.228059	0.216637	0.00892508	0.00826163	0.0209638	0.35651	0.0121663		0.25854	0.485285
ERR1383725	67472.3	81025	0.303559	0.261813	0.191086	0.0101211	0.0135169	0.00649518	0.458951	0.00597142		0.363983	0.456392
ERR1383726	90181.2	129897	0.337657	0.264288	0.271193	0.0400842	0.0196898	0.0284704	0.523622	0.025062		0.281697	0.510648
ERR1383727	101078	113335	0.338087	0.269546	0.139246	0.0207943	0.0110298	0.000986183	0.462953	0.0360315		0.505105	0.393391
ERR1383728	68615.2	81253	0.0709634	0.763038	0.132002	0.0155889	0.00870212	0.0222418	1.15388	0.00456336		0.155252	0.822602
ERR1383729	79512.4	106384	0.446123	0.191224	0.123392	0.0243807	0.00679017	0.00572282	0.0915798	0.00222174		0.395505	0.242907
ERR1383730	77957.6	91512	0.200806	0.333115	0.307948	0.0494726	0.0155914	0.0338317	0.528332	0.0488017		0.353589	0.42449
ERR1383731	81751.6	167490	0.23943	0.534443	0.476205	0.129274	0.0447923	0.0983506	0.137972	0.495635		0.138931	0.5933
ERR1383732	10828.6	30147	0.0321372	0.964132	0.0448291	0.0158965	0.00996372	0.0203566	1.34404	0.0291998		0.013438	0.984064
ERR1383733	37134.4	49515	0.20643	0.517076	0.302383	0.074348	0.0578455	0.0669595	0.99369	0.0891479		0.22813	0.749889
ERR1383734	55963.2	66338	0.524211	0.25536	0.271584	0.010108	0.00528018	0.0192957	0.354889	0.00535547		0.30805	0.565652
ERR1383735	35050.7	61714	0.2042	0.313196	0.46393	0.134034	0.00613048	0.107134	0.923025	0.184171		0.100596	0.631868
ERR1383736	58842	93215	0.230858	0.157865	0.223439	0.0179576	0.00508158	0.00693997	0.308163	0.00976859		0.146407	0.331064
ERR1383737	76015.1	86105	0.325644	0.43337	0.256341	0.0220802	0.0284308	0.0100555	0.710826	0.00911691		0.386955	0.622659
ERR1383738	49876.3	56405	0.303865	0.349728	0.38883	0.0158792	0.0162145	0.0152502	0.685608	0.00868948		0.378966	0.515267
ERR1383739	101611	124513	0.437599	0.202175	0.298172	0.0216323	0.00934443	0.0167318	0.370294	0.0178988		0.437657	0.474795
ERR1383740	76995.5	93851	0.305743	0.230075	0.213175	0.0346578	0.0201225	0.00471911	0.450211	0.00194667		0.494107	0.408883
ERR1383741	64754.9	102377	0.223543	0.582761	0.325869	0.0854183	0.0585102	0.0815241	0.959305	0.210375		0.131386	0.808515
ERR1383742	48086.6	74086	0.219798	0.448568	0.235526	0.0611427	0.00753237	0.101604	0.751918	0.0216942		0.228545	0.667098
ERR1383743	54514.6	65950	0.506675	0.252052	0.447211	0.0100724	0.011174	0.0239903	0.36335	0.0288153		0.513655	0.488921
ERR1383744	105129	127773	0.390441	0.142835	0.350706	0.0178455	0.010951	0.0380273	0.343762	0.0283683		0.358085	0.567593
ERR1383745	47534.3	90841	0.172893	0.25641	0.222719	0.0154016	0.0158973	0.0135704	0.574837	0.0124857		0.137988	0.271944
ERR1383746	38816.6	44428	0.411701	0.33337	0.244415	0.0269517	0.00245093	0.00843286	0.505706	0.00200766		0.438774	0.551127
ERR1383747	46602.4	65586	0.238085	0.383778	0.253557	0.0343343	0.0230956	0.0123555	0.644321	0		0.221312	0.685389
ERR1383748	60455.2	83015	0.165428	0.512687	0.239179	0.0066027	0.00868963	0.0146552	0.815986	0.00905077		0.156631	0.680976
ERR1383749	35025.1	70510	0.157992	0.63154	0.182612	0.0412429	0.00568252	0.0198571	0.999773	0.0174591		0.098116	0.853114
ERR1383750	62754.3	98160	0.198603	0.482215	0.260586	0.0427948	0.0139863	0.0494389	0.767837	0.0570855		0.28446	0.714577
ERR1383751	43962.1	58256	0.235566	0.487132	0.190085	0.0275326	0.0203893	0.00334837	0.825979	0		0.283934	0.699296
ERR1383752	100217	116685	0.346902	0.217917	0.229472	0.0284988	0.0251207	0.0251431	0.355136	0.0214061		0.349384	0.506149
ERR1383753	86056	99738	0.107099	0.752535	0.152728	0.00495637	0.00196504	0.0134522	1.17561	0.185887		0.159218	0.833592
ERR1383754	91151.9	115268	0.298427	0.340786	0.369102	0.0142831	0.00543853	0.0294214	0.628928	0.0320715		0.298651	0.65763
ERR1383755	101979	128620	0.128154	0.72513	0.0899202	0.0153382	0.0129364	0.00668308	1.04509	0.00235163		0.226955	0.797097
ERR1383756	27170	56662	0.0812413	0.827484	0.118904	0.0589791	0.0961738	0.0302664	1.184	0.0494768		0.035991	0.867687
ERR1383757	51066.7	65915	0.273055	0.183633	0.312553	0.0770691	0.0206828	0.0184556	0.258339	0.0164662		0.412941	0.268671
ERR1383758	39051.8	57796	0.229721	0.244354	0.254518	0.0328312	0.0172158	0.0171996	0.513771	0.00714447		0.261817	0.308546
ERR1383759	24390.4	29560	0.217537	0.407389	0.302248	0.0104945	0.0135498	0.0117989	0.630835	0.00760129		0.362306	0.471223
ERR1383760	151551	154160	0.0758621	0.647564	0.0954289	0.013599	0.00690638	0.0115931	1.01383	0.00709086		0.311737	0.651952
ERR1383761	54503.9	67218	0.497995	0.244648	0.543084	0.0618326	0.0647437	0.0231276	0.414953	0.0240861		0.52129	0.441538
ERR1383762	57403.4	69030	0.232199	0.437605	0.247697	0.0196341	0.0203787	0.0283381	0.694817	0.0140219		0.255583	0.554114
ERR1383763	53071.7	59939	0.373793	0.315233	0.304731	0.0151537	0.0143767	0.00255005	0.507614	0.00867519		0.310686	0.373807
ERR1383764	68021.1	79521	0.290425	0.265033	0.458908	0.0127436	0.0126479	0.0303156	0.352545	0.00797342		0.334726	0.593308
ERR1383765	63195.9	73123	0.271658	0.324519	0.235855	0.0444422	0.0045853	0.0142784	0.644743	0.0166146		0.358226	0.478761
ERR1383766	246406	271944	0.316307	0.226457	0.188101	0.0143876	0.0155994	0.0160236	0.466185	0.00919155		0.299195	0.451256
ERR1383767	43804.4	53382	0.323133	0.281106	0.27042	0.0138305	0.0113643	0.0312038	0.541089	0.0139033		0.386607	0.52743
ERR1383768	31391.5	36905	0.340707	0.202053	0.272468	0.0159002	0.00548353	0.0195907	0.423014	0.00301528		0.326596	0.525674
ERR1383769	57904.6	67961	0.298715	0.180365	0.42257	0.0200325	0.0115551	0.0364103	0.285399	0.00124281		0.388682	0.332344
ERR1383770	67659.6	95185	0.210112	0.565782	0.311365	0.0139062	0.00347329	0.018067	0.955148	0.00651516		0.285344	0.622689
ERR1383771	47419.8	60624	0.191595	0.53053	0.340635	0.0773054	0.0185898	0.0438964	0.943863	0.16693		0.230296	0.654957
ERR1383772	76824.7	87200	0.470311	0.12718	0.387939	0.0150781	0.016599	0.037019	0.27786	0.0228131		0.51156	0.429042
ERR1383773	53449.5	60784	0.450784	0.149181	0.453871	0.00458742	0.0136399	0.0169679	0.160264	0.0157336		0.53974	0.357282
ERR1383774	72937.9	84583	0.180489	0.270287	0.295949	0.0220244	0.00998228	0.0201448	0.425247	0.0225893		0.481873	0.42678
ERR1383775	105828	120106	0.180008	0.59077	0.21782	0.0258123	0.0147282	0.054079	0.966774	0.03634		0.235818	0.777667
ERR1383776	45399.6	58007	0.342301	0.268897	0.419674	0.0147896	0.0139663	0.0318279	0.477355	0.032301		0.317538	0.478214
ERR1383777	75855.5	88467	0.311548	0.149939	0.241423	0.0209484	0.0199514	0.0229343	0.465544	0.0114943		0.347597	0.449821
ERR1383778	65118.8	94852	0.230568	0.241743	0.396543	0.0214637	0.0170481	0.0339633	0.571498	0.0354639		0.244308	0.591816
ERR1383779	41174.6	71967	0.220071	0.439558	0.107733	0.0202464	0.0261489	0.00671304	0.71005	0.00856549		0.251726	0.692401
ERR1383780	45106.1	55740	0.235733	0.472443	0.221999	0.0210111	0.022209	0.0195999	0.782884	0.0173198		0.316162	0.74378
ERR1383781	39562.9	62219	0.156734	0.369108	0.203768	0.0246512	0.0218999	0.0203613	0.697701	0.00619944		0.245289	0.513402
ERR1383782	30135	37156	0.392468	0.303315	0.375945	0.0646199	0.0292672	0.0987916	0.558912	0.00859114		0.417037	0.452095
ERR1383783	143461	191896	0.48746	0.216662	0.313658	0.0361515	0.0119696	0.0138947	0.392316	0.0121882		0.367305	0.376234
ERR1383784	58496.9	72739	0.420712	0.192502	0.399098	0.0344357	0.03436	0.0325894	0.389542	0.0351779		0.301382	0.577111
ERR1383785	39117.7	47288	0.333362	0.219116	0.52302	0.0262252	0.0214932	0.0341464	0.424028	0.0452509		0.38755	0.49067
ERR1383786	37275.7	42567	0.393487	0.18598	0.454449	0.038988	0.0210198	0.00712306	0.301761	0		0.484261	0.402968
ERR1383787	48383.1	55892	0.499999	0.135477	0.185937	0.0315841	0.00763977	0.0178969	0.169261	0.028604		0.516338	0.331519
ERR1383788	80482	88003	0.0917121	0.72846	0.0801238	0.0274527	0.0129713	0.00835428	1.09997	0.011716		0.142586	0.787293
ERR1383789	45778	62713	0.303709	0.305371	0.332691	0.0166435	0.017716	0.0134302	0.524982	0		0.392151	0.441786
ERR1383790	27804.6	29964	0.658561	0.0957462	0.320974	0.00332179	0.0133017	0.0142652	0.170488	0.0169164		0.282645	0.335099
ERR1383791	50068.8	71343	0.199046	0.514403	0.276974	0.0323822	0.0196799	0.0265851	0.920402	0.12377		0.264028	0.667926
ERR1383792	40535.2	46940	0.262591	0.267692	0.200311	0.0118147	0.0200319	0.0114425	0.467426	0.00175047		0.420427	0.541839
ERR1383793	33144.9	40215	0.15573	0.417446	0.157304	0.0305645	0.0118169	0.00555759	0.67271	0.00637829		0.273918	0.440466
ERR1383794	56430.5	68193	0.30931	0.219183	0.182754	0.0198087	0.0100888	0.00803937	0.647481	0.00275998		0.204607	0.464299
ERR1383795	114936	146618	0.253925	0.209644	0.223934	0.0458148	0.0026787	0.0393327	0.313557	0.0427368		0.204582	0.433334
ERR1383796	90004.9	108639	0.254106	0.281566	0.0903884	0.0171955	0.00658713	0.021109	0.512294	0.0102265		0.342993	0.510685
ERR1383797	39118.5	51155	0.377136	0.322653	0.348305	0.0335075	0.0353505	0.0118544	0.541717	0.0052021		0.370615	0.537592
ERR1383798	65202.2	85633	0.330628	0.262938	0.247244	0.0180092	0.000848684	0.0175213	0.443856	0.00394883		0.340075	0.433255
ERR1383799	97331.1	135714	0.0883466	0.710845	0.105809	0.0185456	0.00584963	0.0291376	1.2547	0.00849519		0.197511	0.825477
ERR1383800	111847	143718	0.276873	0.353854	0.20238	0.0160281	0.00780295	0.0127659	0.624137	0.00903061		0.335303	0.512994
ERR1383801	131485	186032	0.176121	0.422571	0.198784	0.0446856	0.0386504	0.0157774	0.739428	0.00788359		0.252159	0.634735
ERR1383802	96857.6	118475	0.205358	0.480714	0.291511	0.0302649	0.00269377	0.0112442	0.949109	0.00941005		0.402666	0.66856
ERR1383803	73744	96299	0.203922	0.359143	0.210583	0.0458312	0.0623281	0.0243146	0.660253	0.0139739		0.26068	0.494677
ERR1383804	69304.5	93587	0.254608	0.505229	0.240049	0.0369049	0.0137845	0.0194304	0.803075	0.0499389		0.317371	0.68381
ERR1383805	364080	430825	0.37416	0.222739	0.288285	0.0272794	0.0258883	0.03332	0.382223	0.0212629		0.266666	0.573458
ERR1383806	67517.8	76419	0.470283	0.126793	0.405741	0.0564358	0.0213133	0.0123299	0.272172	0.00924826		0.58829	0.302111
ERR1383807	57834.5	76928	0.402784	0.354605	0.276291	0.0170172	0.0170431	0.0241249	0.656715	0.0121738		0.234805	0.671828
ERR1383808	51100.8	58662	0.383005	0.10788	0.374034	0.0143804	0.0059237	0.0217597	0.141866	0.0191207		0.359001	0.364371
ERR1383809	48493.1	61982	0.263841	0.351082	0.271331	0.0344804	0.0192798	0.022954	0.72845	0.0267355		0.377154	0.626261
ERR1383810	64081.4	79342	0.238083	0.253999	0.343449	0.0946255	0.0228051	0.0233033	0.28678	0.0326441		0.37543	0.295982
ERR1383811	91948	116856	0.196921	0.513006	0.288711	0.0500221	0.00950405	0.0331443	0.762507	0.0606541		0.268119	0.66792
ERR1383812	55249.8	69833	0.187931	0.532432	0.163467	0.0192553	0.0074732	0.0495416	0.957757	0.0471149		0.314116	0.723583
ERR1383813	29950	48691	0.225887	0.363678	0.133077	0.0492483	0.123555	0.0285008	0.791377	0.0371273		0.21547	0.586322
ERR1383814	49034.2	63686	0.242053	0.192531	0.401038	0.0622064	0.0214511	0.0479323	0.247118	0.114433		0.10197	0.308788
ERR1383815	45550.1	53203	0.302154	0.40696	0.300046	0.0868253	0.0417716	0.0155792	0.642464	0.0154742		0.295492	0.545827
ERR1383816	75633.9	85091	0.277287	0.378688	0.123973	0.00959433	0.00979002	0.00578794	0.66605	0.00553405		0.324891	0.487946
ERR1383817	56699.3	71371	0.347864	0.306644	0.394391	0.0534375	0.0048459	0.103198	0.579445	0.0413008		0.329966	0.567071
ERR1383818	70443	90844	0.324236	0.350954	0.359157	0.0468224	0.0635432	0.0281914	0.614069	0.0140755		0.403311	0.598826
ERR1383819	41317.3	62761	0.226947	0.307255	0.173339	0.017808	0.00952105	0.0243154	0.718872	0.0240645		0.232112	0.579404
ERR1383820	49222.5	74564	0.277722	0.215375	0.279308	0.0320464	0.0122484	0.0196136	0.323568	0.0107905		0.315137	0.351885
ERR1383821	54324.8	60533	0.455238	0.135037	0.344865	0.022977	0.0263523	0.0409154	0.225567	0.022616		0.432098	0.403025
ERR1383822	110682	130102	0.353606	0.32038	0.496379	0.0240851	0.0285992	0.061532	0.520533	0.0507432		0.324743	0.623512
ERR1383823	32936.5	50199	0.293696	0.233207	0.317654	0.0233903	0.0236609	0.0164481	0.441033	0.00454468		0.338818	0.334591
ERR1383824	8593.01	17647	0.172846	0.313884	0.199552	0.0166997	0.0109695	0.0287346	0.551334	0.0168263		0.204603	0.306376
ERR1383825	75417.2	97364	0.283991	0.396896	0.345481	0.0179452	0.0127436	0.0324191	0.69336	0.0239661		0.30867	0.626386
ERR1383826	37334.9	47627	0.34724	0.298389	0.495276	0.106244	0.0169095	0.0273424	0.464894	0.0201594		0.397304	0.537233
ERR1383827	118236	144243	0.117269	0.2651	0.221019	0.0253893	0.0280604	0.0366262	0.422305	0.0577361		0.421085	0.547523
ERR1383828	75215.8	82127	0.538437	0.179834	0.225986	0.0104329	0.00378944	0.014525	0.0635213	0.0075004		0.314763	0.431972
ERR1383829	59754.7	83866	0.349066	0.336733	0.354641	0.0262533	0.023871	0.0301625	0.35576	0.0466586		0.30746	0.374372
ERR1383830	74606.2	93909	0.364983	0.244005	0.378305	0.0247353	0.0122926	0.0146064	0.5225	0.0161382		0.342504	0.521917
ERR1383831	51755.9	59565	0.339617	0.287776	0.311729	0.0111819	0.0142797	0.013489	0.494178	0.00393447		0.400499	0.494427
ERR1383832	73993.3	88681	0.248827	0.470793	0.203482	0.0122584	0.00469773	0.00832043	0.758184	0		0.289017	0.637261
ERR1383833	38975.7	50882	0.16521	0.574958	0.131742	0.0223834	0.0149142	0.0180485	0.917667	0.0147666		0.160902	0.703771
ERR1383834	19144.2	20761	0.486171	0.232121	0.413816	0.0271309	0.0389201	0.00515372	0.299587	0		0.45373	0.483698
ERR1383835	49782.6	70405	0.211513	0.475833	0.2019	0.0258196	0.00756551	0.00700029	0.778659	0.0113547		0.169759	0.63281
ERR1383836	76959	84024	0.378193	0.344315	0.401164	0.0162091	0.00700493	0.0186376	0.578956	0.0193318		0.585894	0.583943
ERR1383837	52809.8	92298	0.289928	0.254684	0.175006	0.0148895	0.011842	0.0398927	0.30526	0.0350097		0.226616	0.457618
ERR1383838	62218.9	79273	0.345465	0.222176	0.189934	0.0137827	0.00603274	0.0164376	0.262167	0.010814		0.231136	0.314108
ERR1383839	73318.3	111241	0.2561	0.401756	0.422121	0.051213	0.0218616	0.0582219	0.671872	0.0945268		0.175738	0.698285
ERR1383840	17594.5	24800	0.162474	0.457184	0.164104	0.0372249	0.00525351	0.0111587	0.774557	0.0217468		0.328681	0.655108
ERR1383841	86989.5	99552	0.252281	0.292066	0.566229	0.0224765	0.0322479	0.017868	0.757163	0.0172249		0.402669	0.589172
ERR1383842	59644.2	75048	0.196536	0.388418	0.184754	0.0221331	0.00581097	0.087641	0.736595	0.0148448		0.185708	0.520302
ERR1383843	71188	136553	0.0967041	0.562722	0.102903	0.00936668	0.0446177	0.0423072	0.91613	0.00414694		0.080325	0.29098
ERR1383844	53709.9	62999	0.385283	0.0821175	0.232999	0.0193202	0.0133978	0.0159414	0.0675005	0.00205376		0.335147	0.250973
ERR1383845	36069.3	48263	0.341888	0.428493	0.337292	0.0303177	0.00289168	0.00851724	0.663221	0.00481346		0.318122	0.653872
ERR1383846	25829.4	31231	0.181563	0.17827	0.197507	0.0338276	0.0158479	0.0221855	0.300514	0.0104185		0.38684	0.378606
ERR1383847	73280.8	85225	0.384689	0.0937901	0.428795	0.0204279	0.0124575	0.051944	0.0981267	0.0244951		0.357264	0.261151
ERR1383848	103200	117824	0.391827	0.345514	0.444089	0.00978187	0.0148415	0.0188885	0.623795	0.0171723		0.327251	0.553683
ERR1383849	100319	132565	0.246945	0.380596	0.245539	0.0233675	0.0173213	0.0489955	0.737923	0.0183112		0.220058	0.682752
ERR1383850	38097.7	41867	0.145061	0.614531	0.251535	0.0206391	0.00399178	0.0288589	0.878687	0		0.300697	0.661255
ERR1383851	118219	145667	0.268123	0.304272	0.390815	0.0767264	0.0424973	0.0141106	0.326492	0.0206719		0.477069	0.509301
ERR1383852	35322.4	58215	0.230802	0.296382	0.310821	0.0617277	0.0482395	0.0326283	0.501447	0.0176821		0.279057	0.357028
ERR1383853	120079	149562	0.277202	0.507156	0.337076	0.0419538	0.00808474	0.0397518	0.887363	0.0679287		0.235714	0.671254
ERR1383854	32310.7	48584	0.135837	0.430565	0.278429	0.0304973	0.00327002	0.00504858	0.560742	0.00389361		0.279887	0.45863
ERR1383855	64724.2	72188	0.296481	0.2349	0.32152	0.0199389	0.00329031	0.0266393	0.408643	0.0313977		0.343035	0.438114
ERR1383856	37937.2	45966	0.352845	0.267385	0.293822	0.0305136	0.0122414	0.021745	0.537623	0.0249467		0.277484	0.565161
ERR1383857	87670	119091	0.104859	0.338723	0.16075	0.0369578	0.0390956	0.00396109	0.630993	0.00462		0.214038	0.427448
ERR1383858	45693.7	74599	0.221435	0.230133	0.272559	0.0166906	0.0138968	0.0287836	0.522565	0.0400726		0.138912	0.460938
ERR1383859	86632.2	94522	0.247801	0.395456	0.22306	0.0354371	0.0335017	0.0133505	0.681666	0.0149454		0.346787	0.509777
ERR1383860	47669.7	55961	0.257375	0.305644	0.406185	0.0638662	0.0357	0.0975075	0.615906	0.0534148		0.355643	0.545135
ERR1383861	79323.2	108085	0.566633	0.0943589	0.171102	0.0132853	0.00372867	0.00435151	0.169283	0		0.307768	0.259934
ERR1383862	48663.2	57515	0.228773	0.417689	0.328016	0.0113335	0.00153444	0.00807723	0.821884	0.00712842		0.369011	0.622654
ERR1383863	74610.3	102291	0.214832	0.519725	0.244698	0.00793099	0.00533054	0.036047	0.857208	0.0419127		0.230479	0.819105
ERR1383864	29273.6	32990	0.30527	0.309926	0.278674	0.0161323	0.00848287	0.0148418	0.528501	0.0185708		0.25294	0.529081
ERR1383865	66941.6	73550	0.335994	0.393188	0.102328	0.0113254	0.00427155	0.0113857	0.732517	0.0036501		0.345348	0.536808
ERR1383866	199331	243513	0.226625	0.160693	0.117545	0.0310198	0.00551822	0.00489246	0.31868	0.00220945		0.362638	0.301979
ERR1383867	44271	52795	0.206828	0.289716	0.0585235	0.00708962	0.00524758	0.00190225	0.517075	0		0.439614	0.43018
ERR1383868	55823.8	61265	0.231801	0.175945	0.202181	0.0211639	0.019786	0.0135851	0.614341	0.0105538		0.30968	0.231114
ERR1383869	32366.2	37618	0.241654	0.577399	0.248548	0.0230893	0.0146371	0.0323449	0.79279	0.0620621		0.262394	0.613489
ERR1383870	51505.1	67072	0.169864	0.641257	0.190542	0.0267942	0.00405709	0.0062324	1.12626	0.00372161		0.145595	0.779277
ERR1383871	38920.6	41985	0.261584	0.214113	0.262513	0.0129936	0.0260227	0.0154389	0.420531	0.00215654		0.409779	0.410351
ERR1383872	36578.5	43706	0.455076	0.218833	0.427466	0.00863992	0.0242509	0.0476662	0.292444	0.00534674		0.415533	0.411065
ERR1383873	120063	156557	0.290522	0.455032	0.351064	0.0389992	0.0309351	0.0243001	0.741637	0.0156306		0.315302	0.63331
ERR1383874	68709.7	102664	0.334072	0.275248	0.536314	0.0566263	0.014313	0.0237387	0.550316	0.0172214		0.279717	0.616993
ERR1383875	42541.9	48349	0.464229	0.131358	0.332386	0.0859126	0.0164426	0.119905	0.309066	0.0126215		0.409712	0.3756
ERR1383876	60559.9	70913	0.453669	0.159057	0.281384	0.018151	0.0176411	0.0260967	0.254227	0.0248802		0.442188	0.343911
ERR1383877	95029.8	114245	0.426275	0.250646	0.27915	0.0192517	0.0160988	0.0192729	0.49628	0.00686064		0.320403	0.443529
ERR1383878	69486.6	92950	0.203972	0.478612	0.247712	0.0424005	0.0349469	0.0142774	0.814023	0.00748576		0.313285	0.657732
ERR1383879	15502.7	63772	0.0427222	0.381324	0.0591414	0.0167549	0.0012779	0.00595849	0.149695	1.14272		0.052917	0.647435
ERR1383880	41141.8	53818	0.220635	0.33744	0.229151	0.0122404	0.0113724	0.0112647	0.587283	0.0136082		0.317527	0.357577
ERR1383881	141548	160887	0.200055	0.473036	0.349861	0.0314144	0.0172513	0.0430785	0.714594	0.0463323		0.50695	0.632501
ERR1383882	46127.5	57116	0.236211	0.43283	0.370104	0.0336332	0.0178752	0.0605984	0.880307	0.029349		0.229325	0.713621
ERR1383883	54853.1	63411	0.355237	0.148559	0.31678	0.0280002	0.0165202	0.0095505	0.243601	0.0096438		0.376512	0.376481
ERR1383884	68447.2	78213	0.26301	0.420283	0.158811	0.0173182	0.0129959	0.0237943	0.631156	0.0146282		0.384493	0.613353
ERR1383885	35688.6	55156	0.0925027	0.495685	0.242148	0.0268058	0.011827	0.00899203	0.419854	0.017244		0.303277	0.317943
ERR1383886	57657	67876	0.25114	0.604698	0.235701	0.0341867	0.00107827	0.0402473	1.0455	0.00715701		0.284559	0.727867
ERR1383887	65504.3	96469	0.33697	0.182978	0.345347	0.0575526	0.00958182	0.0376458	0.381916	0.057397		0.279829	0.593037
ERR1383888	56216.4	64990	0.195604	0.181793	0.377637	0.00930514	0.010821	0.0115279	0.341854	0.0140229		0.32332	0.333035
ERR1383889	54969.1	79860	0.269442	0.23588	0.299914	0.0678859	0.0700043	0.0158945	0.411316	0.00186123		0.415765	0.33501
ERR1383890	48377.5	61269	0.162095	0.62199	0.224702	0.0158636	0.0165626	0.00877725	0.97865	0.0125107		0.341146	0.672465
ERR1383891	91005.9	103541	0.116606	0.210022	0.135844	0.0360626	0.0319675	0.00530755	0.377089	0.0767617		0.401902	0.279968
ERR1383892	50323.5	72177	0.288981	0.319449	0.261845	0.0235726	0.0231099	0.0109162	0.538785	0		0.301145	0.538538
ERR1383893	22005.3	24705	0.329277	0.276794	0.418831	0.0102017	0.0810872	0.0208346	0.537935	0.00544042		0.424042	0.550682
ERR1383894	47219	91483	0.137918	0.440513	0.172302	0.0291867	0.0279609	0.0151487	0.581727	0.0280744		0.190172	0.334065
ERR1383895	51839.7	62904	0.247606	0.451048	0.23297	0.0199997	0.00712762	0.0217995	0.746804	0.0119709		0.301885	0.728376
ERR1383896	63349	92191	0.313104	0.433961	0.290425	0.0751167	0.000795906	0.0742793	0.689547	0.0197174		0.322428	0.571767
ERR1383897	168256	202051	0.346999	0.155052	0.351515	0.0074888	0.0130744	0.040157	0.278172	0.0494714		0.247333	0.249545
ERR1383898	55190.1	72410	0.285906	0.347198	0.340812	0.0203282	0.00547771	0.0113517	0.576609	0.00650628		0.290201	0.502859
ERR1383899	30940.5	46893	0.221622	0.487134	0.26304	0.0479376	0.0337952	0.0392736	0.832815	0.0520828		0.229243	0.699465
ERR1383900	63754.2	93336	0.314523	0.330269	0.291624	0.0329307	0.0266596	0.0367445	0.51151	0.0300796		0.222044	0.463702
ERR1383901	63835.8	69546	0.256201	0.527037	0.759093	0.0300627	0.219341	0.470676	0.786412	0.00287868		0.419868	0.569105
ERR1383902	61977.7	83785	0.215704	0.523918	0.2771	0.0476406	0.0482978	0.0126893	0.931494	0.00890779		0.226982	0.764768
ERR1383903	28241.1	39683	0.29378	0.320624	0.242609	0.0288647	0.0152247	0.016456	0.558111	0.0176172		0.315383	0.555658
ERR1383904	55174.4	64778	0.476767	0.365671	0.471248	0.0232863	0.221285	0.237007	0.441731	0.0294127		0.341247	0.552545
ERR1383905	56796.3	64474	0.334602	0.299173	0.373117	0.0197078	0.0244765	0.0390902	0.509693	0.0133441		0.486232	0.508758
ERR1383906	46300.6	52449	0.228288	0.433848	0.254031	0.00975488	0.0233618	0.00427477	0.720033	0.00220034		0.41283	0.441342
ERR1383907	73820.6	92947	0.293974	0.483393	0.280688	0.0307667	0.01617	0.0533008	0.740992	0.0223921		0.342626	0.71675
ERR1383908	36496.6	60452	0.202599	0.451705	0.404629	0.0603189	0.020733	0.0957585	0.776907	0.161058		0.225673	0.736657
ERR1383909	36970.8	42722	0.492555	0.0805016	0.382371	0.0164218	0.01398	0.00859153	0.173684	0.00518276		0.540795	0.346993
ERR1383910	80619.3	106541	0.173875	0.587965	0.172807	0.0439907	0.00904096	0.0115175	0.949149	0.0173249		0.190521	0.75873
ERR1383911	56050.4	59690	0.215092	0.417305	0.338722	0.0174554	0.0104195	0.0175007	0.763591	0.0198804		0.35052	0.563461
ERR1383912	113568	171529	0.346269	0.311133	0.44283	0.0364249	0.0239404	0.0105873	0.401631	0.0131542		0.349251	0.451222
ERR1383913	52348.8	69892	0.343201	0.243027	0.352537	0.0130361	0.0075663	0.0338881	0.427343	0.00908975		0.380832	0.628266
ERR1383914	56757.8	76530	0.242353	0.380933	0.321763	0.063565	0.0492654	0.0577254	0.633141	0.0613911		0.247498	0.556951
ERR1383915	44263.9	100681	0.250211	0.580243	0.267624	0.0655344	0.0386479	0.0459286	0.862894	0.0722025		0.108047	0.832452
ERR1383916	49904.4	60952	0.358321	0.195624	0.263813	0.0170182	0.0152572	0.00970812	0.34728	0		0.331412	0.517042
ERR1383917	26399.5	46858	0.142547	0.57611	0.252552	0.0733003	0.0661173	0.0427972	0.894549	0.0576166		0.180207	0.793514
ERR1383918	50078	62903	0.108401	0.823459	0.0708662	0.0244539	0.00449542	0.00785985	1.19843	0.00225007		0.128758	0.854481
ERR1383919	25330.6	57915	0.212003	0.552542	0.377658	0.0633445	0.0254692	0.0411707	0.836588	0.0198583		0.224459	0.706933
ERR1383920	61539.3	75768	0.34611	0.311754	0.306613	0.0231899	0.0133144	0.0312121	0.580093	0.0249284		0.342731	0.537136
ERR1383921	80488.2	105495	0.294343	0.385443	0.233636	0.0185805	0.0411946	0.0324292	0.697152	0.0251818		0.282886	0.648234
ERR1383922	56034	81685	0.16929	0.518779	0.189841	0.0301045	0.00223147	0.0291424	0.803483	0.0144238		0.282439	0.681649
ERR1383923	116631	125317	0.0671477	0.764889	0.0741897	0.0130059	0.0120581	0.0102005	1.13155	0.00680159		0.23281	0.810153
ERR1383924	62718	84169	0.213198	0.597566	0.240704	0.0254758	0.0105339	0.0519839	0.902449	0.0178498		0.226211	0.800636
ERR1383925	65089.8	99407	0.372565	0.305552	0.357074	0.0441422	0.0196097	0.0147461	0.504002	0.0117334		0.289703	0.435988
ERR1383926	30744.8	36521	0.456798	0.177801	0.36452	0.0320862	0.0225159	0.054141	0.326276	0.0122288		0.447735	0.369156
ERR1383927	42902.6	54236	0.0851737	0.720537	0.11106	0.0274436	0.00358146	0.0145176	1.1527	0.0028121		0.197766	0.790641
ERR1383928	77267.6	93652	0.229561	0.319148	0.233729	0.013516	0.0223433	0.0228627	0.571593	0.0116628		0.278051	0.579355
ERR1383929	92716.8	156274	0.17165	0.341173	0.21549	0.0205137	0.0245059	0.0186628	0.679549	0.00185326		0.198838	0.400077
ERR1383930	116953	151373	0.372931	0.170042	0.402706	0.0368107	0.0376465	0.00602058	0.312216	0.000717998		0.411994	0.454649
ERR1383931	59735.1	73960	0.218241	0.454321	0.20956	0.0243037	0.0260238	0.0132129	0.775127	0.0064446		0.358751	0.564008
ERR1383932	83442.9	96221	0.30282	0.128799	0.374497	0.0142852	0.0115495	0.0493991	0.236763	0.0336722		0.380736	0.42393
ERR1383933	147575	169640	0.242237	0.343028	0.334563	0.0326277	0.0347743	0.0223139	0.574236	0.0133106		0.44751	0.558596
ERR1383934	87136.9	104163	0.165104	0.637683	0.176051	0.0092871	0.00678862	0.0122723	0.991616	0.0130873		0.188913	0.702043
ERR1383935	25577.6	38486	0.135373	0.535037	0.238123	0.040981	0.0591672	0.00644908	0.829544	0		0.296309	0.639819
ERR1383936	72364.3	91404	0.261427	0.424064	0.299598	0.0323309	0.0178818	0.0425627	0.70739	0.00877875		0.41894	0.60982
ERR1383937	38914.8	45148	0.45208	0.381358	0.374549	0.0358127	0.00508486	0.0385357	0.428563	0.0473198		0.420052	0.658248
ERR1383938	35488.9	44973	0.383101	0.295079	0.275392	0.0215171	0.0108647	0.0152581	0.354081	0.0203089		0.221829	0.631933
ERR1383939	47658.3	54110	0.351198	0.183764	0.232114	0.0151117	0.0160309	0.0146636	0.329301	0.00546		0.466206	0.418434
ERR1383940	52953.6	95547	0.288502	0.185016	0.364342	0.0723462	0.0670963	0.0266973	0.367359	0.00740993		0.312215	0.208372
ERR1383941	73259.4	92472	0.338594	0.165375	0.36252	0.0100604	0.00218019	0.0220857	0.297991	0.00694477		0.384196	0.368527
ERR1383942	37395.2	45280	0.547864	0.242535	0.311373	0.0179023	0.0431011	0.0140559	0.414774	0.00671913		0.535806	0.478132
ERR1383943	125076	156780	0.288478	0.393027	0.271052	0.00794899	0.00590268	0.0283519	0.6447	0.0283988		0.30819	0.7011
ERR1383944	73454.8	84429	0.361268	0.335065	0.349353	0.0458254	0.00864923	0.013223	0.501075	0.0106452		0.507111	0.566421
ERR1383945	49905.4	62778	0.0981857	0.500283	0.294447	0.0561775	0.0684304	0.0283126	0.242147	1.53578		0.136181	0.515751
ERR1383946	66305.2	87838	0.289523	0.211916	0.155577	0.0230927	0.0253395	0.0090564	0.48381	0.00595881		0.237399	0.513194
ERR1383947	58091.7	65962	0.417443	0.112451	0.386403	0.0303828	0.0331067	0.0398826	0.167371	0.0232354		0.380226	0.363139
ERR1383948	50774.6	63609	0.130331	0.715917	0.143496	0.0497719	0.00736186	0.0298013	1.13759	0.0437103		0.182272	0.788501
ERR1383949	50817.2	75496	0.288941	0.318669	0.38129	0.0182263	0.0039203	0.059667	0.524867	0.048029		0.274786	0.512827
ERR1383950	51623.5	94512	0.222145	0.531142	0.247399	0.0560073	0.0187613	0.0420495	0.869815	0.0960069		0.148232	0.739561
ERR1383951	34869.6	36827	0.223141	0.0994891	0.223728	0.0288629	0.00472274	0.0475831	0.173149	0.0658813		0.440261	0.277872
ERR1383952	97958.9	153585	0.327389	0.350789	0.346071	0.0565891	0.0465712	0.0121835	0.591859	0.0128982		0.313339	0.63944
ERR1383953	136350	184916	0.156052	0.457385	0.182356	0.0280488	0.0130252	0.0191288	0.778711	0.017506		0.198669	0.63492
ERR1383954	39707.6	61715	0.229604	0.666135	0.149004	0.0513195	0.0863806	0.0960443	0.974836	0.0289331		0.101027	0.738196
ERR1383955	43376.1	48691	0.294636	0.374982	0.0790998	0.0077225	0.00864117	0.000184316	0.781079	0		0.398032	0.513321
ERR1383956	52452.3	60885	0.372691	0.309704	0.396533	0.0544102	0.0173316	0.00713996	0.559503	0.00673186		0.388554	0.4872
ERR1383957	67298.2	80379	0.317252	0.23656	0.421608	0.0189682	0.0201487	0.031402	0.437831	0.0115401		0.394804	0.430584
ERR1383958	64344.1	75953	0.281932	0.267459	0.314106	0.0356425	0.015424	0.0520284	0.439462	0.0475599		0.340362	0.571066
ERR1383959	67690.7	92496	0.130838	0.730108	0.239213	0.0321326	0.0068025	0.0295943	1.00466	0.04908		0.17576	0.750172
ERR1383960	47640.6	67789	0.0705036	0.707359	0.167096	0.020473	0.00964437	0.0199819	1.30742	0.0247289		0.092658	0.785182
ERR1383961	50761.7	78545	0.409534	0.168228	0.296985	0.0503817	0.0602933	0.0216836	0.285868	0.0133987		0.230819	0.237891
ERR1383962	56441.9	68797	0.457814	0.14652	0.387948	0.0168951	0.00892832	0.0460179	0.229839	0.0208823		0.412509	0.434116
ERR1383963	56110.2	65042	0.381077	0.222884	0.348568	0.0156707	0.00920738	0.032957	0.316452	0.0286378		0.312889	0.483075
ERR1383964	42901.1	83180	0.362795	0.309911	0.278137	0.050458	0.037419	0.0217226	0.524578	0.0450081		0.193787	0.692285
ERR1383965	53741.2	61465	0.181646	0.516966	0.150307	0.0196997	0.00764428	0.00763305	0.796353	0.00811908		0.330131	0.590889
ERR1383966	57533.9	66257	0.223471	0.515745	0.218218	0.0175964	0.0104745	0.0183042	0.883902	0.0103797		0.225758	0.680564
ERR1383967	42772.9	56303	0.0890283	0.845526	0.090096	0.00884298	0.00170065	0.0207767	1.23385	0.00564075		0.121508	0.890317
ERR1383968	33688.6	44789	0.358637	0.249923	0.467386	0.0629122	0.0461631	0.0708688	0.438763	0.00142406		0.37226	0.414272
ERR1383969	58393.4	83299	0.380359	0.291148	0.241945	0.0426444	0.0244159	0.0146829	0.415142	0.0172945		0.318094	0.387732
ERR1383970	47059.5	54183	0.343083	0.0969549	0.361509	0.0127843	0.0082185	0.0156828	0.107938	0.00331087		0.33351	0.321639
ERR1383971	55444.5	63748	0.224606	0.498586	0.293459	0.0305599	0.00482336	0.00653576	0.852167	0.00615247		0.276668	0.632628
ERR1383972	71145.3	107285	0.185922	0.646122	0.196222	0.0409566	0.00460184	0.0757767	1.03528	0.0148996		0.208017	0.780793
ERR1383973	89610.3	102822	0.0718985	0.639122	0.108317	0.0210649	0.0157744	0.00900404	1.32448	0.0144004		0.128582	0.709142
ERR1383974	37108.2	44227	0.347789	0.343677	0.272901	0.0447997	0.0306401	0.0117479	0.579786	0.00757281		0.304846	0.605893
ERR1383975	63554.9	77106	0.563995	0.106001	0.279555	0.0561027	0.00673461	0.0225549	0.0853942	0.00883334		0.43134	0.381443
ERR1383976	54484.6	59075	0.154588	0.0674351	0.159042	0.00725014	0	0.0182571	0.732089	0.0316567		0.423759	0.461817
ERR1383977	47252.7	61768	0.381878	0.21507	0.551701	0.017642	0.00998661	0.0289619	0.363523	0.0281483		0.372004	0.392276
ERR1383978	84026.2	97203	0.41496	0.288546	0.270498	0.0662502	0.0847298	0.0262191	0.151319	0.0558705		0.38135	0.385948
ERR1383979	101509	146339	0.313025	0.316944	0.395739	0.0180502	0.0089689	0.0381132	0.608424	0.032342		0.294936	0.639612
ERR1383980	30001	45758	0.245356	0.35715	0.571802	0.0330555	0.127634	0.261175	0.466738	0.051036		0.251981	0.36605
ERR1383981	65631.5	83055	0.308759	0.202917	0.278537	0.0285089	0.0278258	0.0170775	0.335221	0.0246545		0.377019	0.375056
ERR1383982	61197.4	86894	0.186672	0.498488	0.269621	0.043104	0.00700632	0.0217122	0.876555	0.0112148		0.124537	0.718847
ERR1383983	144250	183716	0.19615	0.572751	0.330029	0.0419022	0.0168516	0.0681762	0.910809	0.0541952		0.169545	0.722996
ERR1383984	297351	366813	0.294115	0.378393	0.287216	0.0295815	0.0337515	0.0138994	0.626832	0.00660837		0.340755	0.555315
ERR1383985	70795.8	89689	0.275402	0.466751	0.115609	0.0136156	0.00320003	0.00841354	0.736856	0.00363689		0.233584	0.620455
ERR1383986	23606.1	28626	0.090245	0.725614	0.169134	0.0134859	0.00945224	0.0265794	1.11895	0.00633797		0.123861	0.796414
ERR1383987	28850.8	33726	0.371504	0.136204	0.467984	0.0274347	0.00952996	0.00591014	0.262881	0.0077417		0.463947	0.44676
ERR1383988	51556.2	55949	0.22244	0.294852	0.339744	0.012398	0.014667	0.00813372	0.526361	0.0108132		0.374719	0.553992
ERR1383989	58447.6	81054	0.156428	0.541665	0.288839	0.013537	0.00935871	0.0166015	0.851966	0.00751528		0.36212	0.65403
ERR1383990	52612.9	69088	0.499885	0.218059	0.321948	0.0294441	0.00578963	0.0241429	0.339716	0.0207258		0.4239	0.479978
ERR1383991	41072.7	51521	0.31387	0.177846	0.29046	0.0069039	0.0143175	0.0332716	0.340795	0.020695		0.305522	0.463809
ERR1383992	90150.5	114149	0.41004	0.282586	0.336237	0.0173379	0.00794397	0.0121231	0.509047	0.0160765		0.344622	0.59659
ERR1383993	29500.3	37842	0.341246	0.231854	0.32839	0.11145	0.00512518	0.162864	0.292096	0.0779115		0.412793	0.545189
ERR1383994	60964.9	78574	0.167605	0.271322	0.325584	0.0795227	0.0657457	0.0271353	0.601996	0.0413393		0.270873	0.43112
ERR1383995	61336.5	74400	0.367321	0.342493	0.293697	0.0183962	0.0114356	0.0369881	0.565411	0.0278083		0.418123	0.636928
ERR1383996	33943.2	42260	0.288222	0.279472	0.264223	0.0254243	0.0121885	0.0257955	0.482991	0.008532		0.429661	0.499885
ERR1383997	20757.8	36900	0.165842	0.221363	0.197498	0.0127511	0.00988559	0.0129741	0.456565	0		0.117246	0.378327
ERR1383998	32377.3	39033	0.376411	0.424053	0.220384	0.0238371	0.0155525	0.0272711	0.650022	0.00840089		0.313802	0.65692
ERR1383999	131390	180264	0.386138	0.246739	0.361515	0.0236697	0.0163757	0.0154819	0.520196	0.00726914		0.274888	0.452641
ERR1384000	60493.3	70649	0.279587	0.514792	0.373865	0.036008	0.0109594	0.0208794	0.780623	0.0262199		0.331605	0.603081
ERR1384001	62949.3	70979	0.379401	0.240495	0.263588	0.0113055	0.00761321	0.014974	0.460233	0.0178346		0.401026	0.402814
ERR1384002	69182.6	87176	0.553159	0.191888	0.144802	0.0163276	0.00118433	0.012273	0.312885	0.00531208		0.449131	0.441285
ERR1384003	60462.5	80341	0.123333	0.744593	0.150921	0.0295372	0.00730265	0.0281172	1.1455	0.0475322		0.170979	0.793828
ERR1384004	77998.5	93443	0.302679	0.384772	0.192778	0.0116039	0.0086857	0.0185009	0.903909	0.00534426		0.289351	0.598458
ERR1384005	72554.9	101978	0.338948	0.328514	0.276136	0.0359238	0.0219468	0.0366558	0.456054	0.0339928		0.33601	0.638955
ERR1384006	44528.2	63457	0.253053	0.566228	0.235467	0.0119037	0	0.0168327	0.987389	0.0106669		0.236138	0.726479
ERR1384007	45929.4	54339	0.276806	0.290318	0.318433	0.0316723	0.0485737	0.0098571	0.518	0.00612551		0.411433	0.509711
ERR1384008	68666	83092	0.279054	0.34513	0.257847	0.027424	0.0282995	0.0123669	0.612155	0.019819		0.300827	0.612593
ERR1384009	94858.7	120625	0.363444	0.200666	0.37069	0.0964575	0.0382773	0.0154965	0.317506	0.00599459		0.39221	0.460305
ERR1384010	74597	92226	0.151948	0.733739	0.150378	0.0142288	0.00478228	0.00986828	1.06477	0.00662806		0.166447	0.827671
ERR1384011	54183.8	90003	0.166627	0.641181	0.41511	0.148372	0.0298262	0.161223	0.97811	0.227637		0.201833	0.79357
ERR1384012	31480.2	46896	0.202962	0.431884	0.312568	0.039156	0.0437406	0.080929	0.718874	0.146805		0.191349	0.592938
ERR1384013	44975.6	71960	0.229719	0.3356	0.327434	0.0174067	0.0187589	0.0406536	0.545511	0.0763045		0.269258	0.645268
ERR1384014	60365.8	72475	0.183432	0.556695	0.207171	0.0150702	0.0044391	0.0295277	0.959716	0.069608		0.280473	0.710311
ERR1384015	26880.8	39723	0.292818	0.373749	0.235466	0.0142776	0.00647203	0.0416299	0.638939	0.0251578		0.304138	0.681483
ERR1384016	116048	136854	0.226802	0.420761	0.266242	0.0201925	0.0150368	0.00917119	0.722783	0.00710964		0.276959	0.671167
ERR1384017	49970.6	61256	0.287919	0.16387	0.304572	0.0283411	0.021398	0.019984	0.281828	0.0338407		0.361322	0.479444
ERR1384018	59302.8	75502	0.274484	0.26636	0.232354	0.0158501	0.0159574	0.0103567	0.475152	0.00333437		0.388657	0.508794
ERR1384019	41820.2	46804	0.428648	0.323418	0.31908	0.0131861	0.00913468	0.0315169	0.553363	0.0216124		0.335378	0.584255
ERR1384020	60563.3	69899	0.531748	0.120686	0.307982	0.00817879	0.00642179	0.0461593	0.239222	0.0187756		0.456074	0.343914
ERR1384021	44590.1	50319	0.379614	0.0863222	0.272333	0.0105344	0.00517425	0.0187922	0.118937	0.0223408		0.375535	0.386031
ERR1384022	39783.2	51822	0.256778	0.412105	0.397024	0.0421429	0.0253598	0.0555924	0.645118	0.0469712		0.355677	0.515993
ERR1384023	59793.2	82046	0.184653	0.441118	0.257043	0.0122502	0.00669688	0.0277368	0.778287	0.0201343		0.219221	0.577869
ERR1384024	25884.5	30497	0.219282	0.497198	0.317531	0.0272032	0.0131348	0.0115672	0.797649	0.0104647		0.247011	0.554674
ERR1384025	54417.7	63266	0.35248	0.382318	0.402078	0.00990291	0.0082451	0.00426481	0.630471	0.00800708		0.302517	0.623861
ERR1384026	110480	158693	0.295838	0.448741	0.449216	0.0308165	0.0434625	0.0378412	0.783247	0.0262329		0.355951	0.655392
ERR1384027	47646.7	59580	0.357454	0.329813	0.159917	0.0095184	0.0152735	0.0147737	0.580175	0.0160322		0.222128	0.688654
ERR1384028	44405.7	54691	0.27319	0.352037	0.383165	0.0355261	0.0278812	0.0155103	0.598904	0.0183089		0.339541	0.585054
ERR1384029	41101.1	89829	0.0803628	0.456223	0.129288	0.0114179	0.0133655	0.0108385	0.975101	0.0206644		0.080442	0.711481
ERR1384030	13140.5	31201	0.22021	0.591494	0.154696	0.0618399	0.0115804	0.0240754	0.919891	0.0270661		0.126427	0.821824
ERR1384031	76855.6	100290	0.508278	0.13008	0.345244	0.00940687	0.00687103	0.0385029	0.341833	0.0269401		0.307735	0.468772
ERR1384032	48515.4	55217	0.391676	0.170531	0.328634	0.00985739	0.00749241	0.0233258	0.261515	0.014587		0.359435	0.423671
ERR1384033	73264.5	82346	0.135313	0.239926	0.133679	0.0162732	0.00861542	0.0164262	0.288417	0.0570909		0.084634	0.668672
ERR1384034	27885.9	32288	0.360899	0.296981	0.369227	0.017005	0.0204134	0.0433128	0.484344	0.0185833		0.370736	0.578462
ERR1384035	56416.7	67733	0.410948	0.304829	0.266533	0.0106929	0.00815341	0.0150654	0.558603	0.0113572		0.213511	0.504384
ERR1384036	38416.5	42544	0.341472	0.220999	0.352206	0.0152528	0.00626655	0.062856	0.420671	0.0524284		0.456415	0.423998
ERR1384037	107317	137483	0.283993	0.206818	0.293227	0.0216732	0.000618473	0.0486987	0.363599	0.0636875		0.334689	0.475302
ERR1384038	85291.8	123901	0.287066	0.229586	0.371985	0.0495767	0.014809	0.00956803	0.216811	0.00664256		0.355942	0.281383
ERR1384039	70622.4	89581	0.272978	0.349983	0.34235	0.0667282	0.0145978	0.0185455	0.475829	0.0139838		0.330072	0.434728
ERR1384040	45064.6	68236	0.101543	0.410268	0.125705	0.0269121	0.0290323	0.00753504	0.737503	0.0120963		0.248634	0.612109
ERR1384041	82312	109066	0.384298	0.413207	0.248055	0.0321682	0.0156053	0.0495589	0.709146	0.0126712		0.353525	0.728596
ERR1384042	70257.3	106566	0.280451	0.452958	0.206029	0.0514981	0.0635823	0.0941189	0.786088	0.0304048		0.204777	0.730975
ERR1384043	77172	93300	0.290755	0.214353	0.29217	0.0149427	0.0149915	0.0447861	0.417396	0.0335502		0.388844	0.60235
ERR1384044	40250.6	52204	0.226104	0.278686	0.354444	0.0490595	0.0381545	0.0083503	0.48302	0.0162446		0.352742	0.531005
ERR1384045	34159.8	43417	0.19135	0.561204	0.239101	0.0214451	0.0167571	0.0134026	0.890258	0.00385715		0.286084	0.71662
ERR1384046	46568.6	74002	0.250949	0.370347	0.334676	0.0161882	0.0205204	0.0345394	0.622	0.0212717		0.300172	0.664287
ERR1384047	37007.1	44463	0.383958	0.169508	0.556075	0.0292839	0.00686272	0.0167753	0.349464	0.00840321		0.430517	0.409383
ERR1384048	59216.2	75763	0.221637	0.579	0.332313	0.142313	0.0446154	0.115673	0.877568	0.174939		0.360957	0.745869
ERR1384049	32532.7	82680	0.13821	0.19715	0.104744	0.0264268	0.00519788	0.00751916	0.409656	0.00593909		0.084321	0.13082
ERR1384050	58665.8	73548	0.269664	0.407626	0.334671	0.0226655	0.00440737	0.041964	0.708532	0.0678898		0.347641	0.614377
ERR1384051	26183.1	36563	0.285137	0.198496	0.306597	0.00975598	0.00233618	0.0198219	0.323893	0.00594295		0.323593	0.369305
ERR1384052	64316.3	73152	0.448676	0.171505	0.23681	0.0242985	0.0450427	0.0216267	0.170863	0		0.332909	0.329224
ERR1384053	51065.3	58490	0.179662	0.636206	0.199011	0.0155272	0.0115619	0.0212469	0.989301	0.0117728		0.151025	0.781382
ERR1384054	100221	124014	0.127222	0.676932	0.156197	0.015903	0.0103126	0.0103255	1.13749	0.0100821		0.197179	0.797186
ERR1384055	62101.6	70480	0.447223	0.119377	0.390406	0.00958433	0.00715337	0.0251533	0.133398	0.0220878		0.336812	0.29184
ERR1384056	42926.2	65429	0.216068	0.271682	0.240835	0.0420703	0.0140703	0.0120325	0.460385	0.0131666		0.357726	0.541813
ERR1384057	74551.2	95547	0.283908	0.396336	0.33658	0.0392132	0.00512208	0.02821	0.698086	0.00828728		0.402488	0.591484
ERR1384058	53179.1	66216	0.210694	0.600147	0.266362	0.0118358	0.0121412	0.0240642	1.11715	0.0174633		0.152106	0.753597
ERR1384059	55321.2	75470	0.291742	0.347049	0.338543	0.0393337	0.0198585	0.0548906	0.580601	0.0295079		0.376077	0.43994
ERR1384060	31774.4	41735	0.386422	0.305003	0.313515	0.0190036	0.00672617	0.0331037	0.60696	0.0262743		0.167375	0.632687
ERR1384061	85386.8	117842	0.261583	0.445769	0.307311	0.0213598	0.0209611	0.0478076	0.778219	0.02147		0.35031	0.617544
ERR1384062	71910.6	84356	0.354244	0.148798	0.364544	0.0204806	0.0179293	0.0266696	0.336869	0.0339068		0.351483	0.482656
ERR1384063	45471.9	52497	0.4168	0.162168	0.344398	0.0160652	0.0206486	0.0296737	0.269333	0.00789295		0.428327	0.393294
ERR1384064	76028.8	105278	0.256107	0.305428	0.276817	0.0354453	0.00728261	0.0364526	0.545235	0.0106632		0.298336	0.641368
ERR1384065	66683.1	96186	0.381993	0.255789	0.213283	0.016474	0.022761	0.0117072	0.472698	0.00143854		0.327375	0.380888
ERR1384066	51190.2	92479	0.190457	0.527632	0.267835	0.0443085	0.0182043	0.0831919	0.760905	0.0652653		0.183278	0.705429
ERR1384067	60149.2	71521	0.471564	0.25223	0.153457	0.0259368	0.00868857	0.0109128	0.405578	0.00447846		0.408345	0.432036
ERR1384068	49756.7	91450	0.0560059	0.746296	0.152696	0.0404566	0.0249165	0.0417148	1.24193	0.0377723		0.104384	0.866312
ERR1384069	49929.4	103333	0.136906	0.607875	0.368258	0.0438449	0.0231884	0.0384939	0.626512	0.79774		0.158295	0.462606
ERR1384070	26352.8	34031	0.273437	0.406963	0.27201	0.0336532	0.0250988	0.0345821	0.661378	0.0274057		0.271435	0.57065
ERR1384071	28293.7	47460	0.366024	0.297916	0.349087	0.0491644	0.0188012	0.0551028	0.442147	0.0880734		0.264857	0.645958
ERR1384072	47147.1	70570	0.214686	0.455051	0.0790464	0.0152791	0.00524063	0.0151049	0.862828	0		0.166229	0.652552
ERR1384073	64792.2	72449	0.384478	0.148745	0.285589	0.0119473	0.00867553	0.00818522	0.283857	0.00891668		0.377322	0.371983
ERR1384074	101153	139520	0.304728	0.278731	0.535921	0.0247639	0.0193367	0.0516517	0.467579	0.0669834		0.407234	0.553452
ERR1384075	54407.4	68506	0.366733	0.219402	0.327714	0.0356898	0.0278366	0.013735	0.285338	0.00220386		0.47145	0.364939
ERR1384076	44516.2	72667	0.0944675	0.666256	0.148161	0.0253773	0.014032	0.0245976	1.16198	0.028993		0.1348	0.851338
ERR1384077	101118	137336	0.210522	0.561452	0.270214	0.0382312	0.0210921	0.0732798	0.932036	0.0535645		0.188816	0.725943
ERR1384078	28366.2	58168	0.183846	0.129472	0.215259	0.0219058	0.0115239	0.0336111	0.386192	0.00379783		0.14902	0.160621
ERR1384079	105731	133903	0.206963	0.62505	0.243939	0.0146999	0.00411574	0.0223594	1.14635	0.0225244		0.221718	0.728219
ERR1384080	43757.4	62791	0.342806	0.0846972	0.32899	0.0205607	0.0144165	0.0241117	0.152774	0		0.413677	0.217728
ERR1384081	67136.8	91855	0.179828	0.478848	0.202009	0.026896	0.0172208	0.0300757	0.822302	0.0105196		0.309571	0.688258
ERR1384082	66508.9	82386	0.273517	0.392677	0.329093	0.0266748	0.0286045	0.0217351	0.642976	0.0220793		0.353173	0.542921
ERR1384083	60723.2	74859	0.269685	0.360909	0.382014	0.0424751	0.028423	0.0178973	0.579699	0.00128376		0.406021	0.578924
ERR1384084	57738.3	81516	0.191644	0.510388	0.2228	0.0430577	0.0347487	0.0766822	0.804798	0.0505064		0.195548	0.710341
ERR1384085	81549.1	107882	0.223121	0.493509	0.322546	0.041123	0.0341716	0.0280153	0.901193	0.0306326		0.279604	0.636597
ERR1384086	70042.4	81890	0.506853	0.116712	0.241554	0.02075	0.0174722	0.0390666	0.241238	0.00816555		0.359442	0.434482
ERR1384087	43061.8	98887	0.16642	0.407289	0.284588	0.0239977	0.0186283	0.0460048	0.722332	0.0348132		0.159762	0.339173
ERR1384088	56036.9	64320	0.273903	0.255711	0.193684	0.0239761	0.0157063	0.00933744	0.40018	0.00924708		0.454502	0.338867
ERR1384089	67744.5	100180	0.248921	0.183882	0.19771	0.034448	0.02938	0.0315952	0.611567	0.0329448		0.187831	0.599397
ERR1384090	63199.2	75787	0.35497	0.261438	0.323357	0.0354027	0.0164321	0.0288528	0.449619	0.0198433		0.471625	0.541871
ERR1384091	60754.7	73578	0.29124	0.258194	0.263064	0.0177215	0.00801077	0.0149544	0.439321	0.018643		0.231881	0.50001
ERR1384092	69242.1	81412	0.188541	0.352111	0.461262	0.0351816	0.0743373	0.0996426	0.575355	0.0937427		0.287901	0.595466
ERR1384093	40303.6	47003	0.184591	0.432159	0.358077	0.0157332	0.00965208	0.0203683	0.712999	0.00907762		0.360354	0.526868
ERR1384094	22846.1	28183	0.441023	0.27252	0.287501	0.0135375	0.00941692	0.0340741	0.449975	0.0250546		0.367378	0.556818
ERR1384095	22379.5	34353	0.330183	0.146422	0.262375	0.0249211	0.0159041	0.00383415	0.289964	0		0.218264	0.377266
ERR1384096	63432.6	75879	0.218975	0.466234	0.22425	0.0641047	0.0475074	0.0222392	0.829059	0.0219654		0.269553	0.576119
ERR1384097	70675.3	87336	0.272766	0.238236	0.254445	0.02663	0.0212044	0.00970699	0.492661	0.00466024		0.280611	0.330662
ERR1384098	43188.9	47395	0.403923	0.266656	0.398292	0.0438209	0.0126157	0.0190593	0.486172	0.0128485		0.422582	0.4263
ERR1384099	28407.8	42737	0.265074	0.289891	0.373621	0.0295269	0.0125839	0.0611971	0.491288	0.0351059		0.258454	0.568004
ERR1384100	44586.5	68963	0.301998	0.180757	0.305951	0.0149214	0.0164023	0.012625	0.349811	0.00470014		0.345369	0.329849
ERR1384101	55365.5	64223	0.345031	0.168986	0.33648	0.0075232	0.0101886	0.0155803	0.297622	0.00960297		0.50214	0.365803
ERR1384102	30632.8	40174	0.302231	0.326262	0.28914	0.0281555	0.0272451	0.0206364	0.578436	0.0121726		0.316591	0.580873
ERR1384103	36544.9	63221	0.235636	0.494442	0.251624	0.0240498	0.00278317	0.0287057	0.417481	0.0378109		0.175185	0.403209
ERR1384104	54872.4	73758	0.315213	0.317794	0.278655	0.0270546	0.0294623	0.0140649	0.536975	0.00719619		0.361691	0.557751
ERR1384105	69090.4	84232	0.264388	0.29769	0.30718	0.0290298	0.0114288	0.00965201	0.54795	0.0140871		0.392129	0.482422
ERR1384106	36643.6	46361	0.385128	0.336647	0.310563	0.0134708	0.0266181	0.0275807	0.563187	0.0258759		0.228436	0.621381
ERR1384107	95047.9	203424	0.208588	0.315085	0.218577	0.0363219	0.00966861	0.019792	0.536309	0.00776652		0.164119	0.318296
ERR1384108	63790.9	82762	0.10426	0.541974	0.13322	0.0193374	0.0171846	0.0138292	0.937961	0.0157289		0.272504	0.697338
ERR1384109	33586.4	41167	0.26112	0.137989	0.162879	0.0144041	0.0121575	0.0186739	0.315046	0.00408588		0.312399	0.275012
ERR1384110	99496	123181	0.286883	0.373577	0.471264	0.0246144	0.0488859	0.0207718	0.696674	0.00889332		0.400894	0.605123
ERR1384111	58830.8	69393	0.272057	0.486283	0.229747	0.0192606	0.00667886	0.037792	0.786105	0.0114977		0.494869	0.682392
ERR1384112	106012	117339	0.414679	0.0446615	0.168216	0.0090838	0.0036149	0.0136371	0.0348468	0.0129286		0.049565	0.364971
ERR1384113	33863.5	53321	0.175455	0.428594	0.13943	0.0132672	0.00289624	0	0.667659	0		0.136502	0.291561
ERR1384114	151265	183468	0.340999	0.227874	0.330137	0.0180094	0.00975611	0.0210394	0.447878	0.00589462		0.401725	0.456324
ERR1384115	57953.8	72253	0.0975376	0.631661	0.217388	0.0333459	0.0271213	0.0801235	0.977391	0.0816915		0.099303	0.711921
ERR1384116	18135.8	20510	0.372431	0.276287	0.38636	0.0107336	0.0126684	0.00821107	0.480153	0.00353794		0.470225	0.584215
ERR1384117	39519.9	52362	0.265291	0.55348	0.340953	0.0334302	0.0199708	0.11415	0.837495	0.0549926		0.233272	0.693215
ERR1384118	40173.2	69958	0.170524	0.693734	0.345687	0.106576	0.0186176	0.162004	0.977259	0.18532		0.157854	0.736507
ERR1384119	64417.9	74470	0.343005	0.291635	0.44321	0.0251821	0.0100606	0.0435113	0.509265	0.0162208		0.315099	0.481594
ERR1384120	93739.5	154055	0.235513	0.521047	0.333029	0.0286614	0.00482576	0.0363969	0.803346	0.0418249		0.127628	0.782361
ERR1384121	57176.7	68716	0.316758	0.179265	0.35613	0.0244409	0.00323598	0.0546953	0.276201	0.0543253		0.454534	0.373394
ERR1384122	38543.3	49321	0.30474	0.32732	0.30477	0.030142	0.0130774	0.034264	0.533721	0.00760107		0.370056	0.50724
ERR1384123	40455.4	46845	0.277721	0.120053	0.297565	0.0275824	0.0279593	0.00804129	0.302091	0.00532174		0.332564	0.487671
ERR1384124	64180.4	170200	0.200752	0.211016	0.263563	0.0479431	0.0240628	0.00508155	0.44559	0.00877754		0.087735	0.128233
ERR1384125	130141	155864	0.330863	0.236021	0.261618	0.0353507	0.0235567	0.00923817	0.385088	0.00409545		0.34408	0.539165
ERR1384126	89845	110713	0.302344	0.318106	0.412341	0.0126729	0.0129977	0.0231938	0.553761	0.0313557		0.30022	0.498556
ERR1384127	49087	57303	0.309729	0.338337	0.325457	0.00862956	0.00435292	0.0137877	0.555236	0.0134082		0.387072	0.642021
ERR1384128	16215.5	23280	0.193765	0.448785	0.262496	0.0240743	0	0.0283308	0.770535	0		0.235325	0.750966
ERR1384129	33796.8	48868	0.454521	0.484955	0.358575	0.0301627	0.0239384	0.0843999	0.506661	0.0487188		0.20523	0.663535
ERR1384130	62497.3	117156	0.176946	0.45012	0.231979	0.0322746	0.0237037	0.0156408	0.744993	0.0159633		0.182224	0.394296
ERR1384131	62241.6	84878	0.231453	0.428743	0.331092	0.0347833	0.0164964	0.0785048	0.72253	0.0358308		0.244881	0.705034
ERR1384132	139032	188589	0.249739	0.205844	0.39332	0.0236561	0.0153994	0.0266956	0.370336	0.0256429		0.344872	0.562804
ERR1384133	54186.1	59677	0.143241	0.558504	0.129368	0.0104288	0.0076774	0.0114185	1.0651	0.0058036		0.202294	0.657402
ERR1384134	38681.8	72621	0.177457	0.492648	0.319678	0.0223022	0.00356796	0.035916	0.341877	0.0235461		0.142636	0.340875
ERR1384135	17780.5	22975	0.375008	0.415118	0.248336	0.00971101	0.0034701	0.00516974	0.816503	0		0.352887	0.778189
ERR1384136	48076.4	57653	0.298442	0.45787	0.165473	0.015627	0.0112045	0.0266128	0.758387	0.00274269		0.234311	0.698877
ERR1384137	62502.6	90066	0.2655	0.29158	0.338112	0.0312511	0.0160086	0.0261539	0.617822	0.0288864		0.25513	0.578319
ERR1384138	54230.2	67550	0.279817	0.384315	0.231414	0.0141025	0.00110922	0.0138323	0.642343	0.0114425		0.370323	0.631923
ERR1384139	26621.4	42475	0.256809	0.524897	0.361835	0.0277625	0.00757488	0.0963878	0.692264	0.0748026		0.207976	0.375268
ERR1384140	27848.2	43732	0.330894	0.45197	0.144701	0.0281703	0.036031	0.0208054	0.814132	0.0107161		0.271685	0.702273
ERR1384141	93094.8	115845	0.28846	0.347834	0.376563	0.0133763	0.0151301	0.017956	0.606941	0.0690364		0.272009	0.65971
ERR1384142	95527.8	131860	0.179061	0.605305	0.20852	0.0229497	0.0211289	0.032229	0.918142	0.00962955		0.27134	0.766409
ERR1384143	52488.9	64295	0.307424	0.175375	0.30326	0.0256416	0.0230934	0.019018	0.306388	0.0292643		0.382795	0.329539
ERR1384144	48408.7	67241	0.350578	0.223176	0.327066	0.0196095	0.0169321	0.0248628	0.354846	0.011866		0.311359	0.491649
ERR1384145	110444	134346	0.246144	0.223181	0.249006	0.0184094	0.00431519	0.0211807	0.40572	0.00784538		0.381264	0.482495
ERR1384146	37007.6	52051	0.359143	0.0485863	0.207519	0.0349127	0.0148102	0.0122652	0.110789	0.0124245		0.291804	0.133462
ERR1384147	62181	88670	0.340444	0.2038	0.324739	0.0331734	0.0422591	0.0151102	0.425077	0.0115236		0.29229	0.377832
ERR1384148	171965	220019	0.234634	0.17908	0.269891	0.0276739	0.0367173	0.0143431	0.37514	0.0126652		0.297602	0.327752
ERR1384149	142589	183611	0.275315	0.393331	0.354283	0.0215102	0.00425696	0.0341215	0.600412	0.0550843		0.234227	0.634836
ERR1384150	115703	164577	0.230867	0.478862	0.256601	0.0129763	0.010174	0.0188638	0.759927	0.020052		0.244949	0.778418
ERR1384151	23665.8	47205	0.172633	0.152742	0.11138	0.0128796	0.00872688	0.00331951	0.345861	0		0.09257	0.170937
ERR1384152	56915.6	62459	0.429099	0.159342	0.392338	0.0154155	0.0216786	0.0228199	0.270741	0.000737713		0.494591	0.444612
ERR1384153	64033.2	73010	0.213322	0.335982	0.201391	0.00767513	0.0140263	0.0222293	0.596086	0.012885		0.323936	0.542223
ERR1384154	44415.5	58828	0.113684	0.407136	0.242427	0.0338412	0.0555207	0.0239667	0.729329	0.0494979		0.2179	0.708916
ERR1384155	103299	119358	0.14833	0.196523	0.119771	0.0118494	0.0219265	0.00689865	0.417948	0.00243476		0.140469	0.747689
ERR1384156	53544.8	75249	0.144605	0.456316	0.269573	0.045444	0.0156585	0.0565762	0.607494	0.0650424		0.229404	0.505926
ERR1384157	94496	130589	0.137083	0.345802	0.319978	0.0298676	0.0352856	0.0380881	0.690974	0.0293541		0.239629	0.615155
ERR1384158	57111.5	115386	0.185275	0.223754	0.232864	0.0364158	0.0309033	0.0160969	0.373935	0.0176852		0.195346	0.21516
ERR1384159	66175.6	79268	0.258406	0.133853	0.342795	0.0191549	0.0217575	0.0132582	0.349623	0.0132335		0.377135	0.385597
ERR1384160	35346.3	52417	0.28648	0.442717	0.235983	0.022282	0.0176133	0.00864158	0.720364	0.0060609		0.27036	0.709908
ERR1384161	50428.7	66564	0.250249	0.302738	0.336536	0.012072	0.0133903	0.0127943	0.544033	0.0075924		0.380322	0.577116
ERR1384162	60508.1	86138	0.133773	0.729279	0.125072	0.0192061	0.00470969	0.0630584	1.26326	0.0168808		0.160994	0.814335
ERR1384163	71017.7	115572	0.246488	0.524606	0.326012	0.0154077	0.0216414	0.0240754	0.801701	0.0185869		0.170114	0.777818
ERR1384164	87107.1	92882	0.143328	0.370151	0.213827	0.0569747	0.009082	0.091846	0.598462	0.00829762		0.252	0.415599
ERR1384165	27790.1	31095	0.263361	0.506756	0.191103	0.0133673	0.00827527	0.00361461	0.774117	0		0.292581	0.677715
ERR1384166	93332.3	112015	0.231186	0.386601	0.275336	0.0136506	0.0140702	0.0251571	0.646563	0.00333725		0.314904	0.55075
ERR1384167	40546.1	47470	0.390741	0.155487	0.325507	0.0193439	0.0162289	0.0316264	0.342592	0.0184131		0.420288	0.478071
ERR1384168	41981.3	54724	0.235065	0.321786	0.204143	0.0105468	0.00696562	0.0202867	0.605217	0.0147072		0.340888	0.646061
ERR1384169	51615.2	84079	0.243908	0.431042	0.29458	0.0140178	0.0150167	0.0266313	0.769316	0.0255731		0.16895	0.763368
ERR1384170	48994.8	64166	0.262429	0.388133	0.324301	0.00933006	0.0096463	0.0309305	0.650551	0.0386748		0.246046	0.604629
ERR1384171	93476.7	163134	0.38308	0.39449	0.203994	0.0615846	0.0794984	0.0101087	0.382053	0.355273		0.052616	0.657945
ERR1384172	52812.9	60021	0.263247	0.508256	0.41252	0.0197529	0.0148445	0.0336883	0.78673	0.002156		0.439798	0.665175
ERR1384173	48073.8	80368	0.104281	0.611641	0.300535	0.0224017	0.00720632	0.0334255	0.949343	0.171688		0.166874	0.63962
ERR1384174	126547	153832	0.337205	0.347059	0.344531	0.016261	0.0138253	0.0360619	0.634014	0.0207363		0.393635	0.667581
ERR1384175	35629.9	57146	0.103069	0.742921	0.183646	0.0472544	0.00279757	0.0495046	1.20382	0.0413809		0.210264	0.805091
ERR1384176	40531.2	63130	0.265865	0.354306	0.25483	0.0357734	0.0108603	0.0357876	0.595842	0.0156727		0.208611	0.574953
ERR1384177	65298.7	72797	0.20188	0.580923	0.266123	0.021359	0.00886326	0.025577	0.884758	0.0129945		0.337264	0.698379
ERR1384178	56150.2	85365	0.270673	0.540505	0.320369	0.0886649	0.0135566	0.0715567	0.805356	0.102582		0.169317	0.638608
ERR1384179	32242.3	55878	0.253166	0.21949	0.373817	0.016687	0.026897	0.023188	0.413593	0.0330978		0.262272	0.55621
ERR1384180	86865.2	116389	0.34152	0.383862	0.295485	0.00951023	0.0124513	0.0180999	0.700945	0.0115421		0.330545	0.661734
ERR1384181	36761.1	62720	0.187318	0.587603	0.101716	0.0294664	0.0342907	0.0221921	0.97445	0.0216972		0.17076	0.753764
ERR1384182	77970.4	97242	0.330486	0.317721	0.326433	0.0283515	0.0250714	0.0299753	0.527022	0.015801		0.321448	0.529546
ERR1384183	44398.2	52306	0.246759	0.212053	0.324441	0.0122408	0.0185295	0.00724987	0.442315	0.00754479		0.316504	0.3972
ERR1384184	131833	158469	0.375116	0.32165	0.343548	0.0332431	0.00289966	0.0243651	0.668458	0.0297049		0.293019	0.563076
ERR1384185	91016.4	115488	0.51364	0.124573	0.211528	0.0175503	0.00308186	0.011755	0.215804	0.00875743		0.346155	0.514113
ERR1384186	40335.6	52481	0.412129	0.155181	0.410344	0.0450776	0.0751072	0.0169812	0.294386	0.00874607		0.36836	0.371969
ERR1384187	62241.1	82456	0.374701	0.211245	0.278712	0.0255494	0.0189295	0.0261264	0.378049	0.00886876		0.38527	0.450645
ERR1384188	32578.5	38597	0.288979	0.334818	0.383282	0.0983019	0.0105326	0.170514	0.523907	0.0175376		0.28527	0.568237
ERR1384189	83168.2	97906	0.513752	0.303686	0.355217	0.0477513	0.0152735	0.0163695	0.445536	0.00194597		0.44488	0.539267
ERR1384190	60163.9	85409	0.502065	0.132977	0.311595	0.0198879	0.0116662	0.00573114	0.243238	0.00576752		0.362636	0.209623
ERR1384191	55258.7	63051	0.267284	0.117851	0.284621	0.0251658	0.00863369	0.0474514	0.210241	0.0152454		0.362542	0.276126
ERR1384192	61603.2	76282	0.429448	0.175055	0.315206	0.00612244	0.00890993	0.0228504	0.190652	0.00249754		0.296602	0.294091
ERR1384193	44002.2	50489	0.306617	0.216431	0.435719	0.0239209	0.00933344	0.023248	0.360343	0.0213223		0.440174	0.410107
ERR1384194	44142.2	70433	0.133651	0.610307	0.254089	0.0465001	0.0266486	0.0490366	1.15633	0.0564151		0.110087	0.798168
ERR1384195	69564.2	81259	0.358254	0.250496	0.182	0.00781458	0.0146911	0.0148639	0.393611	0.00773616		0.450659	0.409697
ERR1384196	38886.8	62681	0.20999	0.502245	0.261253	0.0314984	0.0411754	0.0134433	0.922957	0.00658371		0.247307	0.742084
ERR1384197	60065.3	69128	0.466656	0.173826	0.358968	0.0302123	0.0101862	0.0199428	0.294913	0.0171889		0.386359	0.374254
ERR1384198	116375	162223	0.273146	0.443334	0.275423	0.0206929	0.00985517	0.0369074	0.724222	0.0328258		0.304716	0.626396
ERR1384199	35773.7	86086	0.139031	0.571125	0.193851	0.00203769	0	0.0115559	0.09425	0.0121973		0.066457	0.204514
ERR1384200	57975.6	71688	0.136831	0.724651	0.170556	0.00935145	0.00725422	0.0293779	1.11345	0.0156337		0.211922	0.841588
ERR1384201	85177.9	88986	0.102362	0.812426	0.127154	0.00713471	0.00515271	0.0175362	1.17107	0.00757178		0.125959	0.901363
ERR1384202	60377.5	80301	0.433947	0.154019	0.232962	0.0224279	0.0235821	0.00177635	0.305967	0.00268009		0.418914	0.376343
ERR1384203	55093.7	65882	0.31405	0.279606	0.442485	0.0223682	0.0272567	0.0271791	0.411073	0.0078561		0.450834	0.410477
ERR1384204	42587.4	48512	0.3173	0.0360445	0.167654	0.00519044	0.00127834	0.00806004	0.0640857	0.00814758		0.351322	0.239646
ERR1384205	86187.7	95986	0.42747	0.291095	0.481596	0.0674844	0.0240477	0.0478214	0.524932	0.0623857		0.374517	0.552992
ERR1384206	69562.6	84110	0.188837	0.240464	0.114126	0.0148791	0.00985852	0.014791	0.474926	0.0136651		0.308915	0.557509
ERR1384207	62335.3	69614	0.376058	0.269777	0.426593	0.0309135	0.0111866	0.0134709	0.451846	0.106068		0.435739	0.444353
ERR1384208	71151.8	93732	0.389883	0.352629	0.300938	0.0444267	0.0313086	0.0272214	0.606943	0.0865727		0.344666	0.624088
ERR1384209	57625.2	74690	0.219667	0.380576	0.312086	0.0224111	0.00698611	0.0340294	0.721463	0.0119505		0.267332	0.604144
ERR1384210	51015.2	68935	0.299189	0.216789	0.210122	0.0470889	0.0417775	0.0188302	0.450675	0.0152098		0.244016	0.324136
ERR1384211	54736.6	63211	0.308754	0.243162	0.42981	0.0307962	0.0207847	0.0251549	0.440609	0.00819446		0.457522	0.454474
ERR1384212	53454.9	58611	0.290229	0.441136	0.272772	0.0315089	0.0287486	0.0143176	0.750199	0.00795092		0.315049	0.542097
ERR1384213	29072.4	38955	0.298427	0.302512	0.314399	0.0627206	0.0120472	0.0127937	0.539673	0.18269		0.289541	0.488318
ERR1384214	50003.7	85495	0.113032	0.680973	0.293375	0.0151814	0.00691749	0.0171468	0.844201	0.0207289		0.102041	0.620759
ERR1384215	27990.6	54333	0.172129	0.439619	0.254972	0.0143764	0.0356789	0.0171185	0.672105	0.0120453		0.171177	0.678892
ERR1384216	33356.4	53106	0.240988	0.485662	0.214923	0.0243541	0.0198721	0.0307206	0.616389	0.0263068		0.241959	0.598914
ERR1384217	51682.7	62537	0.185694	0.544622	0.237645	0.0226341	0.00477531	0.0183222	0.855504	0.00740457		0.312899	0.748247
ERR1384218	109136	130432	0.391095	0.339766	0.216216	0.02868	0.0313428	0.00982704	0.533153	0.00460964		0.401877	0.480646
ERR1384219	55439.8	64456	0.276044	0.307042	0.322419	0.0207393	0.0246835	0.035921	0.596836	0.0024148		0.338008	0.480046
ERR1384220	43614.2	77572	0.156138	0.53143	0.139937	0.0169027	0.0313939	0.0308088	0.879239	0.00274812		0.118339	0.822912
ERR1384221	56255.2	66994	0.147607	0.595034	0.227087	0.0179535	0.010729	0.0235719	0.968824	0.0423287		0.3311	0.73047
ERR1384222	142505	160735	0.177485	0.268808	0.315847	0.033254	0.00452273	0.0334747	0.468382	0.0262399		0.295745	0.429611
ERR1384223	91772.1	109095	0.433507	0.219449	0.448124	0.0352984	0.031985	0.0076998	0.399963	0.00652058		0.397207	0.438968
ERR1384224	67930.8	73886	0.401892	0.24674	0.383298	0.0134608	0.00965084	0.0137843	0.459444	0.00194163		0.39808	0.513392
ERR1384225	55154.5	70736	0.260275	0.435245	0.358695	0.021001	0.0236233	0.0297001	0.715055	0.0125499		0.585331	0.658151
ERR1384226	45558.7	77365	0.19078	0.493926	0.271647	0.0456027	0.00570299	0.0574851	0.796777	0.0404229		0.201449	0.709897
ERR1384227	66818.3	82636	0.338755	0.0895271	0.167991	0.0271869	0.0171244	0.0104614	0.149157	0.00278098		0.382571	0.368389
ERR1384228	120179	145784	0.420589	0.135877	0.361287	0.0231567	0.0231564	0.00966312	0.26515	0.00622535		0.380126	0.485974
ERR1384229	43687.3	54411	0.225408	0.287164	0.3097	0.0349596	0.012386	0.00933139	0.570793	0.005345		0.362716	0.544735
ERR1384230	99401.7	128664	0.411993	0.185814	0.435168	0.0904769	0.0581459	0.0212695	0.337364	0.0215178		0.422757	0.394099
ERR1384231	45492.4	52001	0.199565	0.43088	0.123963	0.0224044	0.0140257	0.00616226	0.781036	0.00197664		0.35991	0.547808
ERR1384232	116044	141617	0.378084	0.25666	0.279753	0.0179701	0.0199688	0.0318071	0.408629	0.0123519		0.416871	0.577344
ERR1384233	49833.2	61835	0.35759	0.181316	0.530159	0.043909	0.0109343	0.0569597	0.283629	0.00668481		0.393025	0.358623
ERR1384234	23110.2	45835	0.243983	0.517173	0.146068	0.0164862	0.00652561	0.00995342	0.838555	0.0174872		0.199167	0.762736
ERR1384235	67236.5	89753	0.197821	0.456988	0.379475	0.0929606	0.0388828	0.0663451	0.754458	0.106485		0.302173	0.577139
ERR1384236	86855.1	96279	0.274981	0.251219	0.179767	0.0223344	0.0184095	0.00216865	0.467606	0.00281552		0.525467	0.327796
ERR1384237	84795.2	91561	0.481161	0.0070491	0.156664	0.00646711	0.0015781	0.00388802	0.023897	0.0071058		0.588036	0.235291
ERR1384238	94229.3	120023	0.29805	0.270127	0.476745	0.0138526	0.0321726	0.0425972	0.567731	0.0467724		0.345542	0.521426
ERR1384239	33932.7	47195	0.364624	0.439784	0.30671	0.0352166	0.0115507	0.0677561	0.720195	0.014932		0.27363	0.71121
ERR1384240	69206.3	80549	0.319335	0.520247	0.234925	0.0442172	0.0640613	0.0150724	0.742625	0.00277121		0.290587	0.609207
ERR1384241	32977.1	49593	0.168855	0.49403	0.215374	0.0161046	0.00413217	0.0330364	0.949383	0.00977977		0.177099	0.727173
ERR1384242	51312.6	80441	0.227501	0.485494	0.111177	0.00836716	0.00500403	0.00938543	0.815109	0.00728393		0.171073	0.602159
ERR1384243	32224.5	53366	0.281892	0.301583	0.339488	0.0499164	0.0219516	0.0204723	0.49335	0.130693		0.262914	0.354134
ERR1384244	42168.4	52559	0.622718	0.174168	0.150421	0.000698639	0.000904086	0.00421996	0.159534	0.00472538		0.378994	0.298874
ERR1384245	33610.2	50675	0.322035	0.366237	0.419886	0.023041	0.00787856	0.0369742	0.600711	0.0191904		0.159755	0.691725
ERR1384246	41944.7	70417	0.244348	0.471423	0.248105	0.0485827	0.00631902	0.0248771	0.627408	0.094393		0.244975	0.582388
ERR1384247	57311.2	89156	0.292392	0.331096	0.235954	0.0178102	0.0151119	0.0362086	0.700755	0.0199436		0.14621	0.613303
ERR1384248	98562.7	110724	0.298306	0.458907	0.361945	0.028417	0.0338263	0.0163887	0.75305	0.00746141		0.380831	0.574386
ERR1384249	103039	117812	0.407775	0.244429	0.329984	0.0319132	0.0418249	0.0361319	0.324596	0.049026		0.337802	0.486917
ERR1384250	72958.4	86560	0.263497	0.486925	0.261188	0.0318422	0.0133084	0.0148835	0.860661	0.0131041		0.314147	0.629894
ERR1384251	36807.1	41416	0.253597	0.28776	0.270698	0.0171298	0.0216585	0.0403894	0.511942	0.0400725		0.454301	0.527789
ERR1384252	53852.3	63667	0.400295	0.0944088	0.274829	0.0284567	0.00605516	0.00591614	0.0624283	0.00146961		0.381599	0.237579
ERR1384253	108810	164150	0.292963	0.196136	0.300063	0.0225903	0.0127347	0.0202564	0.433478	0.0128632		0.233116	0.449053
ERR1384254	80889.9	118077	0.286826	0.427089	0.292288	0.0322944	0.0225047	0.0414413	0.746921	0.0195828		0.165519	0.694682
ERR1384255	31600.1	42373	0.203333	0.408044	0.164824	0.0268588	0.0200966	0.00444906	0.696555	0.00246552		0.247243	0.588178
ERR1384256	44535.6	48236	0.358825	0.231657	0.211131	0.0188352	0.000713949	0.0239223	0.346953	0.0324098		0.291075	0.580816
ERR1384257	61733.9	76973	0.413309	0.255287	0.317857	0.0141619	0.00895707	0.0217476	0.441384	0.00401106		0.349195	0.569437
ERR1384258	49447	62332	0.448335	0.322501	0.412241	0.0170305	0.0213309	0.0430672	0.555139	0.0323352		0.336221	0.600301
ERR1384259	48751.8	56873	0.342079	0.158148	0.382969	0.0203387	0.0270574	0.0213868	0.321605	0.00862845		0.36705	0.431761
ERR1384260	44335.8	97039	0.15428	0.621862	0.21978	0.00139108	0.0073489	0.00624604	0.209027	0.00486517		0.125299	0.292424
ERR1384261	63427.8	80293	0.399577	0.164079	0.473374	0.0240704	0.0158383	0.0369227	0.302078	0.0131434		0.389582	0.415069
ERR1384262	52674.5	64001	0.266229	0.0662153	0.223369	0.0367435	0.00582808	0.0432714	0.165167	0.0548223		0.130767	0.275097
ERR1384263	41519.7	49545	0.141748	0.486715	0.263149	0.0138776	0.0108881	0.024223	0.842366	0.00485237		0.332922	0.590112
ERR1384264	91532.4	147436	0.272033	0.414421	0.434574	0.0794781	0.0190474	0.222734	0.665852	0.0904718		0.194376	0.650269
ERR1384265	107775	126838	0.287858	0.357414	0.231332	0.0124554	0.0200941	0.0130466	0.64594	0.00704907		0.415936	0.590553
ERR1384266	35362.1	56627	0.339804	0.411247	0.296478	0.0157309	0.00884835	0.0291811	0.740941	0.0161774		0.163503	0.55816
ERR1384267	95289.9	103400	0.273214	0.467084	0.383466	0.00991629	0.00854884	0.0224142	0.719099	0.0169095		0.716396	0.691857
ERR1384268	44341.7	60974	0.271843	0.389958	0.340983	0.0239585	0.0276551	0.00178459	0.334152	0.969988		0.308662	0.543609
ERR1384269	53879.1	70787	0.287943	0.428655	0.372245	0.0218726	0.0160779	0.0267453	0.677757	0.00986745		0.353524	0.615691
ERR1384270	72213.3	81838	0.306592	0.372419	0.302736	0.0286414	0.0321352	0.0154301	0.627457	0.0105834		0.348081	0.591235
ERR1384271	46684.8	61571	0.310665	0.102168	0.508612	0.113725	0.0108035	0.0668219	0.180429	0.112415		0.304605	0.263499
ERR1384272	38783.2	48849	0.252136	0.359083	0.281486	0.0275786	0.00834567	0.0148525	0.752366	0.0231206		0.283024	0.606067
ERR1384273	85097.3	102641	0.209762	0.138847	0.249268	0.0536526	0.0176629	0.0126291	0.246401	0.0406817		0.417209	0.357336
ERR1384274	66709.4	73986	0.149994	0.37822	0.191355	0.0348092	0.0241967	0.00576767	0.648365	0.00732324		0.289902	0.446167
ERR1384275	80494	94866	0.393243	0.190449	0.242537	0.0062555	0.00289805	0.0417828	0.409171	0.0120752		0.373943	0.584108
ERR1384276	55890.3	62510	0.175439	0.237473	0.296475	0.00286946	0.00177738	0.00137999	0.455456	0.000214687		0.276646	0.363746
ERR1384277	82002.4	95189	0.132114	0.628946	0.146928	0.0203941	0.01311	0.0117133	0.890117	0.0160628		0.241283	0.673989
ERR1384278	91535.1	109376	0.518417	0.183741	0.411217	0.0179534	0.00693774	0.0206549	0.298941	0.0184071		0.528636	0.419598
ERR1384279	87200.5	100297	0.303787	0.361979	0.279978	0.0205045	0.00959644	0.0208371	0.61065	0.0161876		0.338658	0.566028
ERR1384280	48053.5	64370	0.230916	0.435246	0.319443	0.0652611	0.010453	0.0214205	0.816019	0.00485982		0.321024	0.677358
ERR1384281	212582	321276	0.200959	0.47016	0.340662	0.0825767	0.046264	0.0602447	1.03622	0.0917074		0.133916	0.703144
ERR1384282	82677.3	95257	0.463323	0.137945	0.501776	0.0224662	0.0348613	0.0329986	0.270652	0.0228138		0.470261	0.349967
ERR1384283	55323.1	66346	0.275358	0.387394	0.25811	0.0168539	0.0100741	0.0169157	0.769807	0.018477		0.280892	0.596891
[truncated: 1,293 more rows]

## Sheet: AGP
Table S7. (B) Comparison of BPM-based predicted phenotype abundances with Metacyc-based predicted pathway abundances for SCFAs obtained using PICRUSt2 pipeline for the AGP dataset.
			Relative phenotype abundance1 (based on BPM)		Relative pathway abundance1 (based on MetaCyc pathways listed below)							Community Phenotype Indices (CPI)		Correlation for CPI & Phenotype Abundance		Correlation for CPI & Pathway Abundance
SampleID	Count of reads (MetaCyc)	Total number of reads	Butyrate	Propionate	PWY-5676	PWY-5677	P162-PWY	P163-PWY	P108-PWY	PWY-7013		Butyrate CPI	Propionate CPI	Butyrate	Propionate	PWY-5676	PWY-5677	P162-PWY	P163-PWY	P108-PWY	PWY-7013
					Butyrate P1	Butyrate P2	Butyrate P3	Butyrate P4	Propionate P1	Propionate P3						Butyrate P1	Butyrate P2	Butyrate P3	Butyrate P4	Propionate P1	Propionate P3
s000001020	44295.1	58630	0.349689	0.310368	0.336927	0.0373657	0.0292432	0.049377	0.547214	0.0191242		0.436296	0.377793	0.536516	0.802807	0.310409	-0.0969688	-0.0965146	-0.102785	0.761717	0.159888
s000001026	26334.1	80967	0.357166	0.300845	0.506017	0.0522356	0.0870901	0.146456	0.476	0.0409962		0.443997	0.449086
s000001032	14882.2	101082	0.184729	0.545378	0.240253	0.0710249	0.0239557	0.0831823	0.873627	0.0323728		0.185162	0.757832			Correlation for Phenotype Abundance & Pathway Abundance
s000001047	21334.4	134843	0.128541	0.442096	0.154237	0.0136103	0.0088002	0.00375131	0.520286	0.024326		0.294365	0.554228			PWY-5676	PWY-5677	P162-PWY	P163-PWY	P108-PWY	PWY-7013
s000001059	12777.3	119722	0.409201	0.111757	0.328005	0.04569	0.00782275	0.00841114	0.209341	0.00786902		0.309275	0.171071			Butyrate P1	Butyrate P2	Butyrate P3	Butyrate P4	Propionate P1	Propionate P3
s000001060	6773.68	32663	0.219674	0.232997	0.142398	0.0638414	0.0263229	0.0187644	0.529739	0.0234142		0.249018	0.55013			0.366434	0.0818651	0.111072	0.0831152	0.878123	0.195147
s000001072	27798.3	56288	0.152319	0.55079	0.140694	0.0162277	0.0321149	0.0152298	0.849794	0.0196366		0.266765	0.645353
s000001089	12244.2	182499	0.243912	0.242886	0.276042	0.0695188	0.0513464	0.0218179	0.419956	0.0283606		0.341608	0.468656
s000001097	11622.4	65138	0.270512	0.329258	0.399179	0.0409044	0.0449488	0.0199915	0.663014	0.00391688		0.188234	0.607477
s000001098	9616.41	54861	0.226904	0.394847	0.300915	0.0525682	0.05723	0.030704	0.648184	0.035123		0.246667	0.541595
s000001129	8969.29	55947	0.0901409	0.669092	0.372938	0.0499215	0.0114103	0.0686071	1.05114	0.0165343		0.21712	0.808625
s000001140	20924	156617	0.202647	0.222064	0.285175	0.0162568	0.0263858	0.00373407	0.531033	0.00492246		0.393676	0.368113
s000001151	15856.7	57306	0.318583	0.24482	0.531097	0.0522583	0.0162152	0.0283542	0.383032	0.0196083		0.492947	0.400608
s000001173	13357.1	38002	0.18638	0.480371	0.222667	0.0566174	0.034423	0.0217811	0.789567	0.043231		0.342935	0.539684
s000001180	11949.3	47193	0.158762	0.545462	0.245697	0.0281873	0.0284315	0.0376559	0.829671	0.0323519		0.286896	0.761274
s000001182	20537.4	25164	0.308852	0.515178	0.351026	0.0867832	0.0916696	0.0897527	0.719779	0.196273		0.289306	0.680573
s000001184	15461.3	94840	0.257729	0.251949	0.457302	0.0868172	0.00646417	0.0411251	0.498232	0.0717051		0.307935	0.488189
s000001189	12782.5	100658	0.184472	0.307352	0.145152	0.0618665	0.0176082	0.012456	0.565358	0.0251545		0.320569	0.562367
s000001193	22756.2	55840	0.245947	0.247607	0.234369	0.0267426	0.0231514	0.0145402	0.481163	0.0388906		0.473007	0.445777
s000001208	14530.9	145050	0.322244	0.585978	0.208345	0.049857	0.0381457	0.038406	0.854933	0.143276		0.179543	0.794527
s000001230	14018	162371	0.0894689	0.655756	0.122269	0.0637542	0.060022	0.0379145	0.988034	0.0274029		0.206138	0.782995
s000001243	37169.5	132146	0.318433	0.231603	0.560988	0.0215789	0.0487673	0.0824106	0.361036	0.147496		0.36739	0.487979
s000001281	32116.3	76559	0.262494	0.223152	0.38796	0.130198	0.0202136	0.105108	0.499817	0.133317		0.25026	0.596031
s000001322	16690.4	56101	0.199326	0.0869516	0.198017	0.00477815	0.00847163	0	0.0321901	0.128892		0.076702	0.450861
s000001333	17029.3	50267	0.16454	0.491704	0.32095	0.0817439	0.158317	0.116628	0.737648	0.284497		0.054302	0.62485
s000001336	12247.9	95062	0.361724	0.24872	0.35691	0.0220654	0.0214131	0.0105717	0.427601	0.0229462		0.341008	0.54982
s000001360	13407.7	50857	0.273985	0.628444	0.319998	0.0976753	0.357543	0.0663067	0.712799	0.0816186		0.2541	0.753506
s000001362	14966.9	93263	0.258961	0.298876	0.297748	0.0385631	0.0485524	0.0376443	0.56133	0.022125		0.309418	0.496404
s000001363	9210.51	59159	0.285399	0.278049	0.241373	0.0392464	0.0452549	0.0178006	0.527918	0.022102		0.347398	0.632262
s000001364	9184.81	86584	0.471757	0.188817	0.238191	0.0395385	0.0387858	0.013606	0.312783	0.0192816		0.261113	0.554907
s000001397	9827.44	82098	0.407362	0.301184	0.530769	0.0681264	0.0612615	0.0847845	0.538402	0.120253		0.260454	0.593467
s000001408	23488.2	79310	0.26751	0.542342	0.333962	0.0540627	0.0372641	0.0699742	0.803798	0.0901641		0.239327	0.692051
s000001446	13042.6	53414	0.0984716	0.264584	0.240149	0.028281	0.0158765	0.022803	0.745902	0.0362814		0.06966	0.578953
s000001487	11468.9	124313	0.222167	0.388251	0.273782	0.0271875	0.0196697	0.0118766	0.653904	0.0174477		0.414793	0.617209
s000001497	21759.8	52555	0.345432	0.327103	0.341255	0.0262936	0.0416972	0.0328736	0.523053	0.0230773		0.40404	0.574564
s000001509	17936.3	54930	0.317331	0.29356	0.272236	0.0441032	0.0143377	0.00920617	0.47423	0.0492508		0.237202	0.623241
s000001516	8385.1	64009	0.243745	0.526732	0.264304	0.0287544	0.0657166	0.00671015	0.823855	0.00987307		0.271878	0.700338
s000001519	7151.88	87168	0.0796056	0.820752	0.181293	0.0271563	0.0170276	0.0203361	1.19505	0.0373522		0.088386	0.843921
s000001524	20577.7	99807	0.196304	0.208529	0.172332	0.0254744	0.0265291	0.00710267	0.349443	0.0143227		0.593161	0.335171
s000001543	21936.9	62364	0.372303	0.116163	0.408364	0.0508791	0.0337347	0.0457256	0.219613	0.0643715		0.336896	0.445168
s000001551	12464.3	101148	0.293824	0.373132	0.311942	0.0307555	0.0342116	0.0400321	0.670462	0.024875		0.305884	0.715159
s000001556	10889.5	86143	0.313115	0.220851	0.378127	0.0649602	0.0247616	0.0418535	0.320681	0.0725077		0.413469	0.45127
s000001559	13373.2	47086	0.198183	0.421726	0.210887	0.0314061	0.0376455	0.0199019	0.697517	0.0365437		0.323693	0.578535
s000001565	16082.7	62872	0.191707	0.528546	0.195601	0.0309108	0.0335887	0.0138678	0.849018	0.0253112		0.210018	0.665364
s000001574	18130.8	99874	0.225178	0.438266	0.234063	0.0159916	0.0521729	0.0165956	0.677185	0.0143931		0.320033	0.567669
s000001580	17183.8	61637	0.239082	0.22957	0.216031	0.0204889	0.0352969	0.0149374	0.473507	0.00770874		0.435195	0.354509
s000001585	11691.4	44851	0.435562	0.190791	0.50978	0.122579	0	0.0222542	0.331398	0.0460181		0.441856	0.455545
s000001586	46120.5	57009	0.408519	0.130142	0.564043	0.0409716	0.0632722	0.0141209	0.245966	0.0292658		0.468223	0.414957
s000001595	23578.6	47633	0.297212	0.251363	0.337608	0.0264867	0.0399	0.0193342	0.401422	0.014716		0.349797	0.448679
s000001605	23542.6	38720	0.135676	0.334161	0.326603	0.113515	0.0428248	0.0715721	0.895497	0.132749		0.101119	0.586957
s000001613	22760.6	78345	0.23857	0.217816	0.304134	0.0371164	0.0641025	0.00899346	0.431012	0.0100349		0.471663	0.439967
s000001647	31932.5	47097	0.22129	0.224798	0.235614	0.0391603	0.0392336	0.00978851	0.622916	0.0549686		0.156176	0.543239
s000001659	11035.3	37518	0.222437	0.131061	0.20783	0.080586	0.0180264	0.0188089	0.120365	0.0309011		0.528033	0.384305
s000001661	17371.6	45239	0.348576	0.107105	0.366936	0.0415607	0.0662475	0.0239094	0.18125	0.0348108		0.561658	0.21066
s000001669	15524	81969	0.170252	0.373134	0.408834	0.0256844	0.0334936	0.00406799	0.68361	0.0183554		0.141623	0.330748
s000001684	30391	52264	0.143705	0.358071	0.101701	0.0538351	0.0188229	0.00451944	0.601967	0.0417152		0.277844	0.584503
s000001685	11905.7	45311	0.198574	0.541677	0.234145	0.0240455	0.0164364	0.00134014	0.943889	0.00982872		0.173929	0.69061
s000001694	12438.1	92306	0.252692	0.4286	0.314987	0.0277106	0.0197078	0.0047945	0.693165	0.0130305		0.293644	0.60933
s000001730	18915.3	33006	0.111462	0.563376	0.227803	0.0592728	0.0211991	0.0764119	0.865307	0.029459		0.251219	0.619548
s000001748	11435.9	77287	0.28995	0.380171	0.291734	0.0919129	0.0404567	0.0750077	0.663908	0.237549		0.296804	0.663917
s000001749	15211.9	104172	0.277354	0.396675	0.390804	0.125459	0.0963422	0.136361	0.607023	0.0567478		0.388012	0.491784
s000001755	17149.2	100343	0.264561	0.254232	0.35432	0.0490422	0.0413073	0.0230095	0.476975	0.0202632		0.328486	0.461989
s000001799	11759.1	61239	0.223401	0.327928	0.244192	0.018098	0.0356764	0.00112971	0.525282	0.00454828		0.144998	0.255039
s000001805	13267.5	43292	0.32425	0.129368	0.320345	0.0152744	0.0191723	0.0176929	0.253666	0.0927128		0.349475	0.365534
s000001820	30990.9	42904	0.332512	0.179006	0.185671	0.0272451	0.0422558	0.00379147	0.321031	0.0373685		0.534525	0.433166
s000001833	27522.2	137921	0.471777	0.145854	0.367045	0.0267347	0.0517596	0.0498055	0.282709	0.0280167		0.487054	0.413887
s000001870	10550.3	246309	0.242095	0.374	0.404236	0.0349454	0.035319	0.0356263	0.576352	0.0159727		0.304398	0.599552
s000001884	13107.1	70101	0.286612	0.513684	0.36653	0.0316942	0.0298295	0.0126329	0.84464	0.0180942		0.256311	0.643698
s000001907	21998.2	93668	0.315946	0.399787	0.374059	0.125027	0.153035	0.233916	0.640488	0.111107		0.288897	0.652719
s000001911	27818.4	89690	0.277705	0.3535	0.604141	0.0338974	0.0184151	0.0305212	0.399102	0.0584603		0.425565	0.542876
s000001923	17003.5	72510	0.321552	0.110065	0.197602	0.0428703	0.00558863	0.0118462	0.163092	0.0329232		0.651524	0.272005
s000001934	27699.5	63325	0.255312	0.306458	0.389527	0.0435926	0.0314562	0.0417139	0.461423	0.10154		0.337518	0.494289
s000001936	28718.4	60331	0.334646	0.403368	0.114991	0.0186176	0.0527393	0.00815525	0.474341	0.0173439		0.431204	0.547999
s000001939	28919.8	101815	0.178828	0.166921	0.262816	0.0554982	0.062454	0.0311547	0.950789	0.0270904		0.297238	0.578396
s000001969	8234.84	93750	0.29264	0.221052	0.270622	0.0163744	0.0172003	0.00561451	0.480947	0.00678248		0.371023	0.557714
s000001987	11052.8	112809	0.221677	0.379462	0.374015	0.00718532	0.0187063	0.0268366	0.62967	0.0281856		0.318157	0.559996
s000002013	15037.5	41686	0.241285	0.153455	0.503805	0.0387326	0.0226355	0.0242989	0.234293	0.0398779		0.589211	0.233614
s000002014	17616.9	76931	0.412569	0.0835279	0.176797	0.045374	0.0386827	0	0.0971646	0.0206421		0.476296	0.248842
s000002027	35287.8	187896	0.313992	0.257576	0.324224	0.0509169	0.0119678	0.0077556	0.505681	0.0203661		0.466141	0.430077
s000002033	23424.8	122213	0.341881	0.199944	0.438145	0.028419	0.0425129	0.0570205	0.358918	0.0767924		0.369242	0.24696
s000002034	24296.9	61582	0.385358	0.0907178	0.339805	0.0225632	0.034604	0.0141866	0.136908	0.023286		0.575746	0.244713
s000002052	36403.6	126297	0.271342	0.323746	0.377602	0.0574218	0.00764703	0.0520674	0.48321	0.104353		0.350667	0.570235
s000002064	30447.7	72418	0.311906	0.150622	0.440324	0.0251086	0.0487554	0.0470841	0.289516	0.0326118		0.465207	0.390968
s000002073	24852.4	109156	0.282172	0.222201	0.450621	0.0570269	0.0318705	0.0402332	0.411302	0.030313		0.277308	0.199471
s000002079	14205.4	70765	0.376665	0.162574	0.302699	0.0181034	0.0358769	0.0161609	0.203505	0.0638942		0.428877	0.33642
s000002081	35102.5	70102	0.270966	0.228269	0.466822	0.0213752	0.0502236	0.0270589	0.406917	0.0329462		0.387709	0.507179
s000002099	17614.6	99643	0.342641	0.0851451	0.314137	0.027724	0.0332058	0.0124955	0.161462	0.0554016		0.597975	0.224751
s000002109	18869.2	122340	0.0173299	0.952229	0.0358604	0.00138222	0	0	0.154376	3.17758		0.012771	0.957265
s000002112	13423.7	60476	0.31175	0.21511	0.186423	0.0264139	0.0112363	0.013364	0.363909	0.0429046		0.397353	0.409779
s000002141	30559.3	48221	0.485717	0.146815	0.281355	0.109926	0.0786006	0.143734	0.433991	0.0147662		0.2321	0.522202
s000002147	12862.7	76765	0.294612	0.412635	0.208891	0.0396735	0.0187381	0.044374	0.663665	0.0544274		0.282516	0.662422
s000002161	31195.9	142840	0.290027	0.546782	0.233115	0.0450951	0.0274283	0.0293551	0.884742	0.0341447		0.281099	0.655559
s000002172	27063.4	50181	0.180077	0.357074	0.358196	0.0351185	0.0303205	0.0326521	0.595858	0.0246522		0.375723	0.656678
s000002177	21575.5	50889	0.0520035	0.444483	0.0325777	0.00250452	0.00122352	0	0.708784	0.00100072		0.115277	0.38412
s000002186	21176	43151	0.113057	0.572569	0.252948	0.0227301	0.0039571	0.0711132	0.980931	0.0595104		0.126225	0.725341
s000002257	15054.7	82731	0.263691	0.420068	0.335469	0.0652761	0.0272496	0.0370519	0.644181	0.0364677		0.41074	0.515779
s000002261	18366.2	92401	0.221267	0.351418	0.348074	0.0294284	0.0478602	0.0230679	0.579561	0.0247672		0.275822	0.709432
s000002273	9646.36	85634	0.190313	0.554855	0.242134	0.00997126	0.0148899	0.00289004	0.802884	0.00480148		0.18995	0.836883
s000002290	11005.9	50127	0.485787	0.101923	0.598366	0.0940492	0.0868087	0.0334734	0.126949	0.06371		0.459384	0.206532
s000002329	10666.1	94361	0.349551	0.271119	0.268992	0.046844	0.0389951	0.0230498	0.468516	0.0400611		0.320146	0.581456
s000002330	15021.5	45628	0.155134	0.379318	0.170495	0.0572236	0.0171826	0.00390831	0.640807	0.0109813		0.327076	0.653035
s000002334	29707.4	60233	0.217816	0.162626	0.196287	0.0330469	0.0161642	0.016021	0.344187	0.025777		0.342742	0.40728
s000002337	22015.4	70619	0.207461	0.487039	0.317332	0.0945996	0.0415381	0.0864909	0.850157	0.177814		0.261071	0.773149
s000002347	19634.1	45112	0.263955	0.459162	0.563926	0.0766189	0.26756	0.271383	0.512068	0.0150282		0.338565	0.581166
s000002348	28194.5	89767	0.501682	0.156895	0.369495	0.0353827	0.00712602	0.0126888	0.245539	0.0167636		0.590353	0.316487
s000002371	9824.04	112514	0.302286	0.28677	0.17995	0.0171743	0.040637	0.0231907	0.462412	0.0117097		0.328555	0.493308
s000002443	10406.8	46346	0.35669	0.241341	0.393024	0.056739	0.0233378	0.0209735	0.414247	0.0697976		0.310047	0.651703
s000002446	8659.27	147340	0.281202	0.0994587	0.304825	0.0555771	0.0360978	0.00272165	0.183682	0.00469735		0.140771	0.094535
s000002450	9838.35	52144	0.279417	0.0708493	0.310176	0.038367	0.0259677	0.0266375	0.235627	0.0482691		0.677278	0.257662
s000002457	28750.8	158939	0.374552	0.0909806	0.514687	0.0113626	0.0072775	0.0100644	0.0724287	0.024368		0.676427	0.207776
s000002471	15289.9	51877	0.297745	0.388892	0.135809	0.0446279	0.00717946	0.0158896	0.639699	0.0248333		0.408256	0.640899
s000002588	23874.4	126395	0.222015	0.387355	0.35728	0.0564255	0.04413	0.0977379	0.639226	0.0476049		0.3197	0.57813
s000002590	26196.2	82806	0.394001	0.2331	0.204397	0.0453397	0.0153257	0.0135575	0.349981	0.02065		0.48231	0.437227
s000002605	9516.75	133147	0.235217	0.419665	0.386328	0.0230973	0.0112932	0.0257679	0.686445	0.00268696		0.320934	0.696292
s000002670	13157	79838	0.335767	0.41525	0.305382	0.021579	0.0227806	0.0354578	0.612115	0.0324132		0.28337	0.64402
s000002687	9090.03	59213	0.295232	0.470068	0.358962	0.0816705	0.064711	0.0247048	0.728563	0.0286965		0.248343	0.744612
s000002689	14000.3	45282	0.342196	0.130325	0.297295	0.0161156	0.0387267	0.0131541	0.29428	0.0128543		0.54171	0.281622
s000002710	22342.6	79028	0.258729	0.303674	0.165094	0.0223394	0.0204257	0.0131289	0.514237	0.0181557		0.420047	0.613862
s000002721	33599.4	72074	0.400385	0.26152	0.338055	0.0560174	0.010655	0.0232857	0.466838	0.0275577		0.443474	0.487965
s000002736	12181.1	141058	0.373858	0.372257	0.358907	0.0294308	0.0249086	0.0478969	0.548136	0.0791091		0.35763	0.631062
s000002749	22305.3	151377	0.279343	0.288917	0.467316	0.0599398	0.122921	0.0558169	0.519127	0.0700226		0.31511	0.421498
s000002774	28728	34403	0.137845	0.537755	0.239206	0.0178707	0.0100526	0.02164	0.848446	0.0221263		0.18981	0.532066
s000002814	9041.13	87760	0.203884	0.685709	0.204884	0.0881773	0.0134825	0.0879513	1.02181	0.0838273		0.162438	0.858949
s000002818	16004.1	63820	0.214632	0.136516	0.234051	0.0297233	0.0269889	0.018957	0.271613	0.0197496		0.188604	0.114678
s000002822	18009	75147	0.164195	0.5569	0.239002	0.0386207	0.0322607	0.00637379	0.884368	0.0275789		0.278044	0.736906
s000002826	10088.7	47891	0.20736	0.576003	0.394217	0.127081	0.100634	0.181031	0.859821	0.137398		0.263297	0.725454
s000002829	26215.9	76103	0.289354	0.167927	0.298226	0.0911998	0.0424152	0.0256244	0.209742	0.0543992		0.461218	0.375453
s000002831	19211.4	88200	0.259577	0.498138	0.385915	0.0276972	0.0234961	0.0559324	0.807906	0.0414597		0.265119	0.694346
s000002869	18706.7	71935	0.136324	0.592152	0.212838	0.0502195	0.0173567	0.0512747	0.913421	0.0655677		0.249794	0.653191
s000002873	13027.9	74785	0.346539	0.345522	0.474946	0.0243019	0.0120396	0.0147611	0.614639	0.0248744		0.368558	0.630973
s000002885	24442.5	66900	0.409417	0.146622	0.301363	0.0360556	0.0241164	0.0227128	0.277494	0.013591		0.620996	0.319311
s000002886	18527.3	64179	0.309103	0.170228	0.220555	0.0249927	0.022986	0.0126888	0.288163	0.0274077		0.491898	0.297958
s000002890	10759.2	20208	0.287972	0.376648	0.31465	0.0277827	0.0544781	0.0617829	0.66766	0.0274838		0.316195	0.627335
s000002894	9641.95	101284	0.233182	0.474135	0.337179	0.0417345	0.0090088	0.0807434	0.877668	0.0349278		0.147251	0.647696
s000002929	14758.1	64542	0.335273	0.214273	0.281768	0.0350304	0.0341682	0.032949	0.359354	0.0188262		0.350964	0.403998
s000002972	33780	93472	0.31342	0.326981	0.344915	0.040515	0.0510868	0.0532917	0.445997	0.0586324		0.293252	0.578718
s000002995	22599.6	32132	0.282129	0.135862	0.492227	0.037382	0.0027751	0.00593816	0.131542	0.0150103		0.538405	0.344971
s000002996	24283.7	53935	0.236729	0.287395	0.309116	0.0153382	0.0402958	0.0171688	0.526449	0.010385		0.280262	0.655454
s000003009	33459.9	90884	0.174861	0.37127	0.27853	0.0221879	0.0267776	0.0295403	0.620362	0.0309906		0.472292	0.484523
s000003048	13310.3	50684	0.285943	0.332369	0.327621	0.0267574	0.0127239	0.00981964	0.539117	0.0125576		0.287343	0.551427
s000003058	9856.53	71966	0.109978	0.26326	0.203199	0.0537501	0.00864276	0	0.428796	0.0129881		0.083606	0.128356
s000003063	19353.8	51872	0.255074	0.178801	0.284317	0.0201082	0.020836	0.00674984	0.403561	0.00717451		0.407433	0.483959
s000003098	41666.7	80910	0.272176	0.237426	0.358869	0.0261311	0.0750877	0.0266756	0.396236	0.0235673		0.424769	0.329325
s000003103	17553.8	281919	0.180979	0.300341	0.216577	0.0357655	0.0399782	0.0298457	0.478796	0.0312275		0.409243	0.442564
s000003120	11983.2	51467	0.146288	0.47841	0.168217	0.0308532	0.0251357	0.0104682	0.819403	0.00409948		0.349323	0.65476
s000003159	31103.4	103972	0.322628	0.370373	0.324264	0.0569188	0.0608508	0.109868	0.611882	0.0466818		0.3565	0.477948
s000003173	17087.2	94686	0.0518517	0.869823	0.162526	0.0388652	0.0102031	0.0468234	0.21532	0.0665728		0.063392	0.912259
s000003193	19097.7	38053	0.18421	0.198941	0.110073	0.0135692	0.0156653	0.00434351	0.53143	0.555662		0.152239	0.440831
s000003201	9264.66	137059	0.217511	0.428768	0.339114	0.0386365	0.0282307	0.0435858	0.734969	0.0351729		0.295677	0.651997
s000003222	23337.5	52354	0.272372	0.305221	0.223027	0.0526095	0.0205958	0.0128635	0.416798	0.0547657		0.257563	0.570506
s000003303	19775.9	90842	0.297779	0.273879	0.552298	0.0490739	0.0698674	0.0390509	0.490189	0.0369331		0.409038	0.515468
s000003319	18993.9	84664	0.187463	0.737248	0.298219	0.0454095	0.0304247	0.0433869	0.60422	0.0792991		0.128696	0.897731
s000003350	30751	70534	0.420599	0.211334	0.515163	0.0473985	0.0767377	0.0285055	0.25417	0.0254392		0.549813	0.339568
s000003358	21306.1	50501	0.332823	0.252517	0.513957	0.0529045	0.0225923	0.034851	0.445479	0.0647179		0.284168	0.473637
s000003365	11421.3	61575	0.284132	0.360326	0.15384	0.0340809	0.00862836	0.0179758	0.600408	0.0310757		0.326708	0.537276
s000003388	9951.11	87291	0.418023	0.345755	0.346172	0.151175	0.133468	0.237982	0.557105	0.0226024		0.324021	0.513729
s000003423	9055.16	27424	0.317462	0.382904	0.159789	0.0339482	0.04378	0.015008	0.611095	0.0147822		0.24737	0.609434
s000003430	8135.68	142005	0.250584	0.444162	0.292377	0.0707743	0.120676	0.0123372	0.688667	0.0203013		0.197907	0.363664
s000003432	9921.36	17174	0.225037	0.523425	0.340656	0.15388	0.0702026	0.118248	0.766016	0.180078		0.216115	0.736902
s000003439	30214.2	51065	0.371037	0.33588	0.524162	0.0305557	0.0157386	0.0372998	0.578369	0.126514		0.26873	0.489027
s000003442	31656.3	47825	0.219235	0.411897	0.22227	0.032752	0.00455318	0.0271032	0.651506	0.036864		0.457316	0.554209
s000003458	12742.1	124200	0.367456	0.169169	0.312852	0.0229567	0.0375721	0.00258971	0.268546	0		0.429629	0.306737
s000003580	11560.8	62166	0.21061	0.415022	0.26046	0.0122259	0.0311537	0.0155664	0.712679	0.0260945		0.309781	0.62691
s000003602	26411.2	88401	0.287656	0.221102	0.428203	0.0667234	0.0548463	0.012404	0.38381	0.0197015		0.515178	0.396668
s000003609	22014.7	38515	0.236099	0.236608	0.2194	0.031409	0.020579	0.0463523	0.371033	0.119516		0.287846	0.566793
s000003714	17323.8	33225	0.371291	0.110163	0.238997	0.0822287	0.0302503	0.0339494	0.0334225	0.056781		0.558117	0.302016
s000003718	16023.3	34091	0.241252	0.328631	0.264507	0.0171685	0.0209028	0.0260234	0.560638	0.0328743		0.322539	0.469464
s000003729	17080.9	67726	0.346692	0.105928	0.346994	0.0280809	0.0177093	0.0263455	0.062551	0.066737		0.499626	0.452667
s000003731	17163.4	90611	0.25901	0.167507	0.334823	0.0588691	0.0487642	0.0239198	0.319211	0.0298859		0.460837	0.239338
s000003849	17832.5	182691	0.245712	0.363558	0.387252	0.0662266	0.0240996	0.0165621	0.664991	0.0306807		0.324384	0.62309
s000003851	32542.9	48484	0.187092	0.356485	0.359241	0.0278634	0.0364115	0.0345255	0.606484	0.0107621		0.342902	0.459071
s000003852	19094.3	55455	0.19917	0.416345	0.302311	0.0545983	0.043594	0.035419	0.746182	0.0438184		0.220667	0.660663
s000003880	9006.39	50579	0.223046	0.361712	0.303797	0.0430167	0.0117861	0.0137525	0.627527	0.0154526		0.343565	0.652435
s000003921	13066.1	51793	0.18645	0.139711	0.198957	0.0207376	0.0248631	0	0.26344	0.00519464		0.452919	0.265358
s000003937	22317.5	81463	0.324182	0.228927	0.42736	0.0672098	0.0413663	0.054381	0.413853	0.0136818		0.509513	0.38695
s000003969	15070.7	126487	0.155335	0.409794	0.183241	0.0620594	0.0235134	0.0799611	1.19711	0.0262509		0.130098	0.726434
s000003970	12216.1	110379	0.129992	0.72983	0.25679	0.0625576	0.0411855	0.0581423	1.10283	0.085565		0.193537	0.822236
s000003974	21891.9	83461	0.0921423	0.534568	0.270955	0.0197944	0.0215679	0.0183829	1.11909	0.0247896		0.109051	0.667749
s000003981	21843	67040	0.341581	0.12159	0.356603	0.0773507	0.00597183	0.018402	0.233347	0.0487587		0.346363	0.462665
s000003982	20201.1	43495	0.234847	0.100987	0.167761	0.0172885	0.00742711	0.00503069	0.0523347	0.011782		0.555589	0.347313
s000003984	21249.2	86243	0.37643	0.315412	0.526645	0.0959604	0.042755	0.052018	0.537151	0.0802033		0.287945	0.593651
s000003996	14215	108367	0.35554	0.153174	0.470392	0.0231971	0.0426396	0.0501159	0.280197	0.0624407		0.303395	0.376119
s000004040	10735.4	77972	0.283237	0.391726	0.259858	0.00869773	0.0504232	0.00593063	0.698006	0.00223361		0.286423	0.680543
s000004142	12762.4	78944	0.46296	0.109316	0.31222	0.0243881	0.0955991	0.059109	0.188493	0.0289162		0.521654	0.268565
s000004148	17435.9	44597	0.264187	0.131342	0.232383	0.0252663	0.00506669	0.0114654	0.292188	0.0190836		0.382342	0.366329
s000004192	9218.85	75915	0.174461	0.465737	0.438447	0.0524312	0.0714254	0.0932328	0.84798	0.0526525		0.188144	0.693386
s000004234	15846.3	36899	0.216128	0.365929	0.267786	0.016655	0.0495124	0.0458432	0.606214	0.0170034		0.363316	0.580263
s000004265	15251	59224	0.146865	0.411869	0.219062	0.0529276	0.0514354	0.0267842	0.704351	0.0446687		0.433678	0.526352
s000004278	18533.9	51823	0.274254	0.0512158	0.329416	0.00855025	0.00526429	0.0121485	0.0202973	0.0283596		0.75862	0.184718
s000004281	23953.5	83366	0.444772	0.339783	0.504819	0.047805	0.0336519	0.0333983	0.303508	0.0576798		0.36654	0.587907
s000004282	17781.2	87087	0.497426	0.106958	0.196502	0.0179079	0.0208307	0.012576	0.220663	0.00735808		0.484073	0.290308
s000004286	23382.9	71410	0.228828	0.392832	0.181163	0.0353088	0.0106885	0.0285988	0.663324	0.0324649		0.399056	0.485401
s000004287	9167.31	88926	0.249073	0.579825	0.189128	0.0339944	0.0515434	0.0394798	0.905678	0.0484234		0.238699	0.812567
s000004602	22686.2	109274	0.253025	0.443135	0.258616	0.0158025	0.0182273	0.017739	0.731351	0.0275612		0.245808	0.64179
s000004603	28457.9	86701	0.29479	0.224797	0.317148	0.0603759	0.0800748	0.111778	0.394397	0.0633208		0.340029	0.421046
s000004613	17531.7	90126	0.111142	0.62585	0.39152	0.0232407	0.0240818	0.0808026	0.970166	0.12828		0.20581	0.685028
s000004645	21495.8	72382	0.248506	0.262258	0.352054	0.0533474	0.070736	0.0789518	0.449351	0.020896		0.390711	0.530606
s000004659	15872.4	69952	0.284088	0.46384	0.275345	0.118393	0.0155084	0.0281888	0.752286	0.00786042		0.121428	0.846089
s000004670	37235.6	52406	0.238732	0.366775	0.377075	0.0227147	0.033264	0.0192695	0.674395	0.0180623		0.409424	0.537709
s000004680	9823.18	154623	0.130813	0.5917	0.12329	0.0541724	0.0266438	0.0169573	0.87826	0.033571		0.195538	0.720356
s000004737	27990	52697	0.238698	0.36732	0.36205	0.0643732	0.0456944	0.0815261	0.502071	0.0275987		0.302846	0.618637
s000004775	13727.7	42073	0.224984	0.499189	0.128437	0.0194324	0.0195031	0.00337589	0.783983	0		0.245937	0.603106
s000004813	22587.8	49592	0.277605	0.144239	0.39758	0.0720249	0.0390701	0.0220135	0.245754	0.0288558		0.367355	0.263384
s000004814	16675.4	68736	0.344738	0.415319	0.238149	0.0207516	0.03208	0.00569346	0.664494	0.017513		0.35344	0.541032
s000004819	15460.8	79683	0.162788	0.46788	0.139766	0.0197515	0.0163557	0.0020603	0.910677	0.00498315		0.120402	0.759871
s000004821	30807.7	113357	0.347749	0.208195	0.551728	0.0704395	0.0695814	0.0416409	0.331825	0.0735981		0.484402	0.393699
s000004860	27139.3	49151	0.29773	0.195875	0.400697	0.0522739	0.00678962	0.0392869	0.324319	0.0531875		0.49839	0.397256
s000004888	20144.9	27919	0.312883	0.218215	0.362077	0.0333063	0.0480317	0.0482987	0.438358	0.0241295		0.258343	0.292878
s000004890	30617.2	26774	0.1887	0.502537	0.262725	0.0516569	0.0659312	0.0470837	0.868003	0.0158982		0.346056	0.594273
s000004917	26947.9	97623	0.303543	0.0982126	0.0866232	0.0276675	0.0189753	0.010759	0.192701	0.0425531		0.645393	0.22504
s000004918	17627.2	66863	0.358982	0.222346	0.324678	0.0458235	0.0284472	0.0328092	0.315844	0.233972		0.39669	0.431018
s000004971	16866.3	66625	0.40244	0.0677192	0.347635	0.00420552	0.00617075	0.0133432	0.0692647	0.0136885		0.579571	0.254547
s000004972	24818	57057	0.352614	0.323195	0.500331	0.0582448	0.0768456	0.13862	0.455861	0.126918		0.289361	0.605808
s000005013	10183.1	67697	0.274899	0.346285	0.377724	0.0863333	0.0233085	0.0902429	0.576107	0.128207		0.383675	0.559857
s000005042	23486	56907	0.207429	0.406868	0.28	0.0403518	0.0445361	0.0160396	0.680488	0.0219768		0.332731	0.640812
s000005068	26639.8	188348	0.233586	0.307762	0.185551	0.0650981	0.029102	0.0124535	0.555622	0.0131306		0.21189	0.32967
s000005080	33782.4	67473	0.303743	0.255052	0.412468	0.0378238	0.0196552	0.0382649	0.44538	0.0573851		0.505121	0.45921
s000005163	20274.9	105791	0.191394	0.515474	0.238417	0.0648525	0.0096792	0.0135942	0.739776	0.011276		0.146743	0.479626
s000005238	25274.9	105407	0.187096	0.039343	0.219632	0.023874	0.0247986	0.00617877	0.0631105	0.0202347		0.520843	0.109978
s000005655	25141.7	103298	0.331103	0.359753	0.348629	0.0268479	0.0317644	0.0242998	0.594256	0.0136608		0.372361	0.581091
s000005686	32807.1	77428	0.426081	0.250969	0.308692	0.0269055	0.0235526	0.0109687	0.44478	0.0119854		0.538003	0.378582
s000005703	27029.1	111942	0.202454	0.524734	0.470325	0.0482268	0.0618494	0.0285874	0.671219	0.00959023		0.262882	0.650807
s000005725	18634.1	50203	0.551882	0.14142	0.365024	0.0904369	0.103592	0.198348	0.171013	0.0107709		0.544984	0.222538
s000005727	18108.3	48670	0.258372	0.311556	0.346928	0.0682974	0.0617264	0.0652183	0.226947	0.138808		0.226361	0.477721
s000005734	24191.5	126767	0.429986	0.340963	0.346714	0.0314889	0.0309341	0.0207568	0.550442	0.00724855		0.406852	0.541079
s000005738	7519.2	81326	0.207513	0.485602	0.529588	0.109097	0.0915631	0.0993077	0.756689	0.223786		0.309331	0.613833
s000005761	48348.3	140692	0.104312	0.317395	0.262621	0.048821	0.0353926	0.0359332	0.563593	0.0505196		0.349496	0.584128
s000005770	15246.3	97849	0.341428	0.35998	0.307357	0.0138014	0.0393023	0.028377	0.54279	0.0132078		0.229487	0.601537
s000005784	36986	23607	0.25361	0.233915	0.179292	0.0188837	0.0378273	0.0140139	0.395338	0.0338639		0.468058	0.319313
s000005792	17807.2	69876	0.184616	0.488904	0.247712	0.0160503	0.098915	0.000448843	0.783665	0.0115192		0.132478	0.360256
s000005804	7570.54	83806	0.271315	0.392611	0.327023	0.044216	0.0541753	0.034703	0.631035	0.0246878		0.362805	0.396233
s000005809	19936.2	95809	0.325865	0.181827	0.362235	0.0314476	0.0551585	0.0311318	0.401882	0.0251252		0.37827	0.40796
s000005839	15776.2	73576	0.239286	0.277487	0.23014	0.0387653	0.00491715	0.0355466	0.494616	0.0365283		0.32883	0.605355
s000005840	24667	86122	0.311605	0.270743	0.43994	0.0990233	0.0776161	0.178234	0.763102	0.118621		0.167484	0.777462
s000005846	16453.9	96499	0.266356	0.141667	0.281468	0.0387775	0.0507677	0.0199739	0.314589	0.0152422		0.546745	0.339709
s000005887	20524	194777	0.512848	0.183002	0.218695	0.0429348	0.0407683	0.0637169	0.297016	0.022663		0.451286	0.368605
s000005893	11624.1	54050	0.284022	0.359438	0.241748	0.0384235	0.0485166	0.0262325	0.608392	0.0298097		0.326743	0.498677
s000005900	27632.4	40706	0.209832	0.499751	0.396385	0.196222	0.0268309	0.0239524	0.351656	0.0415136		0.247617	0.461119
s000005914	19123.5	60886	0.183143	0.646875	0.182314	0.0493562	0.0796634	0.0291711	0.986208	0.0481045		0.229695	0.763875
s000005915	24249	143383	0.152549	0.651381	0.298858	0.0647738	0.0522643	0.0680218	0.582633	0.0617251		0.15539	0.815892
s000005927	17514.8	51749	0.374787	0.156685	0.490932	0.0286089	0.032135	0.0137965	0.299762	0.0211418		0.360388	0.200309
s000005931	25648.7	67188	0.272198	0.487741	0.149991	0.0378888	0.0313621	0.0485303	0.777689	0.0109779		0.328003	0.567831
s000005948	26290.8	53149	0.51615	0.092198	0.457413	0.0314747	0.0275798	0.0125972	0.141256	0.0222187		0.629618	0.287814
s000005973	11700.9	78838	0.331674	0.071878	0.456474	0.0144745	0.0170663	0.0090383	0.0735002	0.0187982		0.635407	0.235746
s000005983	13966.1	86969	0.240106	0.330832	0.127653	0.0093925	0.0064705	0.00639577	0.564313	0.0222048		0.40544	0.371793
s000005986	9331.21	217203	0.223747	0.197833	0.244993	0.0830492	0.0517993	0.0339592	0.339851	0.0219922		0.338911	0.193784
s000005987	18957.7	115152	0.276898	0.317417	0.442167	0.0384423	0.0306222	0.0557569	0.469565	0.0279138		0.282198	0.534373
s000005989	25449.3	69229	0.161779	0.380584	0.238268	0.0204707	0.0519466	0.0086776	0.625149	0.011362		0.344368	0.538461
s000005992	20885	43100	0.19506	0.219613	0.325597	0.0605468	0.0487627	0.0324906	0.296946	0.0615953		0.536249	0.429458
s000006004	27495.8	140954	0.200243	0.352233	0.212169	0.0420542	0.0224949	0.0188855	0.584247	0.0342843		0.43521	0.555673
s000006017	13584	104614	0.200812	0.420355	0.414817	0.0613794	0.0297973	0.117971	0.684862	0.0784098		0.25258	0.668408
s000006029	13625.3	54810	0.252937	0.272029	0.385515	0.0876925	0.0543264	0.0957421	0.419894	0.19372		0.366471	0.463854
s000006030	33686.6	70421	0.272151	0.242104	0.28286	0.02131	0.0395965	0.0211929	0.414367	0.0344144		0.41471	0.458617
s000006034	29785.8	59347	0.229343	0.488428	0.234975	0.0404688	0.0387892	0.0861749	0.779748	0.0438231		0.273842	0.684905
s000006035	21532.2	52729	0.152276	0.501626	0.269692	0.0693207	0.053311	0.100012	0.829967	0.0586026		0.218669	0.567621
s000006042	28860.5	135439	0.370218	0.163385	0.395628	0.0457722	0.0622884	0.0138167	0.300025	0.0141171		0.471708	0.40031
s000006048	14873.5	67945	0.196972	0.391296	0.521686	0.0881429	0.0112857	0.0893535	0.784515	0.124921		0.216893	0.604889
s000006049	20768	91334	0.271547	0.155244	0.467753	0.0452727	0.072314	0.0340247	0.285176	0.053386		0.476235	0.322815
s000006053	16377.9	97919	0.242461	0.146346	0.394496	0.0276654	0.035825	0.0198382	0.277432	0.0263147		0.336484	0.18901
s000006077	10211.3	94836	0.290544	0.460017	0.43307	0.253632	0.0697622	0.198178	0.742996	0.550654		0.233137	0.655689
s000006113	16138.8	54148	0.128934	0.662071	0.131605	0.0212313	0.0373484	0.0182452	0.932338	0.0215452		0.17562	0.782669
s000006135	21467.5	71872	0.244789	0.356157	0.351131	0.105432	0.0225599	0.0571291	0.580306	0.0976445		0.32453	0.589445
s000006625	17612.5	46082	0.197616	0.277462	0.354658	0.105376	0.0152719	0.0206454	0.376234	0.0371431		0.219463	0.278863
s000006626	19406	108660	0.387321	0.115848	0.177157	0.0326827	0.0299605	0.0231726	0.194127	0.0749165		0.345371	0.242641
s000006637	23775.5	102417	0.357013	0.109104	0.450421	0.0286081	0.0476202	0.0297397	0.174331	0.0368043		0.51728	0.273426
s000006650	19403.5	128067	0.51519	0.162315	0.241025	0.0337802	0.0123588	0.011501	0.173686	0.0331776		0.389844	0.295064
s000006657	25438.6	38179	0.371962	0.462908	0.215415	0.0436306	0.115465	0.0736697	0.759472	0.0374185		0.268287	0.638037
s000006662	28155.1	42916	0.295589	0.443206	0.432964	0.0525954	0.0455892	0.0730357	0.703731	0.0473716		0.347443	0.584522
s000006666	24168.9	91033	0.16173	0.17751	0.208299	0.0238977	0.011149	0.0117971	0.293947	0.0343467		0.189854	0.12055
s000006668	21368.3	129341	0.2	0.695638	0.46747	0.0388819	0.180238	0.2162	0.951093	0.0712867		0.243125	0.734605
s000006670	15404.7	62757	0.12798	0.434062	0.269453	0.0268734	0.0353105	0.0386332	0.734291	0.0352996		0.306149	0.656995
s000006675	18001	76871	0.275911	0.18765	0.251652	0.0296688	0.0436825	0.0138837	0.399329	0.0185467		0.369659	0.471585
s000006678	13002.5	39940	0.365764	0.149781	0.182492	0.0318917	0.0327982	0.00979491	0.32274	0.0161601		0.488021	0.354991
s000006694	18656.1	57603	0.252697	0.473966	0.268477	0.048407	0.035865	0.0578231	0.727294	0.0758172		0.309097	0.657821
s000006711	19378	82409	0.193545	0.41897	0.368438	0.0480807	0.06438	0.0781404	0.64348	0.03747		0.268119	0.621786
s000006726	25535.6	58396	0.224549	0.438254	0.187812	0.0204322	0.0291046	0.0249552	0.720918	0.0112398		0.28412	0.599972
s000006728	14431.3	65533	0.182358	0.68141	0.105566	0.0310036	0.00108602	0.00356676	0.997498	0.00743037		0.246362	0.725801
s000006741	20487.7	82252	0.272513	0.116206	0.321214	0.0348175	0.0170236	0.0117721	0.209309	0.0191886		0.568856	0.315347
s000006742	42331.1	51172	0.334604	0.197571	0.185501	0.0264156	0.0239343	0.0175811	0.36251	0.0194362		0.479051	0.343777
s000006743	41733.1	51215	0.299119	0.0916156	0.332031	0.045083	0.0196269	0.0178605	0.154487	0.0357678		0.672236	0.20252
s000006752	21930.4	151565	0.303445	0.0994242	0.36577	0.0448226	0.0290248	0.0137375	0.151296	0.031686		0.574637	0.263552
s000006757	29305.9	197096	0.271817	0.27515	0.172282	0.0375166	0.025255	0.016724	0.468939	0.0240032		0.422539	0.472845
s000006778	36838.4	61831	0.493946	0.0849332	0.609015	0.0605864	0.0677733	0.0235408	0.169429	0.0338875		0.613164	0.263336
s000006794	35027	124844	0.269346	0.412704	0.401607	0.0212757	0.0426043	0.0411267	0.847351	0.048067		0.251104	0.653916
s000006795	38675.8	78528	0.317248	0.266612	0.277864	0.0248766	0.0391386	0.0137365	0.43946	0.028487		0.508817	0.383312
s000006803	23116.3	88947	0.27831	0.251651	0.249541	0.0250473	0.0236674	0.0252023	0.446917	0.0244251		0.594138	0.395652
s000006804	23038	86013	0.330554	0.508051	0.340711	0.150043	0.0712353	0.229252	0.813226	0.0141008		0.282473	0.619492
s000006806	10822.3	95312	0.421426	0.125612	0.283674	0.0691708	0.0197277	0	0.144099	0.0668383		0.227821	0.136668
s000006808	28033.2	66457	0.209853	0.559855	0.51863	0.103946	0.0511964	0.0425535	0.699376	0.0750919		0.282202	0.731072
s000006809	33595.1	61517	0.148474	0.560565	0.26997	0.0239113	0.0188176	0.0245362	0.854474	0.0174482		0.272833	0.599229
s000006841	20239.6	108347	0.373048	0.208856	0.33399	0.0609423	0.0918897	0.0963906	0.315427	0.0700807		0.527208	0.39236
s000006863	20960.5	67843	0.331258	0.304955	0.561617	0.0897419	0.0836042	0.140116	0.646333	0.143039		0.256715	0.570748
s000006864	19931.9	97346	0.213952	0.356461	0.365556	0.0432599	0.016477	0.0289519	0.576466	0.0421303		0.237965	0.391734
s000006899	36203.2	263630	0.18792	0.392688	0.315505	0.0446736	0.044051	0.0886975	0.725957	0.0310166		0.271853	0.720617
s000006909	20100.1	141773	0.279286	0.316845	0.204416	0.0234633	0.0254496	0.0517805	0.540582	0.00692538		0.426362	0.513876
s000006910	21409.9	94607	0.402026	0.105505	0.622136	0.0342415	0.0392971	0.0161153	0.124405	0.0250073		0.626339	0.254076
s000006912	15063.2	138614	0.322929	0.185404	0.3044	0.0718861	0.0830657	0.0649276	0.318058	0.0187572		0.317004	0.427562
s000006929	18723.9	60875	0.213203	0.308509	0.154727	0.026596	0.0111024	0.0183833	0.470835	0.0325356		0.423624	0.521704
s000006931	19508.2	77125	0.325326	0.228178	0.410234	0.0290479	0.0399744	0.019606	0.409592	0.0195071		0.463215	0.49124
s000006945	8676.83	95360	0.304777	0.289729	0.391692	0.102497	0.00545459	0.0464379	0.483799	0.0529786		0.34805	0.500804
s000007009	18908.3	241697	0.401736	0.13086	0.33014	0.0605251	0.0431265	0.0143446	0.247457	0.0301005		0.610299	0.240655
s000007037	9614.27	55142	0.29269	0.358987	0.228165	0.0439561	0.0646997	0.0704865	0.613487	0.0057275		0.376956	0.612975
s000007039	10274.9	82374	0.205516	0.425129	0.275609	0.0210069	0.0179453	0.0341398	0.727288	0.04665		0.415576	0.54626
s000007044	15517.2	182003	0.296198	0.241347	0.307475	0.0100313	0.037162	0.00265019	0.439685	0.0076093		0.405901	0.459689
s000007072	11800.6	49578	0.216076	0.186347	0.34699	0.0569914	0.0117796	0.0403777	0.298192	0.0690784		0.549465	0.388827
s000007073	24113.9	49496	0.220652	0.0893304	0.277064	0.0337109	0.011659	0.00474633	0.113133	0.0105665		0.460397	0.182318
s000007083	234842	27541	0.180278	0.52884	0.433349	0.0401375	0.0467519	0.0246384	0.868207	0.0327909		0.341719	0.678649
s000007108	139962	86137	0.35422	0.0920142	0.370611	0.0438731	0.0249424	0.0193325	0.166251	0.0236666		0.247198	0.162488
s000007176	11787.3	79941	0.121656	0.54666	0.0820216	0.0374883	0.036313	0.0241082	0.840126	0.0443131		0.10378	0.339579
s000007219	24454.9	80497	0.368475	0.293463	0.220164	0.0527369	0.102337	0.0926025	0.464214	0.0593354		0.400521	0.502314
s000007242	29406.7	52190	0.175884	0.405702	0.210763	0.0161903	0.0385446	0.0245037	0.706176	0.00911908		0.357166	0.56157
s000007245	12656.1	38087	0.310536	0.216753	0.423245	0.0138132	0.0239916	0.014757	0.469313	0.0101064		0.397272	0.526732
s000007283	23060.4	129070	0.31531	0.299857	0.244506	0.013176	0.0278112	0.0142233	0.550265	0.0167968		0.309635	0.649711
s000007308	29863.6	119181	0.420558	0.0710426	0.220508	0.0242368	0.07143	0.0183018	0.122327	0.0234276		0.489299	0.20354
s000007408	14666.6	160844	0.0925569	0.710827	0.228592	0.0286475	0.0329644	0.0650909	1.10045	0.0526716		0.139546	0.865896
s000007414	22318	103763	0.20879	0.442545	0.286694	0.0222391	0.0284539	0.0305435	0.74449	0.0113632		0.264569	0.5882
s000007439	21440.2	93725	0.55942	0.221652	0.431803	0.142104	0.253497	0.225864	0.341948	0.0543153		0.462813	0.3654
s000007469	39162	28927	0.434405	0.140988	0.302432	0.000551283	0.0207869	0.00235034	0.0254629	0.0240753		0.330396	0.37545
s000007499	20870	51744	0.179045	0.187223	0.280815	0.0545237	0.00817349	0.0444588	0.299408	0.08127		0.474681	0.507615
s000007548	19791	48260	0.356173	0.250678	0.341391	0.0410497	0.0392947	0.0231255	0.443308	0.0411389		0.331082	0.550471
s000007581	35988.7	82665	0.299695	0.304974	0.317274	0.043552	0.0746545	0.0409844	0.53225	0.0226406		0.321466	0.467384
s000007638	18569.2	56253	0.22199	0.344987	0.368381	0.0317281	0.0063065	0.019298	0.598734	0.02399		0.298832	0.624409
s000007639	14319.9	75188	0.31316	0.343711	0.180949	0.038706	0.0432284	0.00159845	0.608147	0.00256678		0.37307	0.517152
s000007666	17152.4	49421	0.239452	0.340779	0.264488	0.024108	0.0394477	0.0212342	0.572935	0.0177821		0.331152	0.566824
s000007688	17363.8	125177	0.371673	0.156502	0.336222	0.0441479	0.0394555	0.014642	0.257488	0.0256613		0.467259	0.379995
s000007697	11455.5	98814	0.271412	0.304128	0.266831	0.0244028	0.0532513	0.0161649	0.530524	0.0186608		0.427411	0.437733
s000007719	21495.2	73893	0.293585	0.0931306	0.182701	0.0382383	0.0188759	0.00799805	0.145845	0.0378974		0.529198	0.204608
s000007732	16958.1	71141	0.165437	0.410263	0.197242	0.0309022	0.0243445	0.0076907	0.736078	0.0147366		0.337832	0.604417
s000007734	27093	72303	0.245039	0.415407	0.313227	0.0584038	0.00863376	0.0435508	0.674805	0.0767651		0.350504	0.546157
s000007741	17545.9	81250	0.339462	0.343576	0.493304	0.0607302	0.00727876	0.0179071	0.583475	0.00591203		0.325029	0.608197
s000007856	10704.4	80904	0.24912	0.327045	0.351236	0.0318561	0.0431424	0.0531817	0.630335	0.0303034		0.377017	0.50505
s000008949B	16543	69944	0.205767	0.409594	0.370027	0.0337167	0.0312028	0.0419347	0.701776	0.0345309		0.265846	0.662408
s000008953B	19765.7	63466	0.138742	0.529809	0.193602	0.0328896	0.00936836	0.0113531	0.753621	0.0493983		0.078329	0.313454
s000008954A	23873.3	84898	0.292684	0.415076	0.27805	0.0325084	0.0347781	0.0144895	0.622016	0.0167197		0.339109	0.570278
s000008955	12143.6	61668	0.17676	0.550235	0.269778	0.15196	0.00433672	0.0255231	0.857336	0.0349046		0.275514	0.570566
s000008957A	34957.4	66570	0.271726	0.311016	0.3352	0.0439217	0.0782444	0.0333021	0.676888	0.0127714		0.389817	0.539743
s000008959A	24316.1	77842	0.266503	0.30494	0.319034	0.0271398	0.0361182	0.026415	0.534352	0.0361858		0.260574	0.266509
s000008983	17341.6	157976	0.235235	0.372048	0.245694	0.0134359	0.0302176	0.0304402	0.676712	0.0238558		0.287104	0.595974
s000008988	22817.1	118005	0.196724	0.489662	0.362793	0.0128768	0.0206976	0.016258	0.455738	0.0232601		0.244162	0.743056
s000008991	10520.9	78068	0.157718	0.387594	0.179942	0.0288083	0.0232645	0.0175912	0.638354	0.0463106		0.301744	0.590947
s000008998	10848.4	140917	0.155154	0.514781	0.0811873	0.0104005	0.0126017	0.00683272	0.84962	0.0336333		0.317979	0.518771
s000009004	19423.9	102401	0.186711	0.429771	0.222045	0.028717	0.0205357	0.020572	0.681201	0.092255		0.361935	0.562654
s000009020	9245.67	56317	0.130674	0.712487	0.12768	0.0211471	0.0121555	0.0177719	1.04794	0.0407467		0.141288	0.768342
s000009052	18468.7	81660	0.320046	0.279051	0.199231	0.00985519	0.0330706	0.0270801	0.753389	0.0285662		0.358257	0.417146
s000009070	20477.9	38470	0.228034	0.202231	0.240682	0.0199272	0.00517554	0.0104199	0.292599	0.0716714		0.48262	0.368865
s000009091	17988.5	64898	0.247603	0.209003	0.352587	0.0379277	0.040692	0.0153164	0.385029	0.00810806		0.237574	0.168288
s000009097	21778.6	48432	0.106627	0.712699	0.229557	0.0727866	0.0387873	0.119269	1.05961	0.103004		0.105067	0.684936
s000009101	25436.8	52792	0.283643	0.334774	0.464554	0.0267252	0.0262844	0.0587589	0.651011	0.093503		0.302523	0.424299
s000009118	28075.2	44428	0.226825	0.314074	0.166675	0.0388023	0.0207457	0.019364	0.56237	0.021344		0.497685	0.465609
s000009126	13243.8	71919	0.238137	0.38218	0.300535	0.0496438	0.0177523	0.0370552	0.535941	0.054917		0.370456	0.576045
s000009127	24878.9	147362	0.305292	0.095704	0.28936	0.0334033	0.0210899	0.00695198	0.151789	0.01252		0.624315	0.265146
s000009128	13412.8	38211	0.251649	0.150508	0.189361	0.0337671	0.0115956	0.0142509	0.236678	0.0299568		0.396558	0.369095
s000009132	23224	115627	0.369925	0.353191	0.377143	0.073652	0.0430694	0.0447753	0.511144	0.080542		0.362911	0.634662
s000009138	26287.4	36118	0.281928	0.40959	0.55554	0.0411848	0.0316657	0.0745097	0.374752	0.128089		0.358944	0.559047
s000009148	20368.5	55125	0.410372	0.129536	0.554345	0.0301138	0.031968	0.00871734	0.224161	0.0190384		0.430029	0.41124
s000009150	9722.42	81566	0.243201	0.135873	0.123559	0.0164877	0.0245049	0.000410558	0.212601	0.0271948		0.506162	0.306156
s000009157	14810.7	78241	0.382449	0.188774	0.413054	0.0129305	0.0116692	0.0183793	0.338285	0.022853		0.458763	0.428539
s000009164	8517.94	80701	0.20617	0.211377	0.17012	0.0572322	0.0243007	0.0321594	0.345685	0.0674634		0.42941	0.523988
s000009217	25096.4	106581	0.31563	0.396201	0.258793	0.0286467	0.0426355	0.0135946	0.615883	0.0471		0.342736	0.562912
s000009219	12176.7	72513	0.20323	0.425537	0.433387	0.0292797	0.0153138	0.0558843	0.692755	0.0471094		0.294341	0.733345
s000009222	13579.1	43709	0.299271	0.284092	0.177218	0.0470254	0.0348051	0.0266167	0.473479	0.0330759		0.401099	0.458942
s000009227	25289.7	84956	0.285736	0.1835	0.313605	0.0282064	0.0591694	0.0234446	0.361939	0.0279128		0.544475	0.354684
s000009236	14103.3	83975	0.208213	0.464205	0.511273	0.0784551	0.0216502	0.0975652	0.740084	0.036999		0.360141	0.705062
s000009355	16034.5	159961	0.156776	0.232552	0.172376	0.0464496	0.0342849	0.00564117	0.418845	0.017227		0.370162	0.460218
s000009385	19486.3	78215	0.365685	0.187493	0.41789	0.0499302	0.0544382	0.0325016	0.329863	0.0790855		0.511294	0.362568
s000009405	20620	47840	0.32593	0.2698	0.595215	0.0453863	0.0327985	0.0940851	0.580947	0.124548		0.23638	0.584643
s000009419	23054.8	85362	0.213253	0.446777	0.236389	0.017017	0.018104	0.0100854	0.736803	0.0089313		0.346531	0.576244
s000009444	10467.6	69474	0.432795	0.229115	0.267428	0.054643	0.0163833	0.0323744	0.403948	0.0614549		0.2978	0.590882
s000009449	21007.3	48792	0.336113	0.161976	0.378049	0.0403375	0.0330732	0.0332406	0.148755	0.051962		0.515074	0.347536
s000009528	21580	53718	0.309978	0.147747	0.362462	0.0308108	0.0302566	0.0121504	0.270505	0.0237824		0.489905	0.381577
s000009530	15397.8	63789	0.116489	0.627511	0.18804	0.0338013	0.0146848	0.0230105	1.0903	0.0429108		0.106085	0.788951
s000009558	11084.7	100006	0.193887	0.337177	0.219599	0.0308696	0.0256968	0.0173751	0.841392	0.00762295		0.238729	0.520109
s000009562	12049.5	70414	0.396626	0.234204	0.669715	0.102273	0.0338213	0.0905848	0.381931	0.135579		0.461245	0.32781
s000009618	10740.3	46526	0.196876	0.265252	0.276663	0.098504	0.0423371	0.0205788	0.502219	0.028601		0.199537	0.235731
s000009624	28464.8	63609	0.244963	0.380817	0.414493	0.0089347	0.00699121	0.0201751	0.695816	0.0240036		0.28017	0.629441
s000009648	15252.1	55083	0.21255	0.368303	0.339372	0.0291186	0.0523412	0.0452482	0.640582	0.0761286		0.32776	0.595738
s000009670	23707.4	76697	0.133179	0.733359	0.22722	0.0358591	0.00922873	0.0774963	1.22749	0.0664631		0.219346	0.819963
s000009671	13640.5	40202	0.408661	0.389541	0.423546	0.0313317	0.0616168	0.106285	0.698524	0.0995873		0.435963	0.644719
s000009675	17361	66541	0.281569	0.241345	0.249561	0.0451891	0.0258967	0.0332158	0.396384	0.0600053		0.396041	0.418609
s000009682	29979.4	66188	0.242344	0.114308	0.123304	0.0289886	0.00850067	0.0122698	0.224803	0.0222874		0.416235	0.212646
s000010099	12707.1	41712	0.390727	0.336629	0.381384	0.0942928	0.00706111	0.064828	0.46887	0.107401		0.285461	0.635395
s000010102	12612.4	99687	0.372781	0.32855	0.222696	0.0318692	0.0289618	0.0168604	0.55804	0.0217207		0.241665	0.483068
s000010105	34199.2	53420	0.396788	0.206873	0.500568	0.0490339	0.059149	0.087295	0.407389	0.0396087		0.365275	0.492532
s000010112	14636.7	116421	0.235106	0.0565743	0.456473	0.00707505	0.0171035	0.0108712	0.0529714	0.0217995		0.631662	0.141988
s000010115	20065.1	161260	0.175761	0.544721	0.238637	0.0500922	0.0312767	0.0451246	0.855159	0.0809009		0.360075	0.629808
s000010130	18271.5	108179	0.175628	0.480567	0.235033	0.0573228	0.0298192	0.0682397	0.768805	0.105493		0.209425	0.738703
s000010172	26748.2	116379	0.273551	0.440034	0.402244	0.110407	0.0263995	0.0999473	0.568298	0.157335		0.332292	0.67584
s000010192	29687.9	117068	0.319956	0.151134	0.236421	0.0551403	0.0769517	0.0388877	0.234007	0.0499757		0.337081	0.188319
s000010200	27057.9	43006	0.279703	0.346691	0.297561	0.0286557	0.0272254	0.0168232	0.565233	0.0224375		0.330425	0.523136
s000010229	20549.7	88564	0.479001	0.0716234	0.32794	0.0361611	0.0134121	0.0149981	0.111736	0.0451024		0.707296	0.199567
s000010233	34009.7	55185	0.149619	0.405812	0.275409	0.0740489	0.0394704	0.0648877	0.679455	0.106145		0.428282	0.570691
s000010249	21675.3	37387	0.301771	0.371893	0.435564	0.0481135	0.0493031	0.0642206	0.594369	0.128425		0.271134	0.383372
s000010252	18575.8	68632	0.280687	0.378629	0.325383	0.0168025	0.042221	0.0150347	0.690702	0.0253181		0.412938	0.52372
s000010254	38558.3	74732	0.257532	0.255001	0.283552	0.0255273	0.0364903	0.0307821	0.486291	0.0182692		0.386067	0.565324
s000010465	25690.9	122856	0.410882	0.227695	0.491238	0.0209665	0.0289715	0.0801753	0.356896	0.0901607		0.50303	0.496011
s000010693	15736.9	144738	0.210228	0.225525	0.257703	0.027042	0.0487785	0.0245227	0.455843	0.0224226		0.453967	0.462588
s000010712	9124.34	70148	0.231105	0.270789	0.413028	0.0384457	0.0340853	0.0716816	0.492065	0.0999106		0.325327	0.563456
s000010713	10148.6	54506	0.218601	0.557812	0.206345	0.0288831	0.0169344	0.00195452	0.867529	0.000472819		0.310328	0.631878
s000010719	14302.5	87042	0.236422	0.515482	0.15135	0.0469407	0.0129347	0.0355071	0.822926	0.0611648		0.237449	0.58795
s000010721	12751.1	39702	0.473362	0.250994	0.206105	0.0351642	0.00808072	0.0277042	0.426332	0.0415161		0.494802	0.390938
s000010725	6802.07	101731	0.773466	0.19422	0.26742	0.0302546	0.0171984	0.0510055	0.20767	0.0870137		0.53648	0.661724
s000010738	7780.67	78249	0.325293	0.279171	0.378096	0.020752	0.0762207	0.0237545	0.436484	0.560967		0.286485	0.642762
s000010744	23136.1	39962	0.268512	0.212135	0.435516	0.0176118	0.0151215	0.036977	0.445372	0.0329362		0.299286	0.444099
s000010758	9756.1	69618	0.250321	0.207699	0.245458	0.0351084	0.05439	0.0272022	0.42931	0.0152569		0.241312	0.229197
s000010773	10474	61060	0.268014	0.23281	0.221577	0.0132719	0.0105577	0.00895155	0.637853	0.00441895		0.096976	0.18998
s000010783	12193.3	72099	0.165911	0.495939	0.250826	0.0353357	0.0347572	0.0270874	0.821441	0.0214416		0.235546	0.689737
s000010808	13541.1	78965	0.260319	0.46295	0.28006	0.0907657	0.0295729	0.0508109	0.750299	0.0953426		0.205001	0.720716
s000010821	7423.62	99926	0.325425	0.355996	0.245797	0.0526454	0.0783331	0.0767342	0.557676	0.0550273		0.256269	0.601877
s000010827	18511	201800	0.311004	0.348595	0.316187	0.0546351	0.0315941	0.00767476	0.583136	0.0121075		0.228015	0.702987
s000010862	18991.4	139412	0.225839	0.307382	0.25255	0.0543004	0.0463412	0.022132	0.487757	0.0580612		0.21106	0.430621
s000010867	36098.8	177948	0.24101	0.46716	0.276557	0.0375692	0.0446324	0.0137031	0.694369	0.025896		0.269111	0.585452
s000010869	21283.9	110639	0.307467	0.385144	0.376836	0.101472	0.0651649	0.0114481	0.626062	0.0305044		0.288249	0.583516
s000010880	25017.4	118225	0.371568	0.113721	0.595183	0.0187654	0.0414401	0.0509149	0.220023	0.127441		0.350359	0.226239
s000010898	23893.1	74936	0.354488	0.228974	0.346961	0.0895139	0.0473435	0.134081	0.396227	0.130836		0.375797	0.450435
s000010900	16951.7	86050	0.270435	0.216912	0.367497	0.0505587	0.0258387	0.0197112	0.36714	0.0533656		0.348001	0.250574
s000010906	9894.52	186308	0.193154	0.225784	0.419759	0.0397784	0.0231988	0.0609404	0.715448	0.0655652		0.17872	0.827519
s000010908	21372.8	65985	0.231848	0.287778	0.305585	0.0486493	0.0417053	0.00874381	0.521923	0.0212977		0.34211	0.552107
s000010919	8460.74	94102	0.282186	0.322112	0.494741	0.0819205	0.0297683	0.0957475	0.694684	0.165561		0.181472	0.769239
s000010938	11000.4	74676	0.276823	0.418209	0.274953	0.0601257	0.0433085	0.0293576	0.679389	0.0538422		0.313855	0.554242
s000010953	15110	47889	0.184227	0.252977	0.310658	0.0338163	0.036385	0.0191294	0.451388	0.0404824		0.437382	0.509754
s000010957	9700.44	95702	0.210293	0.557955	0.112679	0.0415899	0.0197901	0.015583	0.880393	0.0296949		0.236507	0.739848
s000010961	25260.7	80541	0.216542	0.173086	0.177683	0.0249464	0.0277833	0.00369427	0.271333	0.0557153		0.406931	0.34514
s000010962	12620.7	43142	0.238391	0.320816	0.257127	0.02385	0.0326061	0.0279051	0.711552	0.0225055		0.350914	0.480819
s000010978	9188.86	52218	0.242867	0.232246	0.497499	0.053745	0.0213567	0.0413339	0.43734	0.0202579		0.448691	0.400398
s000010981	9475.69	54309	0.241671	0.382994	0.265417	0.042279	0.0303825	0.0211363	0.708772	0.0281901		0.238217	0.670891
s000011014	29048.6	80126	0.24241	0.445855	0.318505	0.0387276	0.045193	0.0339683	0.726236	0.0329717		0.295548	0.587362
s000011022	11911.9	52327	0.326956	0.198369	0.425295	0.0579239	0.0723909	0.0714007	0.365924	0.0380687		0.355841	0.387208
s000011035	13464.2	38207	0.240168	0.355723	0.284302	0.0122297	0.0121255	0.0172709	0.150878	0.0419964		0.28001	0.623221
s000011040	15016.9	23769	0.314601	0.263042	0.607699	0.0214727	0.00631426	0.034064	0.481665	0.0351421		0.429212	0.546296
s000011047	14331.6	53847	0.312573	0.5188	0.610286	0.0389314	0.043525	0.0829198	0.674556	0.463622		0.344283	0.711923
s000011055	22148.6	95905	0.290251	0.23575	0.206086	0.033406	0.0498144	0.0311165	0.408388	0.0146515		0.291329	0.205624
s000011069	13976.7	65982	0.165501	0.484641	0.233645	0.0452112	0.00992378	0.0424629	0.791909	0.071586		0.274529	0.542631
s000011086	25668.6	55179	0.307652	0.446537	0.391813	0.0617408	0.00958091	0.0530844	0.691522	0.0282744		0.22738	0.655522
s000011116	18892.8	64225	0.32942	0.16248	0.479409	0.0180197	0.0306297	0.00565997	0.327186	0.0280242		0.474776	0.439544
s000011130	57375.7	116662	0.221839	0.289814	0.271265	0.0289034	0.0538763	0.017744	0.504268	0.0391736		0.333388	0.548392
s000011149	31434.2	73185	0.316195	0.338898	0.372398	0.0360928	0.0574264	0.0206661	0.598381	0.0323153		0.368644	0.544292
s000011155	12343.6	21469	0.217143	0.360354	0.894557	0.0790366	0.0444183	0.0175499	0.712098	0.0188862		0.283627	0.326382
s000011162	20048.4	82485	0.38634	0.157744	0.233405	0.0407581	0.0187106	0.00503675	0.323046	0.0164392		0.175842	0.161995
s000011163	37142.1	110334	0.491646	0.231179	0.134983	0.0182699	0.0282603	0.0117754	0.376759	0.0170561		0.42252	0.591074
s000011164	26343.4	125774	0.308205	0.593289	0.101716	0.0383233	0.0422443	0.00864582	0.725823	0.034843		0.204829	0.56525
s000011191	13383.3	23126	0.295592	0.264411	0.24802	0.0370904	0.0613386	0.021447	0.537884	0.0316102		0.408123	0.525062
s000011204	18840.8	133392	0.217688	0.396517	0.280017	0.0634249	0.015853	0.0380938	0.633382	0.0886592		0.281509	0.606224
s000011214	13075	81987	0.326782	0.184802	0.404015	0.0255976	0.0363945	0.0458065	0.386672	0.0587451		0.570128	0.40989
s000011220	19605.5	73077	0.354041	0.196694	0.482199	0.061672	0.0399184	0.0375894	0.333211	0.0354231		0.519223	0.421068
s000011225	26704.5	70130	0.252104	0.42056	0.413408	0.0224655	0.016375	0.0211309	0.685254	0.0287799		0.35351	0.606119
s000011234	17487.3	76496	0.261056	0.505217	0.396825	0.109503	0.0203908	0.172056	0.690059	0.161752		0.248189	0.572261
s000011238	18848.4	77430	0.395223	0.164589	0.403593	0.0603647	0.0491952	0.0181953	0.298433	0.0280741		0.472229	0.302318
s000011240	27346	92891	0.31923	0.390947	0.352308	0.0170103	0.0300127	0.0078157	0.615036	0.0223253		0.404605	0.55959
s000011243	16377.7	172192	0.318361	0.287651	0.255545	0.0631855	0.0513542	0.0316707	0.614982	0.0401959		0.41253	0.512192
s000011246	14243.5	52583	0.330631	0.0738498	0.475803	0.0342026	0.0473656	0.0102243	0.233447	0.0312539		0.194845	0.091356
s000011250	11196.6	67400	0.308189	0.202716	0.38462	0.0686334	0.0698679	0.0138159	0.392896	0.0179017		0.24214	0.203567
s000011265	25785.8	48573	0.288699	0.0948711	0.254474	0.106444	0.00998161	0.00893422	0.197451	0.00309558		0.164121	0.099492
s000011269	9060.63	26399	0.259419	0.514256	0.449017	0.124591	0.00257666	0.108377	0.757997	0.175051		0.267445	0.780405
s000011275	15811.2	99060	0.276598	0.267003	0.402284	0.0386138	0.0365239	0.0221176	0.447977	0.0147262		0.239567	0.239274
s000011295	8919.87	84861	0.242996	0.300275	0.499037	0.0168353	0.0410751	0.0366374	0.527967	0.0363306		0.454343	0.482773
s000011300	55067.3	74384	0.298659	0.133764	0.475303	0.0215801	0.0237294	0.0198366	0.267448	0.0199888		0.314222	0.179548
s000011312	13323.9	67393	0.335938	0.263186	0.578376	0.0360524	0.0366283	0.0380617	0.434906	0.03763		0.391531	0.457452
s000011323	15570.8	63351	0.303431	0.123715	0.537455	0.0387764	0.0187908	0.0318492	0.262596	0.0493369		0.195236	0.145135
s000011329	13679.6	48609	0.233511	0.248725	0.111432	0.0210922	0.0118556	0.01058	0.427161	0.0174943		0.56538	0.364043
s000011330	18945.4	43658	0.259702	0.441274	0.278027	0.0438467	0.0472501	0.0188945	0.730504	0.0366899		0.326985	0.62511
s000011335	25406.1	85064	0.433229	0.119516	0.334593	0.036831	0.0279831	0.0150893	0.214885	0.0223784		0.440517	0.359449
s000011338	7018.59	56310	0.381986	0.321991	0.707545	0.0231756	0.0256069	0.0225622	0.551633	0.0382372		0.411543	0.56985
s000011350	25798.9	49420	0.240547	0.191091	0.343468	0.0449219	0.0505286	0.0295526	0.367016	0.0434641		0.238681	0.30756
s000011352	10782.1	63344	0.336207	0.212157	0.449515	0.0419563	0.0614929	0.0306322	0.409727	0.0198667		0.285844	0.447302
s000011355	9625.13	110011	0.49473	0.15074	0.559884	0.0362	0.0351916	0.0601849	0.275862	0.10196		0.527989	0.395362
s000011357	11482.3	33067	0.47447	0.0962274	0.564397	0.078289	0.0227067	0.0212128	0.114018	0.0503961		0.499	0.188357
s000011358	11316.7	102829	0.29779	0.13283	0.479613	0.0292212	0.0794161	0.0135382	0.166815	0.0119311		0.472464	0.252558
s000011378	29012.5	139320	0.29543	0.211905	0.149261	0.018401	0.0501525	0.00560932	0.408066	0.0167246		0.451939	0.44499
s000011388	21820	94591	0.21591	0.412504	0.446819	0.0709489	0.0393331	0.0541362	0.741057	0.0842852		0.229307	0.643321
s000011390	11470.5	57781	0.66934	0.0330535	0.343003	0.0392537	0.0150362	0.0157841	0.0251887	0.00104568		0.516663	0.413074
s000011409	27746.5	29262	0.375507	0.381037	0.167604	0.0445694	0.0103256	0.0185473	0.625154	0.0309966		0.414963	0.531172
s000011416	19014.7	76432	0.315266	0.202537	0.292157	0.0752019	0.068742	0.0158409	0.32159	0.0283032		0.534936	0.381412
s000011417	28087.4	88812	0.303921	0.36407	0.283819	0.0566403	0.00216259	0.0531999	0.588379	0.106234		0.435589	0.633329
s000011934	24992.7	65335	0.259429	0.14725	0.288159	0.0239189	0.022157	0.0151951	0.267868	0.028795		0.326816	0.358322
s000011935	23844.1	69293	0.37091	0.358096	0.363692	0.0350049	0.0263989	0.0182735	0.587772	0.0254876		0.47179	0.512446
s000011940	28020.5	99801	0.231652	0.531974	0.273257	0.0767283	0.114835	0.038991	0.84415	0.0335572		0.316806	0.645815
s000011956	8128.02	54937	0.451566	0.124404	0.258028	0.0596479	0.0175959	0.00688656	0.192579	0.0191803		0.321918	0.18439
s000011959	30410	82252	0.257175	0.525374	0.205795	0.00382267	0.00288818	0.0171324	0.800717	0.0865225		0.170675	0.634701
s000011997	10423.3	58059	0.456861	0.0990531	0.334069	0.0682755	0.0563064	0.013764	0.232019	0.0556427		0.488034	0.302021
s000012012	7711.63	75460	0.1992	0.30897	0.435099	0.0718482	0.00341689	0.0610029	0.806138	0.0959025		0.164747	0.629534
s000012014	10533.3	68857	0.334795	0.33069	0.226865	0.0562972	0.0534156	0.0484075	0.547187	0.0645233		0.435536	0.560052
s000012028	17127.6	69880	0.15153	0.0415464	0.361147	0.0280442	0.059802	0.00943534	0.673181	0.0511328		0.121081	0.113186
s000012059	19259	109607	0.201352	0.60935	0.21082	0.0272645	0.02304	0.0279035	0.97183	0.0323205		0.216992	0.713591
s000012066	18268.5	68218	0.223444	0.341102	0.339559	0.0397471	0.0206848	0.0182289	0.758811	0.0217002		0.243313	0.514145
s000012070	17029.4	53251	0.339619	0.166442	0.605474	0.0641513	0.0698868	0.0283838	0.304223	0.0423516		0.455778	0.267541
s000012072	30476.8	170553	0.274055	0.406238	0.198979	0.0215188	0.0179174	0.0182108	0.67365	0.0204809		0.327403	0.631907
s000012086	14466	73748	0.169638	0.324971	0.284428	0.0262956	0.0311382	0.0198496	0.545289	0.0158645		0.48072	0.484498
s000012092	20064.2	50120	0.27491	0.234523	0.383424	0.0222739	0.038654	0.0112224	0.436728	0.030744		0.305526	0.423492
s000012112	9270.3	60766	0.221082	0.380676	0.102817	0.0134963	0.00314538	0.0154036	0.670578	0.0305574		0.173182	0.707067
s000012113	11700.8	111409	0.208689	0.470828	0.285133	0.054939	0.116649	0.0185631	0.776656	0.0295873		0.123382	0.854661
s000012120	6998.86	58839	0.616625	0.200113	0.171496	0.00816132	0	0.00114011	0.235977	0.244942		0.1831	0.246602
s000012135	23252.9	62645	0.327306	0.31945	0.307063	0.0335031	0.0458269	0.0228206	0.628612	0.0223418		0.233422	0.681536
s000012136	21202.5	118060	0.303377	0.26846	0.330177	0.053556	0.0119746	0.0207617	0.398956	0.0470391		0.388984	0.469041
s000012152	10279.9	93139	0.144748	0.168192	0.0467848	0.00733712	0.00230008	0.0079366	0.228436	0.0586332		0.051534	0.07846
s000012156	26537.3	83344	0.322433	0.176171	0.339866	0.0201097	0.0194154	0.0240941	0.277853	0.0271113		0.443891	0.395707
s000012159	25782.5	58108	0.371466	0.245874	0.226753	0.0751727	0.0532631	0.0325862	0.411856	0.0435828		0.174745	0.316374
s000012176	21752.1	63834	0.342533	0.14755	0.465712	0.0541567	0.00822287	0.0468015	0.295377	0.0348728		0.272309	0.492669
s000012196	11306	88343	0.324872	0.342764	0.463757	0.0297268	0.00962502	0.0114636	0.572425	0.0214704		0.349663	0.425759
s000012226	13875.9	72110	0.154765	0.590545	0.271637	0.0383302	0.0544166	0.045923	0.955122	0.0835551		0.25334	0.721313
s000012230	14897.6	91513	0.235408	0.354351	0.24954	0.0332233	0.0164033	0.0620036	0.597309	0.0603128		0.312328	0.637759
s000012231	9982.93	81391	0.617637	0.148132	0.43984	0.0534104	0.25777	0.0949051	0.290732	0.0441949		0.403095	0.35237
s000012262	15617.1	62444	0.118769	0.166735	0.135364	0.0268275	0.047844	0.0101892	0.992124	0.00704607		0.167447	0.248098
s000012267	6699.41	144484	0.365131	0.275947	0.250159	0.0357077	0.0660832	0.0487445	0.434448	0.0254643		0.306694	0.517531
s000012280	10042.4	68710	0.214572	0.491637	0.196037	0.0509081	0.0182413	0.039776	0.786157	0.0589972		0.319595	0.611668
s000012285	10638.4	64072	0.252591	0.33847	0.427795	0.0189573	0.0171636	0.015694	0.567679	0.00314677		0.334305	0.614132
s000012286	24793.4	66417	0.163511	0.583093	0.0821874	0.00977047	0.0047339	0.00678332	0.902694	0.0196934		0.339023	0.652897
s000012298	31592.9	78147	0.32732	0.280142	0.309508	0.045672	0.0407825	0.0208503	0.475237	0.00871058		0.312879	0.370775
s000012299	37963.4	51534	0.176209	0.554927	0.465694	0.0625981	0.0618036	0.0709909	0.882908	0.232521		0.293893	0.710906
s000012310	20589.2	63085	0.294046	0.267423	0.413637	0.0916017	0.0813293	0.0144589	0.437992	0.0216024		0.430809	0.427441
s000012321	11117.6	80118	0.209233	0.565188	0.190008	0.0524474	0.00991725	0.029395	0.909839	0.0502751		0.257951	0.642331
s000012326	22061.9	159793	0.217229	0.340628	0.442921	0.0144534	0.039387	0.0309244	0.587303	0.0488622		0.293131	0.621225
s000012335	32067.4	40237	0.277696	0.441021	0.380881	0.0734898	0.075599	0.0357544	0.738135	0.061323		0.226562	0.763462
s000012336	61335.9	104460	0.282844	0.310606	0.455572	0.0424636	0.0364459	0.0729264	0.528686	0.098794		0.284637	0.400794
s000012339	11053.9	84761	0.418555	0.170281	0.393306	0.0152178	0.0292184	0.0225095	0.26742	0.0156502		0.447045	0.328861
s000012355	14033.2	177903	0.223268	0.218944	0.244478	0.0409646	0.0463855	0.0306919	0.370491	0.0294045		0.544518	0.328522
s000012393	24610.5	80555	0.412703	0.266727	0.636941	0.0821635	0.014885	0.077257	0.428144	0.0981431		0.348514	0.354726
s000012399	32461.6	61877	0.241259	0.169948	0.215345	0.0322948	0.0115472	0.00373971	0.324728	0.000369623		0.501866	0.35735
s000012418	12964.8	80869	0.171734	0.595767	0.326838	0.0974629	0.0465456	0.0799941	0.949277	0.115305		0.263858	0.69916
s000012448	23069.9	117071	0.226189	0.327459	0.485273	0.0917664	0.0252098	0.104432	0.580887	0.164785		0.292626	0.54951
s000012593	28366.5	70734	0.308874	0.359491	0.481484	0.0264662	0.0329325	0.0649657	0.602788	0.0567113		0.399396	0.589715
s000012663	42068.4	85972	0.127321	0.249328	0.214097	0.0467525	0.0987721	0.0454934	0.437755	0.00112122		0.149341	0.33761
s000012699	27527.5	117359	0.254352	0.418587	0.31063	0.0264454	0.0436924	0.0409729	0.733522	0.0206979		0.369441	0.595491
s000012813	23238.5	70472	0.365693	0.319145	0.350534	0.0931867	0.0464698	0.152157	0.540388	0.121665		0.297957	0.59083
s000012871	27002.7	35736	0.271831	0.288573	0.342001	0.0210343	0.041845	0.0238354	0.526427	0.0235949		0.332173	0.554009
s000012879	10580.1	104500	0.396988	0.392238	0.564044	0.0458814	0.0209435	0.0833265	0.68043	0.110234		0.310892	0.616884
s000012903	36166.7	45499	0.310538	0.311052	0.301484	0.0210608	0.0461084	0.0219516	0.510005	0.0159673		0.332405	0.542855
s000012911	7857	29974	0.235501	0.353562	0.363092	0.041313	0.0381896	0.0570894	0.587289	0.0669989		0.395003	0.510925
s000012918	43025.3	76103	0.39242	0.359519	0.72443	0.0274971	0.00928927	0.119812	0.586559	0.157764		0.503722	0.554264
s000012946	19532.7	41098	0.200178	0.526186	0.324772	0.0448727	0.0397789	0.0851819	0.891275	0.0165068		0.256476	0.684565
s000012950	16532.6	84880	0.212499	0.431025	0.318273	0.0236282	0.0260091	0.0111242	0.736345	0.0172703		0.286463	0.694281
s000012951	11154.3	73879	0.263084	0.309048	0.479043	0.0613855	0.0418059	0.0626484	0.530799	0.0571454		0.409177	0.511118
s000012971	45312.4	126341	0.335862	0.113544	0.61548	0.0334846	0.04875	0.0263773	0.284912	0.0337007		0.473001	0.34906
s000012976	75894.6	39185	0.329235	0.333745	0.451824	0.0368793	0.0484221	0.100533	0.465613	0.121089		0.369808	0.688707
s000012983	13625.5	41089	0.199993	0.538152	0.232532	0.0141025	0.0128061	0.0345439	0.86944	0.0356432		0.275054	0.641226
s000012984	20648.2	33893	0.283213	0.166147	0.57022	0.0833725	0.0315864	0.0238098	0.258923	0.0463046		0.363433	0.404249
s000012985	33103.4	74644	0.32466	0.403573	0.439579	0.0366453	0.0448862	0.0241679	0.676419	0.0367094		0.355276	0.6094
s000012988	18292.2	62540	0.144287	0.60493	0.100517	0.0201005	0.0129073	0.0208434	0.956999	0.0350823		0.311279	0.641429
s000012992	12387.1	40309	0.257984	0.137495	0.302786	0.0339409	0.0437429	0.0477447	0.274886	0.0530115		0.421375	0.445461
s000013001	34924.3	89004	0.297732	0.420917	0.257265	0.0311386	0.0577904	0.0228422	0.694598	0.0155183		0.312127	0.594069
s000013005	18532.3	73365	0.184929	0.373348	0.298383	0.0102978	0.0186231	0.0149047	0.6178	0.0265676		0.460519	0.409836
s000013008	29518	91977	0.338375	0.18095	0.51975	0.0337579	0.053523	0.0395743	0.371229	0.0329821		0.486674	0.420573
s000013009	50141.8	93689	0.33154	0.389155	0.284558	0.0437555	0.0424454	0.0336381	0.651824	0.0295298		0.361812	0.566893
s000013017	20638.9	67012	0.341144	0.168023	0.403546	0.0513412	0.0709761	0.0280289	0.331246	0.0368522		0.278234	0.190691
s000013018	15568.1	93390	0.913737	0.286491	0.443729	0.330091	0.245371	0.392166	0.484425	0.00800293		0.6603	0.272955
s000013019	25279.5	85059	0.402269	0.245484	0.455241	0.0476865	0.036524	0.0154975	0.389627	0.0285774		0.480128	0.432473
s000013026	22576.9	115780	0.32596	0.488121	0.498169	0.0463671	0.0314944	0.0533373	0.789265	0.0886221		0.241925	0.743991
s000013028	7769.42	56798	0.354424	0.302711	0.353507	0.0688712	0.0249957	0.00534971	0.509405	0.00853767		0.339953	0.511196
s000013031	18520.8	61002	0.275043	0.327045	0.327707	0.0838017	0.0641325	0.0765533	0.527247	0.0631252		0.410505	0.515028
s000013055	25106.5	60954	0.291083	0.265974	0.402359	0.0466602	0.0500802	0.0523371	0.41637	0.0325227		0.470346	0.47074
s000013062	15437.1	56071	0.295133	0.308113	0.188316	0.0433953	0.0616239	0.0197577	0.514291	0.0392067		0.46077	0.461892
s000013065	13188.8	126060	0.23616	0.394305	0.288818	0.0510271	0.0603409	0.0278289	0.69008	0.0446742		0.188286	0.754935
s000013076	18352.6	161315	0.197202	0.275004	0.310018	0.0370029	0.0512908	0.0420324	0.571439	0.0502854		0.248786	0.430511
s000013077	20641	147762	0.333124	0.224361	0.234565	0.066351	0.0132764	0.0224564	0.383658	0.0421392		0.405655	0.499505
s000013079	18808.8	129709	0.234589	0.48064	0.381517	0.0580084	0.0868449	0.00633234	0.787136	0.00931196		0.287547	0.70663
s000013108	11830.8	132476	0.329014	0.325952	0.449254	0.0170206	0.0339023	0.0216849	0.446695	0.0351342		0.378297	0.552697
s000013118	13980.3	56793	0.309722	0.364065	0.487934	0.0664772	0.0582721	0.0864866	0.651525	0.070546		0.385134	0.472283
s000013120	7250.93	59770	0.277505	0.52258	0.310441	0.126002	0.0678677	0.055236	0.838155	0.17188		0.238704	0.727243
s000013133	22067.9	45650	0.361913	0.28381	0.374196	0.0380261	0.0980573	0.0077861	0.457431	0.0119812		0.476975	0.513038
s000013138	16177.6	54858	0.214051	0.218911	0.244501	0.0379569	0.0488788	0.012696	0.410842	0.0242425		0.176052	0.164662
s000013146	11060.8	115759	0.344504	0.405051	0.295578	0.0203119	0.0314885	0.0205881	0.523431	0.0102469		0.338157	0.525353
s000013147	12316.6	88601	0.308255	0.284999	0.487856	0.0395112	0.0568869	0.0647063	0.496434	0.0462053		0.367136	0.529708
s000013151	17679.3	100370	0.295666	0.364985	0.397931	0.0455682	0.0441749	0.0819573	0.636897	0.0100486		0.297878	0.589343
s000013154	18792.8	306560	0.229086	0.175788	0.155117	0.0520643	0.00629807	0.0135343	0.28693	0.0215842		0.339854	0.236708
s000013156	27432	184120	0.272954	0.345975	0.488514	0.0584592	0.0699464	0.0617427	0.603317	0.0252215		0.309959	0.58545
s000013159	20665.2	71095	0.257535	0.409318	0.268254	0.0290805	0.0348312	0.0133624	0.639299	0.0133026		0.320697	0.523941
s000013167	10599.5	52970	0.262606	0.474841	0.46096	0.0142075	0.0413035	0.0385402	0.818778	0.0440976		0.415719	0.586963
s000013170	20079.3	37983	0.157484	0.455949	0.386162	0.0522466	0.0229355	0.14298	0.749976	0.0971001		0.400231	0.583105
s000013171	29301.6	39565	0.315205	0.351628	0.393847	0.0861679	0.0762916	0.0488954	0.532421	0.0923372		0.412327	0.563454
s000013174	17584.9	92947	0.222473	0.151335	0.285201	0.0327696	0.0161657	0.00754375	0.241813	0.02149		0.101307	0.118232
s000013190	8059.86	95051	0.229988	0.446951	0.232925	0.0215067	0.0320964	0.0023067	0.718824	0.00158706		0.322462	0.65133
s000013195	11369.3	64034	0.242334	0.45824	0.218917	0.0319842	0.0188455	0.00650531	0.749915	0.0128		0.225146	0.646736
s000013197	46774.8	39902	0.347085	0.178661	0.488249	0.0323527	0.0709164	0.0275907	0.324511	0.0496976		0.497775	0.366747
s000013208	34674.7	35251	0.365348	0.324692	0.214622	0.0297019	0.0409856	0.0380936	0.560342	0.0364017		0.351664	0.537855
s000013216	14296.7	49097	0.204615	0.46375	0.240526	0.0898529	0.015157	0.0357285	0.733711	0.118324		0.240036	0.44048
s000013218	15721.2	94273	0.435251	0.342853	0.296439	0.0668941	0.0637735	0.111603	0.566612	0.0214908		0.455368	0.503338
s000013227	17204.4	38797	0.475935	0.259117	0.560137	0.132951	0.0319526	0.224121	0.38765	0.141153		0.497806	0.542985
s000013241	20124.9	69630	0.209959	0.431369	0.51592	0.137922	0.0223348	0.161767	0.862946	0.216153		0.190128	0.632268
s000013251	28772.7	42396	0.129306	0.716541	0.125231	0.0413306	0.0160516	0.0251427	1.07546	0.039652		0.153808	0.812386
s000013257	16131	47130	0.27628	0.36633	0.163455	0.0382481	0.0124488	0.00661049	0.592152	0.0331007		0.421985	0.512278
s000013259	19703.5	70552	0.216147	0.463578	0.226218	0.0770195	0.0755264	0.121026	0.778974	0.0361745		0.190228	0.614169
s000013265	52042.9	124523	0.423612	0.121321	0.357244	0.0456108	0.0382556	0.0299468	0.214436	0.024112		0.360897	0.270533
s000013274	38746.9	80334	0.40873	0.231286	0.397718	0.0170028	0.0116203	0.00999677	0.393625	0.020306		0.501276	0.365098
s000013306	26099	35971	0.24421	0.352654	0.177219	0.0365556	0.0486676	0.0298485	0.611566	0.0316446		0.442321	0.417011
s000013312	10960.1	89501	0.168687	0.474675	0.261521	0.0412062	0.0438746	0.0739892	0.804986	0.0377548		0.357352	0.690812
s000013327	14693.7	67060	0.107823	0.377454	0.162981	0.00503745	0.019956	0.00656227	0.933922	0.00467101		0.170343	0.473248
s000013331	19162.8	130747	0.33211	0.214068	0.589911	0.0454703	0.0165723	0.0358644	0.383486	0.0499986		0.500873	0.376818
s000013332	11504.1	67404	0.394266	0.139718	0.458942	0.0423305	0.0653959	0.0656432	0.251058	0.0404307		0.458624	0.33418
s000013334	18780.7	162963	0.344219	0.248137	0.356818	0.0296353	0.0567622	0.0378154	0.450283	0.035698		0.437092	0.53677
s000013355	31026.2	125753	0.428363	0.220087	0.605233	0.0464044	0.0232689	0.0561533	0.375885	0.0819912		0.449819	0.505754
s000013357	14165.8	104087	0.276724	0.394113	0.381259	0.0501747	0.0615112	0.06148	0.66544	0.0278692		0.312809	0.654344
s000013372	10701.1	125404	0.211706	0.405247	0.0825202	0.0150906	0.0161113	0.00835396	0.671503	0.0109447		0.443997	0.490988
s000013378	17027.2	74110	0.28932	0.307733	0.37934	0.0083722	0.0268761	0.0255811	0.590322	0.0238171		0.333312	0.488301
s000013392	20623.3	28948	0.200641	0.44934	0.350199	0.0297613	0.0241321	0.0420358	0.745439	0.0290164		0.27515	0.579822
s000013393	11572.1	171214	0.186253	0.425902	0.242683	0.0317274	0.0301199	0.021042	0.707878	0.0387998		0.401516	0.629396
s000013397	33084.7	84352	0.197236	0.594528	0.462355	0.0607774	0.0268847	0.0709086	0.927763	0.110218		0.311056	0.671228
s000013411	29167.8	79380	0.340084	0.165092	0.577629	0.0322311	0.070812	0.0845735	0.302813	0.0524255		0.416901	0.422624
s000013419	21534.5	78956	0.341584	0.175842	0.630082	0.019491	0.022818	0.0221607	0.321769	0.0264877		0.447545	0.291038
s000013425	38861.1	46307	0.35267	0.212374	0.363262	0.0432641	0.0520926	0.0413795	0.34701	0.0159873		0.27538	0.373008
s000013427	20557.6	28243	0.489113	0.164466	0.519419	0.0776871	0.0079099	0.0603464	0.125771	0.0997608		0.526481	0.331974
s000013429	33098.2	128158	0.477398	0.169976	0.634687	0.0675147	0.0394418	0.0615683	0.245167	0.0876436		0.525884	0.351377
s000013430	14271.8	145619	0.214573	0.493377	0.207412	0.0642158	0.0547015	0.0534628	0.775161	0.0431611		0.337016	0.69947
s000013431	24921.5	88785	0.34297	0.268404	0.445199	0.0416245	0.0892029	0.0844289	0.475685	0.0542503		0.329734	0.54066
s000013433	13193.5	51565	0.214348	0.552051	0.462726	0.0928422	0.0165417	0.0826153	0.927129	0.112605		0.21541	0.670133
s000013440	30379.4	56913	0.542309	0.166617	0.422698	0.0244702	0.0361295	0.0356627	0.307663	0.0302223		0.597602	0.261975
s000013441	14115.4	66095	0.524864	0.0772405	0.528443	0.0646644	0.0234571	0.0684547	0.142781	0.107701		0.485349	0.253237
s000013447	7057.57	51985	0.188262	0.16115	0.142117	0.0491749	0.0230483	0.000940619	0.38912	0.00248991		0.118596	0.141619
s000013457	24865.8	163535	0.288549	0.413689	0.345175	0.0704481	0.0863063	0.0214353	0.681909	0.0287591		0.322696	0.554787
s000013464	6773.14	52402	0.300134	0.388724	0.280646	0.0495083	0.0716687	0.0502124	0.640651	0.0391236		0.334886	0.339049
s000013465	8976.53	93125	0.240386	0.401896	0.473616	0.0548881	0.0266779	0.0817804	0.652988	0.101925		0.36894	0.617949
s000013472	30166.2	100748	0.341839	0.179241	0.511631	0.0663072	0.0152829	0.0516243	0.233044	0.0997713		0.521624	0.425527
s000013523	13035	103837	0.277778	0.469512	0.334644	0.137124	0.0734704	0.0705485	0.738604	0.07004		0.233777	0.656297
s000013526	24557.4	110846	0.258775	0.282754	0.327534	0.058661	0.0486874	0.0136605	0.519336	0.021052		0.310483	0.629853
s000013527	24349.4	64946	0.333137	0.117903	0.42348	0.0186304	0.0404902	0.0230818	0.232385	0.0268281		0.555834	0.385345
s000013530	24517.4	51488	0.507809	0.304126	0.485032	0.0563298	0.0215577	0.0166058	0.479012	0.0219064		0.301016	0.580574
s000013532	12610.5	79425	0.214345	0.324352	0.309401	0.103122	0.0557917	0.0219963	0.502249	0.0347243		0.351257	0.519786
s000013533	18560	38973	0.169423	0.459868	0.222018	0.0393738	0.0319432	0.0490447	0.716417	0.0608769		0.264197	0.592524
s000013539	18484.6	47347	0.331772	0.132705	0.630857	0.0493062	0.0198273	0.0118236	0.156702	0.0186213		0.608802	0.322665
s000013541	14201.1	69400	0.288734	0.532614	0.320429	0.0532334	0.0351664	0.054519	0.843892	0.0738063		0.245134	0.770398
s000013543	23099.9	78476	0.366957	0.272039	0.315726	0.0326905	0.019632	0.022866	0.591936	0.0149456		0.26818	0.503158
s000013551	8766.53	55490	0.103956	0.222175	0.591659	0.102336	0.0247451	0.00396855	0.198444	0.00809166		0.209487	0.148845
s000013562	8426.75	56423	0.22209	0.337745	0.39409	0.0335982	0.00781806	0.0448407	0.566187	0.0492299		0.436799	0.576357
s000013571	10614.1	176961	0.343741	0.274189	0.266503	0.0685805	0.0602963	0.0283243	0.466697	0.02934		0.365578	0.448216
s000013572	15165.7	41155	0.113062	0.637542	0.141161	0.0175215	0.0330754	0.011969	1.00575	0.0215982		0.15397	0.703889
s000013575	25541.9	152109	0.314314	0.481437	0.366594	0.0754727	0.108739	0.113794	0.765171	0.0630213		0.260365	0.676353
s000013595	12853.5	31678	0.218183	0.392975	0.231884	0.0455088	0.0457709	0.0206312	0.636079	0.0280563		0.292713	0.594305
s000013608	12836.3	74808	0.31559	0.464503	0.267147	0.119481	0.105522	0.114416	0.725213	0.0626551		0.226159	0.700089
s000013613	45270.6	39833	0.0515566	0.815441	0.168793	0.0456965	0.032418	0.0422092	1.22093	0.0700594		0.132971	0.817111
s000013619	18527.2	53680	0.288918	0.300494	0.431097	0.0340241	0.0487847	0.0375395	0.56003	0.0485016		0.305924	0.619968
s000013620	10120.7	49551	0.181509	0.542949	0.296509	0.0723738	0.0427599	0.0222877	0.846507	0.0338256		0.365827	0.659253
s000013626	36306.5	74260	0.205138	0.544022	0.346613	0.052843	0.100753	0.12319	0.859747	0.0331219		0.345836	0.593151
s000013636	17915	91780	0.330923	0.349612	0.482204	0.0282328	0.0334179	0.0295628	0.598844	0.0139846		0.422234	0.59369
s000013639	19495	126712	0.285586	0.233005	0.225601	0.0915567	0.0851254	0.0336079	0.337592	0.0502017		0.461924	0.419868
s000013667	32487.8	109541	0.380265	0.344098	0.56304	0.0305691	0.0390851	0.0498039	0.590633	0.0216692		0.380192	0.654367
s000013689	14363.6	75614	0.243614	0.415102	0.412546	0.0546544	0.034427	0.0767435	0.573272	0.10546		0.321455	0.618599
s000013697	6898.86	69026	0.320778	0.352092	0.12544	0.0345799	0.0519927	0.0181819	0.62394	0.0896453		0.236906	0.591785
s000013702	19156.7	36500	0.23508	0.476381	0.295725	0.0807133	0.0568927	0.0841365	0.808092	0.0403718		0.225859	0.648325
s000013711	18976	32812	0.188817	0.507087	0.422509	0.11863	0.054982	0.151053	0.925127	0.202341		0.21237	0.761688
s000013719	26497.2	29745	0.380946	0.0942349	0.574364	0.0144847	0.00784134	0.0297474	0.0471301	0.0820345		0.493299	0.219272
s000013720	16297.2	92209	0.255903	0.297275	0.322224	0.072738	0.0701151	0.0645571	0.541638	0.0550575		0.31258	0.64421
s000013730	7663	47968	0.284005	0.303085	0.195757	0.0361013	0.00811415	0.0273387	0.501139	0.0530786		0.292134	0.617751
s000013733	10721.9	100263	0.184607	0.530581	0.18758	0.020801	0.0119783	0.0334029	0.827039	0.0103244		0.279292	0.647487
s000013743	20708.8	49629	0.262715	0.23947	0.339889	0.0585625	0.0529584	0.0297159	0.449305	0.0485955		0.270751	0.544408
s000013750	13308.7	63012	0.28187	0.274419	0.440624	0.0632843	0.0597583	0.0310993	0.455073	0.0375023		0.473226	0.46382
s000013755	19655.9	147977	0.129834	0.385541	0.282888	0.0340245	0.0198234	0.0255883	0.643981	0.0346736		0.222585	0.697852
s000013756	52389.2	58786	0.359435	0.178409	0.402814	0.0236383	0.0627703	0.0344997	0.320259	0.0185526		0.335944	0.27984
s000013765	8543.74	61689	0.233329	0.421237	0.195302	0.0289794	0.0211318	0.0156632	0.762516	0.0272198		0.207888	0.628734
s000013772	24724.9	88490	0.192283	0.433244	0.295314	0.0377597	0.0309825	0.0285593	0.708896	0.0289536		0.377291	0.612059
s000013783	16008.4	83654	0.289443	0.354458	0.35382	0.0264929	0.0210727	0.020619	0.52524	0.0194284		0.48953	0.587325
s000013786	17689.2	63964	0.261261	0.241876	0.394356	0.034162	0.0328822	0.0438457	0.42947	0.0397885		0.442367	0.46651
s000013807	18722.8	71210	0.480422	0.178586	0.505737	0.155549	0.0684144	0.120797	0.127122	0.286115		0.483706	0.436793
s000013808	11578.2	143125	0.273445	0.186349	0.320572	0.0190146	0.051691	0.0349126	0.3329	0.0314035		0.281949	0.448047
s000013822	12974.5	79589	0.393244	0.12966	0.414421	0.0173809	0.0240921	0.00607272	0.262709	0.00854302		0.637414	0.29647
s000013827	25121.5	48532	0.251856	0.346161	0.483079	0.0158725	0.0161576	0.0169415	0.570499	0.0182645		0.347076	0.554546
s000013829	9447.37	81518	0.16523	0.491999	0.282398	0.0683748	0.0233724	0.00516986	0.661495	0.0202242		0.228024	0.659487
s000013832	12221.9	77464	0.384719	0.180244	0.345336	0.0567072	0.0678055	0.100294	0.307195	0.0212859		0.415122	0.405847
s000013852	21192.1	56763	0.34056	0.111699	0.561637	0.0685948	0.0153228	0.0219209	0.206093	0.0383098		0.43731	0.358852
s000013861	14336.1	181550	0.225514	0.334737	0.251934	0.0379115	0.0615726	0.0547205	0.681194	0.0217627		0.318624	0.605124
s000013902	18763.2	126504	0.316524	0.176569	0.501961	0.0550893	0.0393403	0.0370282	0.290523	0.0400884		0.417115	0.291568
s000013908	11436.3	66394	0.281821	0.322878	0.488167	0.046141	0.0441079	0.0201806	0.525796	0.026406		0.373225	0.40376
s000013927	72447.8	68315	0.343502	0.33333	0.251464	0.0488606	0.0458134	0.0217278	0.498911	0.038601		0.320145	0.370144
s000013937	16059.7	80925	0.197305	0.392823	0.447685	0.0380521	0.0575527	0.0208259	0.757354	0.017963		0.366843	0.576693
s000013960	19514.5	57188	0.280971	0.441237	0.301961	0.0337473	0.0280367	0.0405654	0.689978	0.0430322		0.438927	0.556044
s000013965	18394.6	33059	0.12491	0.555925	0.208374	0.0692896	0.0597494	0.026081	0.888618	0.0380694		0.192339	0.667247
s000013972	13171.8	70239	0.143641	0.491298	0.239859	0.0150274	0.0147893	0.0336656	0.845389	0.0147349		0.281269	0.642943
s000013976	14797.4	60232	0.340466	0.187931	0.518199	0.077664	0.0976729	0.0675178	0.490913	0.0945247		0.216419	0.577602
s000013982	15215.5	53188	0.200071	0.16909	0.417637	0.032267	0.0208281	0.0784861	0.335812	0.125756		0.182056	0.253285
s000013986	31813.8	26019	0.218925	0.427178	0.285994	0.0215312	0.0104919	0.0242631	0.714851	0.0237083		0.312243	0.577439
s000014009	9665.95	172484	0.357802	0.156234	0.378663	0.139574	0.0265759	0.124823	0.215613	0.277715		0.520011	0.427234
s000014012	26488.9	71897	0.341244	0.31642	0.199937	0.047031	0.0215516	0.0281698	0.554822	0.0412204		0.358876	0.519295
s000014085	24901.7	82269	0.295656	0.397172	0.377959	0.0332868	0.0191125	0.0220833	0.624195	0.0364592		0.350751	0.682671
s000014102	54649.9	100652	0.465701	0.306583	0.506136	0.013877	0.0149896	0.00624505	0.0861523	0.0202437		0.439313	0.513247
s000014122	20645.5	84484	0.284912	0.18859	0.430378	0.0392318	0.0449041	0.0188998	0.367347	0.0271147		0.467889	0.411752
s000014142	9195.26	35294	0.307079	0.177083	0.480362	0.0347755	0.0521905	0.00344593	0.30483	0.0245478		0.433396	0.250525
s000014150	26614.6	54962	0.0824798	0.266954	0.148087	0.038718	0.0227142	0.020658	1.00678	0.0436357		0.233984	0.302511
s000014151	24835.5	46300	0.403474	0.350248	0.242354	0.0562651	0.0481802	0.00938505	0.63529	0.0306977		0.261988	0.680882
s000014153	13799.3	60132	0.356274	0.29915	0.332161	0.0608905	0.0410135	0.0328476	0.471248	0.0437047		0.381032	0.487244
s000014162	10375.3	81037	0.361131	0.156224	0.668266	0.0800161	0.0408585	0.0749601	0.182751	0.143061		0.481813	0.325488
s000014164	36888.8	92125	0.334509	0.278727	0.116112	0.0221853	0.035797	0.003736	0.47423	0.00686795		0.480488	0.340168
s000014175	26435.8	102711	0.27684	0.214948	0.493721	0.0213248	0.0458688	0.0719904	0.254665	0.0224907		0.519308	0.299058
s000014188	12515	42417	0.2438	0.0552671	0.323278	0.056203	0.029875	0.0134984	0.120026	0.0267024		0.568423	0.16882
s000014199	19072.4	67312	0.178259	0.429009	0.368239	0.0351048	0.0480705	0.0115974	0.652442	0.026063		0.359669	0.558395
s000014208	23092.7	64064	0.403685	0.293961	0.489698	0.0200949	0.0264264	0.0419692	0.499986	0.0520896		0.441606	0.575286
s000014222	16998.7	44432	0.183485	0.478624	0.644602	0.265327	0.0488539	0.235771	0.888579	0.382904		0.427908	0.522185
s000014232	15265.4	130271	0.312897	0.121494	0.336606	0.0208168	0.0266835	0.0238508	0.231165	0.0360137		0.63721	0.263923
s000014233	12964.2	32311	0.293463	0.307015	0.37491	0.0235017	0.0443954	0.0254775	0.558828	0.0331457		0.34942	0.563737
s000014234	17450.6	81914	0.215218	0.536156	0.376554	0.142217	0.109735	0.083353	0.770113	0.210395		0.157869	0.767026
s000014237	25592.4	105198	0.223966	0.328946	0.29394	0.0334581	0.0251774	0.0394812	0.514169	0.0381508		0.177551	0.722677
s000014240	12173.7	66789	0.133156	0.56083	0.22118	0.0581884	0.0991194	0.0215979	0.88138	0.0310491		0.303074	0.705266
s000014254	19599.3	73310	0.221436	0.49286	0.261676	0.0640023	0.0194244	0.0198641	0.823097	0.0165551		0.264489	0.682177
s000014270	11140	76026	0.229475	0.356936	0.397602	0.0372336	0.0720639	0.0311622	0.699091	0.035375		0.276003	0.599723
s000014271	8919.74	143633	0.409896	0.307331	0.458716	0.0626141	0.0169228	0.0436715	0.44797	0.0762571		0.347367	0.513598
s000014279	31161.5	63922	0.246378	0.236477	0.416591	0.0361263	0.0385429	0.0414856	0.391593	0.0961154		0.423674	0.364038
s000014297	29690.1	145694	0.19054	0.616376	0.14672	0.0447971	0.0238421	0.00948194	0.934983	0.011743		0.205895	0.791388
s000014330	24040	81737	0.463928	0.16235	0.243376	0.0397098	0.0564464	0.00690193	0.270173	0.00821844		0.498418	0.26366
s000014331	15439.3	123601	0.412791	0.0846421	0.376443	0.0483896	0.137238	0.0828704	0.196018	0.0347163		0.356787	0.191556
s000014334	25221	48840	0.280676	0.198271	0.350832	0.0513767	0.0509678	0.0476396	0.398574	0.0249379		0.43837	0.467439
s000014340	14442.9	36765	0.20438	0.266122	0.109984	0.0121558	0.0100063	0.00728841	0.642945	0.0260848		0.251144	0.509731
s000014348	22140.9	75017	0.219894	0.465806	0.459848	0.0540474	0.0162587	0.0583474	0.773575	0.0631954		0.290712	0.657871
s000014356	13867.6	87473	0.296663	0.196577	0.554937	0.0461828	0.0611964	0.0488013	0.361033	0.0561654		0.479432	0.393231
s000014358	17369.8	106200	0.189716	0.596428	0.383903	0.0352883	0.0128865	0.0581145	0.713452	0.0559974		0.288092	0.69517
s000014379	20279.8	214111	0.341153	0.200093	0.596871	0.0237592	0.0310547	0.0257386	0.350795	0.0313403		0.500728	0.502256
s000014392	24684.1	46862	0.264779	0.345317	0.204246	0.0357971	0.0347338	0.0169735	0.615148	0.0302272		0.303861	0.509604
s000014397	44464	56823	0.410227	0.0681625	0.413815	0.0596477	0.011653	0.00717539	0.119098	0.0175617		0.499884	0.190961
s000014399	20543.3	88957	0.169869	0.405943	0.327085	0.0435411	0.0321788	0.0438252	0.751527	0.0788443		0.351382	0.587834
s000014424	16574.2	64402	0.301945	0.166453	0.336689	0.0448155	0.0710322	0.0433575	0.332312	0.0368826		0.254928	0.222707
s000014425	18946.2	84147	0.216614	0.226736	0.248319	0.0230313	0.0370547	0.0183198	0.700747	0.00995305		0.260486	0.317283
s000014426	16689.6	54067	0.182089	0.248646	0.179506	0.0295112	0.0560819	0.022408	0.763454	0.0147227		0.278385	0.372445
s000014430	17935.2	92428	0.158422	0.597842	0.161997	0.019599	0.0216446	0.0183602	0.890343	0.0228792		0.158651	0.787232
s000014433	9092.7	64519	0.164088	0.608579	0.284029	0.0482057	0.0998066	0.0549988	0.961744	0.041965		0.229424	0.80055
s000014436	11042.9	183115	0.251564	0.25088	0.149341	0.0193609	0.0308211	0.0139555	0.514722	0.0428041		0.421719	0.473578
s000014458	43281.2	52596	0.169334	0.360185	0.179438	0.0213073	0.0658275	0.00310833	0.608564	0.0129883		0.268913	0.618412
s000014468	18234.4	74551	0.157966	0.514088	0.311314	0.0250637	0.077514	0.0267624	0.868604	0.00834344		0.227984	0.731812
s000014488	37890	46435	0.199562	0.297709	0.344596	0.0397611	0.0538995	0.0448171	0.585121	0.0110603		0.312942	0.553301
s000014490	22157.7	70509	0.283491	0.323218	0.232462	0.054982	0.0261044	0.0294009	0.562731	0.0412736		0.336443	0.445564
s000014493	27098.1	86400	0.21785	0.333041	0.432096	0.037003	0.0401662	0.0604251	0.610279	0.0587865		0.35836	0.585571
s000014498	23378.1	48068	0.281873	0.353998	0.412789	0.0352006	0.0404865	0.0136317	0.61368	0.0150151		0.33534	0.602084
s000014523	25303.4	80355	0.31775	0.335909	0.549938	0.0377897	0.0418666	0.0574427	0.544589	0.0973044		0.332184	0.395755
s000014528	15472.7	25890	0.190939	0.586392	0.219604	0.0513924	0.0208789	0.00807561	0.884858	0.012577		0.096847	0.828252
s000014538	19188.7	106735	0.157332	0.691006	0.199583	0.0231278	0.0317497	0.0129365	1.03244	0.0268425		0.218024	0.73242
s000014540	14736.1	116994	0.284891	0.371691	0.434692	0.0483762	0.086713	0.145297	0.548498	0.042183		0.348359	0.562663
s000014558	23598.4	97709	0.207811	0.285128	0.386832	0.0171284	0.0259791	0.030624	0.497398	0.053098		0.521075	0.468749
s000014561	29148.8	104105	0.224343	0.555961	0.243462	0.0562779	0.0491668	0.0668948	0.849616	0.0428945		0.289882	0.642758
s000014565	16887.1	318430	0.201397	0.470538	0.293476	0.0664118	0.051476	0.0542216	0.777138	0.204873		0.193015	0.67475
s000014568	25455.6	185211	0.185238	0.208031	0.215938	0.0235747	0.0551685	0.0137714	0.413567	0.0162096		0.323738	0.527382
s000014571	20111.9	74252	0.300385	0.253532	0.249945	0.0244451	0.0160437	0.0286743	0.454804	0.00341562		0.462902	0.377155
s000014579	11007.8	46692	0.325452	0.332208	0.449265	0.0622592	0.0755901	0.133879	0.526996	0.0600378		0.460428	0.510572
s000014601	17473	81581	0.132032	0.591213	0.264555	0.0581528	0.0366894	0.0944556	0.955812	0.0681101		0.24693	0.773551
s000014629	16335.5	52407	0.142154	0.479541	0.133356	0.0190535	0.022945	0.0163736	0.778565	0.011089		0.343805	0.62499
s000014638	12481.3	57997	0.0157035	0.0149824	0.0114949	0.00294298	0	0	0.021584	0.0100693		0.003905	0.006567
s000014639	54445.7	57844	0.186152	0.280733	0.19758	0.0356663	0.0165242	0.0256347	0.456894	0.040441		0.42172	0.54391
s000014650	25248.8	89890	0.316556	0.21353	0.453555	0.0197548	0.0378442	0.0476811	0.458902	0.0582883		0.363061	0.471759
s000014666	20203.6	74825	0.23453	0.186197	0.517753	0.014869	0.0317126	0.0192214	0.296329	0.0269057		0.271497	0.383233
s000014677	27281.2	60696	0.269221	0.245423	0.459602	0.0325407	0.061464	0.0344431	0.428684	0.0372266		0.453418	0.474958
s000014682	24413.8	49493	0.437238	0.226704	0.259841	0.0401134	0.0445183	0.00933923	0.422717	0.00972281		0.443499	0.513463
s000014791	15193.5	66722	0.266594	0.280254	0.280998	0.0211861	0.0306248	0.0131272	0.614271	0.0191427		0.365059	0.45864
s000014883	21445.7	91640	0.278331	0.264439	0.317763	0.0328132	0.0209856	0.0128315	0.467956	0.00738306		0.501789	0.442921
s000014893	11803.6	75911	0.195844	0.648931	0.286978	0.0920424	0.068792	0.0796313	0.946718	0.13641		0.225977	0.767431
s000014902	24905.3	58302	0.340563	0.15449	0.312498	0.0308644	0.0179303	0.0202348	0.260712	0.0312438		0.518813	0.437193
s000014908	59949.6	79620	0.451123	0.264742	0.701329	0.18742	0.090435	0.118715	0.21201	0.297549		0.511835	0.32519
s000014937	18904.4	80185	0.255628	0.222405	0.323429	0.0247411	0.0260297	0.0132072	0.412512	0.0151193		0.418527	0.363255
s000014939	18224.1	82067	0.339586	0.262343	0.461491	0.0175097	0.0423209	0.0324466	0.469927	0.0263485		0.387109	0.500808
s000014949	7380.02	25339	0.365017	0.178258	0.481997	0.0687186	0.0491415	0.014247	0.327362	0.0641009		0.294803	0.212248
s000014967	29114.1	50453	0.258168	0.447021	0.296441	0.0269625	0.0416415	0.0723897	0.699686	0.0422256		0.308744	0.646198
s000014979	20684.8	58111	0.340281	0.2117	0.833609	0.0574706	0.013567	0.132155	0.362881	0.297563		0.426041	0.2782
s000014981	16441	75438	0.509003	0.246075	0.27121	0.145604	0.118106	0.0609596	0.271747	0.186691		0.295039	0.455918
s000014986	36785.9	65897	0.295766	0.249808	0.537884	0.0717586	0.0613753	0.0544233	0.381471	0.0703013		0.449428	0.400576
s000014987	22058.3	107540	0.301516	0.318862	0.269109	0.070955	0.03813	0.0438795	0.49089	0.0666018		0.369238	0.506146
s000015158	15607.9	86034	0.210043	0.461233	0.312951	0.0374627	0.0422578	0.0524934	0.790757	0.00870641		0.305574	0.695682
s000015161	19199.7	58234	0.282279	0.479133	0.220403	0.0347104	0.0724312	0.0200224	0.843147	0.0207504		0.186664	0.781259
s000015172	15039.5	69909	0.399247	0.296227	0.375423	0.0759309	0.0219537	0.0746963	0.604885	0.114054		0.200924	0.687373
s000015256	11363.5	109092	0.221427	0.396374	0.283714	0.0453128	0.0818009	0.0574094	0.672738	0.0306537		0.366685	0.535058
s000015284	51440.6	157068	0.356395	0.133484	0.159699	0.0232391	0.0147965	0.00852807	0.666572	0.0108092		0.362996	0.218019
s000015295	16537.5	77458	0.272976	0.31101	0.311338	0.108543	0.0162811	0.00407739	0.535479	0.0126432		0.145712	0.366856
s000015329	36169.8	41942	0.311355	0.244901	0.460334	0.0447427	0.0656594	0.0492046	0.49082	0.0168655		0.419544	0.500539
s000015343	16213.9	142436	0.386592	0.248638	0.458103	0.0392419	0.0127711	0.00994511	0.455923	0.023875		0.334719	0.554891
s000015346	21833.9	83422	0.180293	0.618583	0.201897	0.0388456	0.0325927	0.0160756	0.966679	0.020803		0.147356	0.821577
s000015355	27727.7	87935	0.218242	0.319911	0.170379	0.0208866	0.0353819	0.0279569	0.544125	0.0156758		0.307077	0.587139
s000015364	27362	73301	0.318695	0.36504	0.388978	0.0297634	0.0199683	0.0303314	0.564844	0.0467778		0.422656	0.61167
s000015404	26490	68179	0.24844	0.365147	0.363753	0.0350746	0.0328998	0.0504447	0.62176	0.0203481		0.370461	0.62863
s000015541	18242.9	46284	0.175393	0.519122	0.368939	0.0446413	0.0102826	0.0443466	0.91757	0.0400138		0.222786	0.582589
s000015575	34066	55780	0.39491	0.262466	0.455741	0.0182691	0.0324307	0.045455	0.458614	0.0297941		0.46773	0.558376
s000015589	19431	42372	0.264285	0.478556	0.344052	0.0495976	0.114901	0.140254	0.691843	0.0462149		0.265261	0.530435
s000015624	39181.4	69358	0.400453	0.290373	0.82699	0.0335978	0.0359262	0.0424862	0.220953	0.0790608		0.589845	0.364848
s000015636	23380	31460	0.271514	0.325779	0.44388	0.0864852	0.0588534	0.0493806	0.550752	0.0422851		0.352236	0.600674
s000015638	27993.7	130798	0.248497	0.40882	0.482043	0.0395669	0.0406901	0.0596628	0.666303	0.060428		0.341072	0.626513
s000015641	29000.8	99069	0.271188	0.0846598	0.300098	0.0132379	0.0454428	0.0114544	0.171664	0.0130742		0.521027	0.326823
s000015705	20122.4	81056	0.172958	0.481349	0.318582	0.0332617	0.0198612	0.0369934	0.80917	0.0459931		0.248023	0.730158
s000015707	28695.5	92429	0.116638	0.118194	0.062575	0.00417651	0.00760385	0.00574148	0.544514	0.00785548		0.142831	0.525294
s000015771	21922.1	77871	0.394412	0.320512	0.26414	0.0709093	0.0623528	0.0770239	0.526206	0.0553877		0.302159	0.604945
s000015830	22799.2	63638	0.293979	0.302206	0.426113	0.0573164	0.065893	0.0311521	0.504386	0.0214369		0.358055	0.503595
s000015907	14054.2	96563	0.285846	0.365479	0.435648	0.0477184	0.0390065	0.0145826	0.550223	0.0223773		0.341465	0.515124
s000015908	17979.1	88400	0.190779	0.569984	0.148531	0.0445122	0.0304148	0.0202463	0.912049	0.0193671		0.226037	0.723873
s000015923	14538.7	65358	0.332871	0.20817	0.201712	0.0698348	0.0460881	0.028669	0.365596	0.0479458		0.38465	0.485483
s000015931	62332.9	50620	0.297611	0.261417	0.432984	0.0373041	0.0499926	0.0311278	0.45523	0.0183035		0.263603	0.705883
s000015977	22524.3	106520	0.424187	0.302667	0.393054	0.0439077	0.0337855	0.0855777	0.50669	0.0414527		0.297346	0.616576
s000016009	14234.8	71904	0.307369	0.382521	0.530272	0.0383529	0.0500245	0.0751406	0.69346	0.061044		0.39542	0.559803
s000016166	33143.6	73984	0.296131	0.378742	0.510199	0.0173786	0.0158881	0.0359065	0.589262	0.0460876		0.280669	0.636525
s000016171	20492.9	144228	0.344535	0.231217	0.529634	0.0544265	0.0364313	0.0403269	0.302083	0.0783881		0.355967	0.250979
s000016174	19355.2	59578	0.271374	0.285184	0.262652	0.0615556	0.0766906	0.0383321	0.478733	0.0626367		0.410305	0.531382
s000016202	11235.4	61206	0.250977	0.321189	0.260401	0.0897068	0.0514813	0.0433947	0.562522	0.0343102		0.240526	0.329823
s000016233	9330.2	80505	0.348616	0.192298	0.412843	0.0456127	0.0276153	0.0394673	0.334724	0.0310996		0.422025	0.379125
s000016248	7553.53	102743	0.253458	0.295459	0.458496	0.0258908	0.0464202	0.0155239	0.489996	0.0141101		0.497769	0.489372
s000016291	10395.3	73793	0.163439	0.549781	0.223321	0.109256	0.0671157	0.08755	0.876626	0.0997117		0.135801	0.626237
s000016313	15431.4	53249	0.338228	0.509708	0.715503	0.130506	0.0769731	0.286217	0.634439	0.345868		0.321333	0.651639
s000016314	38750.7	47562	0.246542	0.245871	0.495795	0.166622	0.0545086	0.13403	0.451744	0.240242		0.277006	0.487715
s000016316	23829.3	114188	0.315955	0.240542	0.270079	0.025313	0.0165701	0.101075	0.319476	0.0331435		0.301503	0.440397
s000016334	38750	145262	0.323238	0.270249	0.399751	0.0639752	0.0429621	0.0609309	0.483044	0.0360929		0.404983	0.513782
s000016340	13991.5	124585	0.195655	0.426626	0.377048	0.0910434	0.0686377	0.0552943	0.669684	0.138486		0.368925	0.572085
s000016347	53280.5	64281	0.286806	0.400223	0.77651	0.0650728	0.118637	0.226332	0.598326	0.277792		0.379396	0.572141
s000016354	9197.36	46308	0.286713	0.330308	0.334578	0.0146463	0.036474	0.0298157	0.573983	0.0365356		0.372879	0.517709
s000016355	135176	135894	0.219753	0.515923	0.303306	0.0513413	0.0671567	0.0583703	0.833575	0.0398216		0.287089	0.675032
s000016358	11332.6	86715	0.274739	0.242378	0.105192	0.0156105	0.00165005	0.0128637	0.412777	0.0320973		0.446187	0.273264
s000016370	21162.4	75398	0.157858	0.510291	0.179149	0.0584477	0.0104607	0.0395283	0.851175	0.038304		0.177795	0.809619
s000016381	30169.8	62324	0.0904216	0.667004	0.120143	0.0233761	0.0131231	0.0189553	1.09716	0.0506354		0.146204	0.69767
s000016408	66713.2	76149	0.260516	0.27239	0.241724	0.0465416	0.0593631	0.0237929	0.429872	0.052724		0.382689	0.452661
s000016409	55929.4	46638	0.42239	0.273619	0.217122	0.0239589	0.0229479	0.0177886	0.459614	0.02407		0.461196	0.464488
s000016449	11167.8	45052	0.565527	0.1603	0.193993	0.0198784	0.0119246	0.00673278	0.274239	0.000716139		0.67792	0.268764
s000016481	27420.6	101207	0.449352	0.241543	0.538501	0.0433766	0.0635018	0.0622038	0.44103	0.0841151		0.473399	0.604987
s000016485	23714.7	71450	0.191197	0.466129	0.343255	0.0626719	0.0188351	0.0549643	0.953953	0.0524779		0.15713	0.660167
s000016491	17535	197427	0.496369	0.0894616	0.225388	0.0566274	0.183194	0.0924806	0.184131	0.014345		0.350777	0.199848
s000016493	15948.3	134750	0.500639	0.217663	0.190484	0.0631491	0.21824	0.0832346	0.393646	0.0202341		0.368254	0.357372
s000016498	7720.85	69522	0.19333	0.225927	0.159993	0.0273241	0.016971	0.044507	0.441574	0.0173957		0.082327	0.136534
s000016711	11874	23591	0.276347	0.452642	0.183565	0.0276175	0.0289075	0.0247083	0.756248	0.0203375		0.288677	0.678068
s000016716	10685	65583	0.203354	0.35375	0.302198	0.078552	0.0653455	0.068123	0.561624	0.0924533		0.400867	0.531239
s000016763	12291	68803	0.299516	0.265326	0.369497	0.0225133	0.0147475	0.0149075	0.488535	0.0268204		0.41394	0.456067
s000017071	13486.5	74652	0.154661	0.384128	0.265898	0.0604858	0.0362584	0.0032225	0.545617	0.0164792		0.155341	0.190834
s000017075	21984.2	63903	0.37734	0.258338	0.357875	0.0512703	0.0154874	0.00855149	0.0969834	0.0490091		0.268346	0.591833
s000017076	14820.4	48101	0.18677	0.2844	0.650686	0.0471088	0.0439176	0.015989	0.257766	0.0289097		0.42503	0.501412
s000017077	9420.91	76437	0.296699	0.390059	0.336023	0.0172914	0.0147693	0.0257782	0.620194	0.0204581		0.244914	0.636719
s000017079	21701.5	52164	0.146625	0.691226	0.223623	0.065686	0.0206062	0.0644304	1.08054	0.103195		0.181542	0.771434
s000017080	29949	43298	0.300628	0.28823	0.487879	0.02128	0.0183396	0.0196002	0.695307	0.0243583		0.346719	0.49193
s000017081	16953.2	64669	0.0955178	0.912062	0.163627	0.0150934	0.00124635	0.0123512	1.27825	0.0204802		0.090324	0.855182
s000017082	21717.4	70846	0.247291	0.377015	0.327322	0.0632772	0.0367956	0.0442458	0.580346	0.0748456		0.268046	0.519493
s000017083	24297.1	46784	0.233979	0.315779	0.201268	0.0229654	0.0124065	0.0172255	0.569441	0.0351651		0.413063	0.508844
s000017084	17119.6	134274	0.320072	0.477323	0.335321	0.103325	0.0351243	0.0943728	0.734355	0.158097		0.300446	0.61339
s000017085	19755.7	65159	0.383122	0.403011	0.343892	0.0650904	0.0310285	0.0585675	0.681192	0.107672		0.302307	0.628621
s000017088	19514.3	49740	0.344782	0.265377	0.471458	0.106629	0.0135122	0.00941726	0.332066	0.0329144		0.362958	0.448015
s000017089	20573.7	25292	0.322216	0.340964	0.228077	0.0404701	0.0373919	0.0288706	0.54231	0.0741454		0.437505	0.502338
s000017090	24589.6	28863	0.257222	0.196718	0.264476	0.0288697	0.0376413	0.0197184	0.369165	0.0362014		0.437432	0.416422
s000017091	26081.8	82582	0.329236	0.270903	0.217666	0.0268675	0.026251	0.0213181	0.44943	0.0279786		0.34715	0.510397
s000017093	17184.4	37366	0.130215	0.58027	0.129872	0.0276475	0.0194287	0.011967	0.95252	0.0237708		0.268717	0.675918
s000017094	22618	132670	0.247679	0.353227	0.24075	0.0252488	0.0269722	0.0155837	0.627685	0.0634865		0.445984	0.544768
s000017096	20011.3	101877	0.580806	0.84104	1.05208	0.00461576	0.638209	0.708051	0.652609	0.0142023		0.354779	0.593943
s000017099	14952.2	64128	0.524672	0.0993761	0.174749	0.0312071	0.0819608	0.00545639	0.179059	0.05834		0.417916	0.296993
s000017101	24578.8	76733	0.287043	0.339973	0.36304	0.0228673	0.0254389	0.0256584	0.533036	0.0709581		0.288427	0.601366
s000017102	12396.5	80683	0.211807	0.373809	0.296459	0.0340576	0.0345958	0.0234453	0.649397	0.0162851		0.355256	0.620477
s000017103	13512.7	65595	0.274531	0.578619	0.529562	0.18662	0.063954	0.192751	0.854394	0.270051		0.207871	0.773014
s000017105	10734.4	78675	0.0707073	0.415082	0.155028	0.164461	0.0190892	0.00707205	0.430728	0.0163008		0.136779	0.186821
s000017106	39827.9	39760	0.349223	0.251192	0.378396	0.0148693	0.026523	0.0151322	0.447322	0.0174403		0.403222	0.392867
s000017107	14935.9	106397	0.253226	0.296138	0.451886	0.0923089	0.0191514	0.00943513	0.394845	0.0065683		0.555815	0.282655
s000017108	18505.5	79791	0.169868	0.433108	0.326398	0.0333936	0.00845491	0	0.683951	0.010997		0.169499	0.576849
s000017109	24796.2	36130	0.259455	0.366332	0.433181	0.0336017	0.0244442	0.0176751	0.660857	0.0367777		0.351063	0.529284
s000017110	28494.5	71231	0.288881	0.415645	0.366754	0.0472971	0.0222301	0.0422827	0.704618	0.0394729		0.322261	0.603385
s000017113	16458.2	110047	0.309642	0.266709	0.526191	0.0298634	0.0224665	0.0131706	0.271059	0.0274633		0.474763	0.36437
s000017115	15338.9	74075	0.265294	0.0453454	0.373152	0.0275488	0.0255641	0.0066079	0.243874	0.0175738		0.164438	0.165406
s000017116	29667.7	97594	0.339555	0.242043	0.249555	0.0264975	0.027629	0.00569298	0.338396	0.0261507		0.406249	0.378299
s000017118	18444.7	63726	0.537553	0.122328	0.234847	0.0108326	0.0219941	0	0.0491917	0		0.409835	0.300478
s000017119	17663.6	92733	0.181465	0.730676	0.225558	0.0653129	0.0213926	0.0424867	1.09087	0.0764781		0.190114	0.75501
s000017146	9310.8	88361	0.190209	0.20502	0.206282	0.0508611	0.0112179	0.0298903	0.385704	0.0741528		0.363585	0.200388
s000017153	31434	43820	0.375804	0.168593	0.397648	0.0342834	0.0161066	0.0227179	0.0897221	0.0227021		0.500309	0.290272
s000017155	29698.8	79112	0.344663	0.14988	0.340541	0.069192	0.0311878	0.0140487	0.203006	0.026901		0.403152	0.405354
s000017171	26985.2	113723	0.282995	0.212063	0.315975	0.0342056	0.0475256	0.0185366	0.403178	0.0181519		0.392463	0.428251
s000017173	10108.2	78980	0.307013	0.398563	0.24547	0.0444083	0.0165404	0.0201206	0.650632	0.0275257		0.331183	0.545959
s000017177	13576.1	82519	0.213365	0.61688	0.274112	0.0625462	0.0367786	0.0359091	1.12564	0.0639046		0.203939	0.703403
s000017202	20315.3	94930	0.279428	0.27735	0.482033	0.0496563	0.0795028	0.116676	0.454483	0.0863819		0.284223	0.513558
s000017203	14084.2	136739	0.220271	0.312637	0.284365	0.0249259	0.0177006	0.0194846	0.535639	0.0230953		0.427284	0.502103
s000017205	24839.2	73166	0.273673	0.311138	0.287441	0.0157602	0.0330133	0.0328576	0.560742	0.0519859		0.338535	0.628857
s000017214	20910.8	89310	0.324019	0.389323	0.299284	0.0226794	0.0264904	0.0244107	0.644017	0.0289673		0.274621	0.660755
s000017274	10404.7	85473	0.285143	0.104933	0.354292	0.0301705	0.0311779	0.016634	0.18106	0.0405567		0.630948	0.227235
s000017349	11084.6	43902	0.343448	0.188057	0.446512	0.0867041	0.10518	0.117057	0.383366	0.0173174		0.31699	0.381097
s000017362	22109.8	96584	0.216963	0.532065	0.427577	0.0744261	0.0487763	0.0582451	0.902969	0.0277316		0.22021	0.732144
s000017364	12665.4	105675	0.013949	0.069467	0.0433182	0.00909584	0.0106817	0.00114258	0.105794	0.0220097		0.011307	0.047693
s000017374	15952.3	175738	0.309213	0.16365	0.27147	0.0629516	0.00577735	0.0575306	0.302166	0.0149934		0.128237	0.243355
s000017396	23185.1	159168	0.305987	0.388095	0.338975	0.0299967	0.0152511	0.0199043	0.660527	0.0144452		0.178984	0.610442
s000017405	18238.7	39376	0.147556	0.284143	0.0909231	0.0233204	0.0143038	0.00664782	0.491922	0.00998724		0.380548	0.407267
s000017621	8680.57	62202	0.255935	0.500959	0.607411	0.00795866	0.0128132	0.0988784	0.741376	0.178259		0.35347	0.632311
s000017634	41292.5	191388	0.208524	0.477733	0.294395	0.0581636	0.017127	0.0606791	0.756875	0.07065		0.326516	0.566056
s000017641	23287.9	88206	0.320618	0.130531	0.631913	0.0390203	0.0226153	0.00587718	0.22522	0.0207854		0.452435	0.219307
s000017649	7138.77	96264	0.409968	0.249427	0.544881	0.0391004	0.0193331	0.0325129	0.408102	0.054374		0.37827	0.514291
s000017651	55002.6	41509	0.329245	0.284618	0.210652	0.0424815	0.042056	0.0175909	0.497207	0.039851		0.426526	0.510101
s000017652	12711.7	90187	0.384552	0.236273	0.591265	0.0520612	0.071756	0.0555167	0.401671	0.0146673		0.619452	0.497544
s000017653	14388.3	62851	0.143658	0.431282	0.305291	0.0398194	0.0375274	0.0294296	0.731856	0.0422481		0.291734	0.559778
s000017661	18315.9	66676	0.323972	0.329695	0.528442	0.0451405	0.0403993	0.0390227	0.605616	0.0690262		0.284359	0.609899
s000017664	24442.1	74140	0.217289	0.268393	0.293434	0.0334	0.0492193	0.042651	0.48194	0.0470754		0.445333	0.522947
s000017667	17492.6	79206	0.387822	0.162909	0.335554	0.0398927	0.0147473	0.0186029	0.349565	0.0254786		0.374792	0.512485
s000017687	22105.2	75464	0.293503	0.248462	0.142018	0.0196193	0.032069	0.0248799	0.413721	0.0321406		0.435785	0.466387
s000017701	24383.6	64518	0.162028	0.43673	0.247127	0.0113282	0.0350356	0.00680367	0.7965	0.0140435		0.214236	0.753661
s000017709	18715.4	52014	0.287945	0.200129	0.422031	0.0188555	0.0572186	0.0837589	0.399265	0.0393153		0.400787	0.545583
s000017712	9236.55	120703	0.252259	0.347155	0.171486	0.0271472	0.0320849	0.00809502	0.634634	0.0142929		0.35346	0.532368
s000017736	14004.9	165788	0.521293	0.288107	0.5501	0.125511	0.218564	0.149553	0.477898	0.0326438		0.460321	0.533251
s000018027	36149.1	77308	0.354375	0.240562	0.446638	0.126474	0.034274	0.0299912	0.258682	0.0512439		0.427108	0.401727
s000018029	12720.7	60514	0.39897	0.214334	0.513182	0.0459699	0.0276102	0.042998	0.379973	0.057861		0.353353	0.337603
s000018051	7358.61	54880	0.272152	0.339704	0.41822	0.042264	0.0348912	0.02165	0.539369	0.040256		0.42601	0.544415
s000018317	11375.9	84978	0.432186	0.138342	0.180697	0.00949168	0.00869699	0	0.196177	0.00797487		0.628634	0.315805
s000018358	31714.1	51557	0.195289	0.283996	0.330228	0.029884	0.0321946	0.0170802	0.487693	0.0415984		0.263471	0.505949
s000018362	9050.63	95322	0.3476	0.172113	0.456086	0.0426504	0.0336658	0.0318186	0.302483	0.0261126		0.582527	0.29865
s000018380	46975.2	61574	0.35043	0.265737	0.24016	0.0255129	0.0307999	0.0307689	0.387341	0.0122909		0.433218	0.45533
s000018404	6889.47	76517	0.334569	0.183778	0.211734	0.0516365	0	0	0.328902	0.00313037		0.300241	0.182804
s000018441	17650.9	105408	0.277048	0.358967	0.321658	0.0287356	0.0429709	0.0272493	0.571311	0.0201864		0.347536	0.563403
s000020034	25379.4	64834	0.262056	0.245453	0.419269	0.0231676	0.0148819	0.0171038	0.415093	0.0258143		0.274807	0.627413
s000020052	20753.4	97918	0.348505	0.135374	0.241479	0.0375471	0.0237472	0.0219212	0.228592	0.0412023		0.632284	0.350273
s000020085	7438.31	137313	0.189335	0.669316	0.12372	0.0352481	0.023645	0.0300257	0.99032	0.0533743		0.126026	0.843226
s000020093	22053.6	76696	0.35691	0.125457	0.338205	0.033296	0.0113854	0.050991	0.215273	0.0038036		0.640342	0.292605
s000020094	33836.7	97635	0.383213	0.0686406	0.172794	0.0130966	0.0198888	0	0.0656804	0.00354244		0.649687	0.139838
s000020103	26505.3	139082	0.298424	0.27663	0.458512	0.013765	0.033105	0.0210705	0.457161	0.0118858		0.413036	0.468129
s000020332	8283.28	103235	0.269781	0.295078	0.333775	0.0510305	0.0186979	0.0177252	0.500365	0.0613521		0.39166	0.35743
s000020341	10669.9	228143	0.411718	0.268013	0.227846	0.046888	0.000831963	0.0371903	0.445911	0.0664521		0.526835	0.400231
s000020403	9453.63	177847	0.301066	0.193414	0.224504	0.0801241	0.0337683	0.037053	0.149184	0.0958676		0.513645	0.471691
s000020426	10895.9	80212	0.349718	0.232526	0.450429	0.0280832	0.0506961	0.0301436	0.344891	0.0609758		0.442864	0.408094
s000020449	8444.08	109610	0.234582	0.358287	0.353703	0.0600995	0.08733	0.0173875	0.616747	0.0346335		0.271819	0.624239
s000020479	12872.9	68651	0.309618	0.334502	0.384853	0.00490929	0.0265612	0.0128155	0.574123	0.018147		0.380802	0.512649
s000020482	12113.1	37058	0.164065	0.408398	0.270477	0.0437753	0.0249882	0.0289173	0.672862	0.058475		0.372367	0.541655
s000020483	25427.6	69661	0.467654	0.118989	0.384584	0.019036	0.0265074	0.015805	0.226629	0.0271917		0.491857	0.222373
s000020487	13466.4	70360	0.286243	0.283616	0.476726	0.0206632	0.0349803	0.0349776	0.473149	0.0389794		0.39323	0.548932
s000020507	9317.56	112871	0.350021	0.098866	0.463911	0.0330036	0.0139152	0.0183295	0.178555	0.058502		0.598552	0.244572
s000020509	14615.7	146014	0.383092	0.0638197	0.45315	0.0263233	0.0490542	0.0037659	0.123373	0.00669301		0.462128	0.202691
s000020516	15949.1	55490	0.262283	0.380692	0.482472	0.0360267	0.0127473	0.0602124	0.659294	0.0371921		0.30136	0.661831
s000020524	34052.1	94146	0.280564	0.296247	0.200629	0.0508511	0.00840618	0.00793612	0.466771	0.0135041		0.410495	0.478066
s000020533	11190.6	64998	0.232861	0.569667	0.223096	0.0829272	0.108871	0.0433581	0.891174	0.0624138		0.302235	0.655117
s000020555	51107.4	65979	0.12464	0.458559	0.240576	0.025146	0.0391822	0.0176087	0.823602	0.0252537		0.274986	0.677064
s000020573	22008.8	107974	0.338463	0.224126	0.488842	0.0842623	0.0278055	0.0340678	0.37862	0.0469771		0.411586	0.503291
s000020579	46811.5	72918	0.15431	0.583495	0.282671	0.0384122	0.0357128	0.0458658	0.903322	0.0120499		0.249676	0.638298
s000020580	45425.8	63121	0.307762	0.34873	0.210398	0.0552816	0.0563891	0.01163	0.629607	0.0155781		0.323853	0.670304
s000020599	13757.3	86347	0.347452	0.132936	0.538495	0.0411084	0.0324184	0.0201125	0.249647	0.049494		0.37404	0.325714
s000020616	25377.1	12767	0.217558	0.0956023	0.180282	0.0159371	0.00690862	0	0.129179	0.00311737		0.149153	0.16903
s000020627	17095.1	78389	0.371246	0.0911124	0.391751	0.0238953	0.0368816	0.00354814	0.182748	0.00565065		0.529626	0.219839
s000020634	10475.5	66986	0.389815	0.305673	0.469317	0.0333762	0.0279213	0.010653	0.525588	0.0297439		0.334488	0.573016
s000020647	10868.6	52146	0.32827	0.204466	0.506202	0.030396	0.0298479	0.0190495	0.388239	0.0354382		0.374101	0.255854
s000020675	9121.74	53382	0.187776	0.101571	0.213516	0.106636	0.0153376	0.00945568	0.227049	0.014732		0.137979	0.246837
s000020680	26486.1	67758	0.203396	0.358639	0.247414	0.0523941	0.0295993	0.0638601	0.585832	0.022419		0.416767	0.487004
s000020681	8885.13	72908	0.371557	0.295502	0.407546	0.0432425	0.0404171	0.0145633	0.507479	0.00539074		0.390173	0.579616
s000020690	9232.5	73046	0.296543	0.340912	0.500871	0.0361962	0.0592492	0.0494672	0.57733	0.0623647		0.321177	0.395524
s000020691	8506.68	103006	0.190973	0.125693	0.25196	0.0246383	0.0294358	0.00186352	0.238147	0.00450598		0.31828	0.209574
s000020730	12359.6	45361	0.306766	0.179863	0.0763997	0.00979276	0.00645055	0	0.31887	0.00168188		0.342564	0.178379
s000020731	12059.3	74055	0.307868	0.151059	0.247479	0.0166652	0.0350765	0.0114559	0.273945	0.0218637		0.50933	0.348956
s000020752	10515.1	41918	0.233808	0.422022	0.177831	0.00615691	0.0204587	0.00895919	0.691537	0.00159673		0.223246	0.704459
s000020764	11318.7	68915	0.361908	0.206511	0.271656	0.033019	0.0494597	0.0172564	0.33332	0.029316		0.518963	0.352586
s000020785	11039.8	54985	0.247061	0.152992	0.211758	0.0140426	0.0143981	0.0226185	0.283674	0.0138224		0.383875	0.284422
s000020788	15074.2	54268	0.221084	0.278403	0.283879	0.0297072	0.0179378	0.0217254	0.724111	0.0048703		0.28473	0.449768
s000020792	7127.06	50083	0.319581	0.419531	0.147945	0.0376788	0.0140954	0.0185277	0.67297	0.0271487		0.367506	0.632036
s000020802	26060.8	78140	0.239209	0.251318	0.38232	0.0707282	0.0255541	0.0190853	0.733504	0.0237196		0.121146	0.570499
s000021151	42401.9	99805	0.656016	0.120925	0.33597	0.08495	0.0129954	0.0539214	0.132876	0.108198		0.676442	0.223868
s000021162	14886	105504	0.0194626	0.41877	0.0207928	0.00769515	0.0388928	0.00693731	0.634955	0.00353839		0.011617	0.318822
s000021168	12174.2	107992	0.231226	0.369646	0.299576	0.0186819	0.0653089	0.0196634	0.622384	0.0355045		0.35385	0.51676
s000021178	27123.5	97261	0.299949	0.29389	0.351424	0.0332424	0.00972811	0.00264379	0.504892	0.00132666		0.400681	0.495217
s000021184	20261	53860	0.221131	0.435297	0.307793	0.035732	0.0486983	0.0456967	0.738307	0.0163224		0.204662	0.469729
s000021252	10022.3	133992	0.296438	0.38215	0.21503	0.0500835	0.0487279	0.020488	0.662974	0.0277289		0.311731	0.605252
s000021257	15762.8	51801	0.200334	0.39471	0.411411	0.0349486	0.0378879	0.0224225	0.652271	0.0170193		0.425261	0.569677
s000021285	90021.4	67889	0.273361	0.148163	0.449375	0.0343495	0.0372926	0.0478328	0.316235	0.0430102		0.514181	0.375378
s000021342	12497.1	37673	0.294509	0.0654881	0.0703034	0.0233248	0.0139463	0.0133428	0.115263	0.0249056		0.312134	0.078256
s000021343	18864.9	95326	0.284355	0.330068	0.326035	0.0222423	0.0182963	0.00888974	0.519185	0.029126		0.50381	0.454826
s000021344	27230	51643	0.259499	0.324825	0.176251	0.0386956	0.0212419	0.0167891	0.504442	0.0392527		0.452715	0.463321
s000021533	6260.3	43482	0.160695	0.116579	0.123923	0.0205211	0.0140137	0.0250415	0.170963	0.021274		0.172857	0.121134
s000021542	24418.3	72406	0.22146	0.226311	0.16578	0.0217659	0.0271651	0.0143541	0.374958	0.0156483		0.478083	0.452174
s000021550	8837.78	51492	0.261717	0.263706	0.438997	0.0402599	0.0336388	0.0202243	0.552169	0.0701791		0.217473	0.513435
s000021557	23306.1	50676	0.337036	0.378631	0.196992	0.00844026	0.0048242	0.00572243	0.59743	0.0225138		0.175874	0.613168
s000021570	13915.3	117272	0.283393	0.377748	0.428759	0.165256	0.0727484	0.122258	0.71318	0.00682691		0.248856	0.485776
s000021581	14646.7	58203	0.199579	0.337385	0.493412	0.021972	0.0532843	0.0312897	0.806292	0.0488974		0.243215	0.687412
s000021590	10835	84130	0.217367	0.434037	0.252326	0.035156	0.0439758	0.0061746	0.674715	0.0163044		0.339824	0.511958
s000021591	32500.6	46072	0.201668	0.37281	0.327691	0.0311613	0.0348274	0.0414022	0.664159	0.0245518		0.34102	0.638385
s000021594	47919.9	73220	0.360932	0.424282	0.163403	0.0106522	0.0113153	0.00911398	0.667965	0.0122306		0.487508	0.527429
s000021604	17762.2	78113	0.212587	0.162029	0.265141	0.0171674	0.0341456	0.012564	0.321266	0.0261442		0.333592	0.500625
s000021625	30867.7	64977	0.277334	0.0470201	0.202918	0.010235	0.0169182	0.00208146	0.232194	0.0193665		0.453402	0.228287
s000021635	20211.8	111772	0.151155	0.409951	0.224523	0.00558054	0	0	0.666092	0.0285492		0.256577	0.643223
s000021639	33602.8	71742	0.279639	0.105811	0.212815	0.0234482	0.00633973	0.0108963	0.202314	0.0177537		0.505999	0.289835
s000021674	14014.6	48992	0.313459	0.20219	0.358127	0.0252661	0.0323532	0.00987413	0.349609	0.0117108		0.522142	0.430465
s000021693	27362.4	92169	0.565079	0.066649	0.220604	0.0311735	0.015537	0.00632404	0.106421	0.00820282		0.631265	0.194373
s000021697	34714.5	63580	0.283599	0.177123	0.34692	0.0402275	0.0250184	0.0183028	0.294818	0.0298739		0.591678	0.363309
s000021728	57884.1	117128	0.366178	0.0951577	0.318778	0.0868736	0.0522546	0.0622764	0.151303	0.0482085		0.520054	0.22543
s000021737	10586.4	97236	0.337478	0.110904	0.262912	0.0209123	0.0517606	0	0.223261	0.022286		0.414013	0.182204
s000021781	21445.7	44820	0.344661	0.129828	0.364424	0.0395107	0.0646865	0.00498144	0.271042	0.00938617		0.538128	0.340556
s000021817	40601.9	95113	0.193267	0.762152	0.475966	0.0442763	0.019947	0.162852	0.549579	0.266562		0.169894	0.838913
s000021945	12259.3	90680	0.309032	0.135519	0.248185	0.0417142	0.0304856	0.00668133	0.424943	0.0193706		0.412745	0.292115
s000021959	8506.03	199945	0.743865	0.123766	0.221046	0.0304886	0.134038	0.0134889	0.146828	0.0697053		0.0596	0.083026
s000021973	8705.61	59416	0.208563	0.340475	0.314528	0.0239269	0.05937	0.0170796	0.598097	0.0250835		0.354999	0.542273
s000021974	23287	89782	0.32569	0.0724126	0.580575	0.0566355	0.0307022	0.00959251	0.164953	0.0176302		0.558656	0.265361
s000021982	28895.7	97890	0.230865	0.236333	0.183696	0.0202407	0.0232553	0.00133388	0.46183	0.00284874		0.442199	0.521086
s000022011	9561.03	132679	0.267126	0.334314	0.244389	0.0226918	0.00204276	0.00945928	0.556915	0.0419133		0.358133	0.535484
s000022015	19733.3	100373	0.310322	0.233271	0.286031	0.0308491	0.0221977	0.0175854	0.421184	0.0202327		0.475781	0.339597
s000022018	32569.7	73189	0.537473	0.150106	0.595827	0.0517094	0.0351296	0.0527971	0.269463	0.0907552		0.511335	0.386842
s000022036	8851.6	151071	0.377315	0.307146	0.220669	0.0700133	0.00820875	0.0438385	0.500008	0.0481005		0.348643	0.538764
s000022050	15987.4	108058	0.537026	0.0885821	0.614866	0.0306325	0.0165941	0.014227	0.255248	0.038162		0.431033	0.362149
s000022081	20109.4	61303	0.314777	0.443228	0.326855	0.0593875	0.0218141	0.0651848	0.780731	0.102001		0.195304	0.671106
s000022090	11122.9	88774	0.184215	0.369521	0.179921	0.0206454	0.0167242	0.0195121	0.611251	0.0404931		0.317013	0.674009
s000022092	24130.8	93389	0.535644	0.0593106	0.567092	0.0336833	0.0605111	0.0293777	0.126068	0.0542742		0.673429	0.257059
s000022093	20443.5	76138	0.0961353	0.0739395	0.4216	0.0219834	0.0197468	0.0140464	0.048894	0.0133518		0.216281	0.062666
s000022098	23704.2	54842	0.21755	0.0907503	0.40332	0.0191955	0.0219899	0.0181457	0.186769	0.0300914		0.581949	0.274951
s000022142	24721	57705	0.2007	0.494424	0.275723	0.0319255	0.0201351	0.00954049	0.762643	0.0380483		0.259175	0.574949
s000022143	26638.9	63475	0.226505	0.241215	0.33825	0.0143981	0.0423796	0.00985874	0.35873	0.0185432		0.334597	0.528533
s000022186	27702	53233	0.481999	0.133483	0.934538	0.0466178	0.0158033	0.0931993	0.142096	0.209268		0.645972	0.291479
s000022220	8917.17	26483	0.239856	0.289456	0.43169	0.0374677	0.0184871	0.0280232	0.505371	0.0135628		0.417778	0.452024
s000022222	14823.9	103857	0.127148	0.675703	0.0302601	0.00505291	0.00838705	0.00053665	1.01873	0		0.162759	0.7813
s000022252	18057.8	112976	0.213647	0.0524089	0.227448	0.0151803	0.0242423	0.00917741	0.0801429	0.0195057		0.607964	0.262692
s000022257	13680.4	84442	0.252674	0.170669	0.43158	0.0390897	0.0108861	0.0180219	0.292126	0.0317004		0.538014	0.270437
s000022266	15196	58103	0.399973	0.0966878	0.291385	0.0111157	0.00868815	0	0.0638394	0.031422		0.554297	0.181453
s000022272	18809.8	96164	0.346956	0.0812337	0.342328	0.0176871	0.0212962	0.00415744	0.134211	0.0112678		0.342186	0.287275
s000022288	12386.8	66280	0.255312	0.348351	0.435838	0.057288	0.00748808	0.0479615	0.618094	0.0739666		0.220233	0.756504
s000022297	9376.56	87611	0.289356	0.195448	0.408298	0.0430662	0.0319946	0.0159194	0.3513	0.0224578		0.20862	0.157859
s000022311	12282.2	129166	0.000488514	0.331982	0.00109117	0.000758743	0	0	0.563258	0.00727825		0.000307	0.428126
s000022342	11300.4	93288	0.398998	0.0900298	0.533633	0.0674081	0.0299925	0.03222	0.186259	0.0518664		0.476473	0.237744
s000022343	7840.5	59068	0.252132	0.216091	0.316666	0.0148214	0.0357959	0.0162427	0.531685	0.0132506		0.248668	0.562198
s000022380	15650.2	84756	0.313969	0.335833	0.64671	0.105937	0.0658931	0.0663187	0.555352	0.10207		0.322885	0.53732
s000022385	12279.6	71953	0.288282	0.420518	0.210664	0.0471486	0.00660691	0.00979299	0.68214	0.0102127		0.262252	0.609544
s000022395	15030.8	49260	0.169563	0.387524	0.219447	0.0242993	0.0184659	0.0366184	0.644435	0.0428096		0.173102	0.610598
s000022412	27616.7	44884	0.102981	0.213328	0.350592	0.0166505	0.00661316	0.0161689	0.382075	0.0458148		0.413235	0.284402
s000022413	19066.6	167308	0.253375	0.275884	0.189746	0.0201654	0.0348992	0.0113285	0.459622	0.0302273		0.381463	0.393727
s000022433	19203.6	75362	0.250257	0.468639	0.329921	0.0182705	0.0298104	0.0269708	0.766924	0.0101011		0.344332	0.651728
s000022448	47282	56122	0.127247	0.241237	0.28894	0.019507	0.0176741	0.0120038	0.543287	0.0179105		0.462176	0.38212
s000022457	15441.3	89757	0.352638	0.100845	0.414379	0.0859629	0.0165892	0.00964681	0.270896	0.0258778		0.372644	0.281618
s000022479	9487.67	68572	0.302445	0.139089	0.367872	0.0306436	0.0445734	0.0252818	0.275294	0.0326928		0.355887	0.199922
s000022480	43701.9	95811	0.246999	0.250639	0.322271	0.0433421	0.0338644	0.0445895	0.492553	0.0140507		0.224934	0.273867
s000022482	21266	72502	0.13752	0.666033	0.17582	0.0487356	0.0149421	0.0576503	0.441202	0.0810267		0.140716	0.778165
s000022483	21803.2	98819	0.201025	0.275018	0.177269	0.0201878	0.024253	0.0120055	0.584625	0.0204089		0.446589	0.377338
s000022523	36589.3	160581	0.319706	0.228032	0.221882	0.0361685	0.0469393	0.00810406	0.35252	0.01728		0.53618	0.39856
s000022524	19926.4	125132	0.317519	0.109166	0.400869	0.0422744	0.0324219	0.0126223	0.3427	0.0300401		0.295382	0.163466
s000022564	30656.7	89226	0.293068	0.28001	0.258774	0.0266426	0.0522755	0.00500048	0.53157	0.0133462		0.448045	0.437354
s000022599	21776.1	47657	0.367919	0.208569	0.570688	0.0181662	0.00731695	0.0269718	0.352436	0.0429166		0.411837	0.415211
s000022603	15742.7	116812	0.244273	0.416244	0.403825	0.0750677	0.0251384	0.0701077	0.696934	0.112325		0.25967	0.69074
s000022606	13484.9	48864	0.184787	0.0730047	0.200908	0.0280298	0.0357625	0.00564637	0.200358	0.0208264		0.213944	0.055632
s000022607	25207.7	123978	0.42688	0.127779	0.733887	0.0319024	0.0279811	0.0365341	0.225219	0.0645461		0.511297	0.351051
s000022609	13286.2	76756	0.268325	0.522817	0.221881	0.041167	0.0328223	0.0298793	0.869636	0.0523119		0.218904	0.720667
s000022613	18062.7	20463	0.281271	0.321003	0.188119	0.0413722	0.00352788	0.020602	0.504828	0.0290693		0.373482	0.567916
s000022622	33339.8	69787	0.286715	0.431361	0.225854	0.0422332	0.0895548	0.0556246	0.682854	0.0269659		0.232626	0.497186
s000022624	14761.3	73620	0.24461	0.430045	0.18841	0.0304553	0.0177785	0.0512128	0.697219	0.0165433		0.367233	0.540323
s000022626	23551.1	130718	0.161698	0.572354	0.298368	0.0400784	0.0360803	0.00118736	0.89202	0.00237553		0.26853	0.607422
s000022629	27370.3	43249	0.199492	0.561706	0.294334	0.0356088	0.0558859	0.0626011	0.898974	0.0575743		0.260516	0.758384
s000022655	15360.1	82879	0.185481	0.460351	0.311751	0.0621014	0.0598122	0.0594132	0.711302	0.103594		0.184462	0.70689
s000022656	14753.2	32630	0.6342	0.185135	0.156849	0.0286037	0.0344999	0.0247086	0.314429	0.0443239		0.582411	0.366722
s000022662	34516	67982	0.357656	0.0551968	0.330088	0.0377729	0.00358037	0.00437802	0.0426519	0.041528		0.608364	0.157276
s000022663	21219.5	91737	0.313595	0.241114	0.349761	0.0158859	0.0302122	0.00262488	0.408263	0.00759503		0.291032	0.417293
s000022668	27140.8	129762	0.280408	0.329371	0.465118	0.0448887	0.0244853	0.0355706	0.283582	0.0369641		0.232889	0.550573
s000022673	17105.4	75736	0.288408	0.311456	0.483848	0.0361703	0.0271715	0.0174563	0.437422	0.0331373		0.361876	0.567722
s000022899	10666.1	149014	0.347394	0.211887	0.274025	0.0472262	0.0186459	0.00932204	0.37866	0.0138905		0.489142	0.442194
s000022900	20028	94406	0.460274	0.172249	0.265819	0.0582692	0.00328815	0.0232416	0.282299	0.032893		0.581126	0.309194
s000022904	10053.7	150577	0.145419	0.629468	0.313793	0.0112381	0.0400185	0.0128628	0.931217	0.0389971		0.212158	0.678295
s000022908	26213.5	38571	0.212442	0.23023	0.684626	0.128258	0.0236394	0.0215163	0.45219	0.0212564		0.247857	0.339778
s000022916	24764.9	91187	0.312465	0.347217	0.292365	0.0297468	0.0385509	0.0177922	0.54902	0.0294512		0.310237	0.595877
s000022947	27414.5	106488	0.308244	0.419844	0.127979	0.00747221	0.00722065	0.00188691	0.773959	0.00300255		0.352597	0.535927
s000022950	30847.8	96995	0.149133	0.368138	0.124878	0.0314595	0.0091966	0.00706143	0.601116	0.0227388		0.483087	0.437693
s000022952	8418.29	120427	0.355792	0.298753	0.368397	0.0714975	0.0301941	0.00900333	0.452787	0.0378073		0.283564	0.657858
s000022954	30254.2	60636	0.253205	0.257448	0.489367	0.0257655	0.0352314	0.0125665	0.504749	0.0272111		0.351337	0.555483
s000022964	16815.4	54422	0.260268	0.383879	0.335382	0.0652783	0.0256603	0.0446514	0.683573	0.031705		0.290886	0.619193
s000022969	22249.7	90195	0.298872	0.263677	0.44931	0.0272843	0.0679353	0.0107969	0.524395	0.0209554		0.398003	0.502564
s000022973	40497	59780	0.658958	0.0755612	0.602314	0.0268766	0.0348428	0.0262954	0.139082	0.0258666		0.631637	0.377613
s000022974	28946.2	50909	0.228551	0.417069	0.22567	0.0305248	0.0334742	0.0535352	0.701152	0.0279517		0.287988	0.660424
s000022980	21436.9	118885	0.488628	0.107442	0.264983	0.0402898	0.0147198	0.022935	0.188244	0.0286466		0.382421	0.224085
s000022988	29931.3	94706	0.602068	0.0981368	0.200873	0.0209258	0.00829294	0.00675026	0.181265	0.0182019		0.677371	0.25241
s000022993	13475.4	74767	0.487938	0.135344	0.61209	0.0235977	0.00919549	0.0175875	0.363568	0.0259742		0.486706	0.315998
s000022999	57225.2	42745	0.188874	0.537859	0.219075	0.0208216	0.0277901	0.0210239	0.873348	0.0114807		0.306834	0.665106
s000023006	31996.2	30865	0.271532	0.259234	0.402284	0.0786595	0.0147189	0.0124632	0.429473	0.0273361		0.366065	0.441993
s000023013	23836.6	74788	0.221606	0.150935	0.381	0.0313221	0.0564435	0.0545049	0.399363	0.0567713		0.359949	0.300427
s000023026	29629.9	143589	0.420121	0.219804	0.446364	0.00594559	0.00972314	0.0690855	0.349635	0.0136868		0.452884	0.386828
s000023030	17515	38862	0.225112	0.292118	0.338565	0.0267991	0.0340285	0.0164545	0.540269	0.0407872		0.319655	0.629428
s000023046	19346.5	114353	0.210348	0.196628	0.122115	0.0267994	0.0115065	0.00923282	0.348626	0.0404707		0.419266	0.405945
s000023047	9873.58	57549	0.156731	0.127277	0.0765133	0.0162239	0.0179516	0.00160548	0.239879	0.00113395		0.614116	0.28788
s000023074	31967.8	40632	0.308967	0.195505	0.264253	0.0486982	0.0766882	0.0230694	0.303752	0.0531392		0.447342	0.208153
s000023086	7826.54	124138	0.568109	0.165077	0.406401	0.0977302	0.0313381	0.0107138	0.0452531	0.177644		0.400484	0.258287
s000023088	28225.4	79705	0.186068	0.241275	0.246544	0.0131324	0.0235442	0.00861303	0.430754	0.0176255		0.47765	0.387272
s000023094	31449.8	89195	0.393215	0.186798	0.460849	0.0544582	0.0167211	0.0176732	0.299862	0.0565388		0.525781	0.281863
s000023095	23482.4	44262	0.14777	0.61261	0.142634	0.0262798	0.0099143	0.0248867	0.973301	0.0465409		0.337214	0.605698
s000023102	29972.6	52080	0.408284	0.215841	0.54055	0.0315314	0.033244	0.0246151	0.467142	0.0385679		0.357793	0.614353
s000023103	27827.3	93232	0.352423	0.195483	0.423782	0.0572963	0.106652	0.125064	0.356642	0.0303087		0.396552	0.337991
s000023144	45904.9	210869	0.395332	0.0685439	0.373212	0.0138793	0.0227455	0.0101918	0.11329	0.0236178		0.667134	0.231331
s000023154	24344	111135	0.182037	0.119103	0.226497	0.0424673	0.0457003	0.0107339	0.247332	0.0371091		0.202813	0.319035
s000023163	10638.2	39595	0.126408	0.536237	0.25118	0.049605	0.0220633	0.0473736	0.795941	0.0935524		0.280088	0.634981
s000023176	44120.3	49974	0.209072	0.391142	0.443314	0.0775884	0.0269926	0.0824045	0.81851	0.147017		0.185833	0.597146
s000023210	16858.4	83020	0.151764	0.283317	0.340177	0.041855	0.00987897	0.0298559	0.490671	0.0739429		0.440079	0.521416
s000023213	33581.8	137421	0.26351	0.236166	0.262015	0.0162837	0.0131006	0.0251355	0.43737	0.043549		0.432375	0.454269
s000023224	19834.1	77440	0.366439	0.21284	0.42274	0.0155231	0.03822	0.00538698	0.393616	0.00883817		0.432446	0.383663
s000023230	11789.2	101709	0.311881	0.305021	0.163446	0.0256731	0.0473911	0.0128752	0.519405	0.0217787		0.509356	0.457401
s000023251	20471.3	87356	0.309148	0.0916272	0.374551	0.0353723	0.0155347	0.00246866	0.0856251	0.000781375		0.657904	0.183307
s000023255	27810.5	39641	0.269766	0.0364963	0.544616	0.0214024	0.00825479	0.0138136	0.03036	0.068036		0.689545	0.157186
s000023256	9184.84	50565	0.362355	0.190825	0.256013	0.00695673	0.00824481	0.00620445	0.430948	0.0134712		0.177908	0.501397
s000023262	15170.7	77541	0.492659	0.120475	0.231218	0.0251192	0.0171567	0.00879709	0.163922	0.0156205		0.639874	0.198768
s000023286	27483.4	141785	0.262801	0.0829229	0.311063	0.0932227	0.0197685	0.0372968	0.164791	0.0281192		0.307387	0.182049
s000023295	12481.2	84532	0.379318	0.111588	0.622671	0.0441004	0.0876429	0.0652774	0.262964	0.128186		0.461351	0.193635
s000023322	12806.5	71319	0.196345	0.394704	0.409305	0.0561645	0.0490064	0.0470398	0.635764	0.0686823		0.27567	0.444564
s000023348	9374.34	121500	0.469153	0.268781	0.508329	0.0384008	0.00718468	0.00935623	0.13814	0.0432523		0.330451	0.37057
s000023358	23242.2	64540	0.321118	0.258054	0.416972	0.021514	0.0234713	0.0119344	0.522405	0.0168872		0.524086	0.428167
s000023378	15215.2	107546	0.245894	0.477081	0.305692	0.107961	0.0372648	0.0523151	0.763941	0.0953681		0.298638	0.67883
s000023379	22549.9	62058	0.154413	0.77466	0.136479	0.0571566	0.0280953	0.0509804	1.13641	0.08056		0.131077	0.814506
s000023381	15769.5	118841	0.378811	0.276522	0.325526	0.0161822	0.010635	0	0.352707	0.22762		0.291488	0.584157
s000023382	18846	58266	0.329018	0.187724	0.621275	0.046599	0.0156838	0.00250808	0.158212	0.0260039		0.381304	0.285675
s000023383	9887.35	37796	0.200627	0.261036	0.453309	0.0514315	0.0331458	0.00586143	0.450951	0.0111128		0.295517	0.230267
s000023384	19772.9	90057	0.252227	0.306708	0.502276	0.115305	0.035554	0.0975244	0.509897	0.149688		0.293333	0.577516
s000023385	16328.1	72795	0.147292	0.485855	0.268121	0.0641551	0.0200194	0.0205155	0.858712	0.0243003		0.187987	0.63296
s000023386	17624	62700	0.377921	0.244477	0.553492	0.0449732	0.0677038	0.0872632	0.455803	0.0873902		0.356343	0.570365
s000023387	18916.6	57643	0.394838	0.478833	0.0291441	0.100029	0.0521861	0.00221212	0.47687	0.0533503		0.481961	0.626812
s000023388	14933	77815	0.300798	0.270881	0.337627	0.0605331	0.0287858	0.0205165	0.45078	0.0341721		0.415617	0.505069
s000023390	10591.4	70141	0.265435	0.266109	0.222826	0.0108113	0.02673	0.00112915	0.471571	0.00497528		0.34367	0.365512
s000023391	16542.6	45406	0.410094	0.202853	0.29432	0.100874	0.0136945	0.0206107	0.329249	0.0423006		0.403567	0.442339
s000023392	17446	82974	0.193416	0.60093	0.291382	0.131641	0.0306505	0.101511	0.981705	0.181968		0.249057	0.782193
s000023393	27334.2	48250	0.568255	0.0629247	0.386494	0.0165918	0.0125948	0.012789	0.111076	0.0296072		0.426667	0.461578
s000023394	14248.2	180294	0.326135	0.415123	0.332694	0.0762263	0.0402993	0.00761535	0.763024	0.0171062		0.177551	0.655804
s000023412	32194.6	39512	0.434995	0.236559	0.471073	0.0383778	0.0386433	0.0585245	0.464793	0.0193835		0.369563	0.476668
s000023414	10093.2	95544	0.249009	0.20917	0.361713	0.0377134	0.0518064	0.00588715	0.39978	0.0154256		0.527641	0.437531
s000023440	7653.29	140510	0.316378	0.347235	0.398314	0.101163	0.0335104	0.0887531	0.714168	0.131721		0.214857	0.633069
s000023470	29722.2	75331	0.223172	0.290011	0.220551	0.026196	0.0152853	0.00503107	0.488216	0.0191894		0.503823	0.4681
s000023474	30741.8	102046	0.172957	0.281853	0.164574	0.0405865	0.0310639	0.0326566	0.470742	0.0546287		0.55255	0.393327
s000023521	15649.6	87414	0.189078	0.213283	0.276685	0.0193123	0.000127349	0.0367942	0.367605	0.0719915		0.488551	0.406321
s000023522	20466.7	106649	0.232121	0.362492	0.272256	0.0104612	0.0261298	0.0149328	0.6162	0.00761565		0.23243	0.39351
s000023525	29957	55715	0.273247	0.0605674	0.101675	0.0198359	0.140394	0.0401996	0.133003	0.013741		0.266115	0.14743
s000023540	13100.1	85901	0.363738	0.159021	0.364422	0.0206299	0.0291312	0.0283814	0.353503	0.01671		0.338744	0.390505
s000023548	13823.4	150875	0.319289	0.343048	0.299274	0.0306964	0.030995	0.0183639	0.529018	0.0206241		0.295065	0.672093
s000023591	18629.8	105133	0.289563	0.347411	0.540991	0.0517077	0.0333497	0.060426	0.453163	0.0859454		0.307945	0.564306
s000023663	14224	104657	0.380589	0.132633	0.414292	0.0391538	0.100657	0.0769706	0.231672	0.0418102		0.416291	0.272635
s000023678	12034.5	104185	0.383743	0.204889	0.462552	0.0501062	0.0376283	0.0216383	0.344001	0.0230266		0.352357	0.222496
s000023680	17569.6	37399	0.352768	0.122508	0.42203	0.0074288	0.00460336	0.00462077	0.0730536	0.00916894		0.491585	0.349685
s000023681	10537.9	66640	0.234535	0.0498925	0.189674	0.00515136	0.00392118	0.00150826	0.165766	0.00325938		0.209515	0.141782
s000023713	16185.7	107425	0.323269	0.0964464	0.26037	0.020077	0.0202821	0.0132516	0.176423	0.0175867		0.590914	0.328835
s000023714	9511.32	135023	0.254118	0.40868	0.216123	0.0252671	0.028381	0.0345704	0.677821	0.0186014		0.304551	0.686359
s000023731	14509.8	81132	0.0285325	0.961757	0.202419	0.00583202	0.00304821	0	0.353279	2.80026		0.080102	0.90693
s000023732	16037.5	90855	0.336088	0.102166	0.487919	0.0155094	0.00683584	0.000416043	0.211912	0.0106356		0.377564	0.463097
s000023741	23332.7	57241	0.0179859	0.0347739	0.0826486	0.0103247	0.0438037	0	0.228335	0.028063		0.019428	0.022017
s000023779	25862.6	78519	0.259293	0.0856916	0.35343	0.0280696	0.0378885	0.0264894	0.179138	0.0322624		0.509644	0.337449
s000023789	19850.6	55606	0.249984	0.286897	0.324407	0.0292571	0.0789015	0.0639967	0.455301	0.0509089		0.400461	0.572592
s000023792	19126.3	115400	0.191055	0.467968	0.387757	0.0789277	0.0150918	0.0511929	0.709685	0.0619488		0.356848	0.556012
s000023793	4788.84	93974	0.088748	0.236189	0.378076	0	0.149333	0.18372	0.383682	0		0.032694	0.068721
s000023826	19713.9	55211	0.288924	0.167581	0.426145	0.0636613	0.014727	0.0133476	0.342428	0.0390513		0.438702	0.378357
s000023841	59480.5	30229	0.28341	0.189641	0.510952	0.0268922	0.0476458	0.0397234	0.358281	0.0396976		0.434889	0.472623
s000023855	8377.28	34517	0.162941	0.507943	0.304691	0.0745739	0.0505679	0.0543656	0.782417	0.0863708		0.2686	0.775655
s000023856	10123.6	66475	0.332786	0.180643	0.261328	0.0426425	0.0112871	0.0357716	0.322024	0.0550042		0.546029	0.401734
s000023863	12547.3	94895	0.0181115	0.143836	0.00153888	0.00324256	0.0107542	0.00357345	0.31761	0.000836529		0.006602	0.114621
s000023867	42162.2	184650	0.407427	0.150666	0.263799	0.0410314	0.0546635	0.0196893	0.235439	0.028745		0.584342	0.278749
s000023879	9777.24	72679	0.318145	0.357846	0.21452	0.021276	0.0405313	0.0218899	0.60312	0.0236279		0.314526	0.504629
s000023886	12371.5	73940	0.34558	0.209762	0.363517	0.030007	0.0532988	0.0321671	0.384765	0.0334058		0.397197	0.483224
s000023893	20778.4	57834	0.422972	0.112536	0.521704	0.0251367	0.024312	0.025906	0.222742	0.0459784		0.578662	0.244052
s000023894	27377.1	152554	0.369433	0.302747	0.201085	0.0252759	0.0254855	0.0050282	0.449897	0.012404		0.416329	0.504445
s000023895	11954.6	67817	0.120177	0.499396	0.297752	0.0920638	0.0472626	0.0453448	0.825091	0.0693441		0.284231	0.665965
s000023969	27207.8	60572	0.21307	0.42101	0.163238	0.0294256	0.0678495	0.0287246	0.756358	0.023223		0.260041	0.550844
s000025993	60065.6	66347	0.170874	0.20539	0.256682	0.0478627	0.0291542	0.0346575	0.381348	0.0387546		0.386283	0.35369
s000026000	20634.9	59565	0.320355	0.168292	0.422431	0.0254307	0.0585296	0.035663	0.363062	0.046492		0.38906	0.416248
s000026011	29555.1	172556	0.205497	0.453031	0.246065	0.0204874	0.036546	0.00885757	0.771935	0.024839		0.389671	0.533693
s000026027	40832.2	106549	0.204822	0.312234	0.205706	0.00659058	0.0183095	0.0121386	0.68677	0.00544909		0.33266	0.432969
s000026028	38975.6	86840	0.304276	0.298666	0.328904	0.0390739	0.0195776	0.00647829	0.490829	0.0121255		0.45844	0.424469
s000026033	12781.3	81503	0.225695	0.374426	0.357668	0.0240402	0.0178275	0.0239562	0.640281	0.0269469		0.336777	0.554705
s000026037	20955	161560	0.375622	0.0920743	0.254389	0.0367374	0.0304829	0.0399018	0.225125	0.011838		0.516142	0.313926
s000026038	22135.7	200779	0.402254	0.200059	0.295441	0.0145055	0.0342057	0.0221623	0.354888	0.0168886		0.516942	0.3323
s000026044	19714.9	67025	0.268274	0.157345	0.434991	0.0384718	0.00724554	0.0120059	0.2592	0.0631381		0.379068	0.2936
s000026047	14454.6	79413	0.217474	0.468221	0.231281	0.0108986	0.0173651	0.0200252	0.707683	0.0312351		0.319929	0.608684
s000026056	28688.7	64179	0.405217	0.112806	0.282055	0.00496427	0.116207	0.00381625	0.0580688	0.0299646		0.392866	0.493169
s000026081	20256.5	70311	0.281037	0.459111	0.337671	0.0194321	0.00666337	0.00471289	0.75617	0.00926878		0.379286	0.568986
s000026083	28106.1	89961	0.29882	0.145686	0.487477	0.0304083	0.0635612	0.0292996	0.264927	0.0307582		0.242344	0.214512
s000026085	11414.8	61587	0.167677	0.0184577	0.165211	0.00887849	0.00434195	0.00818923	0.00228571	0.0409677		0.696518	0.118801
s000026094	27044	31933	0.193654	0.460799	0.332687	0.0391877	0.0479572	0.0131993	0.774981	0.017678		0.334871	0.594524
s000026095	23086.8	39979	0.228948	0.159364	0.259881	0.0461305	0.0101865	0.00813888	0.318015	0.0179794		0.223298	0.166073
s000026096	23741.1	94016	0.283327	0.381651	0.285791	0.0259803	0.0315228	0.0156302	0.668646	0.0209113		0.316951	0.623933
s000026098	23011.4	52551	0.138808	0.182537	0.416425	0.0756697	0.0375402	0.019292	0.175302	0.0298174		0.207862	0.096128
s000026099	22967.5	63526	0.428714	0.187981	0.398998	0.043391	0.0598136	0.00621313	0.150358	0.0456474		0.421795	0.337789
s000026100	13318.1	49218	0.43904	0.15537	0.562462	0.0687173	0.0348833	0.024053	0.289878	0.0354413		0.451413	0.397525
s000026101	13857.9	39384	0.136349	0.29472	0.319777	0.0422581	0.0212406	0	0.320737	0.869875		0.128285	0.576113
s000026102	19797.3	108671	0.578109	0.146678	0.148449	0.0677211	0.0120108	0.0336772	0.21411	0.0967305		0.391724	0.397317
s000026105	21940	79478	0.190216	0.610366	0.341126	0.148652	0.100614	0.0666679	0.884237	0.141162		0.131908	0.656519
s000026107	24363.2	68213	0.381471	0.281736	0.45246	0.0456975	0.0214578	0.0162262	0.474015	0.0256144		0.422039	0.508359
s000026108	26929.3	45016	0.280667	0.2186	0.260652	0.0459967	0.0240329	0.0196507	0.414908	0.0645513		0.253189	0.57888
s000026109	23250.4	100261	0.276317	0.384318	0.452197	0.0457407	0.0362844	0.0504908	0.767299	0.0420514		0.439596	0.510306
s000026110	23502.7	67032	0.54132	0.391104	0.300976	0.0324156	0.0827248	0.0285868	0.495306	0.0747242		0.500746	0.551908
s000026111	9674.78	43967	0.223227	0.206579	0.493741	0.117414	0.0117135	0.00356599	0.189877	0.0128242		0.19944	0.156271
s000026112	24159.2	97860	0.183305	0.326321	0.166728	0.0239573	0.00933696	0.0130549	0.558354	0.0233734		0.482347	0.426786
s000026113	12843.6	88104	0.272809	0.405658	0.436506	0.0568935	0.0485255	0.0452023	0.642591	0.0859484		0.261741	0.670578
s000026115	17018	56830	0.12998	0.255579	0.177784	0.0301953	0.0386206	0.0245288	0.454651	0.0926815		0.193538	0.192144
s000026116	22496.7	49747	0.182042	0.352533	0.24815	0.0297008	0.0312809	0.0221061	0.7582	0.0338286		0.286974	0.698035
s000026119	23638.7	68014	0.292183	0.331832	0.399242	0.0268604	0.029098	0.0405497	0.575201	0.0230282		0.373625	0.543251
s000026122	15697.5	58385	0.155757	0.556876	0.312492	0.110181	0.013422	0.096092	0.882505	0.147344		0.219987	0.732169
s000026123	14039.7	34976	0.209941	0.429064	0.513522	0.262621	0.0116155	0.00801298	0.434953	0.0119282		0.223803	0.274356
s000026124	17885	305199	0.336603	0.310141	0.380059	0.0435964	0.0782858	0.00487896	0.496249	0.00335024		0.437569	0.497391
s000026125	15370.7	38189	0.250115	0.239227	0.167466	0.0662765	0.0213539	0.0204536	0.364829	0.0563618		0.346857	0.582886
s000026128	19863.1	50478	0.284657	0.272031	0.423308	0.033498	0.0491786	0.0417481	0.511806	0.0364768		0.356996	0.540856
s000026129	18348.2	31624	0.269082	0.325517	0.500839	0.300204	0.00239804	0.00680326	0.261605	0.014275		0.277871	0.378052
s000026130	19060	64736	0.379303	0.346308	0.33495	0.0633655	0.024736	0.0490589	0.575161	0.0856933		0.380042	0.567941
s000026132	13688.7	36019	0.255941	0.33219	0.304317	0.0443463	0.0217386	0.0199554	0.583486	0.0478503		0.38778	0.376218
s000026134	9597.86	92340	0.256481	0.350129	0.349347	0.025569	0.0151652	0.0193663	0.520243	0.0414745		0.341523	0.57148
s000026135	18327.6	32866	0.279114	0.276117	0.440078	0.0461514	0.0382813	0.0165603	0.479221	0.0221131		0.435662	0.461146
s000026136	16729.7	89761	0.247634	0.15404	0.405147	0.0267133	0.0278903	0.0118733	0.346049	0.0180532		0.512789	0.475022
s000026137	11744.1	83727	0.373406	0.1808	0.265831	0.0341924	0.022181	0.0191803	0.391805	0.0207086		0.317459	0.488745
s000026138	17346.6	59149	0.161655	0.486207	0.319518	0.0597707	0.0132468	0.0223357	0.589031	0.0305354		0.210243	0.487326
s000026139	24821.3	91838	0.299574	0.257891	0.378057	0.0482911	0.0170134	0.0363712	0.442219	0.0754617		0.436138	0.509127
s000026140	17442.7	103308	0.441616	0.267896	0.443021	0.153516	0.029164	0.0622956	0.256698	0.111087		0.323236	0.492808
s000026141	21774	71165	0.320726	0.394734	0.456398	0.0471246	0.0412063	0.0271867	0.595239	0.0221094		0.351679	0.50391
s000026143	7144.8	114753	0.0873362	0.0549351	0.117544	0.0143066	0.00342359	0	0.0886634	0.0229065		0.099229	0.076335
s000026183	23517.5	25065	0.241231	0.43346	0.285917	0.0415998	0.0499007	0.0930328	0.677389	0.0428006		0.335768	0.619017
s000026184	30779.1	18182	0.489608	0.103606	0.0871444	0.013991	0.00557205	0.00739464	0.165733	0.0090914		0.616454	0.283556
s000026189	23263	52581	0.229258	0.352045	0.27034	0.039375	0.0196992	0.0402214	0.605043	0.0383321		0.378555	0.444773
s000026190	14443.7	75361	0.167745	0.245223	0.194434	0.0224583	0.011514	0.00688047	0.254655	0.0114709		0.219046	0.393439
s000026195	15159	39904	0.316745	0.248447	0.249594	0.0145448	0.0490438	0.00722865	0.424408	0.0278655		0.4338	0.432808
s000026423	26807	48196	0.190908	0.566176	0.209823	0.0395262	0.0413923	0.0284075	0.918232	0.0297632		0.170278	0.705743
s000026427	33027.4	69952	0.37916	0.228134	0.288032	0.05888	0.0162813	0.0989441	0.424437	0.072459		0.423785	0.485259
s000026474	81790.8	104674	0.221716	0.25779	0.207654	0.0231561	0.0524547	0.0173756	0.435133	0.0213113		0.479111	0.452252
s000026498	10928.5	97945	0.459535	0.144334	0.307661	0.0548329	0.03331	0.01499	0.144359	0.0589514		0.629212	0.212862
s000026500	31620.5	50367	0.328687	0.375761	0.2129	0.0364438	0.051028	0.0268239	0.665436	0.0379768		0.291739	0.522823
s000026504	29574.5	124079	0.216617	0.198934	0.319171	0.0263439	0.0367186	0.0160554	0.368866	0.0230081		0.464438	0.348498
s000026518	19203.6	90500	0.360766	0.196806	0.362598	0.0219671	0.0323597	0.0207992	0.417101	0.0161783		0.401497	0.357724
s000026519	31175.2	56721	0.188339	0.278762	0.185509	0.0532842	0.033074	0.0404222	0.469687	0.0538905		0.432828	0.544477
s000026526	48951.3	75469	0.252962	0.274729	0.2444	0.0398652	0.0591766	0.0678846	0.512723	0.00916954		0.253316	0.593113
s000026529	33414.6	167329	0.318902	0.337069	0.436174	0.0378024	0.0441515	0.0628955	0.589021	0.0173272		0.322185	0.668193
s000026548	12806.1	99294	0.420813	0.157253	0.636951	0.0315852	0.0561488	0.0967339	0.276079	0.126741		0.454763	0.454323
s000026555	45505.7	77566	0.338452	0.331655	0.242598	0.0279823	0.0340155	0.033718	0.582167	0.0277418		0.336183	0.479136
s000026583	15493.5	46372	0.525575	0.344098	0.173438	0.0388117	0.0188598	0.0271946	0.359811	0.0816563		0.209807	0.462272
s000026598	20750.5	56113	0.172297	0.404078	0.319157	0.0653859	0.0530013	0.0342439	0.646023	0.0719391		0.324538	0.617892
s000026607	31254.6	105926	0.095794	0.41194	0.344426	0.0624939	0.0103066	0.0482694	0.61679	0.0716755		0.327155	0.462127
s000026608	16858	88811	0.443468	0.344204	0.384373	0.0584132	0.204446	0.19615	0.462938	0.053525		0.25392	0.550417
s000026612	22403.3	84223	0.346325	0.159249	0.215793	0.0610654	0.00468646	0.0313058	0.253755	0.0661058		0.483621	0.276477
s000026618	19254.7	87288	0.15482	0.394022	0.26678	0.026664	0.0301394	0.0354009	0.75563	0.0106784		0.24917	0.678354
s000026630	18190.5	113191	0.41725	0.244191	0.407817	0.0796546	0.0462258	0.0352844	0.436304	0.039437		0.390815	0.48562
s000026635	24166.3	62901	0.210348	0.476935	0.276545	0.0183106	0.0207242	0.0228933	0.759436	0.0241087		0.239986	0.739409
s000026649	27108.3	96760	0.258999	0.10401	0.114542	0.0269266	0.0072551	0.00659452	0.191208	0.0206282		0.468139	0.213844
s000026652	65679.9	44365	0.249732	0.372141	0.259883	0.0298031	0.0431826	0.0544127	0.562853	0.0372937		0.357234	0.493351
s000026659	43557.9	95344	0.431097	0.199566	0.45134	0.0432028	0.0186744	0.0163176	0.356506	0.0148848		0.421413	0.403615
s000026660	45568.3	91588	0.276643	0.126395	0.455808	0.0378825	0.0440417	0.023713	0.279448	0.0296244		0.491502	0.411375
s000026661	41195.8	67055	0.284119	0.369986	0.288194	0.0457836	0.00906387	0.0532066	0.617528	0.0608189		0.366771	0.647535
s000026662	35172.6	85819	0.244352	0.366291	0.148115	0.0140785	0.0315087	0.0179621	0.639417	0.0185246		0.325036	0.614322
s000027201	17544.8	38223	0.279457	0.443301	0.149598	0.0308711	0.0330464	0.0492342	0.753391	0.0445958		0.291287	0.685853
s000027204	20128.4	56700	0.193665	0.440383	0.162836	0.0201167	0.0221721	0.0097299	0.76708	0.0202986		0.29227	0.612049
s000027206	12217.8	192148	0.20968	0.335956	0.202412	0.0405524	0.0311249	0.0294297	0.539586	0.0547229		0.342374	0.59126
s000027237	42558.5	82771	0.215836	0.1368	0.321008	0.0558559	0.0370437	0.0478691	0.227174	0.0782259		0.525988	0.231455
s000027243	25766.3	65926	0.383156	0.175959	0.512779	0.0472371	0.0320315	0.0184354	0.368087	0.0262952		0.451658	0.324763
s000027257	32041.8	123020	0.379545	0.163491	0.421686	0.0397729	0.0197785	0.0324857	0.399667	0.0507488		0.394675	0.453138
s000027267	45927.4	60701	0.287762	0.0764366	0.392243	0.0154985	0.0394142	0.0161879	0.152778	0.0166103		0.550084	0.252515
s000027275	66724.2	114095	0.288396	0.383408	0.526814	0.0713892	0.0136967	0.0770629	0.60285	0.114547		0.299971	0.628545
s000027323	54958.7	60676	0.306676	0.12013	0.319033	0.0186147	0.0159097	0.0147505	0.200196	0.0289705		0.4038	0.201374
s000027353	35974.9	125245	0.359033	0.10735	0.346536	0.0359647	0.0337419	0.0261854	0.189522	0.0381534		0.449498	0.417679
s000027363	36850.8	87925	0.295218	0.240854	0.228994	0.0287763	0.0308177	0.0457139	0.451204	0.00390145		0.34335	0.467653
s000027364	45767.7	79406	0.282776	0.0600823	0.0898145	0.0136281	0.00735192	0.00578379	0.105882	0.0530668		0.476875	0.148653
s000027371	61455.9	71400	0.220337	0.450308	0.478416	0.0395019	0.055626	0.0739346	0.767759	0.0344584		0.357369	0.65468
s000027373	10556.2	120399	0.238139	0.34671	0.376384	0.0257101	0.0392415	0.0241051	0.584524	0.0197317		0.399922	0.457401
s000027574	16026.1	132540	0.160672	0.540567	0.237904	0.043097	0.0264325	0.0140477	0.869062	0.0228308		0.23693	0.754742
s000027589	24826.8	69822	0.267823	0.529064	0.341102	0.100228	0.0643884	0.159611	0.842311	0.0646285		0.283464	0.674378
s000027601	10015.3	68368	0.386949	0.12282	0.361092	0.0271088	0.00803639	0.0131611	0.121766	0.0375425		0.45399	0.327287
s000027602	19488.6	112218	0.196269	0.391118	0.161442	0.0276992	0.0120522	0.00942135	0.583664	0.0146535		0.270278	0.53426
s000027603	18020.5	74163	0.286345	0.251333	0.259475	0.0607726	0.0230587	0.0399289	0.390303	0.0230567		0.402215	0.449072
s000027604	20462	68121	0.276569	0.31658	0.270614	0.0338074	0.0507434	0.022495	0.529261	0.0426637		0.33296	0.435936
s000027605	17295.8	97497	0.381663	0.204535	0.454806	0.0352942	0.0382113	0.029482	0.417428	0.027935		0.419362	0.464429
s000027641	39996	81315	0.353573	0.116804	0.524733	0.0298771	0.0808084	0.0288717	0.242731	0.0391618		0.584668	0.32363
s000027643	45940.9	138160	0.269208	0.18967	0.250435	0.0467732	0.0256661	0.0092243	0.350727	0.0182497		0.493606	0.307297
s000027648	17909.8	66005	0.230545	0.438044	0.199932	0.036855	0.0420784	0.0322984	0.735826	0.0221344		0.2755	0.625866
s000027651	24408.5	115250	0.644864	0.201347	0.349741	0.0142679	0.0202437	0.00653284	0.20544	0.00753007		0.211736	0.517346
s000027659	24875.8	71354	0.199062	0.546242	0.289315	0.12094	0.0444285	0.099485	0.810831	0.166547		0.217166	0.77006
s000027665	21498.9	65687	0.327986	0.38495	0.286481	0.104424	0.16985	0.168595	0.602236	0.0566554		0.347526	0.530829
s000027713	19387.5	74541	0.307643	0.190219	0.230615	0.028086	0.026848	0.0323354	0.409065	0.0357961		0.427429	0.399063
s000027731	12542.5	114095	0.331407	0.198361	0.291467	0.0362076	0.0182053	0.0380207	0.357119	0.0579337		0.549334	0.427216
s000027736	64011.2	105808	0.307215	0.404294	0.12042	0.0308898	0.00984072	0.0104098	0.683765	0.0170013		0.403471	0.512454
s000027752	18935.6	39899	0.201745	0.357706	0.449726	0.0385863	0.0108191	0.0415985	0.664437	0.0554278		0.266616	0.611276
s000027761	25986.4	59641	0.259276	0.302521	0.394806	0.0560229	0.0389691	0.0265893	0.515555	0.0327273		0.413861	0.397142
s000027773	56383.8	92710	0.171848	0.285327	0.244526	0.0148023	0.0649184	0.0312946	0.519754	0.0116596		0.432118	0.467726
s000027785	15320.5	46117	0.278168	0.306667	0.488602	0.0202829	0.0234923	0.00552123	0.500827	0.00404174		0.335634	0.554602
s000027803	45327.1	54253	0.163681	0.268637	0.170322	0.0131014	0.0550535	0.00661252	0.521421	0.00734203		0.452468	0.483791
s000027804	20229.6	64419	0.33095	0.206069	0.411736	0.0227362	0.0460688	0.0270013	0.383399	0.0465137		0.54196	0.350067
s000027809	13080.6	43140	0.201991	0.311882	0.215092	0.0245731	0.0240784	0.0333472	0.540915	0.0295539		0.253334	0.752998
s000027818	34861.9	11812	0.292903	0.423316	0.463864	0.0428546	0.0418733	0.0259609	0.731512	0.0212641		0.317798	0.606801
s000027833	16840.2	142910	0.371719	0.0916062	0.424084	0.0343872	0.0251542	0.0300806	0.166051	0.0434078		0.609386	0.263576
s000027840	24497.9	83567	0.158252	0.575601	0.324829	0.0205593	0.0314445	0.0352079	0.900089	0.0103466		0.275663	0.730794
s000027855	15703.1	122386	0.501187	0.2034	0.30689	0.027474	0.025936	0.0323727	0.272554	0.042804		0.422482	0.549231
s000027858	22066.7	53709	0.169788	0.550699	0.321581	0.101479	0.0719268	0.058913	0.91093	0.109556		0.237172	0.692626
s000027868	66481	60615	0.338973	0.249812	0.367281	0.013434	0.0313874	0.031029	0.434012	0.0309597		0.441476	0.458362
s000027878	11486.6	52249	0.455357	0.138044	0.165332	0.0258659	0.00692234	0.00672524	0.236458	0.00666842		0.607492	0.19156
s000027879	26438.7	147207	0.301649	0.384163	0.321075	0.0285137	0.0288675	0.0122793	0.610914	0.0239723		0.332158	0.51184
s000027888	12926.2	117330	0.313806	0.253292	0.639194	0.0824986	0.0128744	0.0922411	0.42713	0.102827		0.293892	0.550968
s000027889	14688.6	37802	0.272785	0.209576	0.49865	0.0317337	0.00652703	0.0501272	0.389306	0.0461276		0.346746	0.49563
s000027898	16380.6	120860	0.326667	0.181027	0.426079	0.0426577	0.0151337	0.0120903	0.344201	0.0679724		0.268997	0.215742
s000027901	26508.6	48721	0.425754	0.0900676	0.591153	0.0260898	0.0238485	0.022226	0.110348	0.0444774		0.605676	0.272463
s000027903	57473	56655	0.175346	0.510361	0.371393	0.0182218	0.0212203	0.020522	0.738155	0.0188734		0.615259	0.684293
s000027909	8203.9	84083	0.201002	0.33545	0.326889	0.0229269	0.0417168	0.0214877	0.562215	0.0497165		0.231051	0.304599
s000028077	64796.3	68419	0.267464	0.260165	0.388543	0.0301214	0.0341137	0.0221958	0.454186	0.0198427		0.437239	0.419612
s000028084	43959.8	72125	0.301427	0.412323	0.311233	0.023481	0.0456644	0.0150002	0.674153	0.022682		0.343857	0.605241
s000028089	41063.5	44921	0.319246	0.405242	0.402444	0.0196153	0.0145758	0.0222732	0.659909	0.0280506		0.359239	0.587349
s000028118	43201.5	121980	0.312929	0.0854896	0.386342	0.0391122	0.0620251	0.00691888	0.286596	0.0281239		0.300777	0.244843
s000028121	67473.6	30567	0.267796	0.233196	0.473113	0.0151914	0.0406715	0.0129493	0.407403	0.0182722		0.482496	0.513742
s000028127	36610.6	91798	0.410084	0.184752	0.499388	0.193068	0.0275056	0.0274017	0.325564	0.0243048		0.232322	0.226963
s000028135	27450.7	112312	0.253375	0.0627641	0.42574	0.0592257	0.00815079	0.00980514	0.194549	0.0200102		0.282026	0.09522
s000028147	24627.8	64955	0.278743	0.171359	0.329156	0.0189652	0.043266	0.014405	0.339833	0.0149293		0.326428	0.469017
s000028154	39083.6	182582	0.356394	0.198495	0.513815	0.0485245	0.0298481	0.0225139	0.356133	0.0392778		0.524231	0.373335
s000028164	22635.6	110984	0.309041	0.203063	0.492082	0.0155857	0.0230816	0.0230106	0.395099	0.0221292		0.408411	0.51838
s000028172	36755.9	44073	0.259927	0.317892	0.308348	0.01673	0.0393821	0.0206387	0.510255	0.0279525		0.309702	0.517971
s000028175	39248.1	71057	0.471602	0.058292	0.49873	0.029627	0.0111235	0.0123588	0.147072	0.018353		0.670602	0.232981
s000028193	29982.5	72389	0.284983	0.243484	0.428326	0.0477876	0.0594257	0.0772397	0.426182	0.0415168		0.400254	0.507614
s000028204	27413.2	76107	0.305978	0.214787	0.485764	0.028577	0.0418477	0.0342562	0.324389	0.0326213		0.41232	0.363514
s000028206	46383.4	84353	0.230003	0.296695	0.370104	0.0653687	0.0380837	0.030507	0.492415	0.0450648		0.408023	0.532825
s000028211	19148.1	134684	0.289446	0.39735	0.395986	0.0124808	0.0316844	0.0367399	0.627696	0.037079		0.35291	0.538105
s000028215	21253.9	60415	0.18857	0.282758	0.341774	0.0207794	0.0575848	0.018628	0.638232	0.00357096		0.285411	0.580834
s000028224	58343.1	28343	0.197107	0.236261	0.402963	0.050117	0.0831873	0.0420862	0.435638	0.0349848		0.559335	0.388017
s000028227	30628.5	76238	0.36576	0.230456	0.583731	0.11279	0.0424932	0.0341787	0.446139	0.023251		0.439209	0.417551
s000028228	39114.7	80759	0.270461	0.340477	0.276547	0.040423	0.0782604	0.0394656	0.67333	0.031414		0.279762	0.58177
s000028242	25111.1	179086	0.368807	0.185555	0.498337	0.0908722	0.107558	0.175327	0.429552	0.035132		0.375628	0.45023
s000028257	19762	41159	0.329759	0.177078	0.565974	0.0420871	0.0785478	0.0729282	0.36338	0.12171		0.275501	0.167656
s000028281	41133.6	91621	0.247668	0.320313	0.230242	0.0272565	0.0342412	0.0299387	0.694865	0.0639473		0.182964	0.581947
s000028287	33709	59245	0.159883	0.44749	0.273373	0.0421378	0.0103273	0.0351822	0.952743	0.0463724		0.095287	0.647863
s000028310	44455	130500	0.176943	0.189077	0.420214	0.0297503	0.0233484	0.0505855	0.382241	0.047895		0.350888	0.384153
s000028311	75081.6	114736	0.22538	0.251709	0.537482	0.0299058	0.0328612	0.05661	0.427474	0.10423		0.445866	0.425004
s000028366	62245.8	211218	0.228326	0.184542	0.468276	0.0538409	0.0529966	0.0228704	0.321119	0.0433357		0.344091	0.315694
s000028367	32307.6	50142	0.208357	0.244589	0.192936	0.02857	0.016359	0.0195647	0.453157	0.0260365		0.261793	0.557044
s000028430	17094.1	63328	0.450124	0.133895	0.246892	0.0207505	0.0772742	0.0307859	0.256558	0.00913738		0.548982	0.268619
s000028445	55996.1	159760	0.322597	0.301273	0.592625	0.0284411	0.0431874	0.0430457	0.513289	0.0619539		0.442467	0.49279
s000028459	59654.6	114087	0.228024	0.289194	0.253115	0.0179228	0.0420057	0.0186804	0.453516	0.0147107		0.434151	0.435321
s000028483	15135.1	70370	0.258263	0.459653	0.207652	0.015706	0.0243864	0.0288107	0.876314	0.00427306		0.303283	0.610837
s000028506	39692.8	43673	0.122646	0.549333	0.290729	0.106179	0.0579049	0.075612	1.08506	0.124213		0.101167	0.705944
s000028534	14512.4	49681	0.42343	0.319878	0.253052	0.0459384	0.026326	0.0258912	0.674997	0.0370141		0.378813	0.628512
s000028545	45190	51588	0.235032	0.238572	0.454381	0.0217202	0.0192122	0.00473413	0.369909	0.00672454		0.547736	0.380588
s000028582	28433.5	72995	0.298111	0.403178	0.265841	0.0150154	0.0329542	0.00335977	0.646016	0.00775566		0.360584	0.534741
s000028620	19258.8	78540	0.154086	0.208852	0.211152	0.0439982	0.0207765	0.0336231	0.398684	0.0130675		0.118753	0.128462
s000028622	10122.6	81950	0.464667	0.21413	0.371904	0.0511337	0.0288531	0.0126831	0.452373	0.0213068		0.298944	0.525473
s000028647	19511.1	103446	0.173175	0.196192	0.208332	0.0475388	0.0214311	0.0110658	0.385585	0.00990278		0.107387	0.104427
s000028653	54590.9	84073	0.562542	0.143558	0.569227	0.0554697	0.0457639	0.0226123	0.27607	0.0292938		0.586547	0.405662
s000028663	18215.7	87371	0.200944	0.470472	0.327019	0.0507694	0.0191881	0.0943479	0.705201	0.0411438		0.27945	0.719718
s000028680	15560.5	59399	0.243479	0.126748	0.256674	0.0323154	0.0315476	0.00899052	0.251135	0.0150441		0.603383	0.26967
s000028710	28938.2	133425	0.262969	0.224774	0.156222	0.0254103	0.0113168	0.016031	0.387327	0.0232519		0.470953	0.361405
s000028726	36389.3	63400	0.392322	0.218577	0.439157	0.0486081	0.0473025	0.0778141	0.438131	0.0762361		0.322776	0.547618
s000028727	42501.9	64195	0.219098	0.145994	0.265658	0.0508714	0.0301755	0.0294624	0.273726	0.0603008		0.621591	0.336517
s000028737	34830	74856	0.200168	0.239453	0.154206	0.0274736	0.00101746	0.0205762	0.419086	0.0365378		0.523131	0.428494
s000028744	85569.9	96432	0.410236	0.0894148	0.553047	0.0201419	0.0436963	0.03287	0.155603	0.0379132		0.547619	0.254295
s000028748	19899.6	72917	0.344647	0.357294	0.255443	0.036487	0.00760517	0.0352356	0.593479	0.0936188		0.348529	0.477167
s000028749	52962.1	50761	0.175003	0.651964	0.207919	0.0829494	0.0199567	0.146225	0.635777	0.0104822		0.249849	0.717217
s000028768	66217.2	177200	0.127102	0.4695	0.390343	0.0124229	0.0110967	0.0413766	0.803125	0.0792298		0.169166	0.533978
s000028782	19199.5	85316	0.266847	0.336305	0.476836	0.0409604	0.040326	0.0207758	0.584816	0.0300604		0.421673	0.513424
s000028817	27066	120754	0.20708	0.473187	0.272669	0.029492	0.0175662	0.0259196	0.717743	0.0330378		0.373383	0.533217
s000028819	16424.7	80301	0.551293	0.30671	0.291965	0.100353	0.430534	0.152834	0.511537	0.0325184		0.436551	0.609949
s000028821	52208.8	74438	0.280202	0.357148	0.369198	0.0294844	0.0352001	0.0805324	0.555473	0.0669078		0.289907	0.642727
s000028848	21894.5	47122	0.277893	0.291098	0.327027	0.0362926	0.00317574	0.0283938	0.501841	0.0762122		0.422531	0.45495
s000028866	17077.7	52532	0.408139	0.373082	0.402367	0.0677351	0.0598931	0.0779757	0.652876	0.11999		0.223591	0.589065
s000028887	27366.1	341143	0.293021	0.215688	0.355495	0.0289466	0.0303207	0.0306255	0.385184	0.0264762		0.423388	0.450646
s000028904	11994.4	53282	0.205178	0.360525	0.336869	0.0471963	0.0507543	0.0887087	0.761988	0.0288189		0.307173	0.691248
s000028908	41892.6	44217	0.259576	0.302245	0.405275	0.0660358	0.0716625	0.101617	0.625555	0.0265344		0.361086	0.496334
s000028914	45720.2	129154	0.132688	0.59326	0.255491	0.0496965	0.0483683	0.0333006	0.791974	0.038558		0.240928	0.753778
s000028926	21635.1	45877	0.424375	0.242686	0.600987	0.0380813	0.00978124	0.0549672	0.442737	0.0259579		0.413213	0.496277
s000028927	21212.2	94141	0.38573	0.0829156	0.207989	0.0499231	0.0391799	0.0200665	0.146688	0.0450164		0.429885	0.196662
s000028930	24138	95966	0.218832	0.372748	0.423058	0.0601488	0.0241398	0.0469408	0.629141	0.044119		0.413479	0.488131
s000028952	44976.8	52919	0.317008	0.425482	0.195591	0.032283	0.0249997	0.00502895	0.643126	0.62356		0.309703	0.578761
[truncated: 1,556 more rows]
